# Supplementary material for: Gastroesophageal reflux GWAS identifies risk loci that also associate with subsequent severe esophageal diseases
Source: Nat Commun. 2019 Sep 16;10:4219. doi: 10.1038/s41467-019-11968-2 (PMC6746768; doi:10.1038/s41467-019-11968-2)
Supplement: Supplementary file 5 — Supplementary Data1 [file 41467_2019_11968_MOESM5_ESM.xlsx]

## Sheet: Sheet1
25 significantly associated genomic regions in meta-analysis of GERD
META GERD (UKBB, 23andMe, QSKIN)																					BEEA GWAS				BE GWAS				EA GWAS				gene tested based on single SNP	GTEx		PheWAS
Chr	SNP	bp	refA	freq	MAF	b	se	OR	CI-	CI+	p	n	freq_geno	bJ	bJ_se	pJ	adj pj*		LD_r	DIRECTION	beta	se	p	same dir with GERD?	beta	se	p	same dir with GERD?	beta	se	p	same dir with GERD?	gene context(200k flank)	eQTL (gene and tissue)	SNP	BMI	EDU	MDD	Height	SMOKING
1	rs1937450	66478840	T	0.462261	0.462261	-0.0323	0.0056	0.968216	0.957007	0.979426	1.048e-08	395329	0.467326	-0.0323	0.00560023	8.0398e-09	1.62819e-08		0	---	-0.0053	0.0155	0.7319	1	0.0847	0.0221	0.0001238	0	-0.0414	0.0252	0.1007	1	[PDE4B]; U4,-81303	NA	rs1937450	2.98E-09(Arm fat mass(left)
1	rs7552188	98304157	T	0.223395	0.223395	0.0435	0.0068	1.04446	1.03085	1.05807	1.95e-10	384142	0.221664	0.0435	0.00680035	1.58743e-10	3.76474e-10		0	++?	-0.0113	0.0185	0.5414	0	-0.0077	0.0212	0.7165	0	-0.0026	0.0298	0.9295	0	[DPYD]	1.9e-7(Breast - Mammary Tissue), 2.1E-5(Esophagus - Mucosa)	rs7552188	2.1E-10(whole body fat mass)
2	rs11901649	21250223	G	0.554043	0.445957	0.0326	0.0057	1.03314	1.02173	1.04455	1.26e-08	383890	0.558165	0.0326	0.00570024	1.07114e-08	2.14443e-08		0	++?	0.084	0.0158	1.03e-07	1	-0.0762	0.018	2.294e-05	0	-0.0956	0.0258	0.0002182	0	[APOB]	2.9E-6(Adipose - Subcutaneous)	rs11901649	NONE
2	rs4362541	67842866	A	0.193845	0.193845	0.0449	0.007	1.04592	1.03191	1.05994	1.768e-10	402454	0.190299	0.0449	0.00700035	1.41782e-10	3.37793e-10		0	+++	0.0569	0.0194	0.0033	1	0.0847	0.0221	0.0001238	1	0.0234	0.0313	0.454	1			rs4362541	NONE
2	rs7609078	100490363	G	0.628929	0.371071	0.0353	0.0058	1.03593	1.02432	1.04754	8.819e-10	392531	0.62643	0.0353	0.00580027	1.15819e-09	2.53553e-09		0	+++	0.0196	0.016	0.2207	1	-0.0111	0.0183	0.5439	0	-0.0544	0.0261	0.03708	0	[AFF3]	NA	rs7609078				1.85E-05(Sitting height)
3	rs74652506	43443878	C	0.867957	0.132043	-0.0455	0.0082	0.95552	0.939106	0.971934	2.873e-08	399903	0.864529	-0.04593	0.00820066	2.13409e-08	4.15576e-08		-0.0093597	---	-0.0015	0.0227	0.9465	1	0.0049	0.0259	0.8504	0	-0.0345	0.0366	0.3461	1	[ANO10]; SNRK,51244	SNRK|3.2E-08(Skin - Sun Exposed (Lower leg))	rs74652506	2.0E-7(Obesity-related traits)			5.33E-05(standing height)
3	rs7613875	49971514	C	0.451099	0.451099	-0.0312	0.0056	0.969282	0.958072	0.980491	2.675e-08	396875	0.449242	-0.0314925	0.00560046	1.87454e-08	3.66944e-08		0	---	-0.0285	0.0156	0.06779	1	0.017	0.0178	0.342	0	0.0535	0.0254	0.03516	0	RBM6,-5962;MON1A,4069	RBM6|9.2E-69(Adipose - Subcutaneous), 5.6E-63(Esophagus-Mucosa)	rs7613875	6.9E-33(BMI)	3.6E-28(College or University degree)
3	rs4676893	70917639	A	0.307288	0.307288	0.0387	0.0061	1.03946	1.02725	1.05167	1.611e-10	389069	0.2977	0.0387	0.00610031	2.23959e-10	5.23837e-10		0	+++	0.1139	0.0167	8.44e-12	1	0.115	0.0191	1.623e-09	1	0.1132	0.0269	2.549e-05	1	FOXP1,-86225;	NA	rs4676893	5.42E-09(Trunk fat percentage)
4	rs809955	140874760	G	0.633021	0.366979	0.0369	0.0058	1.03759	1.02598	1.0492	1.78e-10	394339	0.635595	0.0369	0.00580029	1.99467e-10	4.68727e-10		0	+++	0.0401	0.0163	0.01422	1	-0.0417	0.0186	0.02537	0	-0.0482	0.0267	0.07077	0	[MAML3]; BC040304,-174408	NA	rs809955	7.66E-12(body fat percentage)				9.7E-07(Maternal smoking around birth)
5	rs10940767	29001524	T	0.455406	0.455406	-0.0359	0.0056	0.964737	0.953527	0.975946	1.482e-10	396220	0.452018	-0.0359	0.00560028	1.45148e-10	3.45475e-10		0	---	-0.0747	0.0155	1.56e-06	1	0.0767	0.0177	1.528e-05	0	0.0783	0.0252	0.00186	0	AK098570,-142143;LSP1P3,74104	LSP1P3|2.0e-21(Testis),9.5E-19(Brain-Frontal Cortex)	rs10940767	NONE
5	rs72771256	82884562	G	0.803074	0.196926	0.0419	0.0074	1.04279	1.02798	1.0576	1.72e-08	355851	0.804732	0.0419	0.00740032	1.49693e-08	2.95679e-08		0	+?+	0.0391	0.0195	0.0455	1	-0.0332	0.0222	0.1361	0	-0.0545	0.0316	0.08443	0	HAPLN1,-49454;VCAN,75804	NA	rs72771256	5.26E-08(impedance of arm)
6	rs7763910	26472655	A	0.41261	0.41261	-0.0365	0.0057	0.964158	0.952748	0.975568	1.071e-10	391352	0.424504	-0.0326659	0.00573216	1.20711e-08	2.40519e-08		0.108256	--+	-0.0324	0.0157	0.03945	1	-0.0425	0.018	0.01785	1	-0.0157	0.0256	0.5404	1	[LOC285819]; BTN1A1,-28802;BTN2A1,2789	BTN1A1|5.3E-5(Nerve Tibial)	rs7763910		4.62E-7(Qualifications: A levels/AS levels or equivalent)		2.8E-06(standing height)
6	rs9266237	31325521	G	0.365771	0.365771	-0.0401	0.006	0.960693	0.948683	0.972704	2.405e-11	368994	0.37012	-0.0372851	0.00603563	6.51237e-10	1.45912e-09		-0.0248416	--?	-0.0374	0.0286	0.1907	1	0.0324	0.0308	0.2937	0	-0.0148	0.066	0.8231	1	MICA,-42039;HLA-B,532	HLA-B|1.9E-22(Testis),2.1E-07(Sin exposed(lower leg)	rs9266237	NONE
7	rs4721096	1877311	T	0.18394	0.18394	-0.0425	0.0072	0.95839	0.943978	0.972803	3.303e-09	396030	0.181562	-0.0411437	0.00720425	1.12293e-08	2.24381e-08		-0.0332697	---	-0.0464	0.0199	0.01949	1	-0.0301	0.0228	0.1861	1	-0.0665	0.0317	0.03614	1	[MAD1L1]; AK127048,-7624;ELFN1,89721	NA	rs4721096	1.14E-12(BMI)
7	rs10242223	3521573	A	0.330202	0.330202	0.0347	0.0059	1.03531	1.0235	1.04712	5.278e-09	400280	0.323643	0.0335843	0.00590348	1.27864e-08	2.54161e-08		0	+++	0.0478	0.0166	0.003973	1	0.0393	0.019	0.03844	1	0.0321	0.0266	0.2275	1	[SDK1]; DL490859,-28241	SDK1|4.7E-08(Muscle-Skeletal),2.9E-06(Esophague-Muscularis)	rs10242223					2.18E-08(Past tobacco smoking)
7	rs10228350	114060663	A	0.571496	0.428504	-0.032	0.0057	0.968507	0.957097	0.979916	1.683e-08	387326	0.570197	-0.032	0.00570022	1.97915e-08	3.86571e-08		0	---	-0.0357	0.0158	0.02417	1	-0.0226	0.0181	0.2116	1	-0.0285	0.0257	0.2671	1	[FOXP2]	FOXP2|7.7E-08(Pituitary)	rs10228350			3.31E-09(Tense/higly strung))
7	rs12706746	126442859	G	0.669117	0.330883	-0.0344	0.006	0.966185	0.954175	0.978195	8.235e-09	386646	0.665451	-0.0344	0.00600025	9.86132e-09	1.98079e-08		0	---	-0.0124	0.0166	0.4536	1	0.0067	0.019	0.7234	0	0.0103	0.027	0.7033	0	[GRM8]	NA	rs12706746			1.52E-07(Sensitivity/hurt feelings)
11	rs12792379	6268546	G	0.77767	0.22233	-0.0376	0.0067	0.963098	0.949687	0.976509	2.264e-08	397056	0.778817	-0.0376	0.00670026	2.0032e-08	3.91093e-08		0	---	-0.068	0.0185	0.0002293	1	0.0551	0.0211	0.009183	0	0.0873	0.0298	0.003456	0	CCKBR,-23459;CNGA4,2839	CCKBR|5.0E-12(Testis),CNGA4|9.0E-07(Esophagus-Muscularis,1.4E-06(Cells-Transformed fibroblasts),2.5E-06(Nerve-Tibial)	rs12792379
12	rs11171710	56368078	G	0.552613	0.447387	-0.0322	0.0056	0.968313	0.957103	0.979522	1.113e-08	397478	0.554729	-0.0322	0.00560023	8.93659e-09	1.80217e-08		0	---	-0.028	0.0159	0.07775	1	0.0346	0.018	0.05459	0	0.0421	0.0262	0.1076	0	[RAB5B]; SUOX,-22964;CDK2,1510	RAB5B|1.4E-26(Muscle-Skeletal) SUOX|3.6E-29(Nerve-Tibial),2.8E-15(Esophagus-Muscularis)	rs11171710	3.27E-09(impedance of arm)	6.81E-7( Qualifications: College or University degree)
12	rs597808	111973358	A	0.48354	0.48354	0.0325	0.0056	1.03303	1.02182	1.04424	6.303e-09	393502	0.481306	0.0325	0.00560023	6.50105e-09	1.32782e-08		0	+++	0.0044	0.0156	0.777	1	0.0119	0.0179	0.5039	1	-0.042	0.0253	0.0963	0	[ATXN2]; BRAP,-106591;SH2B3,83931	NA	rs597808	1.2E-23(Trunk fat-free mass)
17	rs34796998	50307873	C	0.604713	0.395287	-0.0387	0.0057	0.962039	0.95063	0.973449	1.224e-11	396796	0.602463	-0.0387	0.00570032	1.12845e-11	2.97765e-11		0	---	-0.0285	0.0159	0.07265	1	-0.0137	0.018	0.4462	1	-0.0108	0.0255	0.6719	1	CA10,72144	NA	rs34796998			7.24E-06(Frequency of Tiredness/lethargy in last 2 weeks)
19	rs1363119	18444809	A	0.452154	0.452154	0.0357	0.0056	1.03634	1.02514	1.04755	2.499e-10	396702	0.452976	0.0354352	0.00560046	2.49662e-10	5.81389e-10		0.00846394	+++	0.0572	0.0159	0.0003209	1	0.0767	0.0183	2.801e-05	1	0.0355	0.0253	0.1616	1	PGPEP1,-6598;LSM4,10808	NA	rs1363119	NONE
19	rs12974777	18765663	C	0.626043	0.373957	0.0364	0.0061	1.03707	1.02486	1.04928	2.027e-09	353753	0.626683	0.0360915	0.00610049	3.29545e-09	6.91702e-09		0	+?+	0.0517	0.0161	0.001351	1	-0.0462	0.0185	0.01234	0	-0.073	0.0263	0.005477	0	[KLHL26]; CRTC1,-28761;TMEM59L,36944	NA	rs12974777
21	rs1297211	16328956	C	0.493522	0.493522	0.0315	0.0056	1.032	1.02079	1.04321	1.923e-08	393144	0.493604	0.0315	0.00560022	1.85744e-08	3.63735e-08		0	+++	0.016	0.0158	0.3118	1	-0.0004	0.018	0.9829	0	0.0437	0.0257	0.08921	1	NRIP1,-4599	NRIP1|3.2E-05(Cells-Transformed fibroblasts)	rs1297211	7.5E-5( Leg fat mass (left))
21	rs7282609	34279157	A	0.686969	0.313031	-0.0336	0.006	0.966958	0.954948	0.978968	2.619e-08	398078	0.678744	-0.0336	0.00600023	2.14616e-08	4.17845e-08		0	---	-0.0294	0.0166	0.07674	1	-0.0507	0.0189	0.007375	1	-0.0107	0.0271	0.6933	1	OLIG2,-119058;C21orf62,93104	NA	rs7282609		1.38E-7(Qualifications: College or University degree)
adj pj*: chi Square value is adjusted by dividing intercept (1.043) from LD regression score
