# Supplementary material for: Gastroesophageal reflux GWAS identifies risk loci that also associate with subsequent severe esophageal diseases
Source: Nat Commun. 2019 Sep 16;10:4219. doi: 10.1038/s41467-019-11968-2 (PMC6746768; doi:10.1038/s41467-019-11968-2)
Supplement: Supplementary file 7 — Supplementary Data 3 [file 41467_2019_11968_MOESM7_ESM.xlsx]

## Sheet: Sheet1
Gene ATLAS result
Variant	chr	Position	Eff. Allele	Trait	Beta	p-value	MAF	HWE	imp. score
rs1937450	1	66478840	G	Weight	0.19428	4.2732e-16	0.463772	0.06106	0.983185
rs1937450	1	66478840	G	Weight	0.1887	1.799e-15	0.463772	0.06106	0.983185
rs1937450	1	66478840	G	Whole body fat mass	0.12281	1.2604e-14	0.463772	0.06106	0.983185
rs1937450	1	66478840	G	Hip circumference	0.12402	1.6541e-14	0.463772	0.06106	0.983185
rs1937450	1	66478840	G	Body mass index (BMI)	0.062753	1.8713e-14	0.463772	0.06106	0.983185
rs1937450	1	66478840	G	Leg fat mass (left)	0.020103	5.0386e-14	0.463772	0.06106	0.983185
rs1937450	1	66478840	G	Body mass index (BMI)	0.061013	6.198e-14	0.463772	0.06106	0.983185
rs1937450	1	66478840	G	Waist circumference	0.15862	6.6709e-14	0.463772	0.06106	0.983185
rs1937450	1	66478840	G	Trunk fat mass	0.066124	7.7355e-14	0.463772	0.06106	0.983185
rs1937450	1	66478840	G	Leg fat mass (right)	0.020331	9.5824e-14	0.463772	0.06106	0.983185
rs1937450	1	66478840	G	Arm fat mass (left)	0.0088337	1.5675e-13	0.463772	0.06106	0.983185
rs1937450	1	66478840	G	Arm fat mass (right)	0.0078879	1.8343e-13	0.463772	0.06106	0.983185
rs1937450	1	66478840	G	Basal metabolic rate	9.8062	1.1976e-12	0.463772	0.06106	0.983185
rs1937450	1	66478840	G	Leg fat-free mass (left)	0.01416	2.9271e-12	0.463772	0.06106	0.983185
rs1937450	1	66478840	G	Body fat percentage	0.076106	3.3004e-12	0.463772	0.06106	0.983185
rs1937450	1	66478840	G	Leg predicted mass (left)	0.013185	4.1718e-12	0.463772	0.06106	0.983185
rs1937450	1	66478840	G	Arm predicted mass (left)	0.0051082	4.6772e-12	0.463772	0.06106	0.983185
rs1937450	1	66478840	G	Leg fat percentage (left)	0.062358	5.9131e-12	0.463772	0.06106	0.983185
rs1937450	1	66478840	G	Arm fat-free mass (left)	0.0053844	6.3385e-12	0.463772	0.06106	0.983185
rs1937450	1	66478840	G	Arm fat percentage (left)	0.088306	1.7139e-11	0.463772	0.06106	0.983185
rs1937450	1	66478840	G	Arm fat percentage (right)	0.087024	2.5703e-11	0.463772	0.06106	0.983185
rs1937450	1	66478840	G	Leg predicted mass (right)	0.012592	2.9316e-11	0.463772	0.06106	0.983185
rs1937450	1	66478840	G	Arm predicted mass (right)	0.0046014	3.1805e-11	0.463772	0.06106	0.983185
rs1937450	1	66478840	G	Arm fat-free mass (right)	0.0048724	3.4625e-11	0.463772	0.06106	0.983185
rs1937450	1	66478840	G	Leg fat percentage (right)	0.062837	4.3131e-11	0.463772	0.06106	0.983185
rs1937450	1	66478840	G	Leg fat-free mass (right)	0.013277	4.8709e-11	0.463772	0.06106	0.983185
rs1937450	1	66478840	G	Trunk fat percentage	0.081892	7.8333e-11	0.463772	0.06106	0.983185
rs1937450	1	66478840	G	Whole body fat-free mass	0.06599	8.2895e-11	0.463772	0.06106	0.983185
rs1937450	1	66478840	G	Whole body water mass	0.048576	8.7145e-11	0.463772	0.06106	0.983185
rs1937450	1	66478840	G	Smoking status	0.0079585	9.0899e-10	0.463772	0.06106	0.983185
rs1937450	1	66478840	G	Trunk predicted mass	0.027995	2.0474e-08	0.463772	0.06106	0.983185
rs1937450	1	66478840	G	Trunk fat-free mass	0.028837	2.9626e-08	0.463772	0.06106	0.983185
rs1937450	1	66478840	G	Mean corpuscular volume	0.039518	4.4645e-08	0.463772	0.06106	0.983185
Variant		Position	Eff. Allele	Trait	Beta	p-value	MAF	HWE	imp. score
rs4394694(rs7552188)	1	98371449	T	Arm fat percentage (left)	-0.12639	1.1216e-15	0.216678	0.9799	0.997054
rs4394694	1	98371449	T	Arm fat percentage (right)	-0.12547	1.2407e-15	0.216678	0.9799	0.997054
rs4394694	1	98371449	T	Body fat percentage	-0.1039	2.5684e-15	0.216678	0.9799	0.997054
rs4394694	1	98371449	T	Waist circumference	-0.20047	3.2713e-15	0.216678	0.9799	0.997054
rs4394694	1	98371449	T	Whole body fat mass	-0.14432	4.7754e-14	0.216678	0.9799	0.997054
rs4394694	1	98371449	T	Trunk fat percentage	-0.11406	4.8281e-14	0.216678	0.9799	0.997054
rs4394694	1	98371449	T	Arm fat mass (right)	-0.0096765	5.8096e-14	0.216678	0.9799	0.997054
rs4394694	1	98371449	T	Arm fat mass (left)	-0.010619	1.5546e-13	0.216678	0.9799	0.997054
rs4394694	1	98371449	T	Trunk fat mass	-0.078298	1.7864e-13	0.216678	0.9799	0.997054
rs4394694	1	98371449	T	Time spent watching television (TV)	-0.027141	2.4767e-13	0.216678	0.9799	0.997054
rs4394694	1	98371449	T	Leg fat mass (right)	-0.023829	3.831e-13	0.216678	0.9799	0.997054
rs4394694	1	98371449	T	Leg fat percentage (right)	-0.083165	3.8766e-13	0.216678	0.9799	0.997054
rs4394694	1	98371449	T	Leg fat mass (left)	-0.022931	8.8605e-13	0.216678	0.9799	0.997054
rs4394694	1	98371449	T	Leg fat percentage (left)	-0.077584	1.0515e-12	0.216678	0.9799	0.997054
rs4394694	1	98371449	T	Body mass index (BMI)	-0.068548	2.3133e-12	0.216678	0.9799	0.997054
rs4394694	1	98371449	T	Body mass index (BMI)	-0.067074	9.6852e-12	0.216678	0.9799	0.997054
rs4394694	1	98371449	T	Weight	-0.18809	4.2017e-11	0.216678	0.9799	0.997054
rs4394694	1	98371449	T	Waist circumference / Hip circumference	-0.00093933	1.3693e-10	0.216678	0.9799	0.997054
rs4394694	1	98371449	T	Weight	-0.18129	2.7506e-10	0.216678	0.9799	0.997054
rs4394694	1	98371449	T	Hip circumference	-0.12161	3.8224e-10	0.216678	0.9799	0.997054
Variant		Position	Eff. Allele	Trait	Beta	p-value	MAF	HWE	imp. score
rs1832927(rs772790517)	6	189222267	A	G50-G59 Nerve, nerve root and plexus disorders	-0.0016884	5.7411e-05	0.464557	0.2892	0.998306
rs1832927	6	189222267	A	Time spent watching television (TV)	-0.011918	9.9034e-05	0.464557	0.2892	0.998306
rs1832927	6	189222267	A	G56 Mononeuropathies of upper limb	-0.0011619	0.00039167	0.464557	0.2892	0.998306
Variant		Position	Eff. Allele	Trait	Beta	p-value	MAF	HWE	imp. score
rs1469513(rs11901649)	2	21259562	C	high cholesterol	0.012784	5.2609e-89	0.444516	0.8628	0.994669
rs1469513	2	21259562	C	E78 Disorders of lipoprotein metabolism and other lipidaemias	0.0046762	8.4117e-17	0.444516	0.8628	0.994669
rs1469513	2	21259562	C	E70-E90 Metabolic disorders	0.0042666	4.4145e-12	0.444516	0.8628	0.994669
rs1469513	2	21259562	C	N23 Unspecified renal colic	-0.00059923	2.4545e-05	0.444516	0.8628	0.994669
rs1469513	2	21259562	C	K80 Cholelithiasis	-0.0015158	6.3644e-05	0.444516	0.8628	0.994669
rs1469513	2	21259562	C	Hip circumference	-0.064389	6.4291e-05	0.444516	0.8628	0.994669
Variant		Position	Eff. Allele	Trait	Beta	p-value	MAF	HWE	imp. score
rs2861695	2	67846727	G	oesophageal disorder	-0.0030612	1.8809e-06	0.194506	0.8439	0.997753
rs2861695	2	67846727	G	K44 Diaphragmatic hernia	-0.0026236	3.7163e-05	0.194506	0.8439	0.997753
rs2861695	2	67846727	G	Hip circumference	-0.082133	4.8287e-05	0.194506	0.8439	0.997753
rs2861695	2	67846727	G	K40-K46 Hernia	-0.0029678	0.00024708	0.194506	0.8439	0.997753
Variant		Position	Eff. Allele	Trait	Beta	p-value	MAF	HWE	imp. score
rs7609078	2	100490363	A	Hand grip strength (left)	0.073398	4.3528e-07	0.370611	0.1473	0.99826
rs7609078	2	100490363	A	K40-K46 Hernia	-0.0032017	1.3804e-06	0.370611	0.1473	0.99826
rs7609078	2	100490363	A	I10-I15 Hypertensive diseases	-0.0036483	1.5584e-06	0.370611	0.1473	0.99826
rs7609078	2	100490363	A	I10 Essential (primary) hypertension	-0.0036401	1.6031e-06	0.370611	0.1473	0.99826
rs7609078	2	100490363	A	Sitting height	0.027962	1.7849e-06	0.370611	0.1473	0.99826
rs7609078	2	100490363	A	Number of treatments/medications taken	-0.024506	1.8107e-06	0.370611	0.1473	0.99826
rs7609078	2	100490363	A	Mean platelet (thrombocyte) volume	0.0077354	2.3881e-06	0.370611	0.1473	0.99826
rs7609078	2	100490363	A	Hand grip strength (right)	0.064443	9.1816e-06	0.370611	0.1473	0.99826
Variant		Position	Eff. Allele	Trait	Beta	p-value	MAF	HWE	imp. score
rs28498633	3	18544596	G	Mean platelet (thrombocyte) volume	0.0082622	2.0433e-06	0.307219	0.7352	0.992393
rs28498633	3	18544596	G	Platelet count	-0.40636	4.3592e-05	0.307219	0.7352	0.992393
rs28498633	3	18544596	G	Alcohol intake frequency.	0.012576	4.368e-05	0.307219	0.7352	0.992393
rs28498633	3	18544596	G	Mean corpuscular volume	-0.030806	6.862e-05	0.307219	0.7352	0.992393
Variant		Position	Eff. Allele	Trait	Beta	p-value	MAF	HWE	imp. score
rs74652506	3	43443878	C	J40-J47 Chronic lower respiratory diseases	-0.0036955	5.4976e-06	0.1318	0.005651	genotyped
rs74652506	3	43443878	C	G25 Other extrapyramidal and movement disorders	0.00011139	0.35115	0.1318	0.005651	genotyped
Variant		Position	Eff. Allele	Trait	Beta	p-value	MAF	HWE	imp. score
rs2240326	3	50128386	A	J40-J47 Chronic lower respiratory diseases	-0.0017276	0.0016427	0.475294	0.4474	0.999806
rs2240326	3	50128386	A	G25 Other extrapyramidal and movement disorders	-8.934e-05	0.26783	0.475294	0.4474	0.999806
rs2240326	3	50128386	A	G20 Parkinson's disease	-1.9999e-05	0.85508	0.475294	0.4474	0.999806
Variant		Position	Eff. Allele	Trait	Beta	p-value	MAF	HWE	imp. score
rs4676893	3	70917639	T	K44 Diaphragmatic hernia	-0.0038203	3.077e-12	0.307682	0.04978	0.983363
rs4676893	3	70917639	T	Impedance of arm (right)	-0.47259	5.1932e-12	0.307682	0.04978	0.983363
rs4676893	3	70917639	T	Impedance of arm (left)	-0.46023	9.8986e-11	0.307682	0.04978	0.983363
rs4676893	3	70917639	T	oesophageal disorder	-0.0032608	3.8363e-09	0.307682	0.04978	0.983363
rs4676893	3	70917639	T	Trunk fat percentage	-0.071688	1.1746e-07	0.307682	0.04978	0.983363
rs4676893	3	70917639	T	Mean reticulocyte volume	0.072717	2.9487e-07	0.307682	0.04978	0.983363
rs4676893	3	70917639	T	Trunk fat mass	-0.048328	3.7591e-07	0.307682	0.04978	0.983363
rs4676893	3	70917639	T	Standing height	-0.045306	6.212e-07	0.307682	0.04978	0.983363
rs4676893	3	70917639	T	K20-K31 Diseases of oesophagus, stomach and duodenum	-0.0038276	9.5865e-07	0.307682	0.04978	0.983363
Variant		Position	Eff. Allele	Trait	Beta	p-value	MAF	HWE	imp. score
rs34136671	3	134376651	T	Impedance of leg (right)	-0.39826	2.7403e-11	0.284745	0.1916	0.995645
rs34136671	3	134376651	T	Impedance of leg (left)	-0.38483	1.2294e-10	0.284745	0.1916	0.995645
rs34136671	3	134376651	T	Impedance of whole body	-0.71016	5.7268e-09	0.284745	0.1916	0.995645
rs34136671	3	134376651	T	Sitting height	0.033097	1.1392e-07	0.284745	0.1916	0.995645
rs34136671	3	134376651	T	Trunk fat-free mass	0.029832	1.459e-07	0.284745	0.1916	0.995645
rs34136671	3	134376651	T	Trunk predicted mass	0.0285	1.6597e-07	0.284745	0.1916	0.995645
rs34136671	3	134376651	T	Whole body water mass	0.041855	3.0471e-07	0.284745	0.1916	0.995645
rs34136671	3	134376651	T	Impedance of arm (right)	-0.35037	5.1127e-07	0.284745	0.1916	0.995645
rs34136671	3	134376651	T	Whole body fat-free mass	0.055633	5.2809e-07	0.284745	0.1916	0.995645
rs34136671	3	134376651	T	Arm fat-free mass (right)	0.0037401	3.2498e-06	0.284745	0.1916	0.995645
rs34136671	3	134376651	T	Arm predicted mass (right)	0.003497	3.898e-06	0.284745	0.1916	0.995645
rs34136671	3	134376651	T	Impedance of arm (left)	-0.33453	3.9163e-06	0.284745	0.1916	0.995645
rs34136671	3	134376651	T	oesophageal disorder	-0.0025959	4.1421e-06	0.284745	0.1916	0.995645
Variant		Position	Eff. Allele	Trait	Beta	p-value	MAF	HWE	imp. score
rs3106209	4	140884723	C	Leg fat percentage (left)	0.079033	1.0529e-16	0.329956	0.3012	0.988755
rs3106209	4	140884723	C	Body fat percentage	0.091861	1.2091e-15	0.329956	0.3012	0.988755
rs3106209	4	140884723	C	Leg fat percentage (right)	0.078082	6.4807e-15	0.329956	0.3012	0.988755
rs3106209	4	140884723	C	Arm fat percentage (left)	0.10633	1.2303e-14	0.329956	0.3012	0.988755
rs3106209	4	140884723	C	Trunk fat percentage	0.099303	5.928e-14	0.329956	0.3012	0.988755
rs3106209	4	140884723	C	Arm fat percentage (right)	0.10139	1.3964e-13	0.329956	0.3012	0.988755
rs3106209	4	140884723	C	Number of self-reported non-cancer illnesses	0.025746	6.8284e-12	0.329956	0.3012	0.988755
rs3106209	4	140884723	C	Body mass index (BMI)	0.058769	8.3673e-12	0.329956	0.3012	0.988755
rs3106209	4	140884723	C	Waist circumference	0.15103	1.1206e-11	0.329956	0.3012	0.988755
rs3106209	4	140884723	C	Body mass index (BMI)	0.057119	2.2137e-11	0.329956	0.3012	0.988755
rs3106209	4	140884723	C	Leg fat mass (left)	0.018691	2.6755e-11	0.329956	0.3012	0.988755
rs3106209	4	140884723	C	Whole body fat mass	0.10859	8.4426e-11	0.329956	0.3012	0.988755
rs3106209	4	140884723	C	Trunk fat mass	0.060073	9.8098e-11	0.329956	0.3012	0.988755
rs3106209	4	140884723	C	Number of operations, self-reported	0.02004	2.9597e-10	0.329956	0.3012	0.988755
rs3106209	4	140884723	C	Leg fat mass (right)	0.01798	3.6951e-10	0.329956	0.3012	0.988755
rs3106209	4	140884723	C	Number of treatments/medications taken	0.032849	5.1453e-10	0.329956	0.3012	0.988755
rs3106209	4	140884723	C	Waist circumference / Hip circumference	0.00078326	9.4571e-10	0.329956	0.3012	0.988755
rs3106209	4	140884723	C	Arm fat mass (left)	0.0076662	1.0847e-09	0.329956	0.3012	0.988755
rs3106209	4	140884723	C	Arm fat mass (right)	0.006823	1.3662e-09	0.329956	0.3012	0.988755
rs3106209	4	140884723	C	Smoking status	0.007749	1.5601e-08	0.329956	0.3012	0.988755
rs3106209	4	140884723	C	Usual walking pace	-0.0068789	4.0972e-08	0.329956	0.3012	0.988755
Variant		Position	Eff. Allele	Trait	Beta	p-value	MAF	HWE	imp. score
rs2567977	5	28867009	T	oesophageal disorder	-0.0021369	2.6414e-05	0.47953	0.6765	0.998345
rs2567977	5	28867009	T	K44 Diaphragmatic hernia	-0.0019175	0.00014064	0.47953	0.6765	0.998345
rs2567977	5	28867009	T	K40-K46 Hernia	-0.0024028	0.00017569	0.47953	0.6765	0.998345
rs2567977	5	28867009	T	nasal/sinus disorder	-0.00090314	0.00026117	0.47953	0.6765	0.998345
rs2567977	5	28867009	T	K20-K31 Diseases of oesophagus, stomach and duodenum	-0.0026071	0.00028234	0.47953	0.6765	0.998345
rs2567977	5	28867009	T	Hot drink temperature	0.0039063	0.0004336	0.47953	0.6765	0.998345
rs2567977	5	28867009	T	K21 Gastro-oesophageal reflux disease	-0.0015705	0.00091468	0.47953	0.6765	0.998345
rs2567977	5	28867009	T	White blood cell (leukocyte) count	0.0097289	0.0016951	0.47953	0.6765	0.998345
rs2567977	5	28867009	T	gastro-oesophageal reflux (gord) / gastric reflux	-0.0012627	0.0025281	0.47953	0.6765	0.998345
rs2567977	5	28867009	T	K20 Oesophagitis	-0.00089751	0.0035209	0.47953	0.6765	0.998345
Variant		Position	Eff. Allele	Trait	Beta	p-value	MAF	HWE	imp. score
rs160187(rs560408672)	5	82862227	C	Impedance of arm (right)	0.49975	9.1628e-11	0.21532	0.5363	0.979872
rs160187	5	82862227	C	Impedance of arm (left)	0.51129	1.7206e-10	0.21532	0.5363	0.979872
rs160187	5	82862227	C	Impedance of whole body	0.8409	4.4753e-10	0.21532	0.5363	0.979872
rs160187	5	82862227	C	Impedance of leg (right)	0.33573	3.9013e-07	0.21532	0.5363	0.979872
Variant		Position	Eff. Allele	Trait	Beta	p-value	MAF	HWE	imp. score
rs7763910	6	26472655	G	Mean corpuscular haemoglobin	0.042789	5.8805e-45	0.411707	0.1266	0.999678
rs7763910	6	26472655	G	malabsorption/coeliac disease	-0.0019086	5.1163e-43	0.411707	0.1266	0.999678
rs7763910	6	26472655	G	Mean corpuscular volume	0.089461	8.4929e-33	0.411707	0.1266	0.999678
rs7763910	6	26472655	G	K90 Intestinal malabsorption	-0.0017925	1.2035e-32	0.411707	0.1266	0.999678
rs7763910	6	26472655	G	Haemoglobin concentration	0.020563	2.1487e-31	0.411707	0.1266	0.999678
rs7763910	6	26472655	G	Haematocrit percentage	0.044457	1.1658e-17	0.411707	0.1266	0.999678
rs7763910	6	26472655	G	Standing height	0.070171	2.5423e-16	0.411707	0.1266	0.999678
rs7763910	6	26472655	G	High light scatter reticulocyte percentage	0.0029438	5.3451e-16	0.411707	0.1266	0.999678
rs7763910	6	26472655	G	High light scatter reticulocyte count	0.00013147	5.7806e-16	0.411707	0.1266	0.999678
rs7763910	6	26472655	G	Comparative height size at age 10	0.0092308	1.6311e-15	0.411707	0.1266	0.999678
rs7763910	6	26472655	G	Reticulocyte percentage	0.0072595	1.4824e-13	0.411707	0.1266	0.999678
rs7763910	6	26472655	G	Mean corpuscular haemoglobin concentration	0.013498	1.6226e-13	0.411707	0.1266	0.999678
rs7763910	6	26472655	G	Reticulocyte count	0.00031926	8.4138e-13	0.411707	0.1266	0.999678
rs7763910	6	26472655	G	Red blood cell (erythrocyte) distribution width	-0.011587	6.6158e-12	0.411707	0.1266	0.999678
rs7763910	6	26472655	G	Lymphocyte count	0.0072759	7.4421e-11	0.411707	0.1266	0.999678
rs7763910	6	26472655	G	Bread intake	-0.099351	1.584e-09	0.411707	0.1266	0.999678
rs7763910	6	26472655	G	E83 Disorders of mineral metabolism	0.00092033	1.6857e-09	0.411707	0.1266	0.999678
rs7763910	6	26472655	G	Monocyte count	0.0016802	4.1913e-09	0.411707	0.1266	0.999678
rs7763910	6	26472655	G	Mean platelet (thrombocyte) volume	0.0090183	1.488e-08	0.411707	0.1266	0.999678
rs7763910	6	26472655	G	K40-K46 Hernia	0.0036451	1.9604e-08	0.411707	0.1266	0.999678
rs7763910	6	26472655	G	N40 Hyperplasia of prostate	0.0037749	9.3279e-08	0.411707	0.1266	0.999678
rs7763910	6	26472655	G	Mean sphered cell volume	0.044897	3.5264e-07	0.411707	0.1266	0.999678
rs7763910	6	26472655	G	D68 Other coagulation defects	0.00051185	3.5486e-07	0.411707	0.1266	0.999678
rs7763910	6	26472655	G	oesophageal disorder	0.0025243	9.5408e-07	0.411707	0.1266	0.999678
Variant		Position	Eff. Allele	Trait	Beta	p-value	MAF	HWE	imp. score
rs9266241(rs9266237)	6	31325565	A	malabsorption/coeliac disease	-0.0041432	1.3081e-185	0.363895	0.01	0.984692
rs9266241	6	31325565	A	K90 Intestinal malabsorption	-0.0043761	6.3817e-176	0.363895	0.01	0.984692
rs9266241	6	31325565	A	White blood cell (leukocyte) count	0.068858	8.2707e-100	0.363895	0.01	0.984692
rs9266241	6	31325565	A	Standing height	-0.16767	6.0765e-81	0.363895	0.01	0.984692
rs9266241	6	31325565	A	Sitting height	-0.10906	9.5595e-76	0.363895	0.01	0.984692
rs9266241	6	31325565	A	Lymphocyte count	0.021062	3.5516e-75	0.363895	0.01	0.984692
rs9266241	6	31325565	A	Eosinophill count	0.0038826	8.2916e-62	0.363895	0.01	0.984692
rs9266241	6	31325565	A	Neutrophill count	0.042556	2.0572e-59	0.363895	0.01	0.984692
rs9266241	6	31325565	A	Mean sphered cell volume	-0.13973	1.0954e-53	0.363895	0.01	0.984692
rs9266241	6	31325565	A	Trunk predicted mass	-0.074687	6.1257e-48	0.363895	0.01	0.984692
rs9266241	6	31325565	A	Trunk fat-free mass	-0.077809	6.4526e-48	0.363895	0.01	0.984692
rs9266241	6	31325565	A	Whole body fat-free mass	-0.14755	2.64e-45	0.363895	0.01	0.984692
rs9266241	6	31325565	A	Whole body water mass	-0.10844	4.4299e-45	0.363895	0.01	0.984692
rs9266241	6	31325565	A	psoriasis	0.0032157	2.2122e-44	0.363895	0.01	0.984692
rs9266241	6	31325565	A	Monocyte percentage	-0.054553	5.0313e-44	0.363895	0.01	0.984692
rs9266241	6	31325565	A	Mean reticulocyte volume	-0.1909	1.5303e-43	0.363895	0.01	0.984692
rs9266241	6	31325565	A	hyperthyroidism/thyrotoxicosis	-0.0026058	2.9157e-43	0.363895	0.01	0.984692
rs9266241	6	31325565	A	Leg predicted mass (right)	-0.025996	9.85e-41	0.363895	0.01	0.984692
rs9266241	6	31325565	A	Leg fat-free mass (right)	-0.027709	1.0702e-40	0.363895	0.01	0.984692
rs9266241	6	31325565	A	Basal metabolic rate	-18.565	4.1063e-39	0.363895	0.01	0.984692
rs9266241	6	31325565	A	Leg fat-free mass (left)	-0.026364	1.1458e-36	0.363895	0.01	0.984692
rs9266241	6	31325565	A	Leg predicted mass (left)	-0.024633	2.062e-36	0.363895	0.01	0.984692
rs9266241	6	31325565	A	Arm fat-free mass (left)	-0.0095678	1.6506e-32	0.363895	0.01	0.984692
rs9266241	6	31325565	A	Arm predicted mass (left)	-0.0089284	6.9688e-32	0.363895	0.01	0.984692
rs9266241	6	31325565	A	Arm predicted mass (right)	-0.0083096	2.1761e-31	0.363895	0.01	0.984692
rs9266241	6	31325565	A	Arm fat-free mass (right)	-0.0088086	2.4318e-31	0.363895	0.01	0.984692
rs9266241	6	31325565	A	thyroid problem (not cancer)	-0.0055039	3.0401e-30	0.363895	0.01	0.984692
rs9266241	6	31325565	A	Mean corpuscular volume	-0.082706	7.312e-27	0.363895	0.01	0.984692
rs9266241	6	31325565	A	Mean corpuscular haemoglobin	-0.032695	1.309e-25	0.363895	0.01	0.984692
rs9266241	6	31325565	A	K90-K93 Other diseases of the digestive system	-0.0038722	5.5426e-25	0.363895	0.01	0.984692
rs9266241	6	31325565	A	Eosinophill percentage	0.033381	8.9796e-25	0.363895	0.01	0.984692
rs9266241	6	31325565	A	Mean platelet (thrombocyte) volume	-0.016651	2.5555e-24	0.363895	0.01	0.984692
rs9266241	6	31325565	A	Comparative height size at age 10	-0.011942	1.1315e-23	0.363895	0.01	0.984692
rs9266241	6	31325565	A	ankylosing spondylitis	0.0011307	1.1204e-22	0.363895	0.01	0.984692
rs9266241	6	31325565	A	Platelet count	0.93053	2.2392e-22	0.363895	0.01	0.984692
rs9266241	6	31325565	A	Weight	-0.23615	7.212e-22	0.363895	0.01	0.984692
rs9266241	6	31325565	A	Weight	-0.22933	5.3638e-21	0.363895	0.01	0.984692
rs9266241	6	31325565	A	Red blood cell (erythrocyte) count	0.0058614	5.6731e-21	0.363895	0.01	0.984692
rs9266241	6	31325565	A	sarcoidosis	-0.00088912	1.3664e-20	0.363895	0.01	0.984692
rs9266241	6	31325565	A	Waist circumference / Hip circumference	0.0011482	5.9668e-20	0.363895	0.01	0.984692
rs9266241	6	31325565	A	Reticulocyte count	0.00039849	3.6288e-18	0.363895	0.01	0.984692
rs9266241	6	31325565	A	E00-E07 Disorders of thyroid gland	-0.0035837	1.1073e-17	0.363895	0.01	0.984692
rs9266241	6	31325565	A	Impedance of leg (right)	0.47289	3.1665e-17	0.363895	0.01	0.984692
rs9266241	6	31325565	A	Impedance of leg (left)	0.4686	6.2476e-17	0.363895	0.01	0.984692
rs9266241	6	31325565	A	G35 Multiple sclerosis	-0.0010094	1.0067e-16	0.363895	0.01	0.984692
rs9266241	6	31325565	A	Hip circumference	-0.13522	4.0469e-16	0.363895	0.01	0.984692
rs9266241	6	31325565	A	Platelet distribution width	-0.0071223	1.5986e-15	0.363895	0.01	0.984692
rs9266241	6	31325565	A	hypothyroidism/myxoedema	-0.0034897	3.2128e-15	0.363895	0.01	0.984692
rs9266241	6	31325565	A	G35-G37 Demyelinating diseases of the central nervous system	-0.0010003	2.0798e-14	0.363895	0.01	0.984692
rs9266241	6	31325565	A	connective tissue disorder	-0.0013183	8.277e-14	0.363895	0.01	0.984692
rs9266241	6	31325565	A	dermatology	0.003234	8.4578e-14	0.363895	0.01	0.984692
rs9266241	6	31325565	A	Hand grip strength (right)	-0.10675	2.5819e-13	0.363895	0.01	0.984692
rs9266241	6	31325565	A	E05 Thyrotoxicosis [hyperthyroidism]	-0.0010621	2.7204e-13	0.363895	0.01	0.984692
rs9266241	6	31325565	A	E03 Other hypothyroidism	-0.002778	4.032e-13	0.363895	0.01	0.984692
rs9266241	6	31325565	A	High light scatter reticulocyte count	0.00012097	4.2474e-13	0.363895	0.01	0.984692
rs9266241	6	31325565	A	Reticulocyte percentage	0.0071298	1.6445e-12	0.363895	0.01	0.984692
rs9266241	6	31325565	A	L40 Psoriasis	0.0011154	2.6643e-12	0.363895	0.01	0.984692
rs9266241	6	31325565	A	L40-L45 Papulosquamous disorders	0.0012245	9.7819e-12	0.363895	0.01	0.984692
rs9266241	6	31325565	A	chronic/degenerative neurological problem	-0.001149	1.5432e-11	0.363895	0.01	0.984692
rs9266241	6	31325565	A	oesophageal disorder	0.0035372	2.3421e-11	0.363895	0.01	0.984692
rs9266241	6	31325565	A	Impedance of whole body	0.74332	7.8975e-11	0.363895	0.01	0.984692
rs9266241	6	31325565	A	K40-K46 Hernia	0.004232	2.2315e-10	0.363895	0.01	0.984692
rs9266241	6	31325565	A	hypertension	0.0051649	6.2994e-10	0.363895	0.01	0.984692
rs9266241	6	31325565	A	Hand grip strength (left)	-0.08998	6.9326e-10	0.363895	0.01	0.984692
rs9266241	6	31325565	A	Platelet crit	0.00047758	1.8492e-09	0.363895	0.01	0.984692
rs9266241	6	31325565	A	High light scatter reticulocyte percentage	0.0021885	4.5689e-09	0.363895	0.01	0.984692
rs9266241	6	31325565	A	Comparative body size at age 10	-0.0075581	5.8653e-09	0.363895	0.01	0.984692
rs9266241	6	31325565	A	Coffee intake	-0.024506	1.3165e-08	0.363895	0.01	0.984692
rs9266241	6	31325565	A	Hot drink temperature	0.0065156	1.7112e-08	0.363895	0.01	0.984692
rs9266241	6	31325565	A	Number of treatments/medications taken	0.028641	2.97e-08	0.363895	0.01	0.984692
rs9266241	6	31325565	A	Trunk fat mass	-0.050048	3.6866e-08	0.363895	0.01	0.984692
	6
Variant	6	Position	Eff. Allele	Trait	Beta	p-value	MAF	HWE	imp. score
rs9472010	6	43084747	A	Waist circumference / Hip circumference	0.00075385	4.3768e-10	0.485441	0.2375	0.994023
rs9472010	6	43084747	A	Standing height	-0.040619	1.6157e-06	0.485441	0.2375	0.994023
rs9472010	6	43084747	A	Comparative body size at age 10	0.0054348	1.3634e-05	0.485441	0.2375	0.994023
rs9472010	6	43084747	A	I10 Essential (primary) hypertension	0.0030882	2.5839e-05	0.485441	0.2375	0.994023
rs9472010	6	43084747	A	I10-I15 Hypertensive diseases	0.0030737	2.8764e-05	0.485441	0.2375	0.994023
rs9472010	6	43084747	A	K20-K31 Diseases of oesophagus, stomach and duodenum	0.0029079	5.2871e-05	0.485441	0.2375	0.994023
Variant		Position	Eff. Allele	Trait	Beta	p-value	MAF	HWE	imp. score
rs62442944	7	2015047	G	Number of self-reported non-cancer illnesses	-0.033406	1.3565e-13	0.186536	0.7859	0.996985
rs62442944	7	2015047	G	Body mass index (BMI)	-0.070753	7.6561e-12	0.186536	0.7859	0.996985
rs62442944	7	2015047	G	Arm fat percentage (left)	-0.11037	2.7015e-11	0.186536	0.7859	0.996985
rs62442944	7	2015047	G	Arm fat percentage (right)	-0.10861	4.2972e-11	0.186536	0.7859	0.996985
rs62442944	7	2015047	G	Body mass index (BMI)	-0.067003	6.5071e-11	0.186536	0.7859	0.996985
rs62442944	7	2015047	G	Number of treatments/medications taken	-0.040274	2.3786e-10	0.186536	0.7859	0.996985
rs62442944	7	2015047	G	Cereal intake	0.044195	4.5503e-10	0.186536	0.7859	0.996985
rs62442944	7	2015047	G	Arm fat mass (left)	-0.0092685	8.6783e-10	0.186536	0.7859	0.996985
rs62442944	7	2015047	G	Arm fat mass (right)	-0.0078904	5.5449e-09	0.186536	0.7859	0.996985
rs62442944	7	2015047	G	Sleep duration	0.015494	1.6442e-08	0.186536	0.7859	0.996985
rs62442944	7	2015047	G	Salt added to food	-0.011939	2.1141e-08	0.186536	0.7859	0.996985
rs62442944	7	2015047	G	Body fat percentage	-0.077058	2.3075e-08	0.186536	0.7859	0.996985
rs62442944	7	2015047	G	Hip circumference	-0.11153	4.4585e-08	0.186536	0.7859	0.996985
rs62442944	7	2015047	G	Alcohol intake frequency.	-0.019829	4.9469e-08	0.186536	0.7859	0.996985
rs62442944	7	2015047	G	Whole body fat mass	-0.1085	6.7276e-08	0.186536	0.7859	0.996985
rs62442944	7	2015047	G	Dried fruit intake	0.020082	6.7985e-08	0.186536	0.7859	0.996985
rs10242223	7	3521573	G	Smoking status	-0.0083882	9.158e-10	0.329354	0.7213	0.988767
rs10242223	7	3521573	G	oesophageal disorder	-0.0022072	4.7099e-05	0.329354	0.7213	0.988767
rs10242223	7	3521573	G	gastro-oesophageal reflux (gord) / gastric reflux	-0.0016151	0.00029321	0.329354	0.7213	0.988767
rs10242223	7	3521573	G	Comparative body size at age 10	0.0045892	0.00054901	0.329354	0.7213	0.988767
Variant		Position	Eff. Allele	Trait	Beta	p-value	MAF	HWE	imp. score
rs10250103	7	114294942	T	Body mass index (BMI)	0.053569	3.5392e-11	0.477013	0.4721	0.989868
rs10250103	7	114294942	T	Number of self-reported non-cancer illnesses	0.023326	4.029e-11	0.477013	0.4721	0.989868
rs10250103	7	114294942	T	Body mass index (BMI)	0.051095	1.9584e-10	0.477013	0.4721	0.989868
rs10250103	7	114294942	T	Impedance of arm (left)	-0.3948	1.7123e-09	0.477013	0.4721	0.989868
rs10250103	7	114294942	T	Impedance of whole body	-0.64739	4.2414e-09	0.477013	0.4721	0.989868
rs10250103	7	114294942	T	Leg fat percentage (left)	0.052227	5.4399e-09	0.477013	0.4721	0.989868
rs10250103	7	114294942	T	Impedance of arm (right)	-0.35863	1.3079e-08	0.477013	0.4721	0.989868
rs10250103	7	114294942	T	Leg fat percentage (right)	0.052777	2.0966e-08	0.477013	0.4721	0.989868
rs10250103	7	114294942	T	Leg fat mass (left)	0.014763	2.2001e-08	0.477013	0.4721	0.989868
rs10250103	7	114294942	T	Leg fat mass (right)	0.01506	2.3895e-08	0.477013	0.4721	0.989868
rs10250103	7	114294942	T	hypertension	0.0044774	2.6867e-08	0.477013	0.4721	0.989868
rs10250103	7	114294942	T	Sleep duration	-0.01152	8.1362e-08	0.477013	0.4721	0.989868
Variant		Position	Eff. Allele	Trait	Beta	p-value	MAF	HWE	imp. score
rs12706746	7	126442859	A	Variation in diet	0.0051699	4.743e-05	0.330531	0.9661	0.991009
rs12706746	7	126442859	A	Time spent watching television (TV)	0.011928	0.00023627	0.330531	0.9661	0.991009
rs12706746	7	126442859	A	M80 Osteoporosis with pathological fracture	-0.00036592	0.00042653	0.330531	0.9661	0.991009
rs12706746	7	126442859	A	K21 Gastro-oesophageal reflux disease	0.0017517	0.00051782	0.330531	0.9661	0.991009
rs12706746	7	126442859	A	K20-K31 Diseases of oesophagus, stomach and duodenum	0.0024337	0.00146	0.330531	0.9661	0.991009
rs12706746	7	126442859	A	Smoking status	0.0043014	0.0016562	0.330531	0.9661	0.991009
Variant		Position	Eff. Allele	Trait	Beta	p-value	MAF	HWE	imp. score
rs1482029(rs10091362)	8	73906116	G	Impedance of arm (left)	-0.34365	1.3329e-07	0.470661	0.1688	0.995015
rs1482029	8	73906116	G	Body mass index (BMI)	0.036662	5.3693e-06	0.470661	0.1688	0.995015
Variant		Position	Eff. Allele	Trait	Beta	p-value	MAF	HWE	imp. score
rs12792379	11	6268546	A	duodenal ulcer	0.00084524	1.6548e-07	0.222684	0.1076	0.99523
rs12792379	11	6268546	A	Haematocrit percentage	0.028833	2.2123e-06	0.222684	0.1076	0.99523
rs12792379	11	6268546	A	Haemoglobin concentration	0.009338	6.029e-06	0.222684	0.1076	0.99523
rs12792379	11	6268546	A	K26 Duodenal ulcer	0.00091177	2.7829e-05	0.222684	0.1076	0.99523
rs12792379	11	6268546	A	stomach disorder	0.0010263	9.9336e-05	0.222684	0.1076	0.99523
rs12792379	11	6268546	A	Impedance of whole body	-0.49753	0.00015125	0.222684	0.1076	0.99523
rs12792379	11	6268546	A	K44 Diaphragmatic hernia	0.0022477	0.00019995	0.222684	0.1076	0.99523
rs12792379	11	6268546	A	oesophageal disorder	0.0021997	0.00031284	0.222684	0.1076	0.99523
Variant		Position	Eff. Allele	Trait	Beta	p-value	MAF	HWE	imp. score
rs12297543(rs73057238)	12	15512864	G	Sitting height	-0.035079	1.8197e-08	0.283239	0.5145	0.999394
rs12297543	12	15512864	G	Standing height	-0.051928	1.8318e-08	0.283239	0.5145	0.999394
rs12297543	12	15512864	G	Number of treatments/medications taken	0.029666	6.1944e-08	0.283239	0.5145	0.999394
rs12297543	12	15512864	G	Number of self-reported non-cancer illnesses	0.019996	2.7737e-07	0.283239	0.5145	0.999394
rs12297543	12	15512864	G	Leg fat percentage (right)	0.051201	8.1691e-07	0.283239	0.5145	0.999394
rs12297543	12	15512864	G	Leg fat percentage (left)	0.047839	1.2566e-06	0.283239	0.5145	0.999394
rs12297543	12	15512864	G	Body fat percentage	0.051367	1.5791e-05	0.283239	0.5145	0.999394
Variant		Position	Eff. Allele	Trait	Beta	p-value	MAF	HWE	imp. score
rs11171710	12	56368078	A	Eosinophill percentage	-0.036448	3.6761e-31	0.448031	0.6903	0.981263
rs11171710	12	56368078	A	Eosinophill count	-0.0022303	6.6031e-23	0.448031	0.6903	0.981263
rs11171710	12	56368078	A	asthma	-0.0048778	2.0987e-14	0.448031	0.6903	0.981263
rs11171710	12	56368078	A	Impedance of whole body	-0.78389	1.4652e-12	0.448031	0.6903	0.981263
rs11171710	12	56368078	A	Impedance of arm (left)	-0.46359	1.9408e-12	0.448031	0.6903	0.981263
rs11171710	12	56368078	A	Impedance of arm (right)	-0.44321	2.8144e-12	0.448031	0.6903	0.981263
rs11171710	12	56368078	A	hypothyroidism/myxoedema	-0.0029365	6.5214e-12	0.448031	0.6903	0.981263
rs11171710	12	56368078	A	Impedance of leg (right)	-0.34032	3.72e-10	0.448031	0.6903	0.981263
rs11171710	12	56368078	A	Red blood cell (erythrocyte) count	0.0037121	3.7849e-10	0.448031	0.6903	0.981263
rs11171710	12	56368078	A	Body mass index (BMI)	0.049319	1.3606e-09	0.448031	0.6903	0.981263
rs11171710	12	56368078	A	Impedance of leg (left)	-0.32863	1.4644e-09	0.448031	0.6903	0.981263
rs11171710	12	56368078	A	Body mass index (BMI)	0.047311	4.662e-09	0.448031	0.6903	0.981263
rs11171710	12	56368078	A	thyroid problem (not cancer)	-0.0027053	5.9082e-09	0.448031	0.6903	0.981263
rs11171710	12	56368078	A	Time spent watching television (TV)	0.016965	3.4949e-08	0.448031	0.6903	0.981263
rs11171710	12	56368078	A	Arm predicted mass (left)	0.003936	8.374e-08	0.448031	0.6903	0.981263
Variant		Position	Eff. Allele	Trait	Beta	p-value	MAF	HWE	imp. score
rs653178	12	112007756	T	Lymphocyte count	-0.042	< 1e-300	0.4829	0.6223	genotyped
rs653178	12	112007756	T	Eosinophill count	-0.0087677	< 1e-300	0.4829	0.6223	genotyped
rs653178	12	112007756	T	Platelet crit	-0.0042686	< 1e-300	0.4829	0.6223	genotyped
rs653178	12	112007756	T	Platelet count	-4.6692	< 1e-300	0.4829	0.6223	genotyped
rs653178	12	112007756	T	Eosinophill percentage	-0.093729	2.1025e-200	0.4829	0.6223	genotyped
rs653178	12	112007756	T	White blood cell (leukocyte) count	-0.091902	2.3825e-193	0.4829	0.6223	genotyped
rs653178	12	112007756	T	Haemoglobin concentration	-0.050068	6.9967e-186	0.4829	0.6223	genotyped
rs653178	12	112007756	T	Haematocrit percentage	-0.13907	7.8106e-165	0.4829	0.6223	genotyped
rs653178	12	112007756	T	Reticulocyte count	-0.001179	9.5801e-160	0.4829	0.6223	genotyped
rs653178	12	112007756	T	High light scatter reticulocyte count	-0.00042302	3.2242e-156	0.4829	0.6223	genotyped
rs653178	12	112007756	T	High light scatter reticulocyte percentage	-0.0084919	2.2915e-126	0.4829	0.6223	genotyped
rs653178	12	112007756	T	Reticulocyte percentage	-0.022758	2.1656e-123	0.4829	0.6223	genotyped
rs653178	12	112007756	T	hypothyroidism/myxoedema	-0.0094967	8.9951e-112	0.4829	0.6223	genotyped
rs653178	12	112007756	T	thyroid problem (not cancer)	-0.010296	3.6998e-111	0.4829	0.6223	genotyped
rs653178	12	112007756	T	Neutrophill percentage	0.32161	5.7508e-100	0.4829	0.6223	genotyped
rs653178	12	112007756	T	Red blood cell (erythrocyte) count	-0.012346	1.5468e-98	0.4829	0.6223	genotyped
rs653178	12	112007756	T	Monocyte count	-0.0057887	1.8807e-94	0.4829	0.6223	genotyped
rs653178	12	112007756	T	Lymphocyte percentage	-0.22612	6.7883e-68	0.4829	0.6223	genotyped
rs653178	12	112007756	T	E03 Other hypothyroidism	-0.0060139	1.466e-60	0.4829	0.6223	genotyped
rs653178	12	112007756	T	E00-E07 Disorders of thyroid gland	-0.0062345	1.1669e-54	0.4829	0.6223	genotyped
rs653178	12	112007756	T	hypertension	-0.011194	2.5837e-44	0.4829	0.6223	genotyped
rs653178	12	112007756	T	Neutrophill count	-0.034098	2.4527e-42	0.4829	0.6223	genotyped
rs653178	12	112007756	T	Immature reticulocyte fraction	-0.0013768	4.9114e-38	0.4829	0.6223	genotyped
rs653178	12	112007756	T	I10-I15 Hypertensive diseases	-0.0077452	3.8626e-26	0.4829	0.6223	genotyped
rs653178	12	112007756	T	I10 Essential (primary) hypertension	-0.0077362	3.8937e-26	0.4829	0.6223	genotyped
rs653178	12	112007756	T	Basophill count	-0.00082885	4.3143e-26	0.4829	0.6223	genotyped
rs653178	12	112007756	T	Trunk fat-free mass	0.053821	6.585e-26	0.4829	0.6223	genotyped
rs653178	12	112007756	T	Trunk predicted mass	0.051125	2.0605e-25	0.4829	0.6223	genotyped
rs653178	12	112007756	T	Mean sphered cell volume	0.087111	1.5768e-24	0.4829	0.6223	genotyped
rs653178	12	112007756	T	Number of treatments/medications taken	-0.049934	6.1961e-24	0.4829	0.6223	genotyped
rs653178	12	112007756	T	Arm fat-free mass (left)	0.007719	1.25e-23	0.4829	0.6223	genotyped
rs653178	12	112007756	T	Arm predicted mass (left)	0.0071596	6.3439e-23	0.4829	0.6223	genotyped
rs653178	12	112007756	T	Arm fat-free mass (right)	0.0070944	1.0036e-22	0.4829	0.6223	genotyped
rs653178	12	112007756	T	Whole body water mass	0.071876	1.5039e-22	0.4829	0.6223	genotyped
rs653178	12	112007756	T	Whole body fat-free mass	0.097492	1.569e-22	0.4829	0.6223	genotyped
rs653178	12	112007756	T	Arm predicted mass (right)	0.0066548	1.6161e-22	0.4829	0.6223	genotyped
rs653178	12	112007756	T	Impedance of arm (left)	-0.61614	3.078e-21	0.4829	0.6223	genotyped
rs653178	12	112007756	T	Number of self-reported non-cancer illnesses	-0.032676	1.4401e-20	0.4829	0.6223	genotyped
rs653178	12	112007756	T	Impedance of arm (right)	-0.58262	1.5766e-20	0.4829	0.6223	genotyped
rs653178	12	112007756	T	Basal metabolic rate	12.424	5.09e-20	0.4829	0.6223	genotyped
rs653178	12	112007756	T	Platelet distribution width	-0.007855	5.8644e-20	0.4829	0.6223	genotyped
rs653178	12	112007756	T	Impedance of whole body	-0.95317	3.2343e-18	0.4829	0.6223	genotyped
rs653178	12	112007756	T	Comparative height size at age 10	0.0098215	7.0877e-18	0.4829	0.6223	genotyped
rs653178	12	112007756	T	Leg predicted mass (right)	0.01514	4.0352e-16	0.4829	0.6223	genotyped
rs653178	12	112007756	T	Leg fat-free mass (right)	0.01613	4.3114e-16	0.4829	0.6223	genotyped
rs653178	12	112007756	T	Mean corpuscular haemoglobin	-0.022839	1.8072e-15	0.4829	0.6223	genotyped
rs653178	12	112007756	T	I20-I25 Ischaemic heart diseases	-0.0039824	1.2177e-14	0.4829	0.6223	genotyped
rs653178	12	112007756	T	Leg fat-free mass (left)	0.01498	5.6987e-14	0.4829	0.6223	genotyped
rs653178	12	112007756	T	I25 Chronic ischaemic heart disease	-0.0035581	6.8016e-14	0.4829	0.6223	genotyped
rs653178	12	112007756	T	Leg predicted mass (left)	0.0139	1.046e-13	0.4829	0.6223	genotyped
rs653178	12	112007756	T	I21 Acute myocardial infarction	-0.0020547	4.2056e-13	0.4829	0.6223	genotyped
rs653178	12	112007756	T	Hip circumference	0.11343	9.6041e-13	0.4829	0.6223	genotyped
rs653178	12	112007756	T	Mean corpuscular volume	-0.049182	4.0109e-12	0.4829	0.6223	genotyped
rs653178	12	112007756	T	Standing height	0.055352	3.1083e-11	0.4829	0.6223	genotyped
rs653178	12	112007756	T	Weight	0.15458	3.287e-11	0.4829	0.6223	genotyped
rs653178	12	112007756	T	Weight	0.15543	3.5656e-11	0.4829	0.6223	genotyped
rs653178	12	112007756	T	Impedance of leg (right)	-0.33881	2.8317e-10	0.4829	0.6223	genotyped
rs653178	12	112007756	T	heart attack/myocardial infarction	-0.0018359	1.6696e-09	0.4829	0.6223	genotyped
rs653178	12	112007756	T	Impedance of leg (left)	-0.29508	3.9808e-08	0.4829	0.6223	genotyped
rs653178	12	112007756	T	psoriasis	-0.0011957	4.2346e-08	0.4829	0.6223	genotyped
rs653178	12	112007756	T	K90 Intestinal malabsorption	-0.00080161	4.4649e-08	0.4829	0.6223	genotyped
Variant		Position	Eff. Allele	Trait	Beta	p-value	MAF	HWE	imp. score
rs13378714	13	55070587	A	Number of treatments/medications taken	-0.02178	1.675e-05	0.401769	0.102	0.987
rs13378714	13	55070587	A	I80-I89 Diseases of veins, lymphatic vessels and lymph nodes, not elsewhere classified	-0.0024725	5.5535e-05	0.401769	0.102	0.987
rs13378714	13	55070587	A	M54 Dorsalgia	-0.0014473	0.00018892	0.401769	0.102	0.987
rs13378714	13	55070587	A	M50-M54 Other dorsopathies	-0.0015857	0.00045188	0.401769	0.102	0.987
Variant		Position	Eff. Allele	Trait	Beta	p-value	MAF	HWE	imp. score
rs967823	17	50317276	G	Number of self-reported non-cancer illnesses	0.021587	2.2691e-09	0.389762	0.2515	0.989352
rs967823	17	50317276	G	K20-K31 Diseases of oesophagus, stomach and duodenum	0.0041528	1.8209e-08	0.389762	0.2515	0.989352
rs967823	17	50317276	G	Time spent watching television (TV)	0.017032	5.0422e-08	0.389762	0.2515	0.989352
rs967823	17	50317276	G	Number of treatments/medications taken	0.025464	5.5801e-07	0.389762	0.2515	0.989352
rs967823	17	50317276	G	oesophageal disorder	0.002375	5.4975e-06	0.389762	0.2515	0.989352
rs967823	17	50317276	G	cranial nerve problem/palsy	0.00042715	7.9576e-06	0.389762	0.2515	0.989352
rs967823	17	50317276	G	K21 Gastro-oesophageal reflux disease	0.0021071	1.5093e-05	0.389762	0.2515	0.989352
rs967823	17	50317276	G	Smoking status	0.0054634	3.3165e-05	0.389762	0.2515	0.989352
rs967823	17	50317276	G	K29 Gastritis and duodenitis	0.0021247	5.4607e-05	0.389762	0.2515	0.989352
rs967823	17	50317276	G	gastro-oesophageal reflux (gord) / gastric reflux	0.0016696	0.00010314	0.389762	0.2515	0.98935
Variant		Position	Eff. Allele	Trait	Beta	p-value	MAF	HWE	imp. score
rs1363119	19	18444809	G	Leg fat percentage (left)	-0.0558	3.872e-10	0.452649	0.2833	0.992555
rs1363119	19	18444809	G	Arm fat percentage (right)	-0.079667	5.5493e-10	0.452649	0.2833	0.992555
rs1363119	19	18444809	G	Leg fat percentage (right)	-0.057046	1.1863e-09	0.452649	0.2833	0.992555
rs1363119	19	18444809	G	Arm fat percentage (left)	-0.077711	1.7774e-09	0.452649	0.2833	0.992555
rs1363119	19	18444809	G	Body fat percentage	-0.063721	3.0545e-09	0.452649	0.2833	0.992555
rs1363119	19	18444809	G	Trunk fat mass	-0.050053	8.5196e-09	0.452649	0.2833	0.992555
rs1363119	19	18444809	G	Whole body fat mass	-0.090062	8.8751e-09	0.452649	0.2833	0.992555
rs1363119	19	18444809	G	Weight	-0.12869	3.2149e-08	0.452649	0.2833	0.992555
rs1363119	19	18444809	G	Body mass index (BMI)	-0.043928	3.843e-08	0.452649	0.2833	0.992555
rs1363119	19	18444809	G	Trunk fat percentage	-0.067851	4.3352e-08	0.452649	0.2833	0.992555
rs1363119	19	18444809	G	Leg fat mass (right)	-0.014614	5.4261e-08	0.452649	0.2833	0.992555
rs1363119	19	18444809	G	Leg fat mass (left)	-0.014236	6.0439e-08	0.452649	0.2833	0.992555
Variant		Position	Eff. Allele	Trait	Beta	p-value	MAF	HWE	imp. score
rs2891698	19	18787981	A	K44 Diaphragmatic hernia	-0.003272	7.9438e-11	0.468484	0.5787	0.998295
rs2891698	19	18787981	A	Monocyte count	-0.0016027	1.1951e-08	0.468484	0.5787	0.998295
rs2891698	19	18787981	A	oesophageal disorder	-0.0028473	2.1061e-08	0.468484	0.5787	0.998295
rs2891698	19	18787981	A	Arm fat percentage (right)	-0.070747	3.1104e-08	0.468484	0.5787	0.998295
rs2891698	19	18787981	A	Arm fat percentage (left)	-0.070384	4.3446e-08	0.468484	0.5787	0.998295
rs2891698	19	18787981	A	Body mass index (BMI)
Variant		Position	Eff. Allele	Trait	Beta	p-value	MAF	HWE	imp. score
rs1297211	21	16328956	G	Platelet distribution width	0.0046534	4.6603e-08	0.493909	0.4858	0.982183
rs1297211	21	16328956	G	Leg fat percentage (left)	-0.037978	1.934e-05	0.493909	0.4858	0.982183
rs1297211	21	16328956	G	Leg fat percentage (right)	-0.039151	2.8239e-05	0.493909	0.4858	0.982183
rs1297211	21	16328956	G	Body fat percentage	-0.042464	7.3347e-05	0.493909	0.4858	0.982183
Variant		Position	Eff. Allele	Trait	Beta	p-value	MAF	HWE	imp. score
rs7282609	21	34279157	G	Alcohol intake frequency.	0.014618	1.5459e-06	0.313049	0.7124	0.994855
rs7282609	21	34279157	G	Leg fat mass (left)	0.010631	0.00015358	0.313049	0.7124	0.994855
rs7282609	21	34279157	G	K40-K46 Hernia	0.0025659	0.00019833	0.313049	0.7124	0.994855
rs7282609	21	34279157	G	Whole body fat mass	0.061389	0.00024312	0.313049	0.7124	0.994855
rs7282609	21	34279157	G	K21 Gastro-oesophageal reflux disease	0.0018683	0.00025015	0.313049	0.7124	0.994855
