# Supplementary material for: Gastroesophageal reflux GWAS identifies risk loci that also associate with subsequent severe esophageal diseases
Source: Nat Commun. 2019 Sep 16;10:4219. doi: 10.1038/s41467-019-11968-2 (PMC6746768; doi:10.1038/s41467-019-11968-2)
Supplement: Supplementary file 8 — Supplementary Data 4 [file 41467_2019_11968_MOESM8_ESM.xlsx]

## Sheet: PDE4B(chr1@66M)
Disease	Drug	Phase	Phase (Numeric)	Status	Type	Mechanism of action	Activity	Target	Target class	Evidence curated from
Bronchiectasis	THEOPHYLLINE	Phase IV	4	Completed	Small molecule	Phosphodiesterase 4 inhibitorWikipedia	antagonist	PDE4B	Phosphodiesterase 4A	Clinical Trials Information
chronic kidney disease	PENTOXIFYLLINE	Phase IV	4	Completed	Small molecule	3',5'-cyclic phosphodiesterase inhibitor2 publicationsEuropePMC	antagonist	PDE4B	Phosphodiesterase 10A	Clinical Trials Information
seborrheic dermatitis	CRISABOROLE	Phase IV	4	Not yet recruiting	Small molecule	Phosphodiesterase 4 inhibitor2 publications	antagonist	PDE4B	Phosphodiesterase 4A	Clinical Trials Information
diabetic nephropathy	PENTOXIFYLLINE	Phase IV	4	Completed	Small molecule	3',5'-cyclic phosphodiesterase inhibitor2 publicationsEuropePMC	antagonist	PDE4B	Phosphodiesterase 10A	Clinical Trials Information
obstructive lung disease	THEOPHYLLINE	Phase IV	4	N/A	Small molecule	Phosphodiesterase 4 inhibitorWikipedia	antagonist	PDE4B	Phosphodiesterase 4A	ATC Information
Recurrent thrombophlebitis	DIPYRIDAMOLE	Phase IV	4	N/A	Small molecule	3',5'-cyclic phosphodiesterase inhibitor1 publicationEuropePMC	antagonist	PDE4B	Phosphodiesterase 10A	ATC Information
psoriasis	APREMILAST	Phase IV	4	Recruiting	Small molecule	Phosphodiesterase 4 inhibitorDailyMed	antagonist	PDE4B	Phosphodiesterase 4A	Clinical Trials Information
psoriatic arthritis	APREMILAST	Phase IV	4	N/A	Small molecule	Phosphodiesterase 4 inhibitorDailyMed	antagonist	PDE4B	Phosphodiesterase 4A	DailyMed Information
chronic kidney disease	THEOPHYLLINE	Phase IV	4	Completed	Small molecule	Phosphodiesterase 4 inhibitorWikipedia	antagonist	PDE4B	Phosphodiesterase 4A	Clinical Trials Information
chronic obstructive pulmonary disease	ROFLUMILAST	Phase IV	4	Unknown status	Small molecule	Phosphodiesterase 4 inhibitor1 publicationEuropePMC	antagonist	PDE4B	Phosphodiesterase 4A	Clinical Trials Information
osteoradionecrosis	PENTOXIFYLLINE	Phase IV	4	Completed	Small molecule	3',5'-cyclic phosphodiesterase inhibitor2 publicationsEuropePMC	antagonist	PDE4B	Phosphodiesterase 10A	Clinical Trials Information
Bronchiectasis	THEOPHYLLINE	Phase IV	4	Completed	Small molecule	Phosphodiesterase 4 inhibitorWikipedia	antagonist	PDE4B	Phosphodiesterase 4A	Clinical Trials Information
diabetes mellitus	DIPYRIDAMOLE	Phase IV	4	Completed	Small molecule	3',5'-cyclic phosphodiesterase inhibitor1 publicationEuropePMC	antagonist	PDE4B	Phosphodiesterase 10A	Clinical Trials Information
asthma	THEOPHYLLINE	Phase IV	4	Completed	Small molecule	Phosphodiesterase 4 inhibitorWikipedia	antagonist	PDE4B	Phosphodiesterase 4A	Clinical Trials Information
irritable bowel syndrome	PENTOXIFYLLINE	Phase IV	4	Unknown status	Small molecule	3',5'-cyclic phosphodiesterase inhibitor2 publicationsEuropePMC	antagonist	PDE4B	Phosphodiesterase 10A	Clinical Trials Information
atopic eczema	CRISABOROLE	Phase IV	4	Recruiting	Small molecule	Phosphodiesterase 4 inhibitor2 publications	antagonist	PDE4B	Phosphodiesterase 4A	Clinical Trials Information
chronic obstructive pulmonary disease	ROFLUMILAST	Phase IV	4	Completed	Small molecule	Phosphodiesterase 4 inhibitor1 publicationEuropePMC	antagonist	PDE4B	Phosphodiesterase 4A	Clinical Trials Information
coronary heart disease	DIPYRIDAMOLE	Phase IV	4	Completed	Small molecule	3',5'-cyclic phosphodiesterase inhibitor1 publicationEuropePMC	antagonist	PDE4B	Phosphodiesterase 10A	Clinical Trials Information
asthma	THEOPHYLLINE	Phase IV	4	Active, not recruiting	Small molecule	Phosphodiesterase 4 inhibitorWikipedia	antagonist	PDE4B	Phosphodiesterase 4A	Clinical Trials Information
chronic obstructive pulmonary disease	THEOPHYLLINE	Phase IV	4	Completed	Small molecule	Phosphodiesterase 4 inhibitorWikipedia	antagonist	PDE4B	Phosphodiesterase 4A	Clinical Trials Information
obstructive lung disease	THEOPHYLLINE	Phase IV	4	N/A	Small molecule	Phosphodiesterase 4 inhibitorWikipedia	antagonist	PDE4B	Phosphodiesterase 4A	ATC Information
bipolar disorder	DIPYRIDAMOLE	Phase IV	4	Completed	Small molecule	3',5'-cyclic phosphodiesterase inhibitor1 publicationEuropePMC	antagonist	PDE4B	Phosphodiesterase 10A	Clinical Trials Information
chronic obstructive pulmonary disease	ROFLUMILAST	Phase IV	4	Unknown status	Small molecule	Phosphodiesterase 4 inhibitor1 publicationEuropePMC	antagonist	PDE4B	Phosphodiesterase 4A	Clinical Trials Information
psoriasis	APREMILAST	Phase IV	4	Recruiting	Small molecule	Phosphodiesterase 4 inhibitorDailyMed	antagonist	PDE4B	Phosphodiesterase 4A	Clinical Trials Information
obstructive lung disease	ROFLUMILAST	Phase IV	4	N/A	Small molecule	Phosphodiesterase 4 inhibitor1 publicationEuropePMC	antagonist	PDE4B	Phosphodiesterase 4A	ATC Information
stroke	DIPYRIDAMOLE	Phase IV	4	Completed	Small molecule	3',5'-cyclic phosphodiesterase inhibitor1 publicationEuropePMC	antagonist	PDE4B	Phosphodiesterase 10A	Clinical Trials Information
obstructive lung disease	THEOPHYLLINE	Phase IV	4	N/A	Small molecule	Phosphodiesterase 4 inhibitorWikipedia	antagonist	PDE4B	Phosphodiesterase 4A	ATC Information
asthma	THEOPHYLLINE	Phase IV	4	N/A	Small molecule	Phosphodiesterase 4 inhibitorWikipedia	antagonist	PDE4B	Phosphodiesterase 4A	DailyMed Information
stroke	DIPYRIDAMOLE	Phase IV	4	N/A	Small molecule	3',5'-cyclic phosphodiesterase inhibitor1 publicationEuropePMC	antagonist	PDE4B	Phosphodiesterase 10A	DailyMed Information
obstructive lung disease	THEOPHYLLINE	Phase IV	4	N/A	Small molecule	Phosphodiesterase 4 inhibitorWikipedia	antagonist	PDE4B	Phosphodiesterase 4A	ATC Information
chronic obstructive pulmonary disease	ROFLUMILAST	Phase IV	4	Completed	Small molecule	Phosphodiesterase 4 inhibitor1 publicationEuropePMC	antagonist	PDE4B	Phosphodiesterase 4A	Clinical Trials Information
psoriasis vulgaris	APREMILAST	Phase IV	4	Not yet recruiting	Small molecule	Phosphodiesterase 4 inhibitorDailyMed	antagonist	PDE4B	Phosphodiesterase 4A	Clinical Trials Information
stroke	DIPYRIDAMOLE	Phase IV	4	N/A	Small molecule	3',5'-cyclic phosphodiesterase inhibitor1 publicationEuropePMC	antagonist	PDE4B	Phosphodiesterase 10A	DailyMed Information
HIV infection	PENTOXIFYLLINE	Phase IV	4	Unknown status	Small molecule	3',5'-cyclic phosphodiesterase inhibitor2 publicationsEuropePMC	antagonist	PDE4B	Phosphodiesterase 10A	Clinical Trials Information
coronary artery disease	DIPYRIDAMOLE	Phase IV	4	N/A	Small molecule	3',5'-cyclic phosphodiesterase inhibitor1 publicationEuropePMC	antagonist	PDE4B	Phosphodiesterase 10A	DailyMed Information
Sarcoidosis	ROFLUMILAST	Phase IV	4	Unknown status	Small molecule	Phosphodiesterase 4 inhibitor1 publicationEuropePMC	antagonist	PDE4B	Phosphodiesterase 4A	Clinical Trials Information
cardiovascular disease	PENTOXIFYLLINE	Phase IV	4	N/A	Small molecule	3',5'-cyclic phosphodiesterase inhibitor2 publicationsEuropePMC	antagonist	PDE4B	Phosphodiesterase 10A	ATC Information
chronic obstructive pulmonary disease	ROFLUMILAST	Phase IV	4	Completed	Small molecule	Phosphodiesterase 4 inhibitor1 publicationEuropePMC	antagonist	PDE4B	Phosphodiesterase 4A	Clinical Trials Information
coronary artery disease	DIPYRIDAMOLE	Phase IV	4	N/A	Small molecule	3',5'-cyclic phosphodiesterase inhibitor1 publicationEuropePMC	antagonist	PDE4B	Phosphodiesterase 10A	DailyMed Information
ischemia reperfusion injury	DIPYRIDAMOLE	Phase IV	4	Completed	Small molecule	3',5'-cyclic phosphodiesterase inhibitor1 publicationEuropePMC	antagonist	PDE4B	Phosphodiesterase 10A	Clinical Trials Information
stroke	DIPYRIDAMOLE	Phase IV	4	N/A	Small molecule	3',5'-cyclic phosphodiesterase inhibitor1 publicationEuropePMC	antagonist	PDE4B	Phosphodiesterase 10A	DailyMed Information
asthma	THEOPHYLLINE	Phase IV	4	Completed	Small molecule	Phosphodiesterase 4 inhibitorWikipedia	antagonist	PDE4B	Phosphodiesterase 4A	Clinical Trials Information
pain	FLAVOXATE	Phase IV	4	Completed	Small molecule	Phosphodiesterase 4 inhibitor2 publications	antagonist	PDE4B	Phosphodiesterase 4A	Clinical Trials Information
atopic eczema	CRISABOROLE	Phase IV	4	N/A	Small molecule	Phosphodiesterase 4 inhibitor2 publications	antagonist	PDE4B	Phosphodiesterase 4A	FDA Information
obstructive lung disease	THEOPHYLLINE	Phase IV	4	N/A	Small molecule	Phosphodiesterase 4 inhibitorWikipedia	antagonist	PDE4B	Phosphodiesterase 4A	ATC Information
Hepatitis, Alcoholic	PENTOXIFYLLINE	Phase IV	4	Completed	Small molecule	3',5'-cyclic phosphodiesterase inhibitor2 publicationsEuropePMC	antagonist	PDE4B	Phosphodiesterase 10A	Clinical Trials Information
obesity	PENTOXIFYLLINE	Phase IV	4	Completed	Small molecule	3',5'-cyclic phosphodiesterase inhibitor2 publicationsEuropePMC	antagonist	PDE4B	Phosphodiesterase 10A	Clinical Trials Information
psoriasis vulgaris	APREMILAST	Phase IV	4	Enrolling by invitation	Small molecule	Phosphodiesterase 4 inhibitorDailyMed	antagonist	PDE4B	Phosphodiesterase 4A	Clinical Trials Information
asthma	THEOPHYLLINE	Phase IV	4	N/A	Small molecule	Phosphodiesterase 4 inhibitorWikipedia	antagonist	PDE4B	Phosphodiesterase 4A	DailyMed Information
psoriasis	APREMILAST	Phase IV	4	N/A	Small molecule	Phosphodiesterase 4 inhibitorDailyMed	antagonist	PDE4B	Phosphodiesterase 4A	DailyMed Information
psoriasis	APREMILAST	Phase IV	4	Recruiting	Small molecule	Phosphodiesterase 4 inhibitorDailyMed	antagonist	PDE4B	Phosphodiesterase 4A	Clinical Trials Information
type II diabetes mellitus	PENTOXIFYLLINE	Phase IV	4	Completed	Small molecule	3',5'-cyclic phosphodiesterase inhibitor2 publicationsEuropePMC	antagonist	PDE4B	Phosphodiesterase 10A	Clinical Trials Information
chronic obstructive pulmonary disease	THEOPHYLLINE	Phase IV	4	Completed	Small molecule	Phosphodiesterase 4 inhibitorWikipedia	antagonist	PDE4B	Phosphodiesterase 4A	Clinical Trials Information
obstructive lung disease	DYPHYLLINE	Phase IV	4	N/A	Small molecule	Phosphodiesterase 4 inhibitor1 publicationEuropePMC	antagonist	PDE4B	Phosphodiesterase 4A	ATC Information
coronary artery disease	DIPYRIDAMOLE	Phase IV	4	N/A	Small molecule	3',5'-cyclic phosphodiesterase inhibitor1 publicationEuropePMC	antagonist	PDE4B	Phosphodiesterase 10A	DailyMed Information
Pustulosis palmaris et plantaris	APREMILAST	Phase IV	4	Completed	Small molecule	Phosphodiesterase 4 inhibitorDailyMed	antagonist	PDE4B	Phosphodiesterase 4A	Clinical Trials Information
asthma	THEOPHYLLINE	Phase IV	4	Active, not recruiting	Small molecule	Phosphodiesterase 4 inhibitorWikipedia	antagonist	PDE4B	Phosphodiesterase 4A	Clinical Trials Information
psoriasis	APREMILAST	Phase IV	4	Completed	Small molecule	Phosphodiesterase 4 inhibitorDailyMed	antagonist	PDE4B	Phosphodiesterase 4A	Clinical Trials Information
obstructive lung disease	DYPHYLLINE	Phase IV	4	N/A	Small molecule	Phosphodiesterase 4 inhibitor1 publicationEuropePMC	antagonist	PDE4B	Phosphodiesterase 4A	ATC Information
psoriasis	APREMILAST	Phase IV	4	Recruiting	Small molecule	Phosphodiesterase 4 inhibitorDailyMed	antagonist	PDE4B	Phosphodiesterase 4A	Clinical Trials Information
cicatricial alopecia	APREMILAST	Phase IV	4	Recruiting	Small molecule	Phosphodiesterase 4 inhibitorDailyMed	antagonist	PDE4B	Phosphodiesterase 4A	Clinical Trials Information
obstructive lung disease	THEOPHYLLINE	Phase IV	4	N/A	Small molecule	Phosphodiesterase 4 inhibitorWikipedia	antagonist	PDE4B	Phosphodiesterase 4A	ATC Information
atopic eczema	CRISABOROLE	Phase IV	4	Recruiting	Small molecule	Phosphodiesterase 4 inhibitor2 publications	antagonist	PDE4B	Phosphodiesterase 4A	Clinical Trials Information
chronic kidney disease	PENTOXIFYLLINE	Phase IV	4	Recruiting	Small molecule	3',5'-cyclic phosphodiesterase inhibitor2 publicationsEuropePMC	antagonist	PDE4B	Phosphodiesterase 10A	Clinical Trials Information
immune system disease	APREMILAST	Phase IV	4	N/A	Small molecule	Phosphodiesterase 4 inhibitorDailyMed	antagonist	PDE4B	Phosphodiesterase 4A	ATC Information
stroke	DIPYRIDAMOLE	Phase IV	4	N/A	Small molecule	3',5'-cyclic phosphodiesterase inhibitor1 publicationEuropePMC	antagonist	PDE4B	Phosphodiesterase 10A	DailyMed Information
Acute kidney injury	THEOPHYLLINE	Phase IV	4	Completed	Small molecule	Phosphodiesterase 4 inhibitorWikipedia	antagonist	PDE4B	Phosphodiesterase 4A	Clinical Trials Information
chronic obstructive pulmonary disease	THEOPHYLLINE	Phase IV	4	Completed	Small molecule	Phosphodiesterase 4 inhibitorWikipedia	antagonist	PDE4B	Phosphodiesterase 4A	Clinical Trials Information
coronary artery disease	DIPYRIDAMOLE	Phase IV	4	Completed	Small molecule	3',5'-cyclic phosphodiesterase inhibitor1 publicationEuropePMC	antagonist	PDE4B	Phosphodiesterase 10A	Clinical Trials Information
parapsoriasis	APREMILAST	Phase IV	4	Completed	Small molecule	Phosphodiesterase 4 inhibitorDailyMed	antagonist	PDE4B	Phosphodiesterase 4A	Clinical Trials Information
chronic obstructive pulmonary disease	ROFLUMILAST	Phase IV	4	Completed	Small molecule	Phosphodiesterase 4 inhibitor1 publicationEuropePMC	antagonist	PDE4B	Phosphodiesterase 4A	Clinical Trials Information
obstructive lung disease	THEOPHYLLINE	Phase IV	4	N/A	Small molecule	Phosphodiesterase 4 inhibitorWikipedia	antagonist	PDE4B	Phosphodiesterase 4A	ATC Information
psoriatic arthritis	APREMILAST	Phase IV	4	Withdrawn	Small molecule	Phosphodiesterase 4 inhibitorDailyMed	antagonist	PDE4B	Phosphodiesterase 4A	Clinical Trials Information
psoriasis	APREMILAST	Phase IV	4	Not yet recruiting	Small molecule	Phosphodiesterase 4 inhibitorDailyMed	antagonist	PDE4B	Phosphodiesterase 4A	Clinical Trials Information
chronic obstructive pulmonary disease	ROFLUMILAST	Phase IV	4	Completed	Small molecule	Phosphodiesterase 4 inhibitor1 publicationEuropePMC	antagonist	PDE4B	Phosphodiesterase 4A	Clinical Trials Information
obstructive lung disease	AMLEXANOX	Phase IV	4	N/A	Small molecule	Phosphodiesterase 4 inhibitor2 publicationsEuropePMC	antagonist	PDE4B	Phosphodiesterase 4A	ATC Information
asthma	THEOPHYLLINE	Phase IV	4	N/A	Small molecule	Phosphodiesterase 4 inhibitorWikipedia	antagonist	PDE4B	Phosphodiesterase 4A	DailyMed Information
Alopecia	APREMILAST	Phase IV	4	Recruiting	Small molecule	Phosphodiesterase 4 inhibitorDailyMed	antagonist	PDE4B	Phosphodiesterase 4A	Clinical Trials Information
psoriatic arthritis	APREMILAST	Phase III	3	Completed	Small molecule	Phosphodiesterase 4 inhibitorDailyMed	antagonist	PDE4B	Phosphodiesterase 4A	Clinical Trials Information
psoriasis	APREMILAST	Phase III	3	Completed	Small molecule	Phosphodiesterase 4 inhibitorDailyMed	antagonist	PDE4B	Phosphodiesterase 4A	Clinical Trials Information
asthma	ROFLUMILAST	Phase III	3	Completed	Small molecule	Phosphodiesterase 4 inhibitor1 publicationEuropePMC	antagonist	PDE4B	Phosphodiesterase 4A	Clinical Trials Information
chronic obstructive pulmonary disease	ROFLUMILAST	Phase III	3	Completed	Small molecule	Phosphodiesterase 4 inhibitor1 publicationEuropePMC	antagonist	PDE4B	Phosphodiesterase 4A	Clinical Trials Information
psoriatic arthritis	APREMILAST	Phase III	3	Completed	Small molecule	Phosphodiesterase 4 inhibitorDailyMed	antagonist	PDE4B	Phosphodiesterase 4A	Clinical Trials Information
chronic obstructive pulmonary disease	ROFLUMILAST	Phase III	3	Completed	Small molecule	Phosphodiesterase 4 inhibitor1 publicationEuropePMC	antagonist	PDE4B	Phosphodiesterase 4A	Clinical Trials Information
Hepatitis, Alcoholic	PENTOXIFYLLINE	Phase III	3	Unknown status	Small molecule	3',5'-cyclic phosphodiesterase inhibitor2 publicationsEuropePMC	antagonist	PDE4B	Phosphodiesterase 10A	Clinical Trials Information
endometriosis	PENTOXIFYLLINE	Phase III	3	Completed	Small molecule	3',5'-cyclic phosphodiesterase inhibitor2 publicationsEuropePMC	antagonist	PDE4B	Phosphodiesterase 10A	Clinical Trials Information
chronic obstructive pulmonary disease	ROFLUMILAST	Phase III	3	Completed	Small molecule	Phosphodiesterase 4 inhibitor1 publicationEuropePMC	antagonist	PDE4B	Phosphodiesterase 4A	Clinical Trials Information
psoriatic arthritis	APREMILAST	Phase III	3	Completed	Small molecule	Phosphodiesterase 4 inhibitorDailyMed	antagonist	PDE4B	Phosphodiesterase 4A	Clinical Trials Information
atopic eczema	CRISABOROLE	Phase III	3	Completed	Small molecule	Phosphodiesterase 4 inhibitor2 publications	antagonist	PDE4B	Phosphodiesterase 4A	Clinical Trials Information
psoriasis	APREMILAST	Phase III	3	Active, not recruiting	Small molecule	Phosphodiesterase 4 inhibitorDailyMed	antagonist	PDE4B	Phosphodiesterase 4A	Clinical Trials Information
chronic obstructive pulmonary disease	ROFLUMILAST	Phase III	3	Completed	Small molecule	Phosphodiesterase 4 inhibitor1 publicationEuropePMC	antagonist	PDE4B	Phosphodiesterase 4A	Clinical Trials Information
chronic obstructive pulmonary disease	ROFLUMILAST	Phase III	3	Completed	Small molecule	Phosphodiesterase 4 inhibitor1 publicationEuropePMC	antagonist	PDE4B	Phosphodiesterase 4A	Clinical Trials Information
Hepatitis, Alcoholic	PENTOXIFYLLINE	Phase III	3	Unknown status	Small molecule	3',5'-cyclic phosphodiesterase inhibitor2 publicationsEuropePMC	antagonist	PDE4B	Phosphodiesterase 10A	Clinical Trials Information
asthma	ROFLUMILAST	Phase III	3	Completed	Small molecule	Phosphodiesterase 4 inhibitor1 publicationEuropePMC	antagonist	PDE4B	Phosphodiesterase 4A	Clinical Trials Information
asthma	ROFLUMILAST	Phase III	3	Completed	Small molecule	Phosphodiesterase 4 inhibitor1 publicationEuropePMC	antagonist	PDE4B	Phosphodiesterase 4A	Clinical Trials Information
chronic obstructive pulmonary disease	ROFLUMILAST	Phase III	3	Completed	Small molecule	Phosphodiesterase 4 inhibitor1 publicationEuropePMC	antagonist	PDE4B	Phosphodiesterase 4A	Clinical Trials Information
brachial plexus neuropathy	PENTOXIFYLLINE	Phase III	3	Completed	Small molecule	3',5'-cyclic phosphodiesterase inhibitor2 publicationsEuropePMC	antagonist	PDE4B	Phosphodiesterase 10A	Clinical Trials Information
chronic obstructive pulmonary disease	ROFLUMILAST	Phase III	3	Completed	Small molecule	Phosphodiesterase 4 inhibitor1 publicationEuropePMC	antagonist	PDE4B	Phosphodiesterase 4A	Clinical Trials Information
psoriatic arthritis	APREMILAST	Phase III	3	Completed	Small molecule	Phosphodiesterase 4 inhibitorDailyMed	antagonist	PDE4B	Phosphodiesterase 4A	Clinical Trials Information
Behcet's syndrome	APREMILAST	Phase III	3	Active, not recruiting	Small molecule	Phosphodiesterase 4 inhibitorDailyMed	antagonist	PDE4B	Phosphodiesterase 4A	Clinical Trials Information
Myocardial Ischemia	DIPYRIDAMOLE	Phase III	3	Completed	Small molecule	3',5'-cyclic phosphodiesterase inhibitor1 publicationEuropePMC	antagonist	PDE4B	Phosphodiesterase 10A	Clinical Trials Information
chronic obstructive pulmonary disease	ROFLUMILAST	Phase III	3	Completed	Small molecule	Phosphodiesterase 4 inhibitor1 publicationEuropePMC	antagonist	PDE4B	Phosphodiesterase 4A	Clinical Trials Information
chronic obstructive pulmonary disease	THEOPHYLLINE	Phase III	3	Completed	Small molecule	Phosphodiesterase 4 inhibitorWikipedia	antagonist	PDE4B	Phosphodiesterase 4A	Clinical Trials Information
psoriasis	APREMILAST	Phase III	3	Completed	Small molecule	Phosphodiesterase 4 inhibitorDailyMed	antagonist	PDE4B	Phosphodiesterase 4A	Clinical Trials Information
asthma	ROFLUMILAST	Phase III	3	Completed	Small molecule	Phosphodiesterase 4 inhibitor1 publicationEuropePMC	antagonist	PDE4B	Phosphodiesterase 4A	Clinical Trials Information
nephrotic syndrome	PENTOXIFYLLINE	Phase III	3	Completed	Small molecule	3',5'-cyclic phosphodiesterase inhibitor2 publicationsEuropePMC	antagonist	PDE4B	Phosphodiesterase 10A	Clinical Trials Information
chronic obstructive pulmonary disease	ROFLUMILAST	Phase III	3	Completed	Small molecule	Phosphodiesterase 4 inhibitor1 publicationEuropePMC	antagonist	PDE4B	Phosphodiesterase 4A	Clinical Trials Information
chronic obstructive pulmonary disease	ROFLUMILAST	Phase III	3	Completed	Small molecule	Phosphodiesterase 4 inhibitor1 publicationEuropePMC	antagonist	PDE4B	Phosphodiesterase 4A	Clinical Trials Information
asthma	THEOPHYLLINE	Phase III	3	Completed	Small molecule	Phosphodiesterase 4 inhibitorWikipedia	antagonist	PDE4B	Phosphodiesterase 4A	Clinical Trials Information
atopic eczema	CRISABOROLE	Phase III	3	Completed	Small molecule	Phosphodiesterase 4 inhibitor2 publications	antagonist	PDE4B	Phosphodiesterase 4A	Clinical Trials Information
chronic obstructive pulmonary disease	ROFLUMILAST	Phase III	3	Completed	Small molecule	Phosphodiesterase 4 inhibitor1 publicationEuropePMC	antagonist	PDE4B	Phosphodiesterase 4A	Clinical Trials Information
chronic obstructive pulmonary disease	ROFLUMILAST	Phase III	3	Completed	Small molecule	Phosphodiesterase 4 inhibitor1 publicationEuropePMC	antagonist	PDE4B	Phosphodiesterase 4A	Clinical Trials Information
coronary artery disease	DIPYRIDAMOLE	Phase III	3	Completed	Small molecule	3',5'-cyclic phosphodiesterase inhibitor1 publicationEuropePMC	antagonist	PDE4B	Phosphodiesterase 10A	Clinical Trials Information
psoriatic arthritis	APREMILAST	Phase III	3	Active, not recruiting	Small molecule	Phosphodiesterase 4 inhibitorDailyMed	antagonist	PDE4B	Phosphodiesterase 4A	Clinical Trials Information
Hepatitis, Alcoholic	PENTOXIFYLLINE	Phase III	3	Completed	Small molecule	3',5'-cyclic phosphodiesterase inhibitor2 publicationsEuropePMC	antagonist	PDE4B	Phosphodiesterase 10A	Clinical Trials Information
ankylosing spondylitis	APREMILAST	Phase III	3	Active, not recruiting	Small molecule	Phosphodiesterase 4 inhibitorDailyMed	antagonist	PDE4B	Phosphodiesterase 4A	Clinical Trials Information
asthma	ROFLUMILAST	Phase III	3	Completed	Small molecule	Phosphodiesterase 4 inhibitor1 publicationEuropePMC	antagonist	PDE4B	Phosphodiesterase 4A	Clinical Trials Information
chronic obstructive pulmonary disease	ROFLUMILAST	Phase III	3	Completed	Small molecule	Phosphodiesterase 4 inhibitor1 publicationEuropePMC	antagonist	PDE4B	Phosphodiesterase 4A	Clinical Trials Information
chronic obstructive pulmonary disease	THEOPHYLLINE	Phase III	3	Completed	Small molecule	Phosphodiesterase 4 inhibitorWikipedia	antagonist	PDE4B	Phosphodiesterase 4A	Clinical Trials Information
asthma	THEOPHYLLINE	Phase III	3	Completed	Small molecule	Phosphodiesterase 4 inhibitorWikipedia	antagonist	PDE4B	Phosphodiesterase 4A	Clinical Trials Information
chronic obstructive pulmonary disease	ROFLUMILAST	Phase III	3	Completed	Small molecule	Phosphodiesterase 4 inhibitor1 publicationEuropePMC	antagonist	PDE4B	Phosphodiesterase 4A	Clinical Trials Information
asthma	THEOPHYLLINE	Phase III	3	Completed	Small molecule	Phosphodiesterase 4 inhibitorWikipedia	antagonist	PDE4B	Phosphodiesterase 4A	Clinical Trials Information
chronic obstructive pulmonary disease	ROFLUMILAST	Phase III	3	Completed	Small molecule	Phosphodiesterase 4 inhibitor1 publicationEuropePMC	antagonist	PDE4B	Phosphodiesterase 4A	Clinical Trials Information
psoriasis	APREMILAST	Phase III	3	Not yet recruiting	Small molecule	Phosphodiesterase 4 inhibitorDailyMed	antagonist	PDE4B	Phosphodiesterase 4A	Clinical Trials Information
Headache	THEOPHYLLINE	Phase III	3	Completed	Small molecule	Phosphodiesterase 4 inhibitorWikipedia	antagonist	PDE4B	Phosphodiesterase 4A	Clinical Trials Information
Acute kidney injury	PENTOXIFYLLINE	Phase II	2	Not yet recruiting	Small molecule	3',5'-cyclic phosphodiesterase inhibitor2 publicationsEuropePMC	antagonist	PDE4B	Phosphodiesterase 10A	Clinical Trials Information
pulmonary sarcoidosis	PENTOXIFYLLINE	Phase II	2	Completed	Small molecule	3',5'-cyclic phosphodiesterase inhibitor2 publicationsEuropePMC	antagonist	PDE4B	Phosphodiesterase 10A	Clinical Trials Information
rheumatoid arthritis	DIPYRIDAMOLE	Phase II	2	Completed	Small molecule	3',5'-cyclic phosphodiesterase inhibitor1 publicationEuropePMC	antagonist	PDE4B	Phosphodiesterase 10A	Clinical Trials Information
fibrosis	PENTOXIFYLLINE	Phase II	2	Unknown status	Small molecule	3',5'-cyclic phosphodiesterase inhibitor2 publicationsEuropePMC	antagonist	PDE4B	Phosphodiesterase 10A	Clinical Trials Information
Sickle cell anemia	DIPYRIDAMOLE	Phase II	2	Withdrawn	Small molecule	3',5'-cyclic phosphodiesterase inhibitor1 publicationEuropePMC	antagonist	PDE4B	Phosphodiesterase 10A	Clinical Trials Information
alcohol dependence	APREMILAST	Phase II	2	Recruiting	Small molecule	Phosphodiesterase 4 inhibitorDailyMed	antagonist	PDE4B	Phosphodiesterase 4A	Clinical Trials Information
atopic eczema	CRISABOROLE	Phase II	2	Completed	Small molecule	Phosphodiesterase 4 inhibitor2 publications	antagonist	PDE4B	Phosphodiesterase 4A	Clinical Trials Information
chronic obstructive pulmonary disease	ROFLUMILAST	Phase II	2	Unknown status	Small molecule	Phosphodiesterase 4 inhibitor1 publicationEuropePMC	antagonist	PDE4B	Phosphodiesterase 4A	Clinical Trials Information
lichen planus	APREMILAST	Phase II	2	Unknown status	Small molecule	Phosphodiesterase 4 inhibitorDailyMed	antagonist	PDE4B	Phosphodiesterase 4A	Clinical Trials Information
osteoarthritis, hand	APREMILAST	Phase II	2	Completed	Small molecule	Phosphodiesterase 4 inhibitorDailyMed	antagonist	PDE4B	Phosphodiesterase 4A	Clinical Trials Information
Eczema	ROFLUMILAST	Phase II	2	Withdrawn	Small molecule	Phosphodiesterase 4 inhibitor1 publicationEuropePMC	antagonist	PDE4B	Phosphodiesterase 4A	Clinical Trials Information
coronary heart disease	DIPYRIDAMOLE	Phase II	2	Unknown status	Small molecule	3',5'-cyclic phosphodiesterase inhibitor1 publicationEuropePMC	antagonist	PDE4B	Phosphodiesterase 10A	Clinical Trials Information
prostatitis	APREMILAST	Phase II	2	Completed	Small molecule	Phosphodiesterase 4 inhibitorDailyMed	antagonist	PDE4B	Phosphodiesterase 4A	Clinical Trials Information
Hepatic steatosis	PENTOXIFYLLINE	Phase II	2	Completed	Small molecule	3',5'-cyclic phosphodiesterase inhibitor2 publicationsEuropePMC	antagonist	PDE4B	Phosphodiesterase 10A	Clinical Trials Information
acne	APREMILAST	Phase II	2	Terminated	Small molecule	Phosphodiesterase 4 inhibitorDailyMed	antagonist	PDE4B	Phosphodiesterase 4A	Clinical Trials Information
breast neoplasm	PENTOXIFYLLINE	Phase II	2	Terminated	Small molecule	3',5'-cyclic phosphodiesterase inhibitor2 publicationsEuropePMC	antagonist	PDE4B	Phosphodiesterase 10A	Clinical Trials Information
leukemia	THEOPHYLLINE	Phase II	2	Completed	Small molecule	Phosphodiesterase 4 inhibitorWikipedia	antagonist	PDE4B	Phosphodiesterase 4A	Clinical Trials Information
rheumatoid arthritis	DIPYRIDAMOLE	Phase II	2	Completed	Small molecule	3',5'-cyclic phosphodiesterase inhibitor1 publicationEuropePMC	antagonist	PDE4B	Phosphodiesterase 10A	Clinical Trials Information
rheumatoid arthritis	APREMILAST	Phase II	2	Completed	Small molecule	Phosphodiesterase 4 inhibitorDailyMed	antagonist	PDE4B	Phosphodiesterase 4A	Clinical Trials Information
Albright hereditary osteodystrophy	THEOPHYLLINE	Phase II	2	Recruiting	Small molecule	Phosphodiesterase 4 inhibitorWikipedia	antagonist	PDE4B	Phosphodiesterase 4A	Clinical Trials Information
atopic eczema	APREMILAST	Phase II	2	Completed	Small molecule	Phosphodiesterase 4 inhibitorDailyMed	antagonist	PDE4B	Phosphodiesterase 4A	Clinical Trials Information
necrotizing enterocolitis	PENTOXIFYLLINE	Phase II	2	Unknown status	Small molecule	3',5'-cyclic phosphodiesterase inhibitor2 publicationsEuropePMC	antagonist	PDE4B	Phosphodiesterase 10A	Clinical Trials Information
Vitiligo	APREMILAST	Phase II	2	Recruiting	Small molecule	Phosphodiesterase 4 inhibitorDailyMed	antagonist	PDE4B	Phosphodiesterase 4A	Clinical Trials Information
kidney disease	THEOPHYLLINE	Phase II	2	Unknown status	Small molecule	Phosphodiesterase 4 inhibitorWikipedia	antagonist	PDE4B	Phosphodiesterase 4A	Clinical Trials Information
psoriasis	APREMILAST	Phase II	2	Completed	Small molecule	Phosphodiesterase 4 inhibitorDailyMed	antagonist	PDE4B	Phosphodiesterase 4A	Clinical Trials Information
Eczema	APREMILAST	Phase II	2	Recruiting	Small molecule	Phosphodiesterase 4 inhibitorDailyMed	antagonist	PDE4B	Phosphodiesterase 4A	Clinical Trials Information
acute lymphoblastic leukemia	PENTOXIFYLLINE	Phase II	2	Recruiting	Small molecule	3',5'-cyclic phosphodiesterase inhibitor2 publicationsEuropePMC	antagonist	PDE4B	Phosphodiesterase 10A	Clinical Trials Information
fibrosis	PENTOXIFYLLINE	Phase II	2	Completed	Small molecule	3',5'-cyclic phosphodiesterase inhibitor2 publicationsEuropePMC	antagonist	PDE4B	Phosphodiesterase 10A	Clinical Trials Information
internal carotid artery stenosis	DIPYRIDAMOLE	Phase II	2	Completed	Small molecule	3',5'-cyclic phosphodiesterase inhibitor1 publicationEuropePMC	antagonist	PDE4B	Phosphodiesterase 10A	Clinical Trials Information
Bronchiectasis	ROFLUMILAST	Phase II	2	Unknown status	Small molecule	Phosphodiesterase 4 inhibitor1 publicationEuropePMC	antagonist	PDE4B	Phosphodiesterase 4A	Clinical Trials Information
atopic eczema	ROFLUMILAST	Phase II	2	Completed	Small molecule	Phosphodiesterase 4 inhibitor1 publicationEuropePMC	antagonist	PDE4B	Phosphodiesterase 4A	Clinical Trials Information
psoriasis	CRISABOROLE	Phase II	2	Completed	Small molecule	Phosphodiesterase 4 inhibitor2 publications	antagonist	PDE4B	Phosphodiesterase 4A	Clinical Trials Information
unipolar depression	PENTOXIFYLLINE	Phase II	2	Completed	Small molecule	3',5'-cyclic phosphodiesterase inhibitor2 publicationsEuropePMC	antagonist	PDE4B	Phosphodiesterase 10A	Clinical Trials Information
premature birth	THEOPHYLLINE	Phase II	2	Completed	Small molecule	Phosphodiesterase 4 inhibitorWikipedia	antagonist	PDE4B	Phosphodiesterase 4A	Clinical Trials Information
ankylosing spondylitis	APREMILAST	Phase II	2	Completed	Small molecule	Phosphodiesterase 4 inhibitorDailyMed	antagonist	PDE4B	Phosphodiesterase 4A	Clinical Trials Information
Bronchiectasis	ROFLUMILAST	Phase II	2	Recruiting	Small molecule	Phosphodiesterase 4 inhibitor1 publicationEuropePMC	antagonist	PDE4B	Phosphodiesterase 4A	Clinical Trials Information
ulcerative colitis	APREMILAST	Phase II	2	Active, not recruiting	Small molecule	Phosphodiesterase 4 inhibitorDailyMed	antagonist	PDE4B	Phosphodiesterase 4A	Clinical Trials Information
psoriasis	APREMILAST	Phase II	2	Active, not recruiting	Small molecule	Phosphodiesterase 4 inhibitorDailyMed	antagonist	PDE4B	Phosphodiesterase 4A	Clinical Trials Information
atopic eczema	CRISABOROLE	Phase II	2	Completed	Small molecule	Phosphodiesterase 4 inhibitor2 publications	antagonist	PDE4B	Phosphodiesterase 4A	Clinical Trials Information
psoriasis	ROFLUMILAST	Phase II	2	Withdrawn	Small molecule	Phosphodiesterase 4 inhibitor1 publicationEuropePMC	antagonist	PDE4B	Phosphodiesterase 4A	Clinical Trials Information
rheumatoid arthritis	APREMILAST	Phase II	2	Withdrawn	Small molecule	Phosphodiesterase 4 inhibitorDailyMed	antagonist	PDE4B	Phosphodiesterase 4A	Clinical Trials Information
chronic kidney disease	PENTOXIFYLLINE	Phase II	2	Terminated	Small molecule	3',5'-cyclic phosphodiesterase inhibitor2 publicationsEuropePMC	antagonist	PDE4B	Phosphodiesterase 10A	Clinical Trials Information
non-alcoholic steatohepatitis	PENTOXIFYLLINE	Phase II	2	Completed	Small molecule	3',5'-cyclic phosphodiesterase inhibitor2 publicationsEuropePMC	antagonist	PDE4B	Phosphodiesterase 10A	Clinical Trials Information
type II diabetes mellitus	ROFLUMILAST	Phase II	2	Completed	Small molecule	Phosphodiesterase 4 inhibitor1 publicationEuropePMC	antagonist	PDE4B	Phosphodiesterase 4A	Clinical Trials Information
gout	APREMILAST	Phase II	2	Withdrawn	Small molecule	Phosphodiesterase 4 inhibitorDailyMed	antagonist	PDE4B	Phosphodiesterase 4A	Clinical Trials Information
chronic obstructive pulmonary disease	ROFLUMILAST	Phase II	2	Recruiting	Small molecule	Phosphodiesterase 4 inhibitor1 publicationEuropePMC	antagonist	PDE4B	Phosphodiesterase 4A	Clinical Trials Information
chronic obstructive pulmonary disease	THEOPHYLLINE	Phase II	2	Completed	Small molecule	Phosphodiesterase 4 inhibitorWikipedia	antagonist	PDE4B	Phosphodiesterase 4A	Clinical Trials Information
asthma	THEOPHYLLINE	Phase II	2	Completed	Small molecule	Phosphodiesterase 4 inhibitorWikipedia	antagonist	PDE4B	Phosphodiesterase 4A	Clinical Trials Information
non-alcoholic steatohepatitis	PENTOXIFYLLINE	Phase II	2	Completed	Small molecule	3',5'-cyclic phosphodiesterase inhibitor2 publicationsEuropePMC	antagonist	PDE4B	Phosphodiesterase 10A	Clinical Trials Information
psoriasis	APREMILAST	Phase II	2	Completed	Small molecule	Phosphodiesterase 4 inhibitorDailyMed	antagonist	PDE4B	Phosphodiesterase 4A	Clinical Trials Information
primary biliary cirrhosis	PENTOXIFYLLINE	Phase II	2	Completed	Small molecule	3',5'-cyclic phosphodiesterase inhibitor2 publicationsEuropePMC	antagonist	PDE4B	Phosphodiesterase 10A	Clinical Trials Information
asthma	THEOPHYLLINE	Phase II	2	Completed	Small molecule	Phosphodiesterase 4 inhibitorWikipedia	antagonist	PDE4B	Phosphodiesterase 4A	Clinical Trials Information
fibrosis	PENTOXIFYLLINE	Phase II	2	Completed	Small molecule	3',5'-cyclic phosphodiesterase inhibitor2 publicationsEuropePMC	antagonist	PDE4B	Phosphodiesterase 10A	Clinical Trials Information
oral mucositis	AMLEXANOX	Phase II	2	Completed	Small molecule	Phosphodiesterase 4 inhibitor2 publicationsEuropePMC	antagonist	PDE4B	Phosphodiesterase 4A	Clinical Trials Information
upper aerodigestive tract neoplasm	PENTOXIFYLLINE	Phase II	2	Recruiting	Small molecule	3',5'-cyclic phosphodiesterase inhibitor2 publicationsEuropePMC	antagonist	PDE4B	Phosphodiesterase 10A	Clinical Trials Information
psoriasis	APREMILAST	Phase II	2	Not yet recruiting	Small molecule	Phosphodiesterase 4 inhibitorDailyMed	antagonist	PDE4B	Phosphodiesterase 4A	Clinical Trials Information
Plasmodium falciparum malaria	PENTOXIFYLLINE	Phase II	2	Terminated	Small molecule	3',5'-cyclic phosphodiesterase inhibitor2 publicationsEuropePMC	antagonist	PDE4B	Phosphodiesterase 10A	Clinical Trials Information
Hepatitis, Alcoholic	PENTOXIFYLLINE	Phase II	2	Recruiting	Small molecule	3',5'-cyclic phosphodiesterase inhibitor2 publicationsEuropePMC	antagonist	PDE4B	Phosphodiesterase 10A	Clinical Trials Information
coronary artery disease	PENTOXIFYLLINE	Phase II	2	Completed	Small molecule	3',5'-cyclic phosphodiesterase inhibitor2 publicationsEuropePMC	antagonist	PDE4B	Phosphodiesterase 10A	Clinical Trials Information
asthma	ROFLUMILAST	Phase II	2	Completed	Small molecule	Phosphodiesterase 4 inhibitor1 publicationEuropePMC	antagonist	PDE4B	Phosphodiesterase 4A	Clinical Trials Information
injury	PENTOXIFYLLINE	Phase II	2	Terminated	Small molecule	3',5'-cyclic phosphodiesterase inhibitor2 publicationsEuropePMC	antagonist	PDE4B	Phosphodiesterase 10A	Clinical Trials Information
allergic contact dermatitis	APREMILAST	Phase II	2	Completed	Small molecule	Phosphodiesterase 4 inhibitorDailyMed	antagonist	PDE4B	Phosphodiesterase 4A	Clinical Trials Information
cutaneous Leishmaniasis	PENTOXIFYLLINE	Phase II	2	Completed	Small molecule	3',5'-cyclic phosphodiesterase inhibitor2 publicationsEuropePMC	antagonist	PDE4B	Phosphodiesterase 10A	Clinical Trials Information
psoriatic arthritis	APREMILAST	Phase II	2	Completed	Small molecule	Phosphodiesterase 4 inhibitorDailyMed	antagonist	PDE4B	Phosphodiesterase 4A	Clinical Trials Information
ovarian carcinoma	DIPYRIDAMOLE	Phase II	2	Unknown status	Small molecule	3',5'-cyclic phosphodiesterase inhibitor1 publicationEuropePMC	antagonist	PDE4B	Phosphodiesterase 10A	Clinical Trials Information
chronic obstructive pulmonary disease	ROFLUMILAST	Phase II	2	Completed	Small molecule	Phosphodiesterase 4 inhibitor1 publicationEuropePMC	antagonist	PDE4B	Phosphodiesterase 4A	Clinical Trials Information
pancreatic carcinoma	DIPYRIDAMOLE	Phase II	2	Completed	Small molecule	3',5'-cyclic phosphodiesterase inhibitor1 publicationEuropePMC	antagonist	PDE4B	Phosphodiesterase 10A	Clinical Trials Information
atopic eczema	APREMILAST	Phase II	2	Completed	Small molecule	Phosphodiesterase 4 inhibitorDailyMed	antagonist	PDE4B	Phosphodiesterase 4A	Clinical Trials Information
Leishmaniasis	PENTOXIFYLLINE	Phase II	2	Recruiting	Small molecule	3',5'-cyclic phosphodiesterase inhibitor2 publicationsEuropePMC	antagonist	PDE4B	Phosphodiesterase 10A	Clinical Trials Information
chronic obstructive pulmonary disease	ROFLUMILAST	Phase II	2	Terminated	Small molecule	Phosphodiesterase 4 inhibitor1 publicationEuropePMC	antagonist	PDE4B	Phosphodiesterase 4A	Clinical Trials Information
dermatomyositis	APREMILAST	Phase II	2	Recruiting	Small molecule	Phosphodiesterase 4 inhibitorDailyMed	antagonist	PDE4B	Phosphodiesterase 4A	Clinical Trials Information
altitude sickness	THEOPHYLLINE	Phase II	2	Completed	Small molecule	Phosphodiesterase 4 inhibitorWikipedia	antagonist	PDE4B	Phosphodiesterase 4A	Clinical Trials Information
Behcet's syndrome	APREMILAST	Phase II	2	Completed	Small molecule	Phosphodiesterase 4 inhibitorDailyMed	antagonist	PDE4B	Phosphodiesterase 4A	Clinical Trials Information
chronic obstructive pulmonary disease	THEOPHYLLINE	Phase II	2	Completed	Small molecule	Phosphodiesterase 4 inhibitorWikipedia	antagonist	PDE4B	Phosphodiesterase 4A	Clinical Trials Information
psoriasis	CRISABOROLE	Phase II	2	Completed	Small molecule	Phosphodiesterase 4 inhibitor2 publications	antagonist	PDE4B	Phosphodiesterase 4A	Clinical Trials Information
heart disease	DIPYRIDAMOLE	Phase II	2	Completed	Small molecule	3',5'-cyclic phosphodiesterase inhibitor1 publicationEuropePMC	antagonist	PDE4B	Phosphodiesterase 10A	Clinical Trials Information
psoriasis	CRISABOROLE	Phase II	2	Completed	Small molecule	Phosphodiesterase 4 inhibitor2 publications	antagonist	PDE4B	Phosphodiesterase 4A	Clinical Trials Information
Pseudohypoparathyroidism type 1A	THEOPHYLLINE	Phase II	2	Completed	Small molecule	Phosphodiesterase 4 inhibitorWikipedia	antagonist	PDE4B	Phosphodiesterase 4A	Clinical Trials Information
chronic kidney disease	THEOPHYLLINE	Phase II	2	Recruiting	Small molecule	Phosphodiesterase 4 inhibitorWikipedia	antagonist	PDE4B	Phosphodiesterase 4A	Clinical Trials Information
cutaneous Leishmaniasis	PENTOXIFYLLINE	Phase II	2	Completed	Small molecule	3',5'-cyclic phosphodiesterase inhibitor2 publicationsEuropePMC	antagonist	PDE4B	Phosphodiesterase 10A	Clinical Trials Information
non-alcoholic fatty liver disease	ROFLUMILAST	Phase II	2	Terminated	Small molecule	Phosphodiesterase 4 inhibitor1 publicationEuropePMC	antagonist	PDE4B	Phosphodiesterase 4A	Clinical Trials Information
diabetic nephropathy	PENTOXIFYLLINE	Phase II	2	Completed	Small molecule	3',5'-cyclic phosphodiesterase inhibitor2 publicationsEuropePMC	antagonist	PDE4B	Phosphodiesterase 10A	Clinical Trials Information
psoriasis	CRISABOROLE	Phase II	2	Completed	Small molecule	Phosphodiesterase 4 inhibitor2 publications	antagonist	PDE4B	Phosphodiesterase 4A	Clinical Trials Information
asthma	ROFLUMILAST	Phase II	2	Completed	Small molecule	Phosphodiesterase 4 inhibitor1 publicationEuropePMC	antagonist	PDE4B	Phosphodiesterase 4A	Clinical Trials Information
asthma	ROFLUMILAST	Phase II	2	Completed	Small molecule	Phosphodiesterase 4 inhibitor1 publicationEuropePMC	antagonist	PDE4B	Phosphodiesterase 4A	Clinical Trials Information
rheumatoid arthritis	DIPYRIDAMOLE	Phase II	2	Terminated	Small molecule	3',5'-cyclic phosphodiesterase inhibitor1 publicationEuropePMC	antagonist	PDE4B	Phosphodiesterase 10A	Clinical Trials Information
psoriasis	APREMILAST	Phase II	2	Withdrawn	Small molecule	Phosphodiesterase 4 inhibitorDailyMed	antagonist	PDE4B	Phosphodiesterase 4A	Clinical Trials Information
hidradenitis suppurativa	APREMILAST	Phase II	2	Completed	Small molecule	Phosphodiesterase 4 inhibitorDailyMed	antagonist	PDE4B	Phosphodiesterase 4A	Clinical Trials Information
brain disease	PENTOXIFYLLINE	Phase II	2	Recruiting	Small molecule	3',5'-cyclic phosphodiesterase inhibitor2 publicationsEuropePMC	antagonist	PDE4B	Phosphodiesterase 10A	Clinical Trials Information
Vitiligo	APREMILAST	Phase II	2	Active, not recruiting	Small molecule	Phosphodiesterase 4 inhibitorDailyMed	antagonist	PDE4B	Phosphodiesterase 4A	Clinical Trials Information
chronic obstructive pulmonary disease	ROFLUMILAST	Phase II	2	Completed	Small molecule	Phosphodiesterase 4 inhibitor1 publicationEuropePMC	antagonist	PDE4B	Phosphodiesterase 4A	Clinical Trials Information
atopic eczema	CRISABOROLE	Phase II	2	Completed	Small molecule	Phosphodiesterase 4 inhibitor2 publications	antagonist	PDE4B	Phosphodiesterase 4A	Clinical Trials Information
rheumatoid arthritis	APREMILAST	Phase II	2	Terminated	Small molecule	Phosphodiesterase 4 inhibitorDailyMed	antagonist	PDE4B	Phosphodiesterase 4A	Clinical Trials Information
Patent ductus arteriosus	PENTOXIFYLLINE	Phase II	2	Unknown status	Small molecule	3',5'-cyclic phosphodiesterase inhibitor2 publicationsEuropePMC	antagonist	PDE4B	Phosphodiesterase 10A	Clinical Trials Information
sudden cardiac arrest	THEOPHYLLINE	Phase II	2	Completed	Small molecule	Phosphodiesterase 4 inhibitorWikipedia	antagonist	PDE4B	Phosphodiesterase 4A	Clinical Trials Information
localised scleroderma	CRISABOROLE	Phase II	2	Not yet recruiting	Small molecule	Phosphodiesterase 4 inhibitor2 publications	antagonist	PDE4B	Phosphodiesterase 4A	Clinical Trials Information
cancer	PENTOXIFYLLINE	Phase II	2	Active, not recruiting	Small molecule	3',5'-cyclic phosphodiesterase inhibitor2 publicationsEuropePMC	antagonist	PDE4B	Phosphodiesterase 10A	Clinical Trials Information
Biliary atresia	PENTOXIFYLLINE	Phase II	2	Recruiting	Small molecule	3',5'-cyclic phosphodiesterase inhibitor2 publicationsEuropePMC	antagonist	PDE4B	Phosphodiesterase 10A	Clinical Trials Information
psoriasis	APREMILAST	Phase II	2	Completed	Small molecule	Phosphodiesterase 4 inhibitorDailyMed	antagonist	PDE4B	Phosphodiesterase 4A	Clinical Trials Information
dementia	ROFLUMILAST	Phase II	2	Completed	Small molecule	Phosphodiesterase 4 inhibitor1 publicationEuropePMC	antagonist	PDE4B	Phosphodiesterase 4A	Clinical Trials Information
hidradenitis suppurativa	APREMILAST	Phase II	2	Completed	Small molecule	Phosphodiesterase 4 inhibitorDailyMed	antagonist	PDE4B	Phosphodiesterase 4A	Clinical Trials Information
non-small cell lung carcinoma	PENTOXIFYLLINE	Phase II	2	Recruiting	Small molecule	3',5'-cyclic phosphodiesterase inhibitor2 publicationsEuropePMC	antagonist	PDE4B	Phosphodiesterase 10A	Clinical Trials Information
chronic obstructive pulmonary disease	ROFLUMILAST	Phase II	2	Terminated	Small molecule	Phosphodiesterase 4 inhibitor1 publicationEuropePMC	antagonist	PDE4B	Phosphodiesterase 4A	Clinical Trials Information
rosacea	APREMILAST	Phase II	2	Completed	Small molecule	Phosphodiesterase 4 inhibitorDailyMed	antagonist	PDE4B	Phosphodiesterase 4A	Clinical Trials Information
chronic obstructive pulmonary disease	ROFLUMILAST	Phase I	1	Completed	Small molecule	Phosphodiesterase 4 inhibitor1 publicationEuropePMC	antagonist	PDE4B	Phosphodiesterase 4A	Clinical Trials Information
HIV infection	PENTOXIFYLLINE	Phase I	1	Completed	Small molecule	3',5'-cyclic phosphodiesterase inhibitor2 publicationsEuropePMC	antagonist	PDE4B	Phosphodiesterase 10A	Clinical Trials Information
psoriasis	CRISABOROLE	Phase I	1	Completed	Small molecule	Phosphodiesterase 4 inhibitor2 publications	antagonist	PDE4B	Phosphodiesterase 4A	Clinical Trials Information
atopic eczema	CRISABOROLE	Phase I	1	Recruiting	Small molecule	Phosphodiesterase 4 inhibitor2 publications	antagonist	PDE4B	Phosphodiesterase 4A	Clinical Trials Information
Hepatopulmonary Syndrome	PENTOXIFYLLINE	Phase I	1	Terminated	Small molecule	3',5'-cyclic phosphodiesterase inhibitor2 publicationsEuropePMC	antagonist	PDE4B	Phosphodiesterase 10A	Clinical Trials Information
systemic lupus erythematosus	APREMILAST	Phase I	1	Completed	Small molecule	Phosphodiesterase 4 inhibitorDailyMed	antagonist	PDE4B	Phosphodiesterase 4A	Clinical Trials Information
uveitis	APREMILAST	Phase I	1	Terminated	Small molecule	Phosphodiesterase 4 inhibitorDailyMed	antagonist	PDE4B	Phosphodiesterase 4A	Clinical Trials Information
altitude sickness	THEOPHYLLINE	Phase I	1	Completed	Small molecule	Phosphodiesterase 4 inhibitorWikipedia	antagonist	PDE4B	Phosphodiesterase 4A	Clinical Trials Information
atopic eczema	CRISABOROLE	Phase I	1	Completed	Small molecule	Phosphodiesterase 4 inhibitor2 publications	antagonist	PDE4B	Phosphodiesterase 4A	Clinical Trials Information
pulmonary arterial hypertension	THEOPHYLLINE	Phase I	1	Completed	Small molecule	Phosphodiesterase 4 inhibitorWikipedia	antagonist	PDE4B	Phosphodiesterase 4A	Clinical Trials Information
chronic obstructive pulmonary disease	ROFLUMILAST	Phase I	1	Completed	Small molecule	Phosphodiesterase 4 inhibitor1 publicationEuropePMC	antagonist	PDE4B	Phosphodiesterase 4A	Clinical Trials Information
psoriasis	CRISABOROLE	Phase I	1	Completed	Small molecule	Phosphodiesterase 4 inhibitor2 publications	antagonist	PDE4B	Phosphodiesterase 4A	Clinical Trials Information
HIV infection	DIPYRIDAMOLE	Phase I	1	Completed	Small molecule	3',5'-cyclic phosphodiesterase inhibitor1 publicationEuropePMC	antagonist	PDE4B	Phosphodiesterase 10A	Clinical Trials Information
obesity	ROFLUMILAST	Phase I	1	Completed	Small molecule	Phosphodiesterase 4 inhibitor1 publicationEuropePMC	antagonist	PDE4B	Phosphodiesterase 4A	Clinical Trials Information
lymphoma	ROFLUMILAST	Phase I	1	Recruiting	Small molecule	Phosphodiesterase 4 inhibitor1 publicationEuropePMC	antagonist	PDE4B	Phosphodiesterase 4A	Clinical Trials Information
hypertension	DIPYRIDAMOLE	Phase I	1	Completed	Small molecule	3',5'-cyclic phosphodiesterase inhibitor1 publicationEuropePMC	antagonist	PDE4B	Phosphodiesterase 10A	Clinical Trials Information
Duchenne muscular dystrophy	PENTOXIFYLLINE	Phase I	1	Completed	Small molecule	3',5'-cyclic phosphodiesterase inhibitor2 publicationsEuropePMC	antagonist	PDE4B	Phosphodiesterase 10A	Clinical Trials Information
pulmonary arterial hypertension	THEOPHYLLINE	Phase I	1	Completed	Small molecule	Phosphodiesterase 4 inhibitorWikipedia	antagonist	PDE4B	Phosphodiesterase 4A	Clinical Trials Information
prostate carcinoma	THEOPHYLLINE	Phase I	1	Completed	Small molecule	Phosphodiesterase 4 inhibitorWikipedia	antagonist	PDE4B	Phosphodiesterase 4A	Clinical Trials Information
unipolar depression	THEOPHYLLINE	Phase I	1	Completed	Small molecule	Phosphodiesterase 4 inhibitorWikipedia	antagonist	PDE4B	Phosphodiesterase 4A	Clinical Trials Information
central nervous system cancer	PENTOXIFYLLINE	Phase I	1	Completed	Small molecule	3',5'-cyclic phosphodiesterase inhibitor2 publicationsEuropePMC	antagonist	PDE4B	Phosphodiesterase 10A	Clinical Trials Information
acute myeloid leukemia	THEOPHYLLINE	Phase I	1	Completed	Small molecule	Phosphodiesterase 4 inhibitorWikipedia	antagonist	PDE4B	Phosphodiesterase 4A	Clinical Trials Information
psoriasis	CRISABOROLE	Phase I	1	Completed	Small molecule	Phosphodiesterase 4 inhibitor2 publications	antagonist	PDE4B	Phosphodiesterase 4A	Clinical Trials Information
non-small cell lung carcinoma	THEOPHYLLINE	Phase I	1	Withdrawn	Small molecule	Phosphodiesterase 4 inhibitorWikipedia	antagonist	PDE4B	Phosphodiesterase 4A	Clinical Trials Information
premature birth	THEOPHYLLINE	Phase I	1	Recruiting	Small molecule	Phosphodiesterase 4 inhibitorWikipedia	antagonist	PDE4B	Phosphodiesterase 4A	Clinical Trials Information
Hepatitis, Alcoholic	PENTOXIFYLLINE	Phase I	1	Terminated	Small molecule	3',5'-cyclic phosphodiesterase inhibitor2 publicationsEuropePMC	antagonist	PDE4B	Phosphodiesterase 10A	Clinical Trials Information
non-small cell lung carcinoma	THEOPHYLLINE	Phase I	1	Unknown status	Small molecule	Phosphodiesterase 4 inhibitorWikipedia	antagonist	PDE4B	Phosphodiesterase 4A	Clinical Trials Information
Duchenne muscular dystrophy	PENTOXIFYLLINE	Phase I	1	Completed	Small molecule	3',5'-cyclic phosphodiesterase inhibitor2 publicationsEuropePMC	antagonist	PDE4B	Phosphodiesterase 10A	Clinical Trials Information
schizophrenia	ROFLUMILAST	Phase I	1	Completed	Small molecule	Phosphodiesterase 4 inhibitor1 publicationEuropePMC	antagonist	PDE4B	Phosphodiesterase 4A	Clinical Trials Information
altitude sickness	THEOPHYLLINE	Phase I	1	Completed	Small molecule	Phosphodiesterase 4 inhibitorWikipedia	antagonist	PDE4B	Phosphodiesterase 4A	Clinical Trials Information
type II diabetes mellitus	ROFLUMILAST	Phase I	1	Completed	Small molecule	Phosphodiesterase 4 inhibitor1 publicationEuropePMC	antagonist	PDE4B	Phosphodiesterase 4A	Clinical Trials Information
atopic eczema	CRISABOROLE	Phase I	1	Completed	Small molecule	Phosphodiesterase 4 inhibitor2 publications	antagonist	PDE4B	Phosphodiesterase 4A	Clinical Trials Information
Acute kidney injury	THEOPHYLLINE	Phase 0	0	Not yet recruiting	Small molecule	Phosphodiesterase 4 inhibitorWikipedia	antagonist	PDE4B	Phosphodiesterase 4A	Clinical Trials Information
pancreatitis	PENTOXIFYLLINE	Phase 0	0	Recruiting	Small molecule	3',5'-cyclic phosphodiesterase inhibitor2 publicationsEuropePMC	antagonist	PDE4B	Phosphodiesterase 10A	Clinical Trials Information
acute pancreatitis	PENTOXIFYLLINE	Phase 0	0	Completed	Small molecule	3',5'-cyclic phosphodiesterase inhibitor2 publicationsEuropePMC	antagonist	PDE4B	Phosphodiesterase 10A	Clinical Trials Information
Crohn's disease	PENTOXIFYLLINE	Phase 0	0	Recruiting	Small molecule	3',5'-cyclic phosphodiesterase inhibitor2 publicationsEuropePMC	antagonist	PDE4B	Phosphodiesterase 10A	Clinical Trials Information
cancer	ROFLUMILAST	Phase 0	0	Completed	Small molecule	Phosphodiesterase 4 inhibitor1 publicationEuropePMC	antagonist	PDE4B	Phosphodiesterase 4A	Clinical Trials Information
bladder carcinoma	THEOPHYLLINE	Phase 0	0	Completed	Small molecule	Phosphodiesterase 4 inhibitorWikipedia	antagonist	PDE4B	Phosphodiesterase 4A	Clinical Trials Information
infertility	PENTOXIFYLLINE	Phase 0	0	Not yet recruiting	Small molecule	3',5'-cyclic phosphodiesterase inhibitor2 publicationsEuropePMC	antagonist	PDE4B	Phosphodiesterase 10A	Clinical Trials Information

## Sheet: DPYD(chr1@93M)
Disease	Drug	Phase	Phase (Numeric)	Status	Type	Mechanism of action	Activity	Target	Target class	Evidence curated from
colorectal adenocarcinoma	ENILURACIL	Phase III	3	Completed	Small molecule	Dihydropyrimidine dehydrogenase inhibitor2 publications	antagonist	DPYD	Enzyme	Clinical Trials Information
rectum cancer	ENILURACIL	Phase III	3	Completed	Small molecule	Dihydropyrimidine dehydrogenase inhibitor2 publications	antagonist	DPYD	Enzyme	Clinical Trials Information
breast carcinoma	ENILURACIL	Phase II	2	Unknown status	Small molecule	Dihydropyrimidine dehydrogenase inhibitor2 publications	antagonist	DPYD	Enzyme	Clinical Trials Information
colorectal carcinoma	ENILURACIL	Phase II	2	Completed	Small molecule	Dihydropyrimidine dehydrogenase inhibitor2 publications	antagonist	DPYD	Enzyme	Clinical Trials Information
colorectal carcinoma	ENILURACIL	Phase II	2	Completed	Small molecule	Dihydropyrimidine dehydrogenase inhibitor2 publications	antagonist	DPYD	Enzyme	Clinical Trials Information
lymphoma	ENILURACIL	Phase I	1	Completed	Small molecule	Dihydropyrimidine dehydrogenase inhibitor2 publications	antagonist	DPYD	Enzyme	Clinical Trials Information
colorectal carcinoma	ENILURACIL	Phase I	1	Completed	Small molecule	Dihydropyrimidine dehydrogenase inhibitor2 publications	antagonist	DPYD	Enzyme	Clinical Trials Information
head and neck malignant neoplasia	ENILURACIL	Phase I	1	Completed	Small molecule	Dihydropyrimidine dehydrogenase inhibitor2 publications	antagonist	DPYD	Enzyme	Clinical Trials Information

## Sheet: EPHB1(chr4@134M)
Disease	Drug	Phase	Phase (Numeric)	Status	Type	Mechanism of action	Activity	Target	Target class	Evidence curated from
thyroid carcinoma	VANDETANIB	Phase IV	4	N/A	Small molecule	Ephrin receptor inhibitorDailyMed	antagonist	EPHB1	Kinase	DailyMed Information
neoplasm	VANDETANIB	Phase IV	4	N/A	Small molecule	Ephrin receptor inhibitorDailyMed	antagonist	EPHB1	Kinase	ATC Information
thyroid carcinoma	VANDETANIB	Phase IV	4	Active, not recruiting	Small molecule	Ephrin receptor inhibitorDailyMed	antagonist	EPHB1	Kinase	Clinical Trials Information
non-small cell lung carcinoma	VANDETANIB	Phase III	3	Completed	Small molecule	Ephrin receptor inhibitorDailyMed	antagonist	EPHB1	Kinase	Clinical Trials Information
thyroid carcinoma	VANDETANIB	Phase III	3	Active, not recruiting	Small molecule	Ephrin receptor inhibitorDailyMed	antagonist	EPHB1	Kinase	Clinical Trials Information
thyroid carcinoma	VANDETANIB	Phase III	3	Active, not recruiting	Small molecule	Ephrin receptor inhibitorDailyMed	antagonist	EPHB1	Kinase	Clinical Trials Information
non-small cell lung carcinoma	VANDETANIB	Phase III	3	Active, not recruiting	Small molecule	Ephrin receptor inhibitorDailyMed	antagonist	EPHB1	Kinase	Clinical Trials Information
thyroid carcinoma	VANDETANIB	Phase III	3	Active, not recruiting	Small molecule	Ephrin receptor inhibitorDailyMed	antagonist	EPHB1	Kinase	Clinical Trials Information
non-small cell lung carcinoma	VANDETANIB	Phase III	3	Completed	Small molecule	Ephrin receptor inhibitorDailyMed	antagonist	EPHB1	Kinase	Clinical Trials Information
non-small cell lung carcinoma	VANDETANIB	Phase III	3	Completed	Small molecule	Ephrin receptor inhibitorDailyMed	antagonist	EPHB1	Kinase	Clinical Trials Information
prostate carcinoma	VANDETANIB	Phase II	2	Completed	Small molecule	Ephrin receptor inhibitorDailyMed	antagonist	EPHB1	Kinase	Clinical Trials Information
acute myeloid leukemia	VANDETANIB	Phase II	2	Recruiting	Small molecule	Ephrin receptor inhibitorDailyMed	antagonist	EPHB1	Kinase	Clinical Trials Information
multiple myeloma	VANDETANIB	Phase II	2	Completed	Small molecule	Ephrin receptor inhibitorDailyMed	antagonist	EPHB1	Kinase	Clinical Trials Information
mesothelioma	VANDETANIB	Phase II	2	Terminated	Small molecule	Ephrin receptor inhibitorDailyMed	antagonist	EPHB1	Kinase	Clinical Trials Information
ureteral neoplasm	VANDETANIB	Phase II	2	Unknown status	Small molecule	Ephrin receptor inhibitorDailyMed	antagonist	EPHB1	Kinase	Clinical Trials Information
bladder carcinoma	VANDETANIB	Phase II	2	Unknown status	Small molecule	Ephrin receptor inhibitorDailyMed	antagonist	EPHB1	Kinase	Clinical Trials Information
thyroid carcinoma	VANDETANIB	Phase II	2	Completed	Small molecule	Ephrin receptor inhibitorDailyMed	antagonist	EPHB1	Kinase	Clinical Trials Information
head and neck squamous cell carcinoma	VANDETANIB	Phase II	2	Completed	Small molecule	Ephrin receptor inhibitorDailyMed	antagonist	EPHB1	Kinase	Clinical Trials Information
cancer	VANDETANIB	Phase II	2	Completed	Small molecule	Ephrin receptor inhibitorDailyMed	antagonist	EPHB1	Kinase	Clinical Trials Information
non-small cell lung carcinoma	VANDETANIB	Phase II	2	Completed	Small molecule	Ephrin receptor inhibitorDailyMed	antagonist	EPHB1	Kinase	Clinical Trials Information
head and neck malignant neoplasia	VANDETANIB	Phase II	2	Terminated	Small molecule	Ephrin receptor inhibitorDailyMed	antagonist	EPHB1	Kinase	Clinical Trials Information
breast carcinoma	VANDETANIB	Phase II	2	Terminated	Small molecule	Ephrin receptor inhibitorDailyMed	antagonist	EPHB1	Kinase	Clinical Trials Information
hepatocellular carcinoma	VANDETANIB	Phase II	2	Completed	Small molecule	Ephrin receptor inhibitorDailyMed	antagonist	EPHB1	Kinase	Clinical Trials Information
breast carcinoma	VANDETANIB	Phase II	2	Suspended	Small molecule	Ephrin receptor inhibitorDailyMed	antagonist	EPHB1	Kinase	Clinical Trials Information
anaplastic astrocytoma	VANDETANIB	Phase II	2	Completed	Small molecule	Ephrin receptor inhibitorDailyMed	antagonist	EPHB1	Kinase	Clinical Trials Information
breast carcinoma	VANDETANIB	Phase II	2	Terminated	Small molecule	Ephrin receptor inhibitorDailyMed	antagonist	EPHB1	Kinase	Clinical Trials Information
breast carcinoma	VANDETANIB	Phase II	2	Recruiting	Small molecule	Ephrin receptor inhibitorDailyMed	antagonist	EPHB1	Kinase	Clinical Trials Information
verrucous carcinoma	VANDETANIB	Phase II	2	Active, not recruiting	Small molecule	Ephrin receptor inhibitorDailyMed	antagonist	EPHB1	Kinase	Clinical Trials Information
prostate carcinoma	VANDETANIB	Phase II	2	Terminated	Small molecule	Ephrin receptor inhibitorDailyMed	antagonist	EPHB1	Kinase	Clinical Trials Information
non-small cell lung carcinoma	VANDETANIB	Phase II	2	Completed	Small molecule	Ephrin receptor inhibitorDailyMed	antagonist	EPHB1	Kinase	Clinical Trials Information
thyroid carcinoma	VANDETANIB	Phase II	2	Completed	Small molecule	Ephrin receptor inhibitorDailyMed	antagonist	EPHB1	Kinase	Clinical Trials Information
Gastrointestinal stromal tumor	VANDETANIB	Phase II	2	Active, not recruiting	Small molecule	Ephrin receptor inhibitorDailyMed	antagonist	EPHB1	Kinase	Clinical Trials Information
colorectal carcinoma	VANDETANIB	Phase II	2	Completed	Small molecule	Ephrin receptor inhibitorDailyMed	antagonist	EPHB1	Kinase	Clinical Trials Information
small cell lung carcinoma	VANDETANIB	Phase II	2	Completed	Small molecule	Ephrin receptor inhibitorDailyMed	antagonist	EPHB1	Kinase	Clinical Trials Information
bladder transitional cell carcinoma	VANDETANIB	Phase II	2	Completed	Small molecule	Ephrin receptor inhibitorDailyMed	antagonist	EPHB1	Kinase	Clinical Trials Information
gliosarcoma	VANDETANIB	Phase II	2	Completed	Small molecule	Ephrin receptor inhibitorDailyMed	antagonist	EPHB1	Kinase	Clinical Trials Information
oral squamous cell carcinoma	VANDETANIB	Phase II	2	Active, not recruiting	Small molecule	Ephrin receptor inhibitorDailyMed	antagonist	EPHB1	Kinase	Clinical Trials Information
non-small cell lung carcinoma	VANDETANIB	Phase II	2	Completed	Small molecule	Ephrin receptor inhibitorDailyMed	antagonist	EPHB1	Kinase	Clinical Trials Information
breast carcinoma	VANDETANIB	Phase II	2	Completed	Small molecule	Ephrin receptor inhibitorDailyMed	antagonist	EPHB1	Kinase	Clinical Trials Information
lung carcinoma	VANDETANIB	Phase II	2	Completed	Small molecule	Ephrin receptor inhibitorDailyMed	antagonist	EPHB1	Kinase	Clinical Trials Information
lung carcinoma	VANDETANIB	Phase II	2	Terminated	Small molecule	Ephrin receptor inhibitorDailyMed	antagonist	EPHB1	Kinase	Clinical Trials Information
transitional cell carcinoma of kidney	VANDETANIB	Phase II	2	Unknown status	Small molecule	Ephrin receptor inhibitorDailyMed	antagonist	EPHB1	Kinase	Clinical Trials Information
prostate carcinoma	VANDETANIB	Phase II	2	Completed	Small molecule	Ephrin receptor inhibitorDailyMed	antagonist	EPHB1	Kinase	Clinical Trials Information
breast neoplasm	VANDETANIB	Phase II	2	Completed	Small molecule	Ephrin receptor inhibitorDailyMed	antagonist	EPHB1	Kinase	Clinical Trials Information
lung carcinoma	VANDETANIB	Phase II	2	Completed	Small molecule	Ephrin receptor inhibitorDailyMed	antagonist	EPHB1	Kinase	Clinical Trials Information
gastric carcinoma	VANDETANIB	Phase II	2	Terminated	Small molecule	Ephrin receptor inhibitorDailyMed	antagonist	EPHB1	Kinase	Clinical Trials Information
clear cell renal carcinoma	VANDETANIB	Phase II	2	Terminated	Small molecule	Ephrin receptor inhibitorDailyMed	antagonist	EPHB1	Kinase	Clinical Trials Information
non-small cell lung carcinoma	VANDETANIB	Phase II	2	Completed	Small molecule	Ephrin receptor inhibitorDailyMed	antagonist	EPHB1	Kinase	Clinical Trials Information
non-small cell lung carcinoma	VANDETANIB	Phase II	2	Completed	Small molecule	Ephrin receptor inhibitorDailyMed	antagonist	EPHB1	Kinase	Clinical Trials Information
non-small cell lung carcinoma	VANDETANIB	Phase II	2	Withdrawn	Small molecule	Ephrin receptor inhibitorDailyMed	antagonist	EPHB1	Kinase	Clinical Trials Information
thyroid neoplasm	VANDETANIB	Phase II	2	Active, not recruiting	Small molecule	Ephrin receptor inhibitorDailyMed	antagonist	EPHB1	Kinase	Clinical Trials Information
non-small cell lung carcinoma	VANDETANIB	Phase II	2	Recruiting	Small molecule	Ephrin receptor inhibitorDailyMed	antagonist	EPHB1	Kinase	Clinical Trials Information
prostate carcinoma	VANDETANIB	Phase II	2	Completed	Small molecule	Ephrin receptor inhibitorDailyMed	antagonist	EPHB1	Kinase	Clinical Trials Information
lung carcinoma	VANDETANIB	Phase II	2	Terminated	Small molecule	Ephrin receptor inhibitorDailyMed	antagonist	EPHB1	Kinase	Clinical Trials Information
pancreatic carcinoma	VANDETANIB	Phase II	2	Unknown status	Small molecule	Ephrin receptor inhibitorDailyMed	antagonist	EPHB1	Kinase	Clinical Trials Information
renal carcinoma	VANDETANIB	Phase II	2	Completed	Small molecule	Ephrin receptor inhibitorDailyMed	antagonist	EPHB1	Kinase	Clinical Trials Information
anaplastic oligodendroglioma	VANDETANIB	Phase II	2	Completed	Small molecule	Ephrin receptor inhibitorDailyMed	antagonist	EPHB1	Kinase	Clinical Trials Information
oligoastrocytoma	VANDETANIB	Phase II	2	Completed	Small molecule	Ephrin receptor inhibitorDailyMed	antagonist	EPHB1	Kinase	Clinical Trials Information
non-small cell lung carcinoma	VANDETANIB	Phase II	2	Completed	Small molecule	Ephrin receptor inhibitorDailyMed	antagonist	EPHB1	Kinase	Clinical Trials Information
neoplasm	VANDETANIB	Phase II	2	Recruiting	Small molecule	Ephrin receptor inhibitorDailyMed	antagonist	EPHB1	Kinase	Clinical Trials Information
non-small cell lung carcinoma	VANDETANIB	Phase II	2	Completed	Small molecule	Ephrin receptor inhibitorDailyMed	antagonist	EPHB1	Kinase	Clinical Trials Information
non-small cell lung carcinoma	VANDETANIB	Phase II	2	Recruiting	Small molecule	Ephrin receptor inhibitorDailyMed	antagonist	EPHB1	Kinase	Clinical Trials Information
urethral neoplasm	VANDETANIB	Phase II	2	Unknown status	Small molecule	Ephrin receptor inhibitorDailyMed	antagonist	EPHB1	Kinase	Clinical Trials Information
gliosarcoma	VANDETANIB	Phase I	1	Active, not recruiting	Small molecule	Ephrin receptor inhibitorDailyMed	antagonist	EPHB1	Kinase	Clinical Trials Information
ovarian carcinoma	VANDETANIB	Phase I	1	Terminated	Small molecule	Ephrin receptor inhibitorDailyMed	antagonist	EPHB1	Kinase	Clinical Trials Information
neoplasm	VANDETANIB	Phase I	1	Withdrawn	Small molecule	Ephrin receptor inhibitorDailyMed	antagonist	EPHB1	Kinase	Clinical Trials Information
colorectal carcinoma	VANDETANIB	Phase I	1	Completed	Small molecule	Ephrin receptor inhibitorDailyMed	antagonist	EPHB1	Kinase	Clinical Trials Information
colorectal adenocarcinoma	VANDETANIB	Phase I	1	Completed	Small molecule	Ephrin receptor inhibitorDailyMed	antagonist	EPHB1	Kinase	Clinical Trials Information
non-small cell lung carcinoma	VANDETANIB	Phase I	1	Terminated	Small molecule	Ephrin receptor inhibitorDailyMed	antagonist	EPHB1	Kinase	Clinical Trials Information
colorectal carcinoma	VANDETANIB	Phase I	1	Completed	Small molecule	Ephrin receptor inhibitorDailyMed	antagonist	EPHB1	Kinase	Clinical Trials Information
glioblastoma multiforme	VANDETANIB	Phase I	1	Completed	Small molecule	Ephrin receptor inhibitorDailyMed	antagonist	EPHB1	Kinase	Clinical Trials Information
thyroid carcinoma	VANDETANIB	Phase I	1	Terminated	Small molecule	Ephrin receptor inhibitorDailyMed	antagonist	EPHB1	Kinase	Clinical Trials Information
non-small cell lung carcinoma	VANDETANIB	Phase I	1	Completed	Small molecule	Ephrin receptor inhibitorDailyMed	antagonist	EPHB1	Kinase	Clinical Trials Information
non-small cell lung carcinoma	VANDETANIB	Phase I	1	Terminated	Small molecule	Ephrin receptor inhibitorDailyMed	antagonist	EPHB1	Kinase	Clinical Trials Information
cancer	VANDETANIB	Phase I	1	Completed	Small molecule	Ephrin receptor inhibitorDailyMed	antagonist	EPHB1	Kinase	Clinical Trials Information
non-small cell lung carcinoma	VANDETANIB	Phase I	1	Active, not recruiting	Small molecule	Ephrin receptor inhibitorDailyMed	antagonist	EPHB1	Kinase	Clinical Trials Information
neuroblastoma	VANDETANIB	Phase I	1	Terminated	Small molecule	Ephrin receptor inhibitorDailyMed	antagonist	EPHB1	Kinase	Clinical Trials Information
head and neck malignant neoplasia	VANDETANIB	Phase I	1	Completed	Small molecule	Ephrin receptor inhibitorDailyMed	antagonist	EPHB1	Kinase	Clinical Trials Information
central nervous system cancer	VANDETANIB	Phase I	1	Completed	Small molecule	Ephrin receptor inhibitorDailyMed	antagonist	EPHB1	Kinase	Clinical Trials Information
thyroid carcinoma	VANDETANIB	Phase I	1	Completed	Small molecule	Ephrin receptor inhibitorDailyMed	antagonist	EPHB1	Kinase	Clinical Trials Information
pancreatic carcinoma	VANDETANIB	Phase I	1	Completed	Small molecule	Ephrin receptor inhibitorDailyMed	antagonist	EPHB1	Kinase	Clinical Trials Information
thyroid carcinoma	VANDETANIB	Phase I	1	Completed	Small molecule	Ephrin receptor inhibitorDailyMed	antagonist	EPHB1	Kinase	Clinical Trials Information
central nervous system cancer	VANDETANIB	Phase I	1	Completed	Small molecule	Ephrin receptor inhibitorDailyMed	antagonist	EPHB1	Kinase	Clinical Trials Information
esophageal carcinoma	VANDETANIB	Phase I	1	Unknown status	Small molecule	Ephrin receptor inhibitorDailyMed	antagonist	EPHB1	Kinase	Clinical Trials Information
colorectal adenocarcinoma	VANDETANIB	Phase I	1	Completed	Small molecule	Ephrin receptor inhibitorDailyMed	antagonist	EPHB1	Kinase	Clinical Trials Information
central nervous system cancer	VANDETANIB	Phase I	1	Completed	Small molecule	Ephrin receptor inhibitorDailyMed	antagonist	EPHB1	Kinase	Clinical Trials Information
cancer	VANDETANIB	Phase I	1	Completed	Small molecule	Ephrin receptor inhibitorDailyMed	antagonist	EPHB1	Kinase	Clinical Trials Information
neoplasm	VANDETANIB	Phase I	1	Completed	Small molecule	Ephrin receptor inhibitorDailyMed	antagonist	EPHB1	Kinase	Clinical Trials Information
diffuse intrinsic pontine glioma	VANDETANIB	Phase I	1	Completed	Small molecule	Ephrin receptor inhibitorDailyMed	antagonist	EPHB1	Kinase	Clinical Trials Information
gliosarcoma	VANDETANIB	Phase I	1	Completed	Small molecule	Ephrin receptor inhibitorDailyMed	antagonist	EPHB1	Kinase	Clinical Trials Information
non-small cell lung carcinoma	VANDETANIB	Phase I	1	Withdrawn	Small molecule	Ephrin receptor inhibitorDailyMed	antagonist	EPHB1	Kinase	Clinical Trials Information
cancer	VANDETANIB	Phase I	1	Recruiting	Small molecule	Ephrin receptor inhibitorDailyMed	antagonist	EPHB1	Kinase	Clinical Trials Information
breast carcinoma	VANDETANIB	Phase I	1	Completed	Small molecule	Ephrin receptor inhibitorDailyMed	antagonist	EPHB1	Kinase	Clinical Trials Information
non-small cell lung carcinoma	VANDETANIB	Phase I	1	Completed	Small molecule	Ephrin receptor inhibitorDailyMed	antagonist	EPHB1	Kinase	Clinical Trials Information

## Sheet: SLC9A3(chr5@0.5M)
Disease	Drug	Phase	Phase (Numeric)	Status	Type	Mechanism of action	Activity	Target	Target class	Evidence curated from
irritable bowel syndrome	TENAPANOR	Phase III	3	Unknown status	Small molecule	Sodium/hydrogen exchanger 3 inhibitor1 publication	antagonist	SLC9A3	SLC09 family of sodium/hydrogen exchangers	Clinical Trials Information
irritable bowel syndrome	TENAPANOR	Phase III	3	Unknown status	Small molecule	Sodium/hydrogen exchanger 3 inhibitor1 publication	antagonist	SLC9A3	SLC09 family of sodium/hydrogen exchangers	Clinical Trials Information
age-related macular degeneration	SQUALAMINE	Phase III	3	Terminated	Small molecule	Sodium/hydrogen exchanger 3 inhibitor2 publications	antagonist	SLC9A3	SLC09 family of sodium/hydrogen exchangers	Clinical Trials Information
age-related macular degeneration	SQUALAMINE	Phase III	3	Active, not recruiting	Small molecule	Sodium/hydrogen exchanger 3 inhibitor2 publications	antagonist	SLC9A3	SLC09 family of sodium/hydrogen exchangers	Clinical Trials Information
irritable bowel syndrome	TENAPANOR	Phase III	3	Active, not recruiting	Small molecule	Sodium/hydrogen exchanger 3 inhibitor1 publication	antagonist	SLC9A3	SLC09 family of sodium/hydrogen exchangers	Clinical Trials Information
age-related macular degeneration	SQUALAMINE	Phase II	2	Terminated	Small molecule	Sodium/hydrogen exchanger 3 inhibitor2 publications	antagonist	SLC9A3	SLC09 family of sodium/hydrogen exchangers	Clinical Trials Information
age-related macular degeneration	SQUALAMINE	Phase II	2	Completed	Small molecule	Sodium/hydrogen exchanger 3 inhibitor2 publications	antagonist	SLC9A3	SLC09 family of sodium/hydrogen exchangers	Clinical Trials Information
diabetic retinopathy	SQUALAMINE	Phase II	2	Withdrawn	Small molecule	Sodium/hydrogen exchanger 3 inhibitor2 publications	antagonist	SLC9A3	SLC09 family of sodium/hydrogen exchangers	Clinical Trials Information
age-related macular degeneration	SQUALAMINE	Phase II	2	Terminated	Small molecule	Sodium/hydrogen exchanger 3 inhibitor2 publications	antagonist	SLC9A3	SLC09 family of sodium/hydrogen exchangers	Clinical Trials Information
age-related macular degeneration	SQUALAMINE	Phase II	2	Terminated	Small molecule	Sodium/hydrogen exchanger 3 inhibitor2 publications	antagonist	SLC9A3	SLC09 family of sodium/hydrogen exchangers	Clinical Trials Information
ovarian carcinoma	SQUALAMINE	Phase II	2	Unknown status	Small molecule	Sodium/hydrogen exchanger 3 inhibitor2 publications	antagonist	SLC9A3	SLC09 family of sodium/hydrogen exchangers	Clinical Trials Information
irritable bowel syndrome	TENAPANOR	Phase II	2	Completed	Small molecule	Sodium/hydrogen exchanger 3 inhibitor1 publication	antagonist	SLC9A3	SLC09 family of sodium/hydrogen exchangers	Clinical Trials Information
irritable bowel syndrome	TENAPANOR	Phase II	2	Completed	Small molecule	Sodium/hydrogen exchanger 3 inhibitor1 publication	antagonist	SLC9A3	SLC09 family of sodium/hydrogen exchangers	Clinical Trials Information
prostate carcinoma	SQUALAMINE	Phase II	2	Withdrawn	Small molecule	Sodium/hydrogen exchanger 3 inhibitor2 publications	antagonist	SLC9A3	SLC09 family of sodium/hydrogen exchangers	Clinical Trials Information
chronic kidney disease	TENAPANOR	Phase II	2	Completed	Small molecule	Sodium/hydrogen exchanger 3 inhibitor1 publication	antagonist	SLC9A3	SLC09 family of sodium/hydrogen exchangers	Clinical Trials Information
age-related macular degeneration	SQUALAMINE	Phase II	2	Withdrawn	Small molecule	Sodium/hydrogen exchanger 3 inhibitor2 publications	antagonist	SLC9A3	SLC09 family of sodium/hydrogen exchangers	Clinical Trials Information

## Sheet: KCNB2(chr8@73M)
Disease	Drug	Phase	Phase (Numeric)	Status	Type	Mechanism of action	Activity	Target	Target class	Evidence curated from
cardiac arrhythmia	TEDISAMIL	Phase IV	4	N/A	Small molecule	Voltage-gated potassium channel blocker2 publications	antagonist	KCNB2	Voltage-gated potassium channel	ATC Information
multiple sclerosis	DALFAMPRIDINE	Phase IV	4	Completed	Small molecule	Voltage-gated potassium channel blocker1 publicationFDA	antagonist	KCNB2	Voltage-gated potassium channel	Clinical Trials Information
multiple sclerosis	DALFAMPRIDINE	Phase IV	4	Unknown status	Small molecule	Voltage-gated potassium channel blocker1 publicationFDA	antagonist	KCNB2	Voltage-gated potassium channel	Clinical Trials Information
anterior ischemic optic neuropathy	DALFAMPRIDINE	Phase IV	4	Completed	Small molecule	Voltage-gated potassium channel blocker1 publicationFDA	antagonist	KCNB2	Voltage-gated potassium channel	Clinical Trials Information
multiple sclerosis	DALFAMPRIDINE	Phase IV	4	Completed	Small molecule	Voltage-gated potassium channel blocker1 publicationFDA	antagonist	KCNB2	Voltage-gated potassium channel	Clinical Trials Information
multiple sclerosis	DALFAMPRIDINE	Phase IV	4	Completed	Small molecule	Voltage-gated potassium channel blocker1 publicationFDA	antagonist	KCNB2	Voltage-gated potassium channel	Clinical Trials Information
primary progressive multiple sclerosis	DALFAMPRIDINE	Phase IV	4	Active, not recruiting	Small molecule	Voltage-gated potassium channel blocker1 publicationFDA	antagonist	KCNB2	Voltage-gated potassium channel	Clinical Trials Information
secondary progressive multiple sclerosis	DALFAMPRIDINE	Phase IV	4	Active, not recruiting	Small molecule	Voltage-gated potassium channel blocker1 publicationFDA	antagonist	KCNB2	Voltage-gated potassium channel	Clinical Trials Information
multiple sclerosis	DALFAMPRIDINE	Phase IV	4	N/A	Small molecule	Voltage-gated potassium channel blocker1 publicationFDA	antagonist	KCNB2	Voltage-gated potassium channel	DailyMed Information
Myelitis	DALFAMPRIDINE	Phase IV	4	Terminated	Small molecule	Voltage-gated potassium channel blocker1 publicationFDA	antagonist	KCNB2	Voltage-gated potassium channel	Clinical Trials Information
multiple sclerosis	DALFAMPRIDINE	Phase IV	4	Unknown status	Small molecule	Voltage-gated potassium channel blocker1 publicationFDA	antagonist	KCNB2	Voltage-gated potassium channel	Clinical Trials Information
multiple sclerosis	DALFAMPRIDINE	Phase IV	4	Completed	Small molecule	Voltage-gated potassium channel blocker1 publicationFDA	antagonist	KCNB2	Voltage-gated potassium channel	Clinical Trials Information
multiple sclerosis	DALFAMPRIDINE	Phase IV	4	Recruiting	Small molecule	Voltage-gated potassium channel blocker1 publicationFDA	antagonist	KCNB2	Voltage-gated potassium channel	Clinical Trials Information
multiple sclerosis	DALFAMPRIDINE	Phase III	3	Completed	Small molecule	Voltage-gated potassium channel blocker1 publicationFDA	antagonist	KCNB2	Voltage-gated potassium channel	Clinical Trials Information
atrial fibrillation	TEDISAMIL	Phase III	3	Completed	Small molecule	Voltage-gated potassium channel blocker2 publications	antagonist	KCNB2	Voltage-gated potassium channel	Clinical Trials Information
multiple sclerosis	DALFAMPRIDINE	Phase III	3	Completed	Small molecule	Voltage-gated potassium channel blocker1 publicationFDA	antagonist	KCNB2	Voltage-gated potassium channel	Clinical Trials Information
multiple sclerosis	DALFAMPRIDINE	Phase III	3	Completed	Small molecule	Voltage-gated potassium channel blocker1 publicationFDA	antagonist	KCNB2	Voltage-gated potassium channel	Clinical Trials Information
multiple sclerosis	DALFAMPRIDINE	Phase III	3	Completed	Small molecule	Voltage-gated potassium channel blocker1 publicationFDA	antagonist	KCNB2	Voltage-gated potassium channel	Clinical Trials Information
multiple sclerosis	DALFAMPRIDINE	Phase III	3	Completed	Small molecule	Voltage-gated potassium channel blocker1 publicationFDA	antagonist	KCNB2	Voltage-gated potassium channel	Clinical Trials Information
multiple sclerosis	DALFAMPRIDINE	Phase III	3	Completed	Small molecule	Voltage-gated potassium channel blocker1 publicationFDA	antagonist	KCNB2	Voltage-gated potassium channel	Clinical Trials Information
secondary progressive multiple sclerosis	DALFAMPRIDINE	Phase III	3	Completed	Small molecule	Voltage-gated potassium channel blocker1 publicationFDA	antagonist	KCNB2	Voltage-gated potassium channel	Clinical Trials Information
atrial flutter	TEDISAMIL	Phase III	3	Completed	Small molecule	Voltage-gated potassium channel blocker2 publications	antagonist	KCNB2	Voltage-gated potassium channel	Clinical Trials Information
atrial fibrillation	TEDISAMIL	Phase III	3	Completed	Small molecule	Voltage-gated potassium channel blocker2 publications	antagonist	KCNB2	Voltage-gated potassium channel	Clinical Trials Information
atrial flutter	TEDISAMIL	Phase III	3	Completed	Small molecule	Voltage-gated potassium channel blocker2 publications	antagonist	KCNB2	Voltage-gated potassium channel	Clinical Trials Information
multiple sclerosis	DALFAMPRIDINE	Phase III	3	Completed	Small molecule	Voltage-gated potassium channel blocker1 publicationFDA	antagonist	KCNB2	Voltage-gated potassium channel	Clinical Trials Information
atrial fibrillation	TEDISAMIL	Phase III	3	Completed	Small molecule	Voltage-gated potassium channel blocker2 publications	antagonist	KCNB2	Voltage-gated potassium channel	Clinical Trials Information
atrial flutter	TEDISAMIL	Phase III	3	Completed	Small molecule	Voltage-gated potassium channel blocker2 publications	antagonist	KCNB2	Voltage-gated potassium channel	Clinical Trials Information
Ischemic stroke	DALFAMPRIDINE	Phase III	3	Completed	Small molecule	Voltage-gated potassium channel blocker1 publicationFDA	antagonist	KCNB2	Voltage-gated potassium channel	Clinical Trials Information
multiple sclerosis	DALFAMPRIDINE	Phase III	3	Completed	Small molecule	Voltage-gated potassium channel blocker1 publicationFDA	antagonist	KCNB2	Voltage-gated potassium channel	Clinical Trials Information
stroke	DALFAMPRIDINE	Phase III	3	Terminated	Small molecule	Voltage-gated potassium channel blocker1 publicationFDA	antagonist	KCNB2	Voltage-gated potassium channel	Clinical Trials Information
relapsing-remitting multiple sclerosis	DALFAMPRIDINE	Phase III	3	Completed	Small molecule	Voltage-gated potassium channel blocker1 publicationFDA	antagonist	KCNB2	Voltage-gated potassium channel	Clinical Trials Information
chronic progressive multiple sclerosis	DALFAMPRIDINE	Phase III	3	Completed	Small molecule	Voltage-gated potassium channel blocker1 publicationFDA	antagonist	KCNB2	Voltage-gated potassium channel	Clinical Trials Information
multiple sclerosis	DALFAMPRIDINE	Phase II	2	Completed	Small molecule	Voltage-gated potassium channel blocker1 publicationFDA	antagonist	KCNB2	Voltage-gated potassium channel	Clinical Trials Information
obstructive sleep apnea	DALFAMPRIDINE	Phase II	2	Completed	Small molecule	Voltage-gated potassium channel blocker1 publicationFDA	antagonist	KCNB2	Voltage-gated potassium channel	Clinical Trials Information
multiple sclerosis	NERISPIRDINE	Phase II	2	Completed	Small molecule	Voltage-gated potassium channel blocker1 publicationEuropePMC	antagonist	KCNB2	Voltage-gated potassium channel	Clinical Trials Information
Ischemic stroke	DALFAMPRIDINE	Phase II	2	Completed	Small molecule	Voltage-gated potassium channel blocker1 publicationFDA	antagonist	KCNB2	Voltage-gated potassium channel	Clinical Trials Information
multiple sclerosis	DALFAMPRIDINE	Phase II	2	Unknown status	Small molecule	Voltage-gated potassium channel blocker1 publicationFDA	antagonist	KCNB2	Voltage-gated potassium channel	Clinical Trials Information
multiple sclerosis	DALFAMPRIDINE	Phase II	2	Completed	Small molecule	Voltage-gated potassium channel blocker1 publicationFDA	antagonist	KCNB2	Voltage-gated potassium channel	Clinical Trials Information
multiple sclerosis	DALFAMPRIDINE	Phase II	2	Unknown status	Small molecule	Voltage-gated potassium channel blocker1 publicationFDA	antagonist	KCNB2	Voltage-gated potassium channel	Clinical Trials Information
multiple sclerosis	DALFAMPRIDINE	Phase II	2	Completed	Small molecule	Voltage-gated potassium channel blocker1 publicationFDA	antagonist	KCNB2	Voltage-gated potassium channel	Clinical Trials Information
Proximal spinal muscular atrophy type 3	DALFAMPRIDINE	Phase II	2	Completed	Small molecule	Voltage-gated potassium channel blocker1 publicationFDA	antagonist	KCNB2	Voltage-gated potassium channel	Clinical Trials Information
Guillain-Barre syndrome	DALFAMPRIDINE	Phase II	2	Completed	Small molecule	Voltage-gated potassium channel blocker1 publicationFDA	antagonist	KCNB2	Voltage-gated potassium channel	Clinical Trials Information
Spinal cord injury	DALFAMPRIDINE	Phase II	2	Completed	Small molecule	Voltage-gated potassium channel blocker1 publicationFDA	antagonist	KCNB2	Voltage-gated potassium channel	Clinical Trials Information
Familial paroxysmal ataxia	DALFAMPRIDINE	Phase II	2	Unknown status	Small molecule	Voltage-gated potassium channel blocker1 publicationFDA	antagonist	KCNB2	Voltage-gated potassium channel	Clinical Trials Information
Spinal cord injury	NERISPIRDINE	Phase II	2	Completed	Small molecule	Voltage-gated potassium channel blocker1 publicationEuropePMC	antagonist	KCNB2	Voltage-gated potassium channel	Clinical Trials Information
cerebral palsy	DALFAMPRIDINE	Phase I	1	Completed	Small molecule	Voltage-gated potassium channel blocker1 publicationFDA	antagonist	KCNB2	Voltage-gated potassium channel	Clinical Trials Information
motor neuron disease	DALFAMPRIDINE	Phase I	1	Recruiting	Small molecule	Voltage-gated potassium channel blocker1 publicationFDA	antagonist	KCNB2	Voltage-gated potassium channel	Clinical Trials Information

## Sheet: CCKBR(chr11@6M)
Drugs in clinical trials
Disease	Drug	Phase	Phase (Numeric)	Status	Type	Mechanism of action	Activity	Target	Target class	Evidence curated from
Peptic ulcer	PROGLUMIDE	Phase IV	4	N/A	Small molecule	Cholecystokinin receptor antagonist3 publications	antagonist	CCKBR	Cholecystokinin receptor	ATC Information
gastroesophageal reflux disease	PROGLUMIDE	Phase IV	4	N/A	Small molecule	Cholecystokinin receptor antagonist3 publications	antagonist	CCKBR	Cholecystokinin receptor	ATC Information
Barrett's esophagus	NETAZEPIDE	Phase II	2	Enrolling by invitation	Protein	Cholecystokinin B receptor antagonist1 publication	antagonist	CCKBR	Cholecystokinin receptor	Clinical Trials Information
Barrett's esophagus	NETAZEPIDE	Phase II	2	Active, not recruiting	Protein	Cholecystokinin B receptor antagonist1 publication	antagonist	CCKBR	Cholecystokinin receptor	Clinical Trials Information
Zollinger-Ellison Syndrome	NETAZEPIDE	Phase II	2	Enrolling by invitation	Protein	Cholecystokinin B receptor antagonist1 publication	antagonist	CCKBR	Cholecystokinin receptor	Clinical Trials Information
carcinoid tumor	NETAZEPIDE	Phase II	2	Recruiting	Protein	Cholecystokinin B receptor antagonist1 publication	antagonist	CCKBR	Cholecystokinin receptor	Clinical Trials Information
peptic esophagitis	NETAZEPIDE	Phase I	1	Completed	Protein	Cholecystokinin B receptor antagonist1 publication	antagonist	CCKBR	Cholecystokinin receptor	Clinical Trials Information
dyspepsia	NETAZEPIDE	Phase I	1	Completed	Protein	Cholecystokinin B receptor antagonist1 publication	antagonist	CCKBR	Cholecystokinin receptor	Clinical Trials Information
peptic esophagitis	NETAZEPIDE	Phase I	1	Completed	Protein	Cholecystokinin B receptor antagonist1 publication	antagonist	CCKBR	Cholecystokinin receptor	Clinical Trials Information
peptic esophagitis	NETAZEPIDE	Phase I	1	Completed	Protein	Cholecystokinin B receptor antagonist1 publication	antagonist	CCKBR	Cholecystokinin receptor	Clinical Trials Information
peptic esophagitis	NETAZEPIDE	Phase I	1	Completed	Protein	Cholecystokinin B receptor antagonist1 publication	antagonist	CCKBR	Cholecystokinin receptor	Clinical Trials Information

## Sheet: CDK2(chr12@56M)
Disease	Drug	Phase	Phase (Numeric)	Status	Type	Mechanism of action	Activity	Target	Target class	Evidence curated from
chronic lymphocytic leukemia	DINACICLIB	Phase III	3	Completed	Small molecule	Cyclin-dependent kinase 2 inhibitor1 publication	antagonist	CDK2	CMGC protein kinase CDC2 subfamily	Clinical Trials Information
acute myeloid leukemia	DINACICLIB	Phase II	2	Terminated	Small molecule	Cyclin-dependent kinase 2 inhibitor1 publication	antagonist	CDK2	CMGC protein kinase CDC2 subfamily	Clinical Trials Information
chronic lymphocytic leukemia	AT-7519	Phase II	2	Completed	Small molecule	Cyclin-dependent kinase inhibitor2 publications	antagonist	CDK2	CMGC protein kinase CDC2 subfamily	Clinical Trials Information
chronic lymphocytic leukemia	ALVOCIDIB	Phase II	2	Completed	Small molecule	Cyclin-dependent kinase 2 inhibitor2 publications	antagonist	CDK2	CMGC protein kinase CDC2 subfamily	Clinical Trials Information
lymphoma	UCN-01	Phase II	2	Terminated	Small molecule	Cyclin-dependent kinase 2 inhibitor2 publicationsEuropePMC	antagonist	CDK2	CMGC protein kinase CDC2 subfamily	Clinical Trials Information
renal carcinoma	ALVOCIDIB	Phase II	2	Completed	Small molecule	Cyclin-dependent kinase 2 inhibitor2 publications	antagonist	CDK2	CMGC protein kinase CDC2 subfamily	Clinical Trials Information
small cell lung carcinoma	UCN-01	Phase II	2	Completed	Small molecule	Cyclin-dependent kinase 2 inhibitor2 publicationsEuropePMC	antagonist	CDK2	CMGC protein kinase CDC2 subfamily	Clinical Trials Information
prostate carcinoma	ALVOCIDIB	Phase II	2	Completed	Small molecule	Cyclin-dependent kinase 2 inhibitor2 publications	antagonist	CDK2	CMGC protein kinase CDC2 subfamily	Clinical Trials Information
melanoma	UCN-01	Phase II	2	Terminated	Small molecule	Cyclin-dependent kinase 2 inhibitor2 publicationsEuropePMC	antagonist	CDK2	CMGC protein kinase CDC2 subfamily	Clinical Trials Information
acute lymphoblastic leukemia	DINACICLIB	Phase II	2	Terminated	Small molecule	Cyclin-dependent kinase 2 inhibitor1 publication	antagonist	CDK2	CMGC protein kinase CDC2 subfamily	Clinical Trials Information
pancreatic carcinoma	UCN-01	Phase II	2	Completed	Small molecule	Cyclin-dependent kinase 2 inhibitor2 publicationsEuropePMC	antagonist	CDK2	CMGC protein kinase CDC2 subfamily	Clinical Trials Information
pancreatic adenocarcinoma	ALVOCIDIB	Phase II	2	Completed	Small molecule	Cyclin-dependent kinase 2 inhibitor2 publications	antagonist	CDK2	CMGC protein kinase CDC2 subfamily	Clinical Trials Information
multiple myeloma	ALVOCIDIB	Phase II	2	Completed	Small molecule	Cyclin-dependent kinase 2 inhibitor2 publications	antagonist	CDK2	CMGC protein kinase CDC2 subfamily	Clinical Trials Information
small cell lung carcinoma	RONICICLIB	Phase II	2	Terminated	Small molecule	Cyclin-dependent kinase inhibitor1 publication	antagonist	CDK2	CMGC protein kinase CDC2 subfamily	Clinical Trials Information
endometrial neoplasm	ALVOCIDIB	Phase II	2	Completed	Small molecule	Cyclin-dependent kinase 2 inhibitor2 publications	antagonist	CDK2	CMGC protein kinase CDC2 subfamily	Clinical Trials Information
lymphoid leukemia	ALVOCIDIB	Phase II	2	Completed	Small molecule	Cyclin-dependent kinase 2 inhibitor2 publications	antagonist	CDK2	CMGC protein kinase CDC2 subfamily	Clinical Trials Information
lymphoid leukemia	ALVOCIDIB	Phase II	2	Terminated	Small molecule	Cyclin-dependent kinase 2 inhibitor2 publications	antagonist	CDK2	CMGC protein kinase CDC2 subfamily	Clinical Trials Information
peritoneal neoplasm	UCN-01	Phase II	2	Completed	Small molecule	Cyclin-dependent kinase 2 inhibitor2 publicationsEuropePMC	antagonist	CDK2	CMGC protein kinase CDC2 subfamily	Clinical Trials Information
lymphoma	ALVOCIDIB	Phase II	2	Completed	Small molecule	Cyclin-dependent kinase 2 inhibitor2 publications	antagonist	CDK2	CMGC protein kinase CDC2 subfamily	Clinical Trials Information
nodular melanoma	DINACICLIB	Phase II	2	Active, not recruiting	Small molecule	Cyclin-dependent kinase 2 inhibitor1 publication	antagonist	CDK2	CMGC protein kinase CDC2 subfamily	Clinical Trials Information
multiple myeloma	DINACICLIB	Phase II	2	Completed	Small molecule	Cyclin-dependent kinase 2 inhibitor1 publication	antagonist	CDK2	CMGC protein kinase CDC2 subfamily	Clinical Trials Information
hepatocellular carcinoma	MILCICLIB	Phase II	2	Recruiting	Small molecule	Cyclin-dependent kinase 2 inhibitor2 publications	antagonist	CDK2	CMGC protein kinase CDC2 subfamily	Clinical Trials Information
sarcoma	ALVOCIDIB	Phase II	2	Completed	Small molecule	Cyclin-dependent kinase 2 inhibitor2 publications	antagonist	CDK2	CMGC protein kinase CDC2 subfamily	Clinical Trials Information
Cystic fibrosis	SELICICLIB	Phase II	2	Recruiting	Small molecule	Cyclin-dependent kinase 2 inhibitor3 publications	antagonist	CDK2	CMGC protein kinase CDC2 subfamily	Clinical Trials Information
lymphoma	ALVOCIDIB	Phase II	2	Completed	Small molecule	Cyclin-dependent kinase 2 inhibitor2 publications	antagonist	CDK2	CMGC protein kinase CDC2 subfamily	Clinical Trials Information
Mantle cell lymphoma	AT-7519	Phase II	2	Completed	Small molecule	Cyclin-dependent kinase inhibitor2 publications	antagonist	CDK2	CMGC protein kinase CDC2 subfamily	Clinical Trials Information
neoplasm	RONICICLIB	Phase II	2	Withdrawn	Small molecule	Cyclin-dependent kinase inhibitor1 publication	antagonist	CDK2	CMGC protein kinase CDC2 subfamily	Clinical Trials Information
chronic lymphocytic leukemia	ALVOCIDIB	Phase II	2	Completed	Small molecule	Cyclin-dependent kinase 2 inhibitor2 publications	antagonist	CDK2	CMGC protein kinase CDC2 subfamily	Clinical Trials Information
renal carcinoma	UCN-01	Phase II	2	Unknown status	Small molecule	Cyclin-dependent kinase 2 inhibitor2 publicationsEuropePMC	antagonist	CDK2	CMGC protein kinase CDC2 subfamily	Clinical Trials Information
non-small cell lung carcinoma	SELICICLIB	Phase II	2	Terminated	Small molecule	Cyclin-dependent kinase 2 inhibitor3 publications	antagonist	CDK2	CMGC protein kinase CDC2 subfamily	Clinical Trials Information
Fallopian Tube Carcinoma	UCN-01	Phase II	2	Completed	Small molecule	Cyclin-dependent kinase 2 inhibitor2 publicationsEuropePMC	antagonist	CDK2	CMGC protein kinase CDC2 subfamily	Clinical Trials Information
hepatocellular carcinoma	ALVOCIDIB	Phase II	2	Completed	Small molecule	Cyclin-dependent kinase 2 inhibitor2 publications	antagonist	CDK2	CMGC protein kinase CDC2 subfamily	Clinical Trials Information
Thymoma	MILCICLIB	Phase II	2	Active, not recruiting	Small molecule	Cyclin-dependent kinase 2 inhibitor2 publications	antagonist	CDK2	CMGC protein kinase CDC2 subfamily	Clinical Trials Information
chronic lymphocytic leukemia	ALVOCIDIB	Phase II	2	Terminated	Small molecule	Cyclin-dependent kinase 2 inhibitor2 publications	antagonist	CDK2	CMGC protein kinase CDC2 subfamily	Clinical Trials Information
carcinoma	MILCICLIB	Phase II	2	Active, not recruiting	Small molecule	Cyclin-dependent kinase 2 inhibitor2 publications	antagonist	CDK2	CMGC protein kinase CDC2 subfamily	Clinical Trials Information
cutaneous melanoma	ALVOCIDIB	Phase II	2	Completed	Small molecule	Cyclin-dependent kinase 2 inhibitor2 publications	antagonist	CDK2	CMGC protein kinase CDC2 subfamily	Clinical Trials Information
ovarian carcinoma	UCN-01	Phase II	2	Completed	Small molecule	Cyclin-dependent kinase 2 inhibitor2 publicationsEuropePMC	antagonist	CDK2	CMGC protein kinase CDC2 subfamily	Clinical Trials Information
pituitary-dependent Cushing's disease	SELICICLIB	Phase II	2	Recruiting	Small molecule	Cyclin-dependent kinase 2 inhibitor3 publications	antagonist	CDK2	CMGC protein kinase CDC2 subfamily	Clinical Trials Information
acute myeloid leukemia	ALVOCIDIB	Phase II	2	Recruiting	Small molecule	Cyclin-dependent kinase 2 inhibitor2 publications	antagonist	CDK2	CMGC protein kinase CDC2 subfamily	Clinical Trials Information
esophageal carcinoma	ALVOCIDIB	Phase II	2	Completed	Small molecule	Cyclin-dependent kinase 2 inhibitor2 publications	antagonist	CDK2	CMGC protein kinase CDC2 subfamily	Clinical Trials Information
neoplasm	SELICICLIB	Phase I	1	Recruiting	Small molecule	Cyclin-dependent kinase 2 inhibitor3 publications	antagonist	CDK2	CMGC protein kinase CDC2 subfamily	Clinical Trials Information
basal cell carcinoma	UCN-01	Phase I	1	Completed	Small molecule	Cyclin-dependent kinase 2 inhibitor2 publicationsEuropePMC	antagonist	CDK2	CMGC protein kinase CDC2 subfamily	Clinical Trials Information
chronic lymphocytic leukemia	DINACICLIB	Phase I	1	Completed	Small molecule	Cyclin-dependent kinase 2 inhibitor1 publication	antagonist	CDK2	CMGC protein kinase CDC2 subfamily	Clinical Trials Information
lymphoid leukemia	ALVOCIDIB	Phase I	1	Completed	Small molecule	Cyclin-dependent kinase 2 inhibitor2 publications	antagonist	CDK2	CMGC protein kinase CDC2 subfamily	Clinical Trials Information
chronic lymphocytic leukemia	ALVOCIDIB	Phase I	1	Terminated	Small molecule	Cyclin-dependent kinase 2 inhibitor2 publications	antagonist	CDK2	CMGC protein kinase CDC2 subfamily	Clinical Trials Information
gastric carcinoma	UCN-01	Phase I	1	Completed	Small molecule	Cyclin-dependent kinase 2 inhibitor2 publicationsEuropePMC	antagonist	CDK2	CMGC protein kinase CDC2 subfamily	Clinical Trials Information
acute megakaryoblastic leukaemia	UCN-01	Phase I	1	Completed	Small molecule	Cyclin-dependent kinase 2 inhibitor2 publicationsEuropePMC	antagonist	CDK2	CMGC protein kinase CDC2 subfamily	Clinical Trials Information
neoplasm	BMS-387032	Phase I	1	Completed	Small molecule	Cyclin-dependent kinase 2 inhibitor2 publications	antagonist	CDK2	CMGC protein kinase CDC2 subfamily	Clinical Trials Information
chronic lymphocytic leukemia	DINACICLIB	Phase I	1	Completed	Small molecule	Cyclin-dependent kinase 2 inhibitor1 publication	antagonist	CDK2	CMGC protein kinase CDC2 subfamily	Clinical Trials Information
neoplasm	ALVOCIDIB	Phase I	1	Completed	Small molecule	Cyclin-dependent kinase 2 inhibitor2 publications	antagonist	CDK2	CMGC protein kinase CDC2 subfamily	Clinical Trials Information
neoplasm	RONICICLIB	Phase I	1	Completed	Small molecule	Cyclin-dependent kinase inhibitor1 publication	antagonist	CDK2	CMGC protein kinase CDC2 subfamily	Clinical Trials Information
chronic lymphocytic leukemia	ALVOCIDIB	Phase I	1	Terminated	Small molecule	Cyclin-dependent kinase 2 inhibitor2 publications	antagonist	CDK2	CMGC protein kinase CDC2 subfamily	Clinical Trials Information
acute erythroleukemia	UCN-01	Phase I	1	Completed	Small molecule	Cyclin-dependent kinase 2 inhibitor2 publicationsEuropePMC	antagonist	CDK2	CMGC protein kinase CDC2 subfamily	Clinical Trials Information
acute promyelocytic leukemia	UCN-01	Phase I	1	Completed	Small molecule	Cyclin-dependent kinase 2 inhibitor2 publicationsEuropePMC	antagonist	CDK2	CMGC protein kinase CDC2 subfamily	Clinical Trials Information
verrucous carcinoma	UCN-01	Phase I	1	Completed	Small molecule	Cyclin-dependent kinase 2 inhibitor2 publicationsEuropePMC	antagonist	CDK2	CMGC protein kinase CDC2 subfamily	Clinical Trials Information
acute myeloblastic leukemia without maturation	UCN-01	Phase I	1	Completed	Small molecule	Cyclin-dependent kinase 2 inhibitor2 publicationsEuropePMC	antagonist	CDK2	CMGC protein kinase CDC2 subfamily	Clinical Trials Information
acute myeloid leukemia	ALVOCIDIB	Phase I	1	Recruiting	Small molecule	Cyclin-dependent kinase 2 inhibitor2 publications	antagonist	CDK2	CMGC protein kinase CDC2 subfamily	Clinical Trials Information
leukemia	UCN-01	Phase I	1	Completed	Small molecule	Cyclin-dependent kinase 2 inhibitor2 publicationsEuropePMC	antagonist	CDK2	CMGC protein kinase CDC2 subfamily	Clinical Trials Information
melanoma	DINACICLIB	Phase I	1	Terminated	Small molecule	Cyclin-dependent kinase 2 inhibitor1 publication	antagonist	CDK2	CMGC protein kinase CDC2 subfamily	Clinical Trials Information
acute myeloid leukemia	ALVOCIDIB	Phase I	1	Recruiting	Small molecule	Cyclin-dependent kinase 2 inhibitor2 publications	antagonist	CDK2	CMGC protein kinase CDC2 subfamily	Clinical Trials Information
prostate carcinoma	UCN-01	Phase I	1	Completed	Small molecule	Cyclin-dependent kinase 2 inhibitor2 publicationsEuropePMC	antagonist	CDK2	CMGC protein kinase CDC2 subfamily	Clinical Trials Information
male breast carcinoma	ALVOCIDIB	Phase I	1	Terminated	Small molecule	Cyclin-dependent kinase 2 inhibitor2 publications	antagonist	CDK2	CMGC protein kinase CDC2 subfamily	Clinical Trials Information
nasopharyngeal neoplasm	UCN-01	Phase I	1	Completed	Small molecule	Cyclin-dependent kinase 2 inhibitor2 publicationsEuropePMC	antagonist	CDK2	CMGC protein kinase CDC2 subfamily	Clinical Trials Information
leukemia	UCN-01	Phase I	1	Completed	Small molecule	Cyclin-dependent kinase 2 inhibitor2 publicationsEuropePMC	antagonist	CDK2	CMGC protein kinase CDC2 subfamily	Clinical Trials Information
neoplasm	ALVOCIDIB	Phase I	1	Completed	Small molecule	Cyclin-dependent kinase 2 inhibitor2 publications	antagonist	CDK2	CMGC protein kinase CDC2 subfamily	Clinical Trials Information
prostate adenocarcinoma	UCN-01	Phase I	1	Completed	Small molecule	Cyclin-dependent kinase 2 inhibitor2 publicationsEuropePMC	antagonist	CDK2	CMGC protein kinase CDC2 subfamily	Clinical Trials Information
neoplasm	ALVOCIDIB	Phase I	1	Terminated	Small molecule	Cyclin-dependent kinase 2 inhibitor2 publications	antagonist	CDK2	CMGC protein kinase CDC2 subfamily	Clinical Trials Information
neoplasm	UCN-01	Phase I	1	Completed	Small molecule	Cyclin-dependent kinase 2 inhibitor2 publicationsEuropePMC	antagonist	CDK2	CMGC protein kinase CDC2 subfamily	Clinical Trials Information
neoplasm	RG-547	Phase I	1	Completed	Small molecule	Cyclin-dependent kinase 2 inhibitor	antagonist	CDK2	CMGC protein kinase CDC2 subfamily	Clinical Trials Information
lymphoid leukemia	DINACICLIB	Phase I	1	Completed	Small molecule	Cyclin-dependent kinase 2 inhibitor1 publication	antagonist	CDK2	CMGC protein kinase CDC2 subfamily	Clinical Trials Information
male breast carcinoma	DINACICLIB	Phase I	1	Completed	Small molecule	Cyclin-dependent kinase 2 inhibitor1 publication	antagonist	CDK2	CMGC protein kinase CDC2 subfamily	Clinical Trials Information
neoplasm	ALVOCIDIB	Phase I	1	Completed	Small molecule	Cyclin-dependent kinase 2 inhibitor2 publications	antagonist	CDK2	CMGC protein kinase CDC2 subfamily	Clinical Trials Information
T-cell acute lymphoblastic leukemia	UCN-01	Phase I	1	Completed	Small molecule	Cyclin-dependent kinase 2 inhibitor2 publicationsEuropePMC	antagonist	CDK2	CMGC protein kinase CDC2 subfamily	Clinical Trials Information
breast carcinoma	UCN-01	Phase I	1	Completed	Small molecule	Cyclin-dependent kinase 2 inhibitor2 publicationsEuropePMC	antagonist	CDK2	CMGC protein kinase CDC2 subfamily	Clinical Trials Information
acute myeloid leukemia	ALVOCIDIB	Phase I	1	Recruiting	Small molecule	Cyclin-dependent kinase 2 inhibitor2 publications	antagonist	CDK2	CMGC protein kinase CDC2 subfamily	Clinical Trials Information
multiple myeloma	ALVOCIDIB	Phase I	1	Completed	Small molecule	Cyclin-dependent kinase 2 inhibitor2 publications	antagonist	CDK2	CMGC protein kinase CDC2 subfamily	Clinical Trials Information
small cell lung carcinoma	RONICICLIB	Phase I	1	Terminated	Small molecule	Cyclin-dependent kinase inhibitor1 publication	antagonist	CDK2	CMGC protein kinase CDC2 subfamily	Clinical Trials Information
lymphoid leukemia	ALVOCIDIB	Phase I	1	Terminated	Small molecule	Cyclin-dependent kinase 2 inhibitor2 publications	antagonist	CDK2	CMGC protein kinase CDC2 subfamily	Clinical Trials Information
ovarian carcinoma	UCN-01	Phase I	1	Completed	Small molecule	Cyclin-dependent kinase 2 inhibitor2 publicationsEuropePMC	antagonist	CDK2	CMGC protein kinase CDC2 subfamily	Clinical Trials Information
macroglobulinemia	ALVOCIDIB	Phase I	1	Completed	Small molecule	Cyclin-dependent kinase 2 inhibitor2 publications	antagonist	CDK2	CMGC protein kinase CDC2 subfamily	Clinical Trials Information
gliosarcoma	TG-02	Phase I	1	Recruiting	Small molecule	Cyclin-dependent kinase 2 inhibitor1 publication	antagonist	CDK2	CMGC protein kinase CDC2 subfamily	Clinical Trials Information
acute myelomonocytic leukemia	UCN-01	Phase I	1	Completed	Small molecule	Cyclin-dependent kinase 2 inhibitor2 publicationsEuropePMC	antagonist	CDK2	CMGC protein kinase CDC2 subfamily	Clinical Trials Information
lymphoma	UCN-01	Phase I	1	Completed	Small molecule	Cyclin-dependent kinase 2 inhibitor2 publicationsEuropePMC	antagonist	CDK2	CMGC protein kinase CDC2 subfamily	Clinical Trials Information
neoplasm	AZD-5438	Phase I	1	Completed	Small molecule	Cyclin-dependent kinase inhibitor1 publication	antagonist	CDK2	CMGC protein kinase CDC2 subfamily	Clinical Trials Information
laryngeal squamous cell carcinoma	UCN-01	Phase I	1	Completed	Small molecule	Cyclin-dependent kinase 2 inhibitor2 publicationsEuropePMC	antagonist	CDK2	CMGC protein kinase CDC2 subfamily	Clinical Trials Information
neoplasm	RONICICLIB	Phase I	1	Completed	Small molecule	Cyclin-dependent kinase inhibitor1 publication	antagonist	CDK2	CMGC protein kinase CDC2 subfamily	Clinical Trials Information
neoplasm	ALVOCIDIB	Phase I	1	Completed	Small molecule	Cyclin-dependent kinase 2 inhibitor2 publications	antagonist	CDK2	CMGC protein kinase CDC2 subfamily	Clinical Trials Information
lymphoma	UCN-01	Phase I	1	Completed	Small molecule	Cyclin-dependent kinase 2 inhibitor2 publicationsEuropePMC	antagonist	CDK2	CMGC protein kinase CDC2 subfamily	Clinical Trials Information
endometrial carcinoma	UCN-01	Phase I	1	Completed	Small molecule	Cyclin-dependent kinase 2 inhibitor2 publicationsEuropePMC	antagonist	CDK2	CMGC protein kinase CDC2 subfamily	Clinical Trials Information
small intestine carcinoma	ALVOCIDIB	Phase I	1	Completed	Small molecule	Cyclin-dependent kinase 2 inhibitor2 publications	antagonist	CDK2	CMGC protein kinase CDC2 subfamily	Clinical Trials Information
neoplasm	ALVOCIDIB	Phase I	1	Completed	Small molecule	Cyclin-dependent kinase 2 inhibitor2 publications	antagonist	CDK2	CMGC protein kinase CDC2 subfamily	Clinical Trials Information
diffuse large B-cell lymphoma	ALVOCIDIB	Phase I	1	Completed	Small molecule	Cyclin-dependent kinase 2 inhibitor2 publications	antagonist	CDK2	CMGC protein kinase CDC2 subfamily	Clinical Trials Information
rectum cancer	UCN-01	Phase I	1	Completed	Small molecule	Cyclin-dependent kinase 2 inhibitor2 publicationsEuropePMC	antagonist	CDK2	CMGC protein kinase CDC2 subfamily	Clinical Trials Information
pancreatic adenocarcinoma	ALVOCIDIB	Phase I	1	Completed	Small molecule	Cyclin-dependent kinase 2 inhibitor2 publications	antagonist	CDK2	CMGC protein kinase CDC2 subfamily	Clinical Trials Information
lymphoid neoplasm	ALVOCIDIB	Phase I	1	Terminated	Small molecule	Cyclin-dependent kinase 2 inhibitor2 publications	antagonist	CDK2	CMGC protein kinase CDC2 subfamily	Clinical Trials Information
Mantle cell lymphoma	ALVOCIDIB	Phase I	1	Completed	Small molecule	Cyclin-dependent kinase 2 inhibitor2 publications	antagonist	CDK2	CMGC protein kinase CDC2 subfamily	Clinical Trials Information
Hereditary breast and ovarian cancer syndrome	DINACICLIB	Phase I	1	Recruiting	Small molecule	Cyclin-dependent kinase 2 inhibitor1 publication	antagonist	CDK2	CMGC protein kinase CDC2 subfamily	Clinical Trials Information
acute myeloid leukemia	ALVOCIDIB	Phase I	1	Completed	Small molecule	Cyclin-dependent kinase 2 inhibitor2 publications	antagonist	CDK2	CMGC protein kinase CDC2 subfamily	Clinical Trials Information
neoplasm	UCN-01	Phase I	1	Completed	Small molecule	Cyclin-dependent kinase 2 inhibitor2 publicationsEuropePMC	antagonist	CDK2	CMGC protein kinase CDC2 subfamily	Clinical Trials Information
pancreatic adenocarcinoma	DINACICLIB	Phase I	1	Completed	Small molecule	Cyclin-dependent kinase 2 inhibitor1 publication	antagonist	CDK2	CMGC protein kinase CDC2 subfamily	Clinical Trials Information
lymphoma	ALVOCIDIB	Phase I	1	Completed	Small molecule	Cyclin-dependent kinase 2 inhibitor2 publications	antagonist	CDK2	CMGC protein kinase CDC2 subfamily	Clinical Trials Information
chronic lymphocytic leukemia	TG-02	Phase I	1	Completed	Small molecule	Cyclin-dependent kinase 2 inhibitor1 publication	antagonist	CDK2	CMGC protein kinase CDC2 subfamily	Clinical Trials Information
bile duct carcinoma	UCN-01	Phase I	1	Completed	Small molecule	Cyclin-dependent kinase 2 inhibitor2 publicationsEuropePMC	antagonist	CDK2	CMGC protein kinase CDC2 subfamily	Clinical Trials Information
hepatocellular carcinoma	UCN-01	Phase I	1	Completed	Small molecule	Cyclin-dependent kinase 2 inhibitor2 publicationsEuropePMC	antagonist	CDK2	CMGC protein kinase CDC2 subfamily	Clinical Trials Information
neoplasm	PHA-793887	Phase I	1	Terminated	Small molecule	Cyclin-dependent kinase inhibitor1 publication	antagonist	CDK2	CMGC protein kinase CDC2 subfamily	Clinical Trials Information
neoplasm	UCN-01	Phase I	1	Terminated	Small molecule	Cyclin-dependent kinase 2 inhibitor2 publicationsEuropePMC	antagonist	CDK2	CMGC protein kinase CDC2 subfamily	Clinical Trials Information
neoplasm	ALVOCIDIB	Phase I	1	Completed	Small molecule	Cyclin-dependent kinase 2 inhibitor2 publications	antagonist	CDK2	CMGC protein kinase CDC2 subfamily	Clinical Trials Information
breast carcinoma	ALVOCIDIB	Phase I	1	Completed	Small molecule	Cyclin-dependent kinase 2 inhibitor2 publications	antagonist	CDK2	CMGC protein kinase CDC2 subfamily	Clinical Trials Information
colorectal adenocarcinoma	UCN-01	Phase I	1	Completed	Small molecule	Cyclin-dependent kinase 2 inhibitor2 publicationsEuropePMC	antagonist	CDK2	CMGC protein kinase CDC2 subfamily	Clinical Trials Information
glioblastoma multiforme	TG-02	Phase I	1	Recruiting	Small molecule	Cyclin-dependent kinase 2 inhibitor1 publication	antagonist	CDK2	CMGC protein kinase CDC2 subfamily	Clinical Trials Information
leukemia	ALVOCIDIB	Phase I	1	Completed	Small molecule	Cyclin-dependent kinase 2 inhibitor2 publications	antagonist	CDK2	CMGC protein kinase CDC2 subfamily	Clinical Trials Information
salivary gland neoplasm	UCN-01	Phase I	1	Completed	Small molecule	Cyclin-dependent kinase 2 inhibitor2 publicationsEuropePMC	antagonist	CDK2	CMGC protein kinase CDC2 subfamily	Clinical Trials Information
multiple myeloma	DINACICLIB	Phase I	1	Completed	Small molecule	Cyclin-dependent kinase 2 inhibitor1 publication	antagonist	CDK2	CMGC protein kinase CDC2 subfamily	Clinical Trials Information
rectum cancer	TG-02	Phase I	1	Recruiting	Small molecule	Cyclin-dependent kinase 2 inhibitor1 publication	antagonist	CDK2	CMGC protein kinase CDC2 subfamily	Clinical Trials Information
myeloproliferative disorder	UCN-01	Phase I	1	Completed	Small molecule	Cyclin-dependent kinase 2 inhibitor2 publicationsEuropePMC	antagonist	CDK2	CMGC protein kinase CDC2 subfamily	Clinical Trials Information
Fallopian Tube Carcinoma	UCN-01	Phase I	1	Completed	Small molecule	Cyclin-dependent kinase 2 inhibitor2 publicationsEuropePMC	antagonist	CDK2	CMGC protein kinase CDC2 subfamily	Clinical Trials Information
Malignant epithelial tumor of ovary	UCN-01	Phase I	1	Completed	Small molecule	Cyclin-dependent kinase 2 inhibitor2 publicationsEuropePMC	antagonist	CDK2	CMGC protein kinase CDC2 subfamily	Clinical Trials Information
neoplasm	ALVOCIDIB	Phase I	1	Completed	Small molecule	Cyclin-dependent kinase 2 inhibitor2 publications	antagonist	CDK2	CMGC protein kinase CDC2 subfamily	Clinical Trials Information
pancreatic carcinoma	UCN-01	Phase I	1	Completed	Small molecule	Cyclin-dependent kinase 2 inhibitor2 publicationsEuropePMC	antagonist	CDK2	CMGC protein kinase CDC2 subfamily	Clinical Trials Information
chronic lymphocytic leukemia	BMS-387032	Phase I	1	Completed	Small molecule	Cyclin-dependent kinase 2 inhibitor2 publications	antagonist	CDK2	CMGC protein kinase CDC2 subfamily	Clinical Trials Information
myelodysplastic syndrome	UCN-01	Phase I	1	Completed	Small molecule	Cyclin-dependent kinase 2 inhibitor2 publicationsEuropePMC	antagonist	CDK2	CMGC protein kinase CDC2 subfamily	Clinical Trials Information
lymphoma	ALVOCIDIB	Phase I	1	Completed	Small molecule	Cyclin-dependent kinase 2 inhibitor2 publications	antagonist	CDK2	CMGC protein kinase CDC2 subfamily	Clinical Trials Information
chronic myelogenous leukemia	UCN-01	Phase I	1	Completed	Small molecule	Cyclin-dependent kinase 2 inhibitor2 publicationsEuropePMC	antagonist	CDK2	CMGC protein kinase CDC2 subfamily	Clinical Trials Information
MALT lymphoma	ALVOCIDIB	Phase I	1	Completed	Small molecule	Cyclin-dependent kinase 2 inhibitor2 publications	antagonist	CDK2	CMGC protein kinase CDC2 subfamily	Clinical Trials Information
non-small cell lung carcinoma	RONICICLIB	Phase I	1	Withdrawn	Small molecule	Cyclin-dependent kinase inhibitor1 publication	antagonist	CDK2	CMGC protein kinase CDC2 subfamily	Clinical Trials Information
breast carcinoma	DINACICLIB	Phase I	1	Recruiting	Small molecule	Cyclin-dependent kinase 2 inhibitor1 publication	antagonist	CDK2	CMGC protein kinase CDC2 subfamily	Clinical Trials Information
acute monocytic leukemia	UCN-01	Phase I	1	Completed	Small molecule	Cyclin-dependent kinase 2 inhibitor2 publicationsEuropePMC	antagonist	CDK2	CMGC protein kinase CDC2 subfamily	Clinical Trials Information
neoplasm	ALVOCIDIB	Phase I	1	Completed	Small molecule	Cyclin-dependent kinase 2 inhibitor2 publications	antagonist	CDK2	CMGC protein kinase CDC2 subfamily	Clinical Trials Information
neoplasm	UCN-01	Phase I	1	Completed	Small molecule	Cyclin-dependent kinase 2 inhibitor2 publicationsEuropePMC	antagonist	CDK2	CMGC protein kinase CDC2 subfamily	Clinical Trials Information
Gastrointestinal stromal tumor	UCN-01	Phase I	1	Completed	Small molecule	Cyclin-dependent kinase 2 inhibitor2 publicationsEuropePMC	antagonist	CDK2	CMGC protein kinase CDC2 subfamily	Clinical Trials Information
lymphoma	UCN-01	Phase I	1	Completed	Small molecule	Cyclin-dependent kinase 2 inhibitor2 publicationsEuropePMC	antagonist	CDK2	CMGC protein kinase CDC2 subfamily	Clinical Trials Information
multiple myeloma	AT-7519	Phase I	1	Completed	Small molecule	Cyclin-dependent kinase inhibitor2 publications	antagonist	CDK2	CMGC protein kinase CDC2 subfamily	Clinical Trials Information
hypopharyngeal carcinoma	UCN-01	Phase I	1	Completed	Small molecule	Cyclin-dependent kinase 2 inhibitor2 publicationsEuropePMC	antagonist	CDK2	CMGC protein kinase CDC2 subfamily	Clinical Trials Information
neoplasm	ALVOCIDIB	Phase I	1	Completed	Small molecule	Cyclin-dependent kinase 2 inhibitor2 publications	antagonist	CDK2	CMGC protein kinase CDC2 subfamily	Clinical Trials Information
Olfactory Neuroblastoma	UCN-01	Phase I	1	Completed	Small molecule	Cyclin-dependent kinase 2 inhibitor2 publicationsEuropePMC	antagonist	CDK2	CMGC protein kinase CDC2 subfamily	Clinical Trials Information
neoplasm	ALVOCIDIB	Phase I	1	Completed	Small molecule	Cyclin-dependent kinase 2 inhibitor2 publications	antagonist	CDK2	CMGC protein kinase CDC2 subfamily	Clinical Trials Information
Splenic Marginal Zone Lymphoma	ALVOCIDIB	Phase I	1	Completed	Small molecule	Cyclin-dependent kinase 2 inhibitor2 publications	antagonist	CDK2	CMGC protein kinase CDC2 subfamily	Clinical Trials Information
neoplasm	RONICICLIB	Phase I	1	Completed	Small molecule	Cyclin-dependent kinase inhibitor1 publication	antagonist	CDK2	CMGC protein kinase CDC2 subfamily	Clinical Trials Information
esophageal carcinoma	UCN-01	Phase I	1	Completed	Small molecule	Cyclin-dependent kinase 2 inhibitor2 publicationsEuropePMC	antagonist	CDK2	CMGC protein kinase CDC2 subfamily	Clinical Trials Information
lymphoma	AT-7519	Phase I	1	Completed	Small molecule	Cyclin-dependent kinase inhibitor2 publications	antagonist	CDK2	CMGC protein kinase CDC2 subfamily	Clinical Trials Information
multiple myeloma	BMS-387032	Phase I	1	Completed	Small molecule	Cyclin-dependent kinase 2 inhibitor2 publications	antagonist	CDK2	CMGC protein kinase CDC2 subfamily	Clinical Trials Information
neoplasm	ALVOCIDIB	Phase I	1	Completed	Small molecule	Cyclin-dependent kinase 2 inhibitor2 publications	antagonist	CDK2	CMGC protein kinase CDC2 subfamily	Clinical Trials Information
neoplasm	AT-7519	Phase I	1	Recruiting	Small molecule	Cyclin-dependent kinase inhibitor2 publications	antagonist	CDK2	CMGC protein kinase CDC2 subfamily	Clinical Trials Information
acute myeloid leukemia	DINACICLIB	Phase I	1	Not yet recruiting	Small molecule	Cyclin-dependent kinase 2 inhibitor1 publication	antagonist	CDK2	CMGC protein kinase CDC2 subfamily	Clinical Trials Information
breast carcinoma	SELICICLIB	Phase I	1	Withdrawn	Small molecule	Cyclin-dependent kinase 2 inhibitor3 publications	antagonist	CDK2	CMGC protein kinase CDC2 subfamily	Clinical Trials Information
acute myeloblastic leukemia with maturation	UCN-01	Phase I	1	Completed	Small molecule	Cyclin-dependent kinase 2 inhibitor2 publicationsEuropePMC	antagonist	CDK2	CMGC protein kinase CDC2 subfamily	Clinical Trials Information
peritoneal neoplasm	UCN-01	Phase I	1	Completed	Small molecule	Cyclin-dependent kinase 2 inhibitor2 publicationsEuropePMC	antagonist	CDK2	CMGC protein kinase CDC2 subfamily	Clinical Trials Information
small cell lung carcinoma	UCN-01	Phase I	1	Completed	Small molecule	Cyclin-dependent kinase 2 inhibitor2 publicationsEuropePMC	antagonist	CDK2	CMGC protein kinase CDC2 subfamily	Clinical Trials Information
neoplasm	UCN-01	Phase I	1	Completed	Small molecule	Cyclin-dependent kinase 2 inhibitor2 publicationsEuropePMC	antagonist	CDK2	CMGC protein kinase CDC2 subfamily	Clinical Trials Information
myelodysplastic syndrome	UCN-01	Phase I	1	Completed	Small molecule	Cyclin-dependent kinase 2 inhibitor2 publicationsEuropePMC	antagonist	CDK2	CMGC protein kinase CDC2 subfamily	Clinical Trials Information
chronic lymphocytic leukemia	ALVOCIDIB	Phase I	1	Completed	Small molecule	Cyclin-dependent kinase 2 inhibitor2 publications	antagonist	CDK2	CMGC protein kinase CDC2 subfamily	Clinical Trials Information
non-small cell lung carcinoma	UCN-01	Phase I	1	Completed	Small molecule	Cyclin-dependent kinase 2 inhibitor2 publicationsEuropePMC	antagonist	CDK2	CMGC protein kinase CDC2 subfamily	Clinical Trials Information
lymphoma	UCN-01	Phase I	1	Completed	Small molecule	Cyclin-dependent kinase 2 inhibitor2 publicationsEuropePMC	antagonist	CDK2	CMGC protein kinase CDC2 subfamily	Clinical Trials Information
neoplasm	RONICICLIB	Phase I	1	Active, not recruiting	Small molecule	Cyclin-dependent kinase inhibitor1 publication	antagonist	CDK2	CMGC protein kinase CDC2 subfamily	Clinical Trials Information
triple-negative breast cancer	UCN-01	Phase I	1	Completed	Small molecule	Cyclin-dependent kinase 2 inhibitor2 publicationsEuropePMC	antagonist	CDK2	CMGC protein kinase CDC2 subfamily	Clinical Trials Information
non-Hodgkins lymphoma	AG-24322	Phase I	1	Terminated	Small molecule	Cyclin-dependent kinase 2 inhibitor1 publicationEuropePMC	antagonist	CDK2	CMGC protein kinase CDC2 subfamily	Clinical Trials Information
leukemia	UCN-01	Phase I	1	Completed	Small molecule	Cyclin-dependent kinase 2 inhibitor2 publicationsEuropePMC	antagonist	CDK2	CMGC protein kinase CDC2 subfamily	Clinical Trials Information
gallbladder neoplasm	UCN-01	Phase I	1	Completed	Small molecule	Cyclin-dependent kinase 2 inhibitor2 publicationsEuropePMC	antagonist	CDK2	CMGC protein kinase CDC2 subfamily	Clinical Trials Information
prostate carcinoma	ALVOCIDIB	Phase I	1	Completed	Small molecule	Cyclin-dependent kinase 2 inhibitor2 publications	antagonist	CDK2	CMGC protein kinase CDC2 subfamily	Clinical Trials Information
lymphoma	UCN-01	Phase I	1	Completed	Small molecule	Cyclin-dependent kinase 2 inhibitor2 publicationsEuropePMC	antagonist	CDK2	CMGC protein kinase CDC2 subfamily	Clinical Trials Information
leukemia	UCN-01	Phase I	1	Completed	Small molecule	Cyclin-dependent kinase 2 inhibitor2 publicationsEuropePMC	antagonist	CDK2	CMGC protein kinase CDC2 subfamily	Clinical Trials Information
acute lymphoblastic leukemia	ALVOCIDIB	Phase I	1	Completed	Small molecule	Cyclin-dependent kinase 2 inhibitor2 publications	antagonist	CDK2	CMGC protein kinase CDC2 subfamily	Clinical Trials Information
neoplasm	ALVOCIDIB	Phase I	1	Completed	Small molecule	Cyclin-dependent kinase 2 inhibitor2 publications	antagonist	CDK2	CMGC protein kinase CDC2 subfamily	Clinical Trials Information
germ cell tumor	UCN-01	Phase I	1	Completed	Small molecule	Cyclin-dependent kinase 2 inhibitor2 publicationsEuropePMC	antagonist	CDK2	CMGC protein kinase CDC2 subfamily	Clinical Trials Information
paranasal sinus neoplasm	UCN-01	Phase I	1	Completed	Small molecule	Cyclin-dependent kinase 2 inhibitor2 publicationsEuropePMC	antagonist	CDK2	CMGC protein kinase CDC2 subfamily	Clinical Trials Information
anal neoplasm	UCN-01	Phase I	1	Completed	Small molecule	Cyclin-dependent kinase 2 inhibitor2 publicationsEuropePMC	antagonist	CDK2	CMGC protein kinase CDC2 subfamily	Clinical Trials Information
neoplasm	UCN-01	Phase I	1	Completed	Small molecule	Cyclin-dependent kinase 2 inhibitor2 publicationsEuropePMC	antagonist	CDK2	CMGC protein kinase CDC2 subfamily	Clinical Trials Information
Mantle cell lymphoma	BMS-387032	Phase I	1	Completed	Small molecule	Cyclin-dependent kinase 2 inhibitor2 publications	antagonist	CDK2	CMGC protein kinase CDC2 subfamily	Clinical Trials Information
pancreatic adenocarcinoma	UCN-01	Phase I	1	Completed	Small molecule	Cyclin-dependent kinase 2 inhibitor2 publicationsEuropePMC	antagonist	CDK2	CMGC protein kinase CDC2 subfamily	Clinical Trials Information
lymphoid neoplasm	RGB-286638	Phase I	1	Withdrawn	Small molecule	Cyclin-dependent kinase 2 inhibitor1 publication	antagonist	CDK2	CMGC protein kinase CDC2 subfamily	Clinical Trials Information
cervical carcinoma	UCN-01	Phase I	1	Completed	Small molecule	Cyclin-dependent kinase 2 inhibitor2 publicationsEuropePMC	antagonist	CDK2	CMGC protein kinase CDC2 subfamily	Clinical Trials Information

## Sheet: MST1R(chr3@49M)
Disease	Drug	Phase	Phase (Numeric)	Status	Type	Mechanism of action	Activity	Target	Target class	Evidence curated from
non-small cell lung carcinoma	MGCD-265	Phase II	2	Active, not recruiting	Small molecule	Macrophage-stimulating protein receptor inhibitor1 publicationOther	antagonist	MST1R	Tyrosine protein kinase Met family	Clinical Trials Information
cancer	MK-8033	Phase I	1	Completed	Small molecule	Macrophage-stimulating protein receptor inhibitor1 publication	antagonist	MST1R	Tyrosine protein kinase Met family	Clinical Trials Information
cancer	MGCD-265	Phase I	1	Active, not recruiting	Small molecule	Macrophage-stimulating protein receptor inhibitor1 publicationOther	antagonist	MST1R	Tyrosine protein kinase Met family	Clinical Trials Information
cancer	MGCD-265	Phase I	1	Completed	Small molecule	Macrophage-stimulating protein receptor inhibitor1 publicationOther	antagonist	MST1R	Tyrosine protein kinase Met family	Clinical Trials Information
non-small cell lung carcinoma	MGCD-265	Phase I	1	Terminated	Small molecule	Macrophage-stimulating protein receptor inhibitor1 publicationOther	antagonist	MST1R	Tyrosine protein kinase Met family	Clinical Trials Information
cancer	NARNATUMAB	Phase I	1	Completed	Antibody	Macrophage-stimulating protein receptor inhibitor1 publicationEuropePMC	antagonist	MST1R	Tyrosine protein kinase Met family	Clinical Trials Information
cancer	MGCD-265	Phase I	1	Completed	Small molecule	Macrophage-stimulating protein receptor inhibitor1 publicationOther	antagonist	MST1R	Tyrosine protein kinase Met family	Clinical Trials Information

## Sheet: LAMA2(chr6@129M)
Disease	Drug	Phase	Phase (Numeric)	Status	Type	Mechanism of action	Activity	Target	Target class	Evidence curated from
macular holes	OCRIPLASMIN	Phase III	3	Completed	Enzyme	Laminin hydrolytic enzymeDailyMed	up_or_down	LAMA2	Structural protein	Clinical Trials Information
stroke	OCRIPLASMIN	Phase II	2	Terminated	Enzyme	Laminin hydrolytic enzymeDailyMed	up_or_down	LAMA2	Structural protein	Clinical Trials Information
diabetic macular edema	OCRIPLASMIN	Phase II	2	Completed	Enzyme	Laminin hydrolytic enzymeDailyMed	up_or_down	LAMA2	Structural protein	Clinical Trials Information
stroke	OCRIPLASMIN	Phase II	2	Completed	Enzyme	Laminin hydrolytic enzymeDailyMed	up_or_down	LAMA2	Structural protein	Clinical Trials Information
deep vein thrombosis	OCRIPLASMIN	Phase II	2	Terminated	Enzyme	Laminin hydrolytic enzymeDailyMed	up_or_down	LAMA2	Structural protein	Clinical Trials Information
age-related macular degeneration	OCRIPLASMIN	Phase II	2	Unknown status	Enzyme	Laminin hydrolytic enzymeDailyMed	up_or_down	LAMA2	Structural protein	Clinical Trials Information
retinal vein occlusion	OCRIPLASMIN	Phase I	1	Completed	Enzyme	Laminin hydrolytic enzymeDailyMed	up_or_down	LAMA2	Structural protein	Clinical Trials Information
uveitis	OCRIPLASMIN	Phase I	1	Terminated	Enzyme	Laminin hydrolytic enzymeDailyMed	up_or_down	LAMA2	Structural protein	Clinical Trials Information

## Sheet: Sheet1
Target GENE	GERD SNP	chr	bp	DRUG	PHASE	Disease	LINK
MST1R	rs7613875	3	49971514	MGCD-265	Phase II	non-small cell lung carcinoma	https://www.targetvalidation.org/target/ENSG00000164078
MST1R	rs7613875	3	49971514	MK-8033	Phase I	cancer	https://www.targetvalidation.org/target/ENSG00000164078
MST1R	rs7613875	3	49971514	MGCD-265	Phase I	cancer	https://www.targetvalidation.org/target/ENSG00000164078
MST1R	rs7613875	3	49971514	MGCD-265	Phase I	cancer	https://www.targetvalidation.org/target/ENSG00000164078
MST1R	rs7613875	3	49971514	MGCD-265	Phase I	non-small cell lung carcinoma	https://www.targetvalidation.org/target/ENSG00000164078
MST1R	rs7613875	3	49971514	NARNATUMAB	Phase I	cancer	https://www.targetvalidation.org/target/ENSG00000164078
MST1R	rs7613875	3	49971514	MGCD-265	Phase I	cancer	https://www.targetvalidation.org/target/ENSG00000164078
LAMA2	rs9815340	3	65180001	OCRIPLASMIN	Phase III	macular holes	https://www.targetvalidation.org/target/ENSG00000196569
LAMA2	rs9815340	3	65180001	OCRIPLASMIN	Phase II	stroke	https://www.targetvalidation.org/target/ENSG00000196569
LAMA2	rs9815340	3	65180001	OCRIPLASMIN	Phase II	diabetic macular edema	https://www.targetvalidation.org/target/ENSG00000196569
LAMA2	rs9815340	3	65180001	OCRIPLASMIN	Phase II	stroke	https://www.targetvalidation.org/target/ENSG00000196569
LAMA2	rs9815340	3	65180001	OCRIPLASMIN	Phase II	deep vein thrombosis	https://www.targetvalidation.org/target/ENSG00000196569
LAMA2	rs9815340	3	65180001	OCRIPLASMIN	Phase II	age-related macular degeneration	https://www.targetvalidation.org/target/ENSG00000196569
LAMA2	rs9815340	3	65180001	OCRIPLASMIN	Phase I	retinal vein occlusion	https://www.targetvalidation.org/target/ENSG00000196569
LAMA2	rs9815340	3	65180001	OCRIPLASMIN	Phase I	uveitis	https://www.targetvalidation.org/target/ENSG00000196569
PDE4B	rs1937450	1	66478840
