# Supplementary material for: Gastroesophageal reflux GWAS identifies risk loci that also associate with subsequent severe esophageal diseases
Source: Nat Commun. 2019 Sep 16;10:4219. doi: 10.1038/s41467-019-11968-2 (PMC6746768; doi:10.1038/s41467-019-11968-2)
Supplement: Supplementary file 9 — Supplementary Data 5 [file 41467_2019_11968_MOESM9_ESM.xlsx]

## Sheet: Sheet1
MAGMA gene based test results
	Gene location						P-Value		GTEx	PheWAS*
gene	chr	start	stop	top SNP	freq	MAF	SNP-P	gene-based-P	eQTL(tissue)	BMI	Obesity	EDU	MDD	Height	SMOKING
KIAA1522	1	33207492	33240571	rs61798840	0.913128	0.086872	2.27e-05	1.61e-06	NA		6.5E-06(Arm fat-free Mass(right))
PDE4B	1	66258193	66840.3	rs1937450	0.462261	0.462261	1.63e-08	7.01e-09			3.0E-09(Arm fat mass (left))
RABGAP1L	1	174128552	174964445	rs333423	0.721608	0.278392	4.7e-07	6.04e-09	1.7E-30(Esophagus - Muscularis),3.9E-15(Esophagus-Gastroesophageal Junction),5.4E-10(Thyroid),				2.84E-06 (Neuroticism score)
MST1R	3	49924435	49941311	rs7613875	0.451099	0.451099	4.89e-08	6.33e-08	7.9E-12(skin-not sun exposed)	6.9E-33(body mas index)		3.6E-28 (Qualifications: College or University degree)			6.47E-6(smoking)
RBM5	3	50126341	50156397	rs7613875	0.451099	0.451099	4.89e-08	5.28e-08	9.0E-69(Adipose-subcutaneous)	6.9E-33(body mas index)		3.6E-28(Qualifications: College or University degree)			6.47E-6(smoking)
SEMA3F	3	50192562	50226508	rs7613875	0.451099	0.451099	4.89e-08	3.49e-07	9.2E-06(Heart - Atrial Appendage)	6.9E-33(body mas index)		3.6E-28(Qualifications: College or University degree)			6.47E-6(smoking)
MAGI1	3	65339200	66024511	rs9815340	0.153205	0.153205	2.36e-06	2.06e-06	NA
LCORL	4	17844839	18023483	rs1993638	0.940673	0.059327	1.06e-06	1.73e-06	NA
SNX2	5	122110691	122170234	rs7707685	0.964227	0.035773	1.26e-07	1.3e-06	NA
SGCD	5	155462147	156194799	rs56785833	0.839737	0.160263	2.13e-06	1.88e-06	2.3E-18(Artery-Aorta),8.6E-10(Artery-Tibial),1.9E-06(Lung)
LAMA2	6	129204286	129837711	rs9492232	0.310978	0.310978	5.97e-07	2.67e-07	NA		9.42E-09(leg fat percentage)				3.4E-6(Past tobacco smoking)
SNX10	7	26331515	26413949	rs12700707	0.642385	0.357615	2.48e-06	2.32e-07	NA
VIPR2	7	158820866	158937649	rs2730263	0.31846	0.31846	4.95e-07	1.81e-06	4.3E-17(Pancreas),4.8E-5(Adipose-Subcutaneous)						4.69E-05 (maternal smoking around birth)
LMX1B	9	129376722	129463311	rs10760444	0.444116	0.444116	9.01e-07	1.87e-07	NA		1.28E-08(Impedance of arm)
ACAD10	12	112123857	112194911	rs597808	0.48354	0.48354	1.33e-08	2.52e-07	NA		1.20E-23(trunk fat-free mass)				1.13E-10(smoking)
YLPM1	14	75230025	75304013	rs17183201	0.927256	0.072744	2.08e-06	4.98e-07	NA
SPG7	16	89574802	89624174	rs57696383	0.524846	0.475154	2.5e-07	8.86e-07	1.4E-21(Muscle-Skeletal),1.4E-11(Whole-Blood),2.2E-05(Testis)		1.2E-12(Trunk fat-free mass)			2.08E-16(Standing height)
SETBP1	18	42258849	42648475	rs2028653	0.622487	0.377513	9.73e-06	1.18e-06	NA		1.62E-04(leg fat percentage)			1.47E-05(Sitting height)
DCC	18	49866542	51062273	rs56796226	0.580177	0.419823	8,62E-06	4.98e-10	2.6E-05(Brain-Cerebellum)			1.1E-06( Qualifications: None of the above)	1.03E-08 (Frequency of unenthusiasm / disinterest in last 2 weeks)	1.24E-05(sitting height)
TCF4	18	52889562	53303252	rs77262239	0.949209	0.050791	1.02e-06	8.99e-08	NA				4.02E-06(Mood swings)
*pheWAS column: the result is from https://genetics.opentargets.org/. The only minmum P-value for each category is listed.
