# Supplementary material for: Gastroesophageal reflux GWAS identifies risk loci that also associate with subsequent severe esophageal diseases
Source: Nat Commun. 2019 Sep 16;10:4219. doi: 10.1038/s41467-019-11968-2 (PMC6746768; doi:10.1038/s41467-019-11968-2)
Supplement: Supplementary file 10 — Supplementary Data 6 [file 41467_2019_11968_MOESM10_ESM.xlsx]

## Sheet: selected_gene(4_tissues)
MetaXcan gene based test results
Esophagus_Gastroesophageal_Junction
gene	gene_name	location in Chromosome	zscore	effect_size	pvalue	adjusted Pvalue	var_g	pred_perf_r2	pred_perf_pval	pred_perf_qval	n_snps_used	n_snps_in_cov	n_snps_in_model		MAGAMA
ENSG00000204525.10	HLA-C	6:31,236,526-31,239,907	-5.57139	-0.0347009	2.52708e-08	4.67622e-08	0.416704	0.626907	1.55075e-28	4.45645e-26	83	91	91	HMC	x
ENSG00000004534.10	RBM6	3:49,977,440-50,137,478	-5.53011	-0.0436824	3.20029e-08	5.8699e-08	0.263161	0.36538	5.27949e-14	9.33654e-13	61	61	61	SNP-based
ENSG00000164078.8	MST1R	3:49,924,435-49,941,299	5.38193	0.0898094	7.36913e-08	1.31018e-07	0.0598684	0.0625198	0.00458084	0.00712705	16	17	17	gene-based	x
ENSG00000234745.5	HLA-B	6:31,321,649-31,324,965	-5.33583	-0.0630506	9.5106e-08	1.67489e-07	0.128765	0.221381	2.37989e-08	1.51982e-07	23	27	27	SNP-based
Esophagus_Mucosa
gene	gene_name		zscore	effect_size	pvalue	adjusted Pvalue	var_g	pred_perf_r2	pred_perf_pval	pred_perf_qval	n_snps_used	n_snps_in_cov	n_snps_in_model		MAGAMA
ENSG00000204525.10	HLA-C	6:31,236,526-31,239,907	-5.35398	-0.0315531	8.60385e-08	1.52088e-07	0.500057	0.657505	1.56186e-57	2.30739e-55	62	68	68	HMC	x
ENSG00000188242.4*	CTD-2228K2.5	5:466,239-473,213	5.26758	0.147138	1.38235e-07	2.40072e-07	0.0204499	0.0764097	1.33635e-05	1.5016e-05	5	8	8
ENSG00000004534.10	RBM6	3:49,977,440-50,137,478	-5.16882	-0.0428749	2.35575e-07	4.01076e-07	0.239786	0.37212	5.89131e-26	5.2672e-25	40	40	40	SNP-based
ENSG00000186470.9	BTN3A2	6:26,365,387-26,378,546	4.9699	0.027204	6.69885e-07	1.09702e-06	0.493035	0.575302	2.43572e-46	1.28078e-44	123	127	127	HMC	x
Esophagus_Muscularis
gene	gene_name		zscore	effect_size	pvalue	adjusted Pvalue	var_g	pred_perf_r2	pred_perf_pval	pred_perf_qval	n_snps_used	n_snps_in_cov	n_snps_in_model		MAGAMA
ENSG00000197238.3	HIST1H4J	6:27,791,884-27,792,257	5.673	0.088817	1.4032e-08	2.65431e-08	0.0613118	0.0438516	0.00187956	0.0014692	46	56	56	HMC
ENSG00000186470.9	BTN3A2	6:26,365,387-26,378,546	5.22883	0.0303951	1.7059e-07	2.93949e-07	0.343198	0.489239	2.3708e-33	4.97899e-32	78	79	79	HMC	x
ENSG00000234745.5	HLA-B	6:31,321,649-31,324,965	-5.21987	-0.0532062	1.7905e-07	3.07971e-07	0.162108	0.292281	6.04781e-18	2.90603e-17	42	52	52	SNP-based
ENSG00000004534.10	RBM6	3:49,977,440-50,137,478	-5.21523	-0.0330949	1.83591e-07	3.15488e-07	0.382732	0.471471	9.69902e-32	1.73381e-30	20	27	27	SNP-based
ENSG00000139531.8	SUOX	12:56,390,964-56,400,425	4.95027	0.0662157	7.41107e-07	1.20911e-06	0.0934404	0.163087	5.85856e-10	1.23991e-09	15	15	15	SNP-based
ENSG00000116161.13	CACYBP	1:174,968,300-174,980,851	4.89585	1.24645	9.7883e-07	1.58054e-06	0.000256918	0.0244289	0.0209633	0.0123542	1	2	2
Whole_Blood
gene	gene_name		zscore	effect_size	pvalue	adjusted Pvalue	var_g	pred_perf_r2	pred_perf_pval	pred_perf_qval	n_snps_used	n_snps_in_cov	n_snps_in_model		MAGAMA
ENSG00000004534.10	RBM6	3:49,977,440-50,137,478	-5.46276	-0.0369905	4.68794e-08	8.47674e-08	0.327475	0.385026	2.35264e-37	2.17749e-36	43	50	50	SNP-based
ENSG00000180104.11	EXOC3	16:67,218,269-67,224,107	-5.21296	-0.0480983	1.85854e-07	3.19231e-07	0.169548	0.232593	4.31823e-21	1.43606e-20	48	53	53
Threshold p-value
tissue	P	number of genes	threshold
Esophagus_Gastroesophageal_Junction	0.05	3706	2.09802e-06
Esophagus_Mucosa	0.05	6943	2.09802e-06
Esophagus_Muscularis	0.05	6470	2.09802e-06
Whole_Blood	0.05	6713	2.09802e-06
		23832
* significant gene only in metaScan from 4 tissues

## Sheet: selected_gene(44_Tissues)
gene	location in Chrom	tissue	Adjusted Pvalue	same hit in SNP/gene based found gene
GPX1	3:49,394,609-49,396,033	Colon Sigmoid	7.32437e-08	MST1R
GMPPB	3:49,754,277-49,761,384	Brain Putamen basal Ganglia	8.88827e-08	MST1R
AMIGO3	3:49,754,267-49,761,349	Artery Coronary	1.52276e-07	MST1R
NAT6	3:50,333,833-50,336,852	Artery Aortagene	1.45881e-08	MST1R
CCDC90B	11:82,970,139-82,997,450	Brain Nucleus accumbens basal	7.23434e-08
ANKRD42	11:82,904,781-82,971,736	Brain cerebellum	1.74413e-07
RPS26	12:56,435,637-56,438,116	Asipose Subcutaneous	1.96928e-07	SUOX
PTPN11	12:112,856,155-112,947,717	Ovary	2.96574e-08	ACAD10
PGPEP1	15:99,511,459-99,551,024	Pancreas	2.10482e-07
ARRDC2	19:18,111,941-18,124,911	Artery Coronary	1.12715e-08
YJEFN3	19:19,627,036-19,648,390	Brain Putamen Basal Ganglia	6.63347e-08
Threshold p-value
#total tested genes	pval	adjusted-P
204388	0.05	2.44633e-07
* significant gene only in metaScan from 44 tissues

## Sheet: Adipose_Su
gene	gene_name	zscore	effect_size	pvalue	adjusted Pvalue	var_g	pred_perf_r2	pred_perf_pval	pred_perf_qval	n_snps_used	n_snps_in_cov	n_snps_in_model
ENSG00000197903.6	HIST1H2BK	-5.41979	-0.0960703	5.96675e-08	1.06924e-07	0.0416913	0.0434371	0.00029171	0.000223453	24	26	26
ENSG00000197728.5	RPS26	-5.30524	-0.183073	1.12526e-07	1.96928e-07	0.0140915	0.0191676	0.016782	0.00875573	8	8	8
ENSG00000004534.10	RBM6	-5.24698	-0.0364058	1.54617e-07	2.67403e-07	0.388346	0.460936	1.30376e-41	2.24471e-40	29	34	34
ENSG00000204713.6	TRIM27	5.18636	0.17133	2.14446e-07	3.66382e-07	0.0151235	0.00816984	0.119481	0.0485037	20	20	20
ENSG00000164068.11	RNF123	5.0258	0.0508595	5.01339e-07	8.29898e-07	0.165322	0.190931	2.51968e-15	6.97722e-15	22	42	42
ENSG00000180104.11	EXOC3	-4.81531	-0.18764	1.46974e-06	2.3377e-06	0.00961485	0.0342086	0.00134069	0.000907728	7	7	7
ENSG00000123411.10	IKZF4	-4.74903	-0.128145	2.04395e-06	3.21152e-06	0.0207909	0.0603237	1.80365e-05	1.67539e-05	8	8	8
ENSG00000168298.4	HIST1H1E	-4.65916	-0.231839	3.17506e-06	4.90805e-06	0.0115776	0.0187531	0.0180203	0.00934516	8	9	9
ENSG00000186470.9	BTN3A2	4.59927	0.0255007	4.23967e-06	6.48403e-06	0.418567	0.542467	3.46802e-52	1.14052e-50	85	86	86
ENSG00000116157.5	GPX7	-4.50901	-0.029677	6.51308e-06	9.80416e-06	0.378526	0.493345	1.30406e-45	3.00542e-44	26	28	28
ENSG00000254531.1	AP001816.1	-4.46237	-0.0508054	8.10571e-06	1.21034e-05	0.169888	0.23377	7.27902e-19	2.69004e-18	29	41	41
ENSG00000242612.2	DECR2	4.45595	0.042918	8.35233e-06	1.24579e-05	0.170618	0.285884	1.95918e-23	9.70284e-23	29	33	33
ENSG00000221886.3	C5orf54	4.40363	0.0765354	1.06456e-05	1.57369e-05	0.0546083	0.0225447	0.00943674	0.00526408	101	106	106
ENSG00000114544.11	SLC41A3	4.37663	0.0547902	1.20527e-05	1.77357e-05	0.103443	0.185551	6.8139e-15	1.79028e-14	25	27	27
ENSG00000164078.8	MST1R	4.37538	0.075384	1.21219e-05	1.78338e-05	0.0521279	0.0410065	0.000435596	0.000323347	20	24	24
ENSG00000184825.4	HIST1H2AH	4.36295	0.165405	1.28323e-05	1.88394e-05	0.0093465	0.0176698	0.0217192	0.0110346	10	13	13
ENSG00000086300.11	SNX10	-4.35505	-0.0378498	1.33034e-05	1.95051e-05	0.208846	0.396201	2.73459e-34	2.83828e-33	22	23	23
ENSG00000158792.11	SPATA2L	-4.27596	-0.116294	1.90318e-05	2.75385e-05	0.0210784	0.0325766	0.00175775	0.00116135	13	16	16
ENSG00000146477.4	SLC22A3	4.26128	0.116256	2.03256e-05	2.93396e-05	0.0218265	0.0390992	0.000596829	0.000430583	12	12	12
ENSG00000206344.6	HCG27	4.25928	0.0435997	2.05085e-05	2.95938e-05	0.172259	0.280639	5.83855e-23	2.81532e-22	24	32	32
ENSG00000136448.7	NMT1	4.19302	0.0556838	2.75268e-05	3.9294e-05	0.0970366	0.180915	1.5977e-14	4.08416e-14	14	15	15
ENSG00000181315.6	ZNF322	-4.17905	-0.0700828	2.9273e-05	4.16924e-05	0.0596615	0.117933	1.13258e-09	1.78653e-09	20	20	20
ENSG00000173540.8	GMPPB	4.14926	0.0807586	3.3355e-05	4.72791e-05	0.0453751	0.0870614	2.12437e-07	2.55459e-07	8	9	9
ENSG00000065060.12	UHRF1BP1	4.08367	0.0277937	4.43307e-05	6.21846e-05	0.366411	0.487492	7.18091e-45	1.56851e-43	37	41	41
ENSG00000104497.9	SNX16	4.07551	0.0255122	4.59126e-05	6.43209e-05	0.42599	0.55702	2.86231e-54	1.10234e-52	84	84	84
ENSG00000197238.3	HIST1H4J	4.03319	0.0627371	5.50243e-05	7.65763e-05	0.0562443	0.0794191	7.61428e-07	8.45464e-07	28	32	32
ENSG00000118707.5	TGIF2	-3.99436	-0.081136	6.48686e-05	8.97342e-05	0.0396107	0.0201882	0.0140911	0.00751797	25	29	29
ENSG00000197713.10	RPE	3.99071	0.124595	6.58756e-05	9.10759e-05	0.017086	0.0372784	0.000806413	0.000569161	17	21	21
ENSG00000183336.7	BOLA2	-3.98007	-0.0726966	6.88942e-05	9.50932e-05	0.0415711	0.0832686	4.0062e-07	4.66051e-07	18	20	20
ENSG00000136944.13	LMX1B	-3.96022	-0.0835313	7.48809e-05	0.000103042	0.0453917	0.0658717	7.21249e-06	7.06979e-06	35	38	38
ENSG00000075131.5	TIPIN	3.95861	0.0373145	7.53883e-05	0.000103715	0.221486	0.306944	2.25364e-25	1.26607e-24	79	80	80
ENSG00000234745.5	HLA-B	-3.93925	-0.0379314	8.17371e-05	0.000112117	0.194958	0.286056	1.88987e-23	9.39137e-23	36	39	39
ENSG00000103202.8	NME4	-3.90929	-0.0580021	9.25674e-05	0.000126397	0.0701397	0.0977286	3.53401e-08	4.64889e-08	25	29	29
ENSG00000221990.2	C5orf55	3.89832	0.0381385	9.68605e-05	0.00013204	0.151389	0.220354	9.77611e-18	3.31948e-17	44	52	52
ENSG00000155876.4	RRAGA	3.88172	0.0780462	0.000103721	0.00014104	0.0421429	0.061927	1.3842e-05	1.30692e-05	34	34	34
ENSG00000173611.13	SCAI	3.87595	0.10199	0.000106208	0.000144296	0.0232134	0.0416131	0.000394103	0.000295009	17	17	17
ENSG00000115241.9	PPM1G	3.86915	0.149484	0.000109215	0.000148231	0.0111816	0.0188902	0.0176007	0.00913724	10	10	10
ENSG00000180096.7	2001-09-01	-3.869	-0.128678	0.000109281	0.000148317	0.0124709	0.0295979	0.00288583	0.00182235	9	9	9
ENSG00000101019.17	UQCC1	3.85809	0.0726516	0.000114274	0.000154842	0.0458537	0.103754	1.27452e-08	1.76798e-08	10	10	10
ENSG00000169629.7	RGPD8	-3.85148	-0.024951	0.000117404	0.000158926	0.395518	0.477699	1.19418e-43	2.33019e-42	50	63	63
ENSG00000128573.18	FOXP2	-3.80129	-0.165934	0.000143944	0.00019341	0.0100734	0.0204118	0.0135633	0.00727084	7	7	7
ENSG00000135404.7	CD63	-3.79609	-0.460813	0.000146999	0.000197363	0.000988297	0.010864	0.0723941	0.0315222	3	3	3
ENSG00000145029.7	NICN1	-3.78542	-0.0374468	0.000153452	0.000205705	0.121164	0.149347	4.72312e-12	9.65378e-12	20	26	26
ENSG00000124508.12	BTN2A2	3.77792	0.0482617	0.000158142	0.00021176	0.113041	0.137467	3.82768e-11	7.13134e-11	46	49	49
ENSG00000135945.5	REV1	-3.77119	-0.11238	0.000162473	0.000217346	0.0162934	0.0410267	0.000434142	0.000322431	7	8	8
ENSG00000151117.4	TMEM86A	-3.73423	-0.104212	0.000188291	0.000250534	0.0428434	0.015169	0.0335636	0.0162117	38	41	41
ENSG00000124562.5	SNRPC	-3.73001	-0.0287107	0.000191475	0.000254615	0.121298	0.177708	2.87352e-14	7.15186e-14	34	38	38
ENSG00000111328.2	CDK2AP1	3.70745	0.0428152	0.000209354	0.000277488	0.127103	0.205685	1.59501e-16	4.91418e-16	23	26	26
ENSG00000167916.4	KRT24	-3.70217	-0.095159	0.000213763	0.000283118	0.0253179	0.0382884	0.000682395	0.000487151	19	23	23
ENSG00000101246.15	ARFRP1	3.675	0.108285	0.000237851	0.000313801	0.0175133	0.0282393	0.00362075	0.00222546	13	15	15
ENSG00000254206.1	NPIPB11	3.67394	0.0850274	0.000238841	0.00031506	0.0271054	0.0428251	0.00032269	0.000245067	16	16	16
ENSG00000136379.7	ABHD17C	3.67212	0.0653135	0.000240546	0.000317227	0.0555298	0.0229585	0.00879806	0.00494551	48	52	52
ENSG00000169313.9	P2RY12	-3.64401	-0.0429744	0.000268425	0.000352586	0.126572	0.214588	2.9469e-17	9.61577e-17	24	24	24
ENSG00000171055.10	FEZ2	-3.64194	-0.0758658	0.000270595	0.000355333	0.0562862	0.074835	1.63251e-06	1.72999e-06	27	27	27
ENSG00000145020.10	AMT	-3.63947	-0.0277456	0.000273201	0.00035863	0.317517	0.334478	5.35729e-28	3.57184e-27	37	51	51
ENSG00000116406.14	EDEM3	-3.62836	-0.0404665	0.000285232	0.000373838	0.149572	0.177696	2.88018e-14	7.16232e-14	41	43	43
ENSG00000227124.4	ZNF717	3.62565	0.0480267	0.00028824	0.000377636	0.0964187	0.206051	1.48856e-16	4.63007e-16	16	22	22
ENSG00000073350.9	LLGL2	3.61354	0.142879	0.000302042	0.000395049	0.0125287	0.0362259	0.000959804	0.000668238	8	9	9
ENSG00000176020.7	AMIGO3	3.60243	0.0837259	0.00031526	0.000411697	0.0308836	0.0665906	6.40387e-06	6.31099e-06	12	15	15
ENSG00000104154.5	SLC30A4	-3.58783	-0.198791	0.000333438	0.000434551	0.00550625	0.0107451	0.0739827	0.0321374	5	5	5
ENSG00000118961.10	C2orf43	-3.57969	-0.0341819	0.000344001	0.000447811	0.170301	0.244308	9.1747e-20	3.54738e-19	29	31	31
ENSG00000129055.8	ANAPC13	3.55062	0.023807	0.00038433	0.000498305	0.411463	0.577631	2.43479e-57	1.14942e-55	24	26	26
ENSG00000132024.13	CC2D1A	3.53462	0.200092	0.000408363	0.000528304	0.00750181	0.0103586	0.0794097	0.0341652	10	11	11
ENSG00000137312.10	FLOT1	-3.52078	-0.0946758	0.000430272	0.000555596	0.0220473	0.0226334	0.00929598	0.00519348	20	25	25
ENSG00000096872.11	IFT74	3.50952	0.0538045	0.000448917	0.000578783	0.0651937	0.112983	2.64592e-09	4.02307e-09	32	38	38
ENSG00000167720.8	SRR	-3.50865	-0.0308602	0.000450392	0.000580616	0.216732	0.316532	2.82451e-26	1.68031e-25	27	28	28
ENSG00000137824.11	RMDN3	3.48387	0.229512	0.000494228	0.00063499	0.00383737	0.00906909	0.100844	0.0420638	3	4	4
ENSG00000108591.5	DRG2	3.45492	0.0982154	0.000550464	0.000704495	0.0182082	0.0222833	0.0098644	0.00547239	11	11	11
ENSG00000168827.10	GFM1	-3.44284	-0.0390138	0.000575638	0.000735524	0.130935	0.231678	1.09452e-18	3.99449e-18	51	51	51
ENSG00000172992.7	DCAKD	-3.43843	-0.0436853	0.000585092	0.000747164	0.0960378	0.197247	7.77753e-16	2.25612e-15	17	17	17
ENSG00000204287.9	HLA-DRA	3.42377	0.0863084	0.000617582	0.000787117	0.0272716	0.0350969	0.00115713	0.000793168	25	37	37
ENSG00000184232.4	OAF	3.41591	0.0837525	0.000635692	0.000809355	0.0274464	0.049469	0.000107957	8.87592e-05	13	13	13
ENSG00000198466.8	ZNF587	3.41204	0.0520441	0.000644781	0.000820506	0.102521	0.136224	4.75765e-11	8.75253e-11	24	32	32
ENSG00000119457.7	SLC46A2	-3.40879	-0.0935496	0.000652505	0.000829979	0.0297104	0.0257082	0.00553382	0.00325373	32	35	35
ENSG00000268885.1	AC026740.1	-3.40671	-0.0715778	0.000657517	0.000836123	0.0337944	0.0609245	1.63336e-05	1.52495e-05	21	26	26
ENSG00000149084.7	HSD17B12	-3.40637	-0.0195392	0.000658322	0.000837111	0.485555	0.608936	2.66315e-62	1.90118e-60	38	43	43
ENSG00000204967.6	PCDHA4	-3.40272	-0.154741	0.000667185	0.000847971	0.00827042	0.0138119	0.0426338	0.0199148	7	7	7
ENSG00000120314.14	WDR55	-3.39872	-0.0904554	0.000677016	0.000860012	0.0255126	0.0567293	3.26328e-05	2.89786e-05	9	10	10
ENSG00000149179.9	C11orf49	3.3898	0.149216	0.000699444	0.000887459	0.00870047	0.019993	0.0145694	0.00773366	11	13	13
ENSG00000143971.7	ETAA1	-3.37546	-0.0493461	0.000736924	0.000933257	0.0685585	0.0532899	5.75251e-05	4.93758e-05	40	44	44
ENSG00000105643.5	ARRDC2	-3.37147	-0.0819141	0.000747679	0.000946383	0.0251111	0.0309377	0.00230844	0.00148955	23	24	24
ENSG00000204176.9	SYT15	-3.35965	-0.0923314	0.00078042	0.000986302	0.031171	0.0418818	0.000377015	0.000283165	8	12	12
ENSG00000172244.4	C5orf34	-3.35686	-0.0938969	0.00078834	0.000995949	0.0342584	0.0492952	0.000111094	9.10568e-05	24	25	25
ENSG00000242689.1	CNTF	3.35234	0.07959	0.000801315	0.00101175	0.0258551	0.0395573	0.000553334	0.000402677	35	38	38
ENSG00000135686.8	KLHL36	3.34475	0.0521047	0.000823556	0.0010388	0.0672398	0.125107	3.28833e-10	5.50612e-10	17	18	18
ENSG00000138375.8	SMARCAL1	3.34428	0.0690383	0.000824966	0.00104052	0.0372629	0.0434907	0.000289143	0.000221719	23	25	25
ENSG00000073578.12	SDHA	-3.34398	-0.0461491	0.000825844	0.00104159	0.0796069	0.10383	1.25817e-08	1.74778e-08	30	37	37
ENSG00000104899.4	AMH	3.3389	0.0419816	0.000841104	0.00106013	0.137343	0.163335	3.88892e-13	8.81688e-13	34	42	42
ENSG00000136935.9	GOLGA1	-3.33694	-0.0946202	0.000847061	0.00106737	0.0210609	0.0293137	0.00302595	0.00189814	11	11	11
ENSG00000144161.8	ZC3H8	3.33493	0.0643769	0.000853201	0.00107483	0.0612057	0.0916989	9.75788e-08	1.21794e-07	45	47	47
ENSG00000165929.8	TC2N	-3.33372	-0.021849	0.00085694	0.00107937	0.365854	0.429594	5.79109e-38	7.63517e-37	59	63	63
ENSG00000170464.5	DNAJC18	-3.33145	-0.141661	0.000863961	0.00108789	0.00931264	0.0121675	0.0571723	0.0256262	8	8	8
ENSG00000138085.12	ATRAID	-3.32425	-0.0462629	0.000886561	0.00111531	0.0859511	0.14777	6.24496e-12	1.25453e-11	19	20	20
ENSG00000163554.7	SPTA1	-3.32011	-0.0342214	0.000899807	0.00113137	0.22128	0.386859	2.68433e-33	2.63652e-32	10	12	12
ENSG00000182923.12	CEP63	3.31695	0.0324608	0.000910073	0.00114381	0.195108	0.273685	2.45457e-22	1.12255e-21	44	47	47
ENSG00000169946.9	ZFPM2	3.31665	0.101755	0.00091104	0.00114498	0.0180071	0.0226821	0.00921964	0.00515673	26	27	27
ENSG00000099956.13	SMARCB1	3.31313	0.0371669	0.000922583	0.00115897	0.156034	0.256007	8.9095e-21	3.70418e-20	30	31	31
ENSG00000100280.12	AP1B1	3.3089	0.119224	0.000936632	0.00117598	0.0132994	0.0114686	0.0648583	0.0286243	8	10	10
ENSG00000173852.9	DPY19L1	3.30546	0.041416	0.000948208	0.00118999	0.103055	0.122622	5.05168e-10	8.25565e-10	40	41	41
ENSG00000141150.3	RASL10B	-3.29584	-0.0901975	0.000981269	0.00122996	0.0223134	0.0517642	7.39662e-05	6.24981e-05	10	11	11
ENSG00000129646.9	QRICH2	-3.27756	-0.046642	0.00104709	0.00130941	0.11357	0.107776	6.43383e-09	9.27651e-09	77	89	89
ENSG00000105926.11	MPP6	3.26776	0.088503	0.00108401	0.00135389	0.0226462	0.0625842	1.24184e-05	1.17859e-05	19	22	22
ENSG00000189067.8	LITAF	-3.26468	-0.026618	0.00109589	0.00136819	0.258166	0.386479	2.94361e-33	2.8754e-32	32	34	34
ENSG00000082068.4	WDR70	-3.24774	-0.121293	0.00116327	0.00144921	0.0117651	0.0290645	0.00315449	0.00196865	13	15	15
ENSG00000204525.10	HLA-C	-3.2467	-0.0167623	0.00116752	0.00145431	0.572818	0.748877	8.1567e-91	7.95801e-88	117	133	133
ENSG00000142208.11	AKT1	3.24099	0.0940742	0.00119116	0.00148269	0.0212886	0.0411984	0.000422017	0.000314143	10	16	16
ENSG00000116883.8	RP11-268J15.5	-3.23326	-0.0632809	0.00122385	0.00152189	0.0408443	0.09359	7.09972e-08	9.00467e-08	15	17	17
ENSG00000105894.7	PTN	3.22884	0.109458	0.00124294	0.00154478	0.0143966	0.067148	5.83959e-06	5.78998e-06	3	3	3
ENSG00000143977.9	SNRPG	3.20762	1.71424	0.00133836	0.00165897	5.97067e-05	0.0124086	0.0547497	0.0246992	1	1	1
ENSG00000144152.8	FBLN7	3.20746	0.0628414	0.00133913	0.00165989	0.0515749	0.103668	1.29324e-08	1.7914e-08	28	28	28
ENSG00000129467.9	ADCY4	3.20694	0.119055	0.00134156	0.00166279	0.0127497	0.0264448	0.00489002	0.00291739	8	8	8
ENSG00000115216.9	NRBP1	3.19686	0.0648998	0.0013893	0.00171981	0.0406433	0.071169	2.99998e-06	3.07018e-06	20	21	21
ENSG00000184226.10	PCDH9	-3.19385	-0.0690705	0.00140389	0.00173721	0.0359013	0.0725117	2.40102e-06	2.48677e-06	9	9	9
ENSG00000125388.15	GRK4	3.19375	0.0229612	0.0014044	0.00173782	0.334184	0.421254	5.01031e-37	6.11034e-36	62	70	70
ENSG00000058063.11	ATP11B	3.18664	0.0520122	0.00143938	0.00177954	0.0723701	0.116713	1.39636e-09	2.18324e-09	30	36	36
ENSG00000120137.6	PANK3	-3.18497	-0.0796083	0.00144768	0.00178943	0.0296036	0.0176013	0.0219779	0.0111564	36	39	39
ENSG00000162601.5	MYSM1	3.17707	0.0481334	0.0014877	0.0018371	0.0337521	0.0132581	0.0470394	0.0216309	47	48	48
ENSG00000110075.10	PPP6R3	-3.16926	-0.0443217	0.00152826	0.00188538	0.0777853	0.164506	3.14993e-13	7.19158e-13	16	16	16
ENSG00000189042.9	ZNF567	3.1675	0.0636519	0.00153753	0.0018964	0.0378269	0.0664105	6.59748e-06	6.48869e-06	16	16	16
ENSG00000204371.7	EHMT2	-3.16478	-0.303749	0.00155199	0.0019136	0.00155394	0.00825226	0.117625	0.0478447	4	4	4
ENSG00000124641.10	MED20	-3.16453	-0.0538998	0.00155335	0.00191521	0.0552056	0.0930923	7.71984e-08	9.75683e-08	31	31	31
ENSG00000136930.8	PSMB7	-3.16426	-0.0512933	0.00155479	0.00191692	0.0600391	0.082995	4.19354e-07	4.86491e-07	19	21	21
ENSG00000181513.10	ACBD4	3.15886	0.110429	0.00158386	0.00195148	0.0132509	0.033355	0.00154465	0.0010308	8	8	8
ENSG00000165868.8	HSPA12A	3.15637	0.0458668	0.00159744	0.0019676	0.0750508	0.15289	2.51836e-12	5.30673e-12	23	24	24
ENSG00000169203.12	RP11-231C14.4	3.15584	0.0345184	0.00160034	0.00197105	0.131032	0.173515	6.17107e-14	1.48538e-13	30	40	40
ENSG00000181625.13	SLX1B	3.15296	0.0834554	0.00161625	0.00198993	0.0275763	0.0123433	0.0553946	0.0249563	27	34	34
ENSG00000123975.4	CKS2	-3.15291	-0.0412359	0.00161653	0.00199028	0.0793591	0.100938	2.05409e-08	2.78086e-08	24	26	26
ENSG00000111530.8	CAND1	-3.14619	-0.0837698	0.00165414	0.0020349	0.0239716	0.0359355	0.00100708	0.000698828	31	31	31
ENSG00000134490.9	TMEM241	-3.1355	-0.0986335	0.00171561	0.00210777	0.0153629	0.0256965	0.00554471	0.00325871	18	18	18
ENSG00000175489.9	LRRC25	3.13436	0.0852066	0.00172227	0.00211566	0.0218716	0.0354707	0.00108765	0.000748878	19	21	21
ENSG00000050405.9	LIMA1	-3.13255	-0.103272	0.00173294	0.00212829	0.0176391	0.0305379	0.00246733	0.0015837	8	8	8
ENSG00000173064.6	HECTD4	3.13019	0.0601392	0.00174695	0.00214489	0.0464815	0.0263236	0.00499049	0.00296886	25	27	27
ENSG00000132394.6	EEFSEC	3.12874	0.0852298	0.00175556	0.00215508	0.024269	0.0432644	0.000300139	0.000229549	17	18	18
ENSG00000250479.4	CHCHD10	-3.12322	-0.150277	0.00178881	0.00219443	0.00702163	0.0204	0.0135907	0.00728258	13	16	16
ENSG00000137411.12	VARS2	3.1041	0.0194959	0.0019086	0.00233595	0.437738	0.543833	2.22484e-52	7.39993e-51	89	95	95
ENSG00000198064.9	RP11-347C12.1	3.10178	0.0580653	0.00192362	0.00235368	0.0454238	0.0705506	3.32388e-06	3.38509e-06	16	17	17
ENSG00000163867.12	ZMYM6	-3.08731	-0.0886084	0.00201976	0.00246702	0.0252437	0.0174677	0.0224919	0.0113857	31	39	39
ENSG00000262003.1	RP11-676J12.7	-3.08202	-0.0725958	0.00205603	0.00250972	0.0310646	0.0634843	1.07025e-05	1.02404e-05	9	10	10
ENSG00000072110.9	ACTN1	3.08201	0.14556	0.00205608	0.00250978	0.00680681	0.0205095	0.0133389	0.00717023	5	5	5
ENSG00000120088.10	CRHR1	-3.07953	-0.127746	0.00207326	0.00253001	0.00969762	0.0499184	0.000100254	8.27278e-05	9	14	14
ENSG00000165661.11	QSOX2	3.07794	0.158459	0.00208439	0.00254309	0.00741487	0.0238486	0.00756914	0.00431605	4	4	4
ENSG00000135480.10	KRT7	3.0754	0.0260546	0.00210222	0.00256407	0.210328	0.289088	1.00152e-23	5.03674e-23	30	35	35
ENSG00000128891.11	C15orf57	-3.07352	-0.0180265	0.00211552	0.00257972	0.486809	0.591818	1.5319e-59	9.34117e-58	63	69	69
ENSG00000185523.6	C1orf227	-3.07216	-0.150364	0.00212518	0.00259107	0.00698777	0.0116491	0.0627744	0.0278261	6	6	6
ENSG00000054277.8	OPN3	3.06956	0.046082	0.00214376	0.00261292	0.0693787	0.131373	1.10883e-10	1.96695e-10	28	29	29
ENSG00000174080.6	CTSF	-3.05545	-0.0521215	0.00224724	0.00273445	0.0496271	0.076949	1.14873e-06	1.24252e-06	13	15	15
ENSG00000133805.11	AMPD3	-3.05545	-0.0538995	0.00224727	0.00273447	0.0516711	0.134004	7.0101e-11	1.26733e-10	7	7	7
ENSG00000238083.3	LRRC37A2	-3.05273	-0.024081	0.00226768	0.00275842	0.268954	0.622507	1.41412e-64	1.29344e-62	48	62	62
ENSG00000128944.9	KNSTRN	-3.04863	-0.0218586	0.00229884	0.00279497	0.228548	0.348011	2.51177e-29	1.84254e-28	20	20	20
ENSG00000022556.11	NLRP2	3.04576	0.036703	0.00232096	0.00282089	0.113217	0.148604	5.38765e-12	1.0913e-11	45	49	49
ENSG00000010704.14	HFE	3.04533	0.0953331	0.00232425	0.00282476	0.0170458	0.0416834	0.000389558	0.000291864	12	12	12
ENSG00000106771.8	TMEM245	-3.04336	-0.0298227	0.00233956	0.00284269	0.167125	0.152301	2.79646e-12	5.8548e-12	69	71	71
ENSG00000102572.10	STK24	-3.03911	-0.0483022	0.00237275	0.00288157	0.0665664	0.121867	5.75422e-10	9.32567e-10	24	24	24
ENSG00000198399.10	ITSN2	-3.0385	-0.121407	0.0023776	0.00288725	0.00935564	0.0189459	0.017433	0.00906145	8	11	11
ENSG00000162222.9	TTC9C	-3.03782	-0.095517	0.00238294	0.00289351	0.0455681	0.0733532	2.08804e-06	2.18036e-06	23	30	30
ENSG00000135974.5	C2orf49	-3.03757	-0.0801761	0.00238493	0.00289584	0.0224074	0.034436	0.00129107	0.000876973	28	31	31
ENSG00000091542.8	ALKBH5	3.03597	0.0397065	0.00239759	0.00291067	0.0936451	0.197156	7.9106e-16	2.29245e-15	13	13	13
ENSG00000166938.8	DIS3L	-3.03404	-0.0531751	0.00241299	0.00292869	0.0601922	0.127565	2.14828e-10	3.68141e-10	21	21	21
ENSG00000117593.8	DARS2	-3.03184	-0.0811782	0.00243067	0.00294938	0.0235703	0.043135	0.000306613	0.000234011	44	48	48
ENSG00000130517.9	PGPEP1	3.03158	0.0265764	0.00243277	0.00295184	0.206893	0.277543	1.10854e-22	5.21641e-22	48	49	49
ENSG00000163608.10	C3orf17	-3.03107	-0.0653464	0.00243687	0.00295663	0.0465769	0.107556	6.67937e-09	9.61161e-09	10	10	10
ENSG00000006432.11	MAP3K9	3.02605	0.0640517	0.00247768	0.00300438	0.0371698	0.0648948	8.47693e-06	8.22384e-06	21	23	23
ENSG00000108379.5	WNT3	-3.02358	-0.0440916	0.002498	0.00302813	0.0825728	0.175468	4.32455e-14	1.05568e-13	21	22	22
ENSG00000197457.5	STMN3	-3.02051	-0.698044	0.00252346	0.00305789	0.000291516	0.0200139	0.0145174	0.00771029	2	2	2
ENSG00000152382.5	TADA1	3.01761	0.148178	0.00254777	0.0030863	0.00688495	0.00881674	0.10573	0.0437282	11	11	11
ENSG00000148942.10	SLC5A12	3.0165	0.0898553	0.00255714	0.00309724	0.0153343	0.00920997	0.0982228	0.0411006	14	14	14
ENSG00000183060.11	LYSMD4	-3.01447	-0.0341254	0.00257425	0.00311722	0.130156	0.231973	1.03337e-18	3.79023e-18	22	24	24
ENSG00000068745.10	IP6K2	3.00445	0.110701	0.00266066	0.00321807	0.00868448	0.0148219	0.0356732	0.017086	8	8	8
ENSG00000179163.11	FUCA1	3.0012	0.0461288	0.0026892	0.00325136	0.0707058	0.0956996	4.97657e-08	6.45372e-08	34	37	37
ENSG00000164307.8	ERAP1	-3.00077	-0.0185226	0.00269294	0.00325572	0.417095	0.430873	4.14745e-38	5.54305e-37	89	100	100
ENSG00000143374.10	TARS2	3.00004	0.0920171	0.00269944	0.0032633	0.0177788	0.0215564	0.0111603	0.00610793	14	15	15
ENSG00000170209.4	ANKK1	-2.99856	-0.046282	0.00271257	0.00327861	0.081815	0.147415	6.64901e-12	1.33022e-11	31	34	34
ENSG00000186364.7	NUDT17	-2.99739	-0.112583	0.00272305	0.00329082	0.0123237	0.0324898	0.0017833	0.0011769	4	6	6
ENSG00000203872.6	C6orf163	-2.98878	-0.0349422	0.00280097	0.0033816	0.115662	0.206595	1.34326e-16	4.20046e-16	21	21	21
ENSG00000112031.11	MTRF1L	-2.98611	-0.0289982	0.0028255	0.00341016	0.180842	0.283041	3.54435e-23	1.72326e-22	31	31	31
ENSG00000174196.5	FAM21D	-2.98293	-0.0545034	0.00285503	0.00344452	0.0539133	0.0422413	0.000355308	0.000268031	38	49	49
ENSG00000125458.2	NT5C	2.96904	0.0742278	0.00298735	0.00359837	0.0257644	0.0654171	7.7756e-06	7.57357e-06	12	12	12
ENSG00000100211.6	CBY1	-2.9649	-0.0335037	0.00302782	0.00364537	0.152613	0.247231	5.14009e-20	2.03032e-19	24	27	27
ENSG00000164654.11	MIOS	-2.96488	-0.0350268	0.00302805	0.00364563	0.134116	0.0827874	4.3414e-07	5.02649e-07	87	105	105
ENSG00000144214.5	LYG1	2.96237	0.0361035	0.00305285	0.00367442	0.108731	0.161044	5.86859e-13	1.31021e-12	32	33	33
ENSG00000160886.9	LY6K	-2.95884	-0.0842961	0.00308798	0.0037152	0.0212961	0.0287601	0.00331896	0.00205912	10	10	10
ENSG00000185324.17	CDK10	2.95857	0.0198721	0.0030907	0.00371835	0.343105	0.475479	2.24226e-43	4.2895e-42	54	75	75
ENSG00000084674.9	APOB	-2.95803	-0.0529018	0.00309615	0.00372468	0.048755	0.135218	5.67201e-11	1.03695e-10	10	10	10
ENSG00000102796.6	DHRS12	2.95609	0.0514376	0.00311565	0.00374731	0.0703066	0.0818552	5.07238e-07	5.80621e-07	29	31	31
ENSG00000125510.11	OPRL1	2.95388	0.0817127	0.00313803	0.00377326	0.0224017	0.0543084	4.86374e-05	4.229e-05	10	16	16
ENSG00000125304.8	TM9SF2	-2.95382	-0.0563635	0.00313868	0.00377401	0.0531858	0.0288905	0.00324748	0.00201936	35	38	38
ENSG00000051009.6	FAM160A2	-2.94861	-0.0623119	0.00319204	0.00383588	0.0347902	0.0911664	1.06713e-07	1.32179e-07	7	7	7
ENSG00000178301.3	AQP11	-2.94486	-0.0442691	0.00323099	0.00388102	0.0764101	0.0680722	5.01132e-06	5.01462e-06	61	70	70
ENSG00000137218.6	FRS3	-2.94193	-0.0804656	0.00326172	0.0039166	0.021916	0.0441991	0.00025727	0.000198678	14	14	14
ENSG00000196917.4	HCAR1	2.9364	0.0621844	0.00332045	0.00398461	0.0361022	0.0392527	0.000581885	0.000421464	20	23	23
ENSG00000177025.3	C19orf18	-2.93276	-0.0798994	0.00335968	0.00403	0.0199883	0.0302464	0.00259011	0.00165411	27	28	28
ENSG00000168291.8	PDHB	-2.92824	-0.103855	0.00340884	0.00408686	0.0119155	0.0181273	0.0200701	0.0102804	15	15	15
ENSG00000133103.12	COG6	2.92753	0.0239504	0.00341671	0.00409597	0.262258	0.290176	7.96818e-24	4.03499e-23	89	90	90
ENSG00000122565.14	CBX3	-2.92596	-0.0747602	0.00343399	0.00411594	0.027715	0.0311384	0.00223257	0.00144346	22	25	25
ENSG00000128218.7	VPREB3	-2.92556	-0.077881	0.00343839	0.00412103	0.0230433	0.0249669	0.00626864	0.00363539	16	19	19
ENSG00000164062.8	APEH	-2.9251	-0.0577856	0.00344351	0.00412695	0.0413657	0.0537795	5.30661e-05	4.58443e-05	28	36	36
ENSG00000134744.9	ZCCHC11	-2.92016	-0.0723766	0.0034985	0.0041905	0.0437994	0.0763187	1.2757e-06	1.37225e-06	20	22	22
ENSG00000162944.6	RFTN2	-2.91074	-0.0455947	0.00360574	0.00431433	0.0646273	0.122199	5.43422e-10	8.84132e-10	20	21	21
ENSG00000213347.6	MXD3	2.90941	0.0479506	0.00362117	0.00433214	0.0752824	0.135312	5.57927e-11	1.02127e-10	34	49	49
ENSG00000134748.12	PRPF38A	-2.90374	-0.131274	0.00368737	0.0044085	0.0201698	0.0680314	5.04526e-06	5.04685e-06	9	9	9
ENSG00000237541.3	HLA-DQA2	2.90065	0.0198691	0.00372387	0.00445058	0.400424	0.588912	4.38795e-59	2.37837e-57	52	61	61
ENSG00000119636.11	CCDC176	2.8965	0.0315605	0.00377356	0.00450786	0.119867	0.0471851	0.000157279	0.000126053	60	69	69
ENSG00000179344.12	HLA-DQB1	-2.89649	-0.0214217	0.00377367	0.00450798	0.31871	0.669878	3.28166e-73	8.00431e-71	51	66	66
ENSG00000124019.9	FAM124B	-2.89204	-0.0663814	0.00382755	0.00457005	0.0324419	0.0175025	0.0223566	0.0113211	47	57	57
ENSG00000121005.4	CRISPLD1	-2.89145	-0.113133	0.00383467	0.00457825	0.0117623	0.0147112	0.0363746	0.017368	8	8	8
ENSG00000172425.6	TTC36	2.89085	0.0924517	0.003842	0.00458668	0.0146268	0.0257652	0.00548105	0.00322724	11	12	12
ENSG00000148516.17	ZEB1	2.88715	0.183351	0.00388755	0.00463913	0.00592627	0.00971854	0.0893589	0.0379383	5	6	6
ENSG00000137817.12	PARP6	-2.88579	-0.0784767	0.00390431	0.00465842	0.0244182	0.0316281	0.00205791	0.0013421	20	31	31
ENSG00000004399.8	PLXND1	2.8761	0.127044	0.0040262	0.00479863	0.00788241	0.0141455	0.0401901	0.0189334	15	22	22
ENSG00000107789.11	MINPP1	2.87485	0.0779674	0.00404224	0.00481707	0.0448767	0.0260791	0.00519958	0.00307886	37	46	46
ENSG00000182566.8	CLEC4G	2.85825	0.0739942	0.00425984	0.00506697	0.0281033	0.0656047	7.53818e-06	7.36438e-06	9	11	11
ENSG00000166562.4	SEC11C	2.85609	0.0473943	0.00428889	0.00510029	0.0615005	0.0892359	1.47552e-07	1.80323e-07	31	32	32
ENSG00000160214.8	RRP1	2.85333	0.0775291	0.00432631	0.00514322	0.0236863	0.0512401	8.06378e-05	6.77053e-05	13	13	13
ENSG00000204469.8	PRRC2A	-2.85071	-0.0964471	0.00436215	0.00518431	0.0178109	0.0323379	0.00182886	0.00120507	16	19	19
ENSG00000067836.8	ROGDI	2.84528	0.0390426	0.0044372	0.00527033	0.0957059	0.0862258	2.44338e-07	2.91545e-07	62	69	69
ENSG00000133962.3	CATSPERB	-2.8443	-0.0332167	0.00445095	0.00528608	0.105858	0.187406	4.8388e-15	1.2887e-14	22	23	23
ENSG00000117601.9	SERPINC1	2.84111	0.0520612	0.00449566	0.0053373	0.0699748	0.115893	1.60737e-09	2.50114e-09	18	20	20
ENSG00000168569.7	TMEM223	-2.84029	-0.0519907	0.00450732	0.00535064	0.0414768	0.0789562	8.22467e-07	9.08072e-07	15	20	20
ENSG00000153922.6	CHD1	-2.8325	-0.203693	0.00461861	0.00547803	0.00351237	0.00864635	0.109176	0.0449372	4	4	4
ENSG00000123739.6	PLA2G12A	2.83023	0.039876	0.00465142	0.00551557	0.0824198	0.122962	4.76326e-10	7.8061e-10	26	29	29
ENSG00000169047.5	IRS1	-2.82853	-0.0763928	0.00467626	0.00554398	0.0209546	0.0449966	0.00022558	0.00017546	17	17	17
ENSG00000175356.8	SCUBE2	-2.82316	-0.0213284	0.0047553	0.00563435	0.243149	0.309311	1.35327e-25	7.75132e-25	41	41	41
ENSG00000159339.9	PADI4	-2.81999	-0.0751152	0.00480255	0.00568834	0.0254989	0.0598432	1.95251e-05	1.80222e-05	8	8	8
ENSG00000205078.5	SYCE1L	-2.81647	-0.0182533	0.00485543	0.00574876	0.410669	0.490129	3.33752e-45	7.45701e-44	52	59	59
ENSG00000133477.12	FAM83F	2.81616	0.120406	0.0048601	0.00575409	0.00944554	0.0305537	0.00246086	0.0015799	5	5	5
ENSG00000109911.13	ELP4	-2.81571	-0.0917978	0.00486695	0.00576191	0.01264	0.0300798	0.00266305	0.0016952	17	17	17
ENSG00000110492.11	MDK	2.8065	0.0912974	0.00500835	0.00592333	0.0158434	0.0145646	0.0373253	0.0177524	11	13	13
ENSG00000100227.13	POLDIP3	-2.80237	-0.026115	0.00507289	0.00599694	0.178258	0.149482	4.6114e-12	9.45183e-12	90	104	104
ENSG00000130311.6	DDA1	-2.7996	-0.33483	0.00511663	0.00604682	0.00115725	0.0140002	0.0412359	0.0193793	4	4	4
ENSG00000138380.13	CARF	2.7897	0.0443072	0.00527562	0.00622799	0.0724766	0.1089	5.31278e-09	7.75954e-09	22	23	23
ENSG00000215527.3	AP005482.1	-2.77798	-0.0842559	0.00546979	0.00644899	0.0179219	0.0103844	0.0790352	0.0340391	18	22	22
ENSG00000175040.4	CHST2	2.77783	0.073501	0.00547239	0.00645194	0.0251395	0.0728355	2.27539e-06	2.36418e-06	11	11	11
ENSG00000176715.11	ACSF3	-2.77225	-0.0344537	0.00556698	0.0065595	0.114159	0.143722	1.27609e-11	2.48505e-11	51	76	76
ENSG00000145022.4	TCTA	-2.76295	-0.0522979	0.0057282	0.00674268	0.0583065	0.0524325	6.62548e-05	5.65069e-05	31	45	45
ENSG00000143157.7	POGK	-2.76105	-0.0915325	0.00576158	0.00678059	0.0148821	0.0478187	0.000141688	0.000114214	11	13	13
ENSG00000198646.9	NCOA6	2.75443	0.0418084	0.00587948	0.0069144	0.0723722	0.102629	1.5425e-08	2.11862e-08	39	47	47
ENSG00000226124.2	FTCDNL1	-2.75393	-0.0205688	0.00588845	0.00692458	0.399008	0.458188	2.7749e-41	4.58866e-40	65	77	77
ENSG00000203760.4	CENPW	2.75042	0.062355	0.00595187	0.00699652	0.0398816	0.052167	6.9217e-05	5.88933e-05	24	26	26
ENSG00000163257.6	DCAF16	-2.74639	-0.0299939	0.00602552	0.00708003	0.128507	0.153426	2.28913e-12	4.84812e-12	38	40	40
ENSG00000172803.13	SNX32	2.74128	0.0236852	0.00612002	0.00718713	0.210453	0.330512	1.29837e-27	8.46374e-27	15	15	15
ENSG00000122643.14	NT5C3A	2.7378	0.0419441	0.00618519	0.00726096	0.0586229	0.0975811	3.62317e-08	4.76403e-08	24	33	33
ENSG00000145354.5	CISD2	2.73728	0.0420048	0.0061949	0.00727195	0.0675395	0.130321	1.33148e-10	2.34343e-10	29	30	30
ENSG00000142065.9	ZFP14	-2.73201	-0.0688018	0.00629485	0.00738512	0.0322632	0.0237858	0.00764978	0.00436	24	31	31
ENSG00000268466.1	AL132989.1	2.72056	0.069265	0.00651715	0.0076366	0.0900264	0.028674	0.00336703	0.00208572	66	71	71
ENSG00000165646.7	SLC18A2	-2.71773	-0.235143	0.00657307	0.00769981	0.011819	0.0269205	0.00451511	0.00271029	17	18	18
ENSG00000125166.8	GOT2	2.71757	0.0657587	0.0065763	0.00770347	0.0263559	0.0667947	6.19116e-06	6.11578e-06	6	6	6
ENSG00000172500.8	FIBP	2.7149	0.0788014	0.00662949	0.00776357	0.0199052	0.0612151	1.55684e-05	1.45723e-05	11	11	11
ENSG00000143437.16	ARNT	-2.71348	-0.0682068	0.00665806	0.00779585	0.0279076	0.0460259	0.000190381	0.000149954	14	19	19
ENSG00000214447.3	FAM187A	2.70705	0.0339057	0.00678849	0.00794315	0.0982836	0.166926	2.03648e-13	4.72691e-13	25	29	29
ENSG00000011638.6	TMEM159	-2.70201	-0.494618	0.00689213	0.00806013	0.000491926	0.0182008	0.0198175	0.0101673	1	1	1
ENSG00000174197.12	MGA	2.70184	0.0960554	0.00689564	0.00806409	0.01236	0.0149974	0.0345898	0.016627	16	17	17
ENSG00000102543.10	CDADC1	2.6926	0.087784	0.0070897	0.00828295	0.0164826	0.0334718	0.00151498	0.00101308	8	9	9
ENSG00000101367.8	MAPRE1	2.68876	0.0711376	0.00717175	0.00837543	0.0235811	0.0724362	2.43126e-06	2.51364e-06	5	5	5
ENSG00000054282.11	SDCCAG8	2.68749	0.0388823	0.00719913	0.00840628	0.0830539	0.175167	4.5681e-14	1.11143e-13	12	12	12
ENSG00000184949.11	FAM227A	2.68698	0.0416729	0.00721012	0.00841866	0.0745734	0.147551	6.49121e-12	1.30132e-11	27	31	31
ENSG00000118526.6	TCF21	2.68656	0.0735042	0.00721922	0.00842892	0.027711	0.0315863	0.00207226	0.00135056	21	26	26
ENSG00000255408.2	PCDHA3	-2.68197	-0.0937831	0.00731898	0.00854127	0.0130681	0.0108707	0.0723062	0.0314929	19	20	20
ENSG00000156603.10	MED19	-2.67863	-0.0260212	0.00739244	0.00862399	0.172071	0.211314	5.49571e-17	1.7657e-16	47	76	76
ENSG00000119632.3	IFI27L2	2.67831	0.047221	0.0073994	0.00863181	0.0501725	0.0844041	3.31384e-07	3.8922e-07	23	29	29
ENSG00000170615.10	SLC26A5	-2.67626	-0.129523	0.0074449	0.00868303	0.00799234	0.0155636	0.0313222	0.0152491	11	11	11
ENSG00000125648.10	SLC25A23	-2.67429	-0.0691921	0.00748869	0.0087323	0.0204798	0.0118197	0.0608693	0.0271048	28	36	36
ENSG00000161981.6	SNRNP25	-2.67397	-0.0312847	0.00749592	0.00874044	0.104124	0.181921	1.3285e-14	3.41089e-14	10	18	18
ENSG00000186792.11	HYAL3	-2.67336	-0.0439134	0.00750949	0.0087557	0.0763311	0.133013	8.33253e-11	1.49808e-10	12	14	14
ENSG00000135334.8	AKIRIN2	-2.67068	-0.1017	0.00756969	0.00882342	0.0149033	0.0157026	0.03057	0.0149476	13	15	15
ENSG00000175662.13	TOM1L2	2.67004	0.0670058	0.00758422	0.00883976	0.0274794	0.0391396	0.000592861	0.000428197	16	16	16
ENSG00000091181.15	IL5RA	-2.66808	-0.0397782	0.00762864	0.00888972	0.129404	0.032137	0.00189094	0.00124067	93	101	101
ENSG00000117174.6	ZNHIT6	2.66452	0.036385	0.00770981	0.00898097	0.102147	0.147542	6.50139e-12	1.30247e-11	43	43	43
ENSG00000155189.7	AGPAT5	-2.66199	-0.0695347	0.00776807	0.00904645	0.0755141	0.0978631	3.4547e-08	4.55069e-08	54	63	63
ENSG00000178971.9	CTC1	2.65932	0.0487714	0.00782983	0.00911584	0.0467178	0.122469	5.18663e-10	8.45732e-10	6	6	6
ENSG00000203896.5	LIME1	-2.65499	-0.0447906	0.00793097	0.00922944	0.0539733	0.0995016	2.61922e-08	3.50218e-08	46	48	48
ENSG00000171056.6	SOX7	2.65345	0.075118	0.00796747	0.00927042	0.0193038	0.0686547	4.55052e-06	4.57384e-06	15	15	15
ENSG00000165621.4	OXGR1	2.65141	0.02643	0.00801564	0.0093245	0.154442	0.254335	1.24609e-20	5.12249e-20	22	22	22
ENSG00000167799.5	NUDT8	2.64928	0.0780637	0.00806642	0.0093815	0.0184371	0.0258881	0.00536905	0.0031683	16	21	21
ENSG00000198952.7	SMG5	-2.64641	-0.0357534	0.00813512	0.00945859	0.0931111	0.155384	1.61527e-12	3.46611e-12	28	29	29
ENSG00000175826.7	CTDNEP1	-2.64612	-0.0682434	0.00814211	0.00946643	0.0217779	0.0416117	0.000394195	0.000295009	10	16	16
ENSG00000144199.7	FAHD2B	-2.64611	-0.0581471	0.00814236	0.00946671	0.042	0.0954077	5.22749e-08	6.77011e-08	15	17	17
ENSG00000121454.4	LHX4	-2.64591	-0.0417066	0.00814703	0.00947195	0.0641113	0.099669	2.5461e-08	3.4112e-08	31	34	34
ENSG00000066379.10	ZNRD1	2.64141	0.0551306	0.00825623	0.00959443	0.049435	0.108631	5.56218e-09	8.10357e-09	61	65	65
ENSG00000101638.9	ST8SIA5	2.6394	0.0703745	0.00830534	0.0096495	0.0276797	0.0201026	0.0142989	0.00760943	35	39	39
ENSG00000204403.5	CASP12	2.63689	0.111059	0.00836688	0.00971849	0.00827189	0.00914713	0.0993827	0.041523	6	21	21
ENSG00000166278.10	C2	2.63144	0.085275	0.00850234	0.00987028	0.0151854	0.025246	0.00598099	0.00348793	4	4	4
ENSG00000157107.9	FCHO2	-2.62895	-0.0394501	0.00856484	0.00994029	0.0692573	0.119342	8.88961e-10	1.4164e-09	17	17	17
ENSG00000130294.10	KIF1A	-2.62812	-0.0713324	0.00858593	0.00996391	0.0171942	0.0432587	0.000300418	0.000229703	13	17	17
ENSG00000143028.7	SYPL2	-2.62704	-0.125748	0.00861307	0.0099943	0.00708989	0.010367	0.0792871	0.0341237	5	5	5
ENSG00000189266.7	PNRC2	-2.62669	-0.565168	0.008622	0.0100043	0.000383577	0.0534412	5.61092e-05	4.82454e-05	2	4	4
ENSG00000164308.12	ERAP2	2.62636	0.0127901	0.00863029	0.0100136	0.648969	0.716337	5.65676e-83	2.75949e-80	80	82	82
ENSG00000104313.13	EYA1	2.61881	0.0421442	0.00882365	0.01023	0.0600233	0.144283	1.15587e-11	2.26145e-11	12	12	12
ENSG00000130775.11	THEMIS2	-2.61874	-0.0650349	0.00882554	0.0102321	0.0251471	0.0254648	0.00576492	0.00337132	18	21	21
ENSG00000048028.7	USP28	-2.61835	-0.0559092	0.00883561	0.0102434	0.0313435	0.00894932	0.103132	0.0428183	28	29	29
ENSG00000147419.12	CCDC25	-2.6173	-0.0899463	0.00886287	0.0102739	0.0221152	0.0278872	0.00384033	0.00234467	21	21	21
ENSG00000170545.12	SMAGP	-2.61638	-0.0640674	0.00888685	0.0103007	0.0340767	0.0441126	0.000260965	0.000201271	29	30	30
ENSG00000135269.13	TES	2.61554	0.0607589	0.00890861	0.010325	0.0266218	0.0532999	5.74306e-05	4.93092e-05	30	31	31
ENSG00000204516.5	MICB	-2.61316	-0.0199648	0.00897087	0.0103947	0.266018	0.44036	3.40988e-39	4.99024e-38	73	77	77
ENSG00000048540.10	LMO3	2.61246	0.0689548	0.00898943	0.0104154	0.0224929	0.0178752	0.0209622	0.0106927	15	15	15
ENSG00000087502.13	ERGIC2	2.60983	0.0398372	0.00905866	0.0104928	0.0831773	0.129083	1.65096e-10	2.861e-10	30	31	31
ENSG00000198182.8	ZNF607	-2.60832	-0.0832593	0.00909879	0.0105377	0.0160922	0.0316884	0.00203736	0.00132929	22	25	25
ENSG00000107816.13	LZTS2	-2.60682	-0.0817903	0.0091388	0.0105824	0.0158772	0.0232045	0.00843946	0.00476498	10	10	10
ENSG00000019144.12	PHLDB1	-2.60679	-0.0262864	0.00913951	0.0105832	0.0504701	0.0337318	0.00145101	0.000974974	44	48	48
ENSG00000163297.12	ANTXR2	2.60672	0.0818125	0.0091415	0.0105854	0.0178952	0.0124109	0.054727	0.0246927	10	10	10
ENSG00000168306.8	ACOX2	-2.60529	-0.0968368	0.00917965	0.010628	0.0120658	0.0486035	0.000124502	0.000101337	1	1	1
ENSG00000143924.14	EML4	2.60367	0.0341898	0.00922304	0.0106765	0.0727298	0.102744	1.51268e-08	2.08059e-08	17	21	21
ENSG00000171051.4	FPR1	-2.60262	-0.0464907	0.00925137	0.0107081	0.0509316	0.0417385	0.000386035	0.000289346	39	40	40
ENSG00000055070.12	SZRD1	2.59217	0.0719362	0.00953728	0.0110273	0.0251162	0.00991909	0.0861046	0.0367378	35	49	49
ENSG00000042429.6	MED17	-2.59192	-0.0499267	0.00954413	0.011035	0.0415087	0.0471287	0.000158748	0.00012716	32	37	37
ENSG00000164841.4	TMEM74	2.59079	0.0675765	0.00957573	0.0110702	0.0219483	0.0115341	0.0640939	0.028321	28	32	32
ENSG00000273173.1	SNURF	-2.59051	-0.0291165	0.00958327	0.0110787	0.133667	0.0303089	0.00256329	0.00163811	93	110	110
ENSG00000153443.8	UBALD1	2.58675	0.104327	0.00968866	0.0111962	0.00967406	0.0337332	0.00145067	0.000974974	3	3	3
ENSG00000141560.10	FN3KRP	-2.5848	-0.0154557	0.00974351	0.0112574	0.434063	0.571366	2.16383e-56	9.59599e-55	26	31	31
ENSG00000141452.5	C18orf8	-2.5814	-0.0301648	0.00984	0.0113649	0.115524	0.168379	1.56602e-13	3.68459e-13	19	23	23
ENSG00000163875.11	MEAF6	-2.58132	-0.0396513	0.00984228	0.0113675	0.0744397	0.108705	5.49243e-09	8.00992e-09	40	43	43
ENSG00000243708.4	PLA2G4B	2.57927	0.0278729	0.00990106	0.011433	0.117574	0.158861	8.67921e-13	1.90145e-12	27	28	28
ENSG00000168944.11	CEP120	-2.57612	-0.0981882	0.00999173	0.011534	0.0103698	0.012594	0.0529601	0.0239805	9	9	9
ENSG00000215114.3	UBXN2B	2.57579	0.0361973	0.0100011	0.0115445	0.089627	0.0848492	3.07618e-07	3.62033e-07	46	46	46
ENSG00000164818.11	HEATR2	2.57494	0.0460513	0.0100257	0.0115719	0.056119	0.109606	4.71065e-09	6.93548e-09	33	40	40
ENSG00000148842.13	CNNM2	-2.57459	-0.108188	0.0100358	0.0115831	0.0219824	0.0224883	0.00952744	0.00530456	18	22	22
ENSG00000144362.7	PHOSPHO2	-2.57326	-0.0339004	0.0100747	0.0116264	0.103173	0.177798	2.82664e-14	7.04716e-14	19	19	19
ENSG00000166598.8	HSP90B1	-2.5712	-0.0866624	0.0101348	0.0116934	0.0161062	0.0261533	0.0051352	0.00304631	14	14	14
ENSG00000196782.8	MAML3	2.56928	0.12029	0.0101911	0.011756	0.0167032	0.0123264	0.0555634	0.02502	17	24	24
ENSG00000089693.6	MLF2	2.56671	0.0484855	0.0102669	0.0118404	0.0501296	0.138217	3.35629e-11	6.28911e-11	11	11	11
ENSG00000120322.2	PCDHB8	2.56428	0.0255961	0.010339	0.0119207	0.172974	0.264877	1.48503e-21	6.49713e-21	37	40	40
ENSG00000137502.5	RAB30	-2.56316	-0.0313879	0.0103725	0.0119579	0.119492	0.147096	7.03523e-12	1.40365e-11	42	45	45
ENSG00000134815.14	DHX34	2.56013	0.0510986	0.0104634	0.0120591	0.0433441	0.0603773	1.78776e-05	1.66168e-05	30	32	32
ENSG00000130656.4	HBZ	2.55877	0.0494822	0.0105045	0.0121048	0.0445209	0.128942	1.69192e-10	2.92852e-10	4	5	5
ENSG00000154451.10	GBP5	-2.55769	-0.0672916	0.010537	0.0121409	0.0257796	0.0398481	0.000527396	0.000384566	14	15	15
ENSG00000163611.7	SPICE1	-2.55756	-0.111203	0.0105411	0.0121455	0.0410666	0.064766	8.65943e-06	8.38421e-06	32	40	40
ENSG00000187837.2	HIST1H1C	-2.55723	-0.0452301	0.010551	0.0121565	0.0497753	0.013991	0.041303	0.0194015	37	42	42
ENSG00000140832.5	MARVELD3	-2.5556	-0.0283074	0.0106006	0.0122117	0.135598	0.181667	1.39192e-14	3.56434e-14	38	39	39
ENSG00000135632.7	SMYD5	-2.55199	-0.0690416	0.010711	0.0123344	0.0191261	0.0270693	0.00440389	0.00264896	20	21	21
ENSG00000165272.10	AQP3	2.54972	0.0326338	0.010781	0.0124122	0.0957155	0.176468	3.60356e-14	8.87823e-14	19	22	22
ENSG00000139624.8	CERS5	-2.54821	-0.0538672	0.0108277	0.0124641	0.0345003	0.0754953	1.46286e-06	1.5638e-06	15	15	15
ENSG00000206579.7	XKR4	-2.54702	-0.129412	0.0108648	0.0125052	0.00907471	0.0141811	0.039938	0.0188419	30	31	31
ENSG00000134049.3	IER3IP1	-2.54647	-0.028971	0.010882	0.0125244	0.133725	0.109729	4.61247e-09	6.79433e-09	70	70	70
ENSG00000197181.7	PIWIL2	-2.54536	-0.0223488	0.0109166	0.0125628	0.220213	0.383119	6.63364e-33	6.31239e-32	11	11	11
ENSG00000105576.11	TNPO2	2.5392	0.103499	0.0111106	0.0127782	0.00880664	0.0335804	0.00148794	0.000996358	1	1	1
ENSG00000130768.10	SMPDL3B	2.5376	0.055801	0.0111615	0.0128347	0.0314615	0.0578825	2.69816e-05	2.42919e-05	17	20	20
ENSG00000188690.8	UROS	2.53695	0.0273363	0.0111823	0.0128578	0.152599	0.28018	6.42202e-23	3.081e-22	16	16	16
ENSG00000215218.3	UBE2QL1	-2.53684	-0.071582	0.0111857	0.0128616	0.0220209	0.0279431	0.00380458	0.0023243	25	30	30
ENSG00000188452.9	CERKL	2.5356	0.0466116	0.0112254	0.0129056	0.0549201	0.0144521	0.0380725	0.0180579	49	61	61
ENSG00000108510.5	MED13	-2.53508	-0.0806237	0.011242	0.0129241	0.0144341	0.0383525	0.000675201	0.00048284	6	8	8
ENSG00000167220.7	HDHD2	2.53143	0.038807	0.0113598	0.0130547	0.0593251	0.105888	8.87016e-09	1.25664e-08	41	41	41
ENSG00000124733.3	MEA1	-2.52428	-0.0446095	0.0115935	0.0133139	0.0532372	0.0901606	1.26347e-07	1.54991e-07	23	24	24
ENSG00000146243.9	IRAK1BP1	2.52323	0.0362795	0.0116282	0.0133523	0.0820918	0.145891	8.70372e-12	1.72246e-11	20	20	20
ENSG00000164008.9	C1orf50	-2.5231	-0.0740318	0.0116324	0.013357	0.0178406	0.0201548	0.0141719	0.00755559	13	19	19
ENSG00000175216.10	CKAP5	-2.51861	-0.100063	0.011782	0.0135227	0.0123143	0.017695	0.021625	0.0109887	9	10	10
ENSG00000131558.10	EXOC4	2.51542	0.0574479	0.011889	0.0136413	0.0351431	0.0339792	0.00139267	0.00093901	29	31	31
ENSG00000187145.10	MRPS21	-2.51411	-0.0870991	0.0119334	0.0136905	0.0102655	0.0180193	0.0204475	0.0104593	10	10	10
ENSG00000186867.6	QRFPR	-2.51343	-0.0329943	0.0119564	0.0137159	0.0684854	0.164161	3.35192e-13	7.64677e-13	12	12	12
ENSG00000138685.8	FGF2	2.5039	0.0661909	0.0122832	0.0140776	0.0299275	0.0134627	0.0453581	0.0210063	32	36	36
ENSG00000138109.9	CYP2C9	2.50322	0.0431028	0.0123069	0.0141038	0.0596194	0.105518	9.44744e-09	1.33327e-08	30	32	32
ENSG00000087338.4	GMCL1	2.50249	0.0587617	0.0123323	0.0141319	0.0283991	0.0301454	0.00263408	0.00167968	17	24	24
ENSG00000130520.6	LSM4	2.50145	0.0303706	0.0123687	0.0141721	0.100767	0.182729	1.14519e-14	2.95581e-14	24	24	24
ENSG00000162482.4	AKR7A3	-2.5003	-0.0349194	0.0124088	0.0142165	0.0794006	0.137037	4.12653e-11	7.64916e-11	75	98	98
ENSG00000069966.14	GNB5	-2.49783	-0.025276	0.0124956	0.0143125	0.149744	0.221499	7.84621e-18	2.68286e-17	38	44	44
ENSG00000220205.4	VAMP2	2.49331	0.0733671	0.0126557	0.0144894	0.0179117	0.0286139	0.00340105	0.00210501	9	10	10
ENSG00000027001.7	MIPEP	-2.49229	-0.0914176	0.0126922	0.0145298	0.0107912	0.0140583	0.0408137	0.0191994	9	9	9
ENSG00000140577.11	CRTC3	-2.49226	-0.0337338	0.0126932	0.0145309	0.0481578	0.0244312	0.00686063	0.00394045	45	60	60
ENSG00000142694.6	EVA1B	2.49055	0.127347	0.0127544	0.0145985	0.0057144	0.0080589	0.122031	0.0493609	6	7	7
ENSG00000185038.10	MROH2A	-2.49046	-0.0345946	0.0127579	0.0146023	0.098061	0.0768227	1.17314e-06	1.26751e-06	64	76	76
ENSG00000073584.14	SMARCE1	2.48551	0.033395	0.0129365	0.0147996	0.0904726	0.191221	2.38811e-15	6.638e-15	8	8	8
ENSG00000141076.13	CIRH1A	2.48448	0.0359157	0.012974	0.014841	0.106063	0.167228	1.92828e-13	4.48643e-13	15	18	18
ENSG00000250067.7	YJEFN3	2.48273	0.0444803	0.0130381	0.0149118	0.0743202	0.0803631	6.50579e-07	7.3182e-07	53	64	64
ENSG00000148158.12	SNX30	-2.47951	-0.392169	0.0131563	0.0150423	0.000562081	0.0119106	0.0598796	0.0267088	1	1	1
ENSG00000268040.1	PRED62	2.47887	0.0611295	0.0131799	0.0150683	0.0304077	0.0674967	5.51213e-06	5.49135e-06	19	22	22
ENSG00000143167.7	GPA33	-2.47808	-0.128074	0.0132091	0.0151006	0.00583628	0.0198622	0.0148989	0.00788283	7	7	7
ENSG00000088053.7	GP6	2.47749	0.0696705	0.0132311	0.0151248	0.0203558	0.0463465	0.000180584	0.000142892	25	30	30
ENSG00000157259.6	GATAD1	2.47721	0.0265747	0.0132413	0.0151361	0.164852	0.236691	4.11065e-19	1.54053e-18	29	31	31
ENSG00000159055.3	MIS18A	-2.47578	-0.0691545	0.0132945	0.0151948	0.0180184	0.0366322	0.000897394	0.000628381	15	15	15
ENSG00000115310.13	RTN4	-2.4745	-0.0219223	0.0133424	0.0152476	0.311949	0.399769	1.13247e-34	1.21416e-33	47	49	49
ENSG00000103111.10	MON1B	-2.47152	-0.0296051	0.013454	0.0153707	0.116928	0.159488	7.75709e-13	1.7071e-12	50	51	51
ENSG00000143156.9	NME7	-2.47039	-0.0197677	0.0134965	0.0154176	0.2515	0.229285	1.74267e-18	6.27389e-18	86	103	103
ENSG00000112787.8	FBRSL1	-2.47026	-0.0411197	0.0135015	0.0154231	0.0592359	0.0434711	0.000290081	0.000222321	31	43	43
ENSG00000140386.8	SCAPER	-2.46767	-0.0213553	0.0135997	0.0155313	0.203335	0.322727	7.26936e-27	4.44194e-26	21	21	21
ENSG00000115677.12	HDLBP	-2.46664	-0.0318668	0.0136387	0.0155744	0.100785	0.205973	1.51086e-16	4.68946e-16	10	10	10
ENSG00000187676.7	B3GALTL	-2.46611	-0.0302581	0.013659	0.0155968	0.114327	0.0938248	6.82468e-08	8.68492e-08	54	55	55
ENSG00000113249.8	HAVCR1	-2.46266	-0.0462062	0.0137912	0.0157424	0.0488445	0.102434	1.59431e-08	2.18568e-08	11	11	11
ENSG00000153786.8	ZDHHC7	-2.46132	-0.0398837	0.0138428	0.0157993	0.0677437	0.142635	1.54533e-11	2.98355e-11	21	22	22
ENSG00000174705.7	SH3PXD2B	2.4608	0.0973816	0.0138628	0.0158213	0.0116823	0.0463068	0.00018177	0.000143713	3	3	3
ENSG00000114790.8	ARHGEF26	2.45848	0.0379507	0.0139528	0.0159205	0.11915	0.184183	8.76627e-15	2.28073e-14	76	83	83
ENSG00000170606.9	HSPA4	2.45399	0.0221471	0.0141283	0.0161137	0.189197	0.124015	3.97163e-10	6.60117e-10	64	75	75
ENSG00000188295.10	ZNF669	-2.45302	-0.0458507	0.0141664	0.0161556	0.0487727	0.138577	3.15119e-11	5.92376e-11	4	4	4
ENSG00000259494.1	MRPL46	2.44673	0.408033	0.014416	0.0164303	0.000520398	0.0115168	0.0642947	0.0283926	8	8	8
ENSG00000120656.7	TAF12	2.4463	0.618939	0.0144332	0.0164493	0.000250894	0.015086	0.034056	0.016419	3	3	3
ENSG00000135537.12	LACE1	2.44237	0.053263	0.014591	0.0166229	0.0386426	0.0286711	0.00336865	0.00208629	34	37	37
ENSG00000188848.11	BEND4	-2.43954	-0.0483149	0.0147061	0.0167494	0.0421918	0.0522189	6.86274e-05	5.84256e-05	25	25	25
ENSG00000188612.7	SUMO2	-2.43932	-0.0520404	0.0147148	0.016759	0.037106	0.0479508	0.000138638	0.000112032	17	17	17
ENSG00000165985.8	C1QL3	-2.43922	-0.0139658	0.0147189	0.0167635	0.482414	0.590519	2.45428e-59	1.40853e-57	40	58	58
ENSG00000107404.13	DVL1	-2.43922	-0.126729	0.0147191	0.0167637	0.00694583	0.0124921	0.0539359	0.0243809	5	6	6
ENSG00000008394.8	MGST1	2.43894	0.0289242	0.0147302	0.0167759	0.107679	0.167953	1.69156e-13	3.96402e-13	37	39	39
ENSG00000196465.6	MYL6B	2.43665	0.0901762	0.0148239	0.0168789	0.0146693	0.0431685	0.000304923	0.000232782	14	22	22
ENSG00000197548.8	ATG7	2.43655	0.0546811	0.014828	0.0168834	0.0359956	0.0542301	4.92685e-05	4.28163e-05	25	28	28
ENSG00000164251.4	F2RL1	-2.43583	-0.0635179	0.0148577	0.0169161	0.023217	0.0294632	0.00295144	0.00185857	26	26	26
ENSG00000173566.9	NUDT18	2.43466	0.0566002	0.0149057	0.0169688	0.0311448	0.0805713	6.2838e-07	7.08485e-07	5	5	5
ENSG00000185917.9	SETD4	2.43461	0.0612984	0.0149077	0.0169711	0.0243979	0.0231231	0.00855636	0.00482261	37	40	40
ENSG00000103549.17	RNF40	2.43366	0.0499596	0.0149469	0.0170141	0.0425155	0.106611	7.84529e-09	1.1174e-08	12	12	12
ENSG00000234906.4	APOC2	2.43313	0.0703007	0.014969	0.0170384	0.0190314	0.0331212	0.00160577	0.00106817	13	13	13
ENSG00000171903.12	CYP4F11	2.43271	0.0217648	0.0149864	0.0170575	0.208105	0.347423	2.8731e-29	2.08669e-28	16	16	16
ENSG00000162885.8	B3GALNT2	-2.43211	-0.02352	0.0150112	0.0170847	0.155037	0.255492	9.88006e-21	4.10187e-20	41	42	42
ENSG00000178053.13	MLF1	2.43031	0.0747134	0.0150861	0.017167	0.0174767	0.0211105	0.0120399	0.00653317	7	7	7
ENSG00000185989.9	RASA3	-2.43018	-0.0351809	0.0150911	0.0171726	0.0815532	0.174521	5.1387e-14	1.24611e-13	20	23	23
ENSG00000185499.12	MUC1	2.42865	0.0630096	0.015155	0.0172428	0.0246893	0.0294465	0.00295965	0.00186254	19	19	19
ENSG00000185339.4	TCN2	-2.42836	-0.0776589	0.0151675	0.0172564	0.0144884	0.015915	0.0294567	0.0144612	10	11	11
ENSG00000087884.10	AAMDC	-2.42725	-0.0319501	0.0152137	0.0173072	0.12125	0.123901	4.05013e-10	6.72019e-10	50	59	59
ENSG00000164022.12	AIMP1	2.42686	0.353889	0.01523	0.0173251	0.000618037	0.0115314	0.0641254	0.0283306	3	3	3
ENSG00000175166.12	PSMD2	-2.42646	-0.0554994	0.0152471	0.0173439	0.0349058	0.0905925	1.17509e-07	1.45e-07	7	7	7
ENSG00000001617.7	SEMA3F	-2.42587	-0.0895908	0.0152719	0.0173711	0.012299	0.0151224	0.0338392	0.0163171	9	10	10
ENSG00000117153.11	KLHL12	-2.42474	-0.053543	0.0153193	0.0174232	0.0312215	0.0512149	8.09724e-05	6.79668e-05	14	17	17
ENSG00000108064.6	TFAM	-2.42442	-0.0375293	0.0153329	0.0174381	0.0775205	0.0901253	1.27097e-07	1.55845e-07	30	32	32
ENSG00000196357.7	ZNF565	2.42027	0.108793	0.015509	0.0176314	0.0085942	0.0199154	0.0147641	0.00781999	6	6	6
ENSG00000176024.12	ZNF613	2.41991	0.127545	0.0155243	0.0176482	0.0065417	0.0135245	0.0448629	0.0208165	7	7	7
ENSG00000117862.7	TXNDC12	2.41983	0.0366168	0.0155278	0.0176521	0.0640211	0.0486277	0.000124007	0.000100962	43	56	56
ENSG00000151883.12	PARP8	-2.41647	-0.0282596	0.0156718	0.01781	0.118104	0.185198	7.27193e-15	1.9072e-14	21	23	23
ENSG00000145725.15	PPIP5K2	2.41512	0.0295112	0.0157302	0.0178741	0.0951718	0.136404	4.6096e-11	8.49619e-11	27	27	27
ENSG00000108733.5	PEX12	-2.41492	-0.0492277	0.0157386	0.0178833	0.0396177	0.0345184	0.00127355	0.000865876	37	39	39
ENSG00000134463.10	ECHDC3	-2.41481	-0.0364902	0.0157436	0.0178888	0.0736013	0.125777	2.92805e-10	4.92539e-10	31	37	37
ENSG00000149292.12	TTC12	2.4148	0.0154463	0.0157438	0.017889	0.367111	0.47339	4.04665e-43	7.59247e-42	56	62	62
ENSG00000119383.15	PPP2R4	2.41436	0.0433437	0.0157631	0.0179101	0.0520091	0.124128	3.89475e-10	6.48443e-10	12	13	13
ENSG00000188895.7	MSL1	-2.41371	-0.028345	0.0157912	0.017941	0.105483	0.118741	9.85615e-10	1.56189e-09	34	36	36
ENSG00000112414.10	GPR126	-2.41241	-0.0443244	0.0158474	0.0180027	0.0485797	0.0318583	0.00198063	0.00129517	34	37	37
ENSG00000170448.7	NFXL1	2.4113	0.0378026	0.015896	0.0180559	0.0597496	0.094141	6.47085e-08	8.27783e-08	24	25	25
ENSG00000203392.2	AC105020.1	2.41038	0.0528265	0.0159359	0.0180997	0.0344419	0.0119443	0.0595162	0.0265629	29	35	35
ENSG00000101104.8	PABPC1L	-2.41008	-0.100049	0.0159489	0.018114	0.0103355	0.0132198	0.0473613	0.0217584	17	17	17
ENSG00000165659.12	DACH1	2.40907	1.23102	0.0159933	0.0181627	5.64467e-05	0.011	0.0706216	0.030879	1	1	1
ENSG00000204540.6	PSORS1C1	2.40879	0.0213679	0.0160055	0.018176	0.213772	0.478991	8.26684e-44	1.63489e-42	38	45	45
ENSG00000130684.9	ZNF337	-2.40821	-0.0253333	0.0160309	0.0182038	0.164336	0.213628	3.53851e-17	1.14568e-16	38	46	46
ENSG00000167216.12	KATNAL2	-2.40569	-0.053953	0.0161417	0.0183253	0.0302778	0.0502409	9.50669e-05	7.887e-05	48	51	51
ENSG00000196867.3	ZFP28	2.40498	0.0457319	0.0161733	0.01836	0.0457692	0.0930157	7.82002e-08	9.86577e-08	16	17	17
ENSG00000133256.8	PDE6B	-2.40389	-0.588273	0.0162216	0.0184128	0.000366499	0.0185582	0.0186346	0.00962514	2	2	2
ENSG00000154222.10	CC2D1B	-2.40125	-0.0336984	0.0163393	0.0185418	0.133007	0.123522	4.32478e-10	7.14352e-10	52	63	63
ENSG00000135778.7	NTPCR	2.40102	0.0183988	0.0163495	0.018553	0.249083	0.384622	4.61425e-33	4.42806e-32	30	30	30
ENSG00000167081.12	PBX3	-2.40036	-0.025576	0.0163791	0.0185854	0.14545	0.151492	3.22854e-12	6.70667e-12	55	59	59
ENSG00000141458.8	NPC1	-2.39823	-0.0207638	0.0164744	0.0186898	0.210521	0.316379	2.9199e-26	1.73354e-25	20	24	24
ENSG00000183401.7	CCDC159	2.39798	0.0659724	0.0164857	0.0187022	0.025738	0.0187585	0.0180034	0.00933802	27	37	37
ENSG00000197748.8	WDR96	-2.39722	-0.0559356	0.0165199	0.0187396	0.0349651	0.043037	0.000311604	0.000237573	22	23	23
ENSG00000171700.9	RGS19	2.39441	0.070206	0.0166471	0.018879	0.018116	0.0623996	1.28027e-05	1.21349e-05	7	8	8
ENSG00000267127.2	RP11-795F19.5	2.39369	0.0750381	0.0166799	0.0189149	0.0160796	0.0198141	0.015022	0.00794226	7	8	8
ENSG00000111801.11	BTN3A3	2.39278	0.07334	0.0167212	0.0189601	0.0250335	0.0274135	0.00415721	0.0025189	25	27	27
ENSG00000114770.12	ABCC5	2.39221	0.0498768	0.0167473	0.0189886	0.035151	0.0518054	7.34665e-05	6.21297e-05	24	25	25
ENSG00000221986.2	MYBPHL	-2.39104	-0.15259	0.0168009	0.0190473	0.0222692	0.027278	0.00425259	0.00256849	37	49	49
ENSG00000013392.6	RWDD2A	-2.3897	-0.0693285	0.0168621	0.0191143	0.0411898	0.0186271	0.0184148	0.00952274	44	50	50
ENSG00000105889.10	STEAP1B	2.3895	0.0267579	0.0168711	0.0191242	0.167009	0.160693	6.24998e-13	1.39218e-12	60	63	63
ENSG00000269190.1	FBXO17	2.38759	0.0509411	0.0169591	0.0192205	0.0333987	0.0453208	0.00021384	0.000166994	15	15	15
ENSG00000267041.1	ZNF850	-2.38446	-0.0975962	0.0171044	0.0193794	0.00833912	0.0133883	0.0459622	0.0212323	11	11	11
ENSG00000166747.8	AP1G1	-2.38395	-0.0623782	0.0171279	0.0194051	0.0229911	0.0400381	0.0005111	0.000374081	11	11	11
ENSG00000112877.6	CEP72	-2.38353	-0.0567954	0.0171476	0.0194267	0.0260583	0.0742864	1.78828e-06	1.88347e-06	7	7	7
ENSG00000166037.6	CEP57	-2.37922	-0.0367003	0.0173491	0.019647	0.0749878	0.156097	1.42213e-12	3.06739e-12	22	22	22
ENSG00000269430.1	LRRC3DN	2.3784	0.0396025	0.0173878	0.0196893	0.0430201	0.0278674	0.0038531	0.00235148	35	39	39
ENSG00000110042.3	DTX4	2.37732	0.0729771	0.0174389	0.0197452	0.0156957	0.0175259	0.0222664	0.0112794	12	14	14
ENSG00000078043.11	PIAS2	-2.37504	-0.0797112	0.0175473	0.0198636	0.0140756	0.0165059	0.0265751	0.0132038	21	21	21
ENSG00000167740.5	CYB5D2	-2.37498	-0.0365519	0.0175501	0.0198667	0.0658488	0.0815155	5.36819e-07	6.1161e-07	35	50	50
ENSG00000154845.11	PPP4R1	2.3735	0.0759507	0.0176205	0.0199436	0.0165498	0.0374542	0.000783305	0.000553786	8	8	8
ENSG00000120669.11	SOHLH2	2.37284	0.0212387	0.0176517	0.0199778	0.210579	0.302399	5.97322e-25	3.22568e-24	48	48	48
ENSG00000198356.7	ASNA1	-2.37057	-0.0941214	0.0177605	0.0200966	0.00894352	0.0189768	0.0173407	0.00902148	9	9	9
ENSG00000105771.9	SMG9	2.3704	0.0682676	0.0177691	0.020106	0.0202611	0.0399975	0.000514542	0.000376224	11	12	12
ENSG00000075826.12	SEC31B	-2.36945	-0.0159159	0.0178147	0.0201558	0.340772	0.456698	4.17345e-41	6.67507e-40	33	35	35
ENSG00000197217.8	ENTPD4	-2.3687	-0.0393288	0.0178505	0.020195	0.0633973	0.039307	0.000576694	0.000418221	53	57	57
ENSG00000183779.5	ZNF703	-2.36853	-0.0573603	0.0178588	0.020204	0.0371007	0.0672518	5.74017e-06	5.70107e-06	18	18	18
ENSG00000150316.7	CWC15	-2.36852	-0.0377039	0.0178593	0.0202046	0.0706244	0.154025	2.05769e-12	4.37697e-12	12	13	13
ENSG00000135472.4	FAIM2	-2.36493	-0.0476025	0.0180336	0.0203949	0.0347701	0.0355751	0.00106901	0.000737606	12	14	14
ENSG00000244731.3	C4A	2.36236	0.0261525	0.0181592	0.020532	0.10455	0.23182	1.06452e-18	3.8947e-18	44	61	61
ENSG00000119522.11	DENND1A	2.36094	0.0899023	0.0182285	0.0206076	0.0142976	0.0112253	0.0677862	0.0297637	30	30	30
ENSG00000113141.11	IK	-2.3609	-0.0325291	0.0182309	0.0206103	0.0860257	0.123785	4.13221e-10	6.84087e-10	27	29	29
ENSG00000108592.12	FTSJ3	-2.36059	-0.0140573	0.0182457	0.0206265	0.497699	0.555931	4.11971e-54	1.52634e-52	48	54	54
ENSG00000198231.8	DDX42	2.35917	0.0604601	0.0183158	0.020703	0.0254263	0.059273	2.1451e-05	1.96266e-05	11	11	11
ENSG00000158006.9	PAFAH2	-2.35767	-0.0688873	0.0183902	0.0207842	0.018211	0.0283102	0.0035781	0.00220341	12	15	15
ENSG00000172167.3	MTBP	2.35549	0.0477968	0.0184984	0.0209022	0.0453434	0.0453863	0.000211546	0.000165379	24	24	24
ENSG00000198898.8	CAPZA2	2.34907	0.12196	0.0188206	0.0212536	0.0057744	0.0116449	0.0628223	0.0278389	8	8	8
ENSG00000108947.4	EFNB3	-2.34172	-0.025043	0.0191953	0.0216621	0.140211	0.199906	4.72837e-16	1.40077e-15	32	43	43
ENSG00000205464.7	ATP6AP1L	2.34013	0.0157494	0.0192773	0.0217514	0.337251	0.482329	3.18184e-44	6.46737e-43	19	20	20
ENSG00000168056.10	LTBP3	2.34005	0.0511688	0.0192813	0.0217557	0.0331772	0.0567237	3.26632e-05	2.89969e-05	12	12	12
ENSG00000188921.12	PTPLAD2	2.33992	0.0940346	0.0192881	0.0217632	0.0104611	0.00881544	0.105756	0.0437328	11	11	11
ENSG00000070061.10	IKBKAP	2.33844	0.0615077	0.0193647	0.0218466	0.0245236	0.0702211	3.51045e-06	3.5664e-06	6	6	6
ENSG00000184779.8	RPS17	-2.33642	-0.0360825	0.0194694	0.0219607	0.0702581	0.0803258	6.54633e-07	7.36097e-07	38	43	43
ENSG00000108352.7	RAPGEFL1	-2.33046	-0.029996	0.0197819	0.0223009	0.108032	0.166806	2.08081e-13	4.82215e-13	73	88	88
ENSG00000239887.3	C1orf226	2.33008	0.0734343	0.0198019	0.0223226	0.0232279	0.0343577	0.00130794	0.000887396	20	20	20
ENSG00000196872.6	KIAA1211L	2.32399	0.0670725	0.0201263	0.0226757	0.0221646	0.0635475	1.05913e-05	1.01473e-05	18	18	18
ENSG00000162341.11	TPCN2	2.32375	0.0304169	0.0201391	0.0226896	0.0876117	0.167878	1.71457e-13	4.01474e-13	27	35	35
ENSG00000180776.11	ZDHHC20	-2.31988	-0.0457362	0.0203473	0.0229161	0.0424271	0.0568437	3.20232e-05	2.84806e-05	25	28	28
ENSG00000147475.10	ERLIN2	-2.31751	-1.20265	0.020476	0.023056	6.57986e-05	0.0171931	0.0235867	0.0118762	1	2	2
ENSG00000142515.10	KLK3	2.31517	0.0998753	0.0206035	0.0231947	0.00932436	0.0126908	0.0520503	0.0236124	11	12	12
ENSG00000136243.12	NUPL2	2.31479	0.0230541	0.0206242	0.0232171	0.163963	0.221032	8.58263e-18	2.92782e-17	39	40	40
ENSG00000149295.9	DRD2	2.31163	0.102946	0.0207981	0.0234061	0.00865087	0.0265606	0.00479596	0.00286654	9	9	9
ENSG00000120664.6	SPG20OS	-2.30897	-0.0747337	0.0209452	0.023566	0.0103086	0.0105982	0.075997	0.0328903	23	24	24
ENSG00000185909.10	KLHDC8B	2.30806	0.0460994	0.0209956	0.0236207	0.0428522	0.0376643	0.000756554	0.000536429	29	34	34
ENSG00000072364.8	AFF4	2.30664	0.0280454	0.0210747	0.0237067	0.102475	0.108507	5.68095e-09	8.26427e-09	41	61	61
ENSG00000175575.8	PAAF1	-2.30661	-0.0199394	0.0210764	0.0237085	0.198364	0.270488	4.72935e-22	2.14279e-21	25	28	28
ENSG00000165983.10	PTER	2.3036	0.027086	0.0212453	0.0238919	0.111318	0.156069	1.42943e-12	3.08087e-12	33	33	33
ENSG00000105939.8	ZC3HAV1	-2.29893	-0.112353	0.0215089	0.0241782	0.00700923	0.0297345	0.00282082	0.00178592	10	10	10
ENSG00000197935.6	ZNF311	2.29399	0.0712954	0.0217912	0.0244845	0.0231441	0.0146481	0.0367804	0.0175389	10	11	11
ENSG00000112530.7	PACRG	-2.29319	-0.0251941	0.0218372	0.0245345	0.132813	0.130597	1.26909e-10	2.23767e-10	53	58	58
ENSG00000100033.12	PRODH	-2.29299	-0.0401508	0.0218487	0.0245469	0.0513689	0.104172	1.18721e-08	1.6547e-08	18	20	20
ENSG00000100299.13	ARSA	2.29051	0.0191891	0.0219919	0.0247022	0.176545	0.263753	1.86569e-21	8.10197e-21	19	26	26
ENSG00000224389.4	C4B	-2.29049	-0.0137942	0.0219928	0.0247033	0.0535703	0.0592055	2.16915e-05	1.98342e-05	38	57	57
ENSG00000156398.8	SFXN2	2.29043	0.0947305	0.0219966	0.0247073	0.0101116	0.0160857	0.0285923	0.0140793	7	7	7
ENSG00000105404.6	RABAC1	2.28421	0.0641158	0.0223591	0.0251004	0.0219552	0.079201	7.89599e-07	8.7376e-07	8	10	10
ENSG00000160284.10	SPATC1L	-2.28254	-0.0165678	0.0224576	0.0252071	0.364011	0.510075	8.91026e-48	2.28769e-46	28	39	39
ENSG00000228696.4	ARL17B	2.28218	0.0236459	0.0224788	0.0252301	0.118169	0.28524	2.24091e-23	1.10606e-22	61	70	70
ENSG00000122550.13	KLHL7	-2.28009	-0.0948043	0.0226024	0.0253641	0.0100618	0.019271	0.0164867	0.00862321	9	9	9
ENSG00000115514.7	TXNDC9	-2.2791	-1.23897	0.022661	0.0254277	5.5408e-05	0.0219979	0.010354	0.00571366	1	1	1
ENSG00000169902.9	TPST1	-2.27876	-0.0944491	0.0226816	0.02545	0.0138388	0.0191148	0.0169346	0.00883064	19	23	23
ENSG00000174915.7	PTDSS2	2.27855	0.039926	0.022694	0.0254633	0.0483511	0.0956272	5.03767e-08	6.53007e-08	13	20	20
ENSG00000136011.10	STAB2	-2.27807	-0.0717956	0.0227223	0.0254941	0.0180755	0.0263525	0.00496633	0.00295629	26	29	29
ENSG00000112308.8	C6orf62	2.27687	0.019759	0.0227938	0.0255715	0.0787903	0.0936928	6.978e-08	8.86077e-08	37	45	45
ENSG00000089022.9	MAPKAPK5	2.27582	0.148318	0.0228566	0.0256396	0.00933287	0.0112379	0.0676307	0.0297088	37	45	45
ENSG00000150637.4	CD226	-2.27102	-1.02891	0.0231457	0.0259526	9.68236e-05	0.0103295	0.0798351	0.0343281	2	2	2
ENSG00000099785.6	2002-03-01	2.2688	0.0182227	0.0232807	0.0260988	0.24066	0.382061	8.56101e-33	8.00557e-32	19	20	20
ENSG00000135047.10	CTSL	-2.26729	-0.0729279	0.0233725	0.0261982	0.0155527	0.0582916	2.52209e-05	2.2812e-05	8	9	9
ENSG00000085982.9	USP40	2.26626	0.0192794	0.0234355	0.0262664	0.175137	0.29012	8.06316e-24	4.07604e-23	16	18	18
ENSG00000152193.7	RNF219	-2.26555	-0.0523236	0.0234787	0.0263131	0.0300459	0.0550344	4.31517e-05	3.77696e-05	18	19	19
ENSG00000197712.7	FAM114A1	2.2651	0.0248055	0.0235064	0.0263432	0.133923	0.156999	1.21069e-12	2.62683e-12	31	36	36
ENSG00000095002.8	MSH2	2.26445	0.0135072	0.0235462	0.0263862	0.409842	0.486646	9.17167e-45	1.97388e-43	38	43	43
ENSG00000129667.8	RHBDF2	-2.26193	-0.0291033	0.0237017	0.0265545	0.106243	0.148227	5.75948e-12	1.1642e-11	35	39	39
ENSG00000116473.10	RAP1A	-2.25342	-0.0248693	0.0242325	0.0271285	0.137391	0.241665	1.54641e-19	5.90891e-19	28	31	31
ENSG00000070404.5	FSTL3	-2.25289	-0.0271663	0.0242658	0.0271646	0.107163	0.0546991	4.56041e-05	3.97735e-05	76	99	99
ENSG00000127578.6	WFIKKN1	-2.25221	-0.0220922	0.0243092	0.0272115	0.214377	0.327873	2.33324e-27	1.49109e-26	20	32	32
ENSG00000158481.8	CD1C	-2.2498	-0.0568619	0.0244619	0.0273765	0.0273449	0.0323165	0.00183537	0.00120909	20	22	22
ENSG00000114796.11	KLHL24	2.2482	0.0547586	0.0245632	0.027486	0.0765344	0.121238	6.4132e-10	1.0365e-09	26	26	26
ENSG00000105875.9	WDR91	-2.24782	-0.150294	0.0245875	0.0275123	0.00327319	0.0148209	0.0356789	0.017086	3	3	3
ENSG00000079950.9	STX7	2.24502	0.0666926	0.0247667	0.0277059	0.0173101	0.023036	0.00868343	0.00488764	13	13	13
ENSG00000100284.16	TOM1	2.2443	0.0455178	0.0248131	0.027756	0.0416686	0.0979062	3.42962e-08	4.52173e-08	14	14	14
ENSG00000204963.4	PCDHA7	-2.24398	-0.0284717	0.0248335	0.027778	0.0965334	0.0777292	1.00888e-06	1.1006e-06	40	48	48
ENSG00000103275.14	UBE2I	2.2432	0.055839	0.0248841	0.0278327	0.0269631	0.0381661	0.000696325	0.000495645	23	35	35
ENSG00000175348.6	TMEM9B	-2.23908	-0.0440296	0.025151	0.028121	0.0485191	0.0905129	1.19091e-07	1.46705e-07	19	19	19
ENSG00000162623.11	TYW3	-2.23883	-0.342681	0.0251671	0.0281384	0.0176377	0.0280436	0.00374118	0.00229227	19	20	20
ENSG00000205571.8	SMN2	-2.2375	-0.0177864	0.0252534	0.0282315	0.182176	0.172699	7.15695e-14	1.71704e-13	38	61	61
ENSG00000100201.14	DDX17	2.2333	0.0471618	0.0255289	0.028529	0.0432198	0.069223	4.14176e-06	4.17877e-06	25	26	26
ENSG00000240053.8	LY6G5B	-2.23302	-0.0213038	0.0255475	0.028549	0.18448	0.305012	3.41309e-25	1.87427e-24	52	66	66
ENSG00000101460.8	MAP1LC3A	2.23169	0.0219129	0.0256355	0.028644	0.162722	0.244545	8.75409e-20	3.39406e-19	22	25	25
ENSG00000213903.4	LTB4R	-2.23086	-0.0383076	0.0256906	0.0287034	0.05745	0.141528	1.87729e-11	3.59599e-11	12	12	12
ENSG00000115306.11	SPTBN1	-2.22923	-0.0589527	0.0257983	0.0288197	0.0236789	0.0283083	0.00357923	0.00220365	35	36	36
ENSG00000122378.9	FAM213A	2.22478	0.0541314	0.0260963	0.0291412	0.0273968	0.0185574	0.0186371	0.00962514	25	26	26
ENSG00000138138.9	ATAD1	-2.22274	-0.0508891	0.0262333	0.0292888	0.0340012	0.0473516	0.000153023	0.000122844	19	19	19
ENSG00000140320.7	BAHD1	2.22108	0.067486	0.0263455	0.0294098	0.0173941	0.0338643	0.00141946	0.000955534	8	10	10
ENSG00000183570.12	PCBP3	2.22019	0.0264308	0.0264056	0.0294746	0.124735	0.180276	1.79646e-14	4.56036e-14	37	38	38
ENSG00000088833.13	NSFL1C	2.21965	0.0982343	0.0264422	0.0295141	0.00836673	0.0285685	0.00342692	0.00211878	3	3	3
ENSG00000178093.12	TSSK6	-2.21952	-0.0678463	0.0264514	0.0295241	0.0180113	0.0347592	0.00122372	0.000833932	12	12	12
ENSG00000054219.9	LY75	-2.21609	-0.0198378	0.0266857	0.0297765	0.222226	0.316547	2.81507e-26	1.6781e-25	32	33	33
ENSG00000154309.7	DISP1	2.21573	0.0555363	0.0267099	0.0298026	0.0237383	0.0416056	0.000394594	0.000295232	10	12	12
ENSG00000136810.8	TXN	-2.21537	-0.199055	0.0267346	0.0298293	0.00178404	0.0092227	0.0979898	0.0410254	1	1	1
ENSG00000164465.14	DCBLD1	2.2152	0.0260068	0.0267462	0.0298418	0.116968	0.160509	6.46006e-13	1.43679e-12	28	31	31
ENSG00000186377.6	CYP4X1	2.21274	0.041465	0.0269153	0.030024	0.0567933	0.0944409	6.15225e-08	7.90829e-08	23	36	36
ENSG00000258365.1	RP11-1105G2.3	-2.21141	-0.063096	0.0270072	0.030123	0.0192639	0.0511458	8.18996e-05	6.86662e-05	13	14	14
ENSG00000188095.3	MESP2	-2.2094	-0.042663	0.0271468	0.0302733	0.0344502	0.0385892	0.000649303	0.000466028	31	36	36
ENSG00000197879.10	MYO1C	-2.20913	-0.0579563	0.0271655	0.0302935	0.0265432	0.0751229	1.55625e-06	1.65337e-06	23	32	32
ENSG00000197375.8	SLC22A5	2.20545	0.062692	0.0274223	0.0305701	0.0200893	0.0383821	0.000671914	0.000480959	5	5	5
ENSG00000151148.9	UBE3B	-2.20372	-0.0364328	0.0275437	0.0307008	0.0653926	0.0613969	1.51082e-05	1.41824e-05	53	56	56
ENSG00000135541.16	AHI1	-2.20326	-0.0139837	0.0275765	0.030736	0.449913	0.466519	2.77584e-42	4.92404e-41	98	106	106
ENSG00000164039.10	BDH2	-2.20281	-0.0163533	0.0276082	0.0307702	0.315401	0.395861	2.97308e-34	3.06408e-33	47	50	50
ENSG00000197162.8	ZNF785	-2.2006	-0.0823966	0.0277644	0.0309383	0.00877752	0.0118431	0.0606127	0.0270152	9	10	10
ENSG00000119596.13	YLPM1	2.20052	0.0797832	0.0277701	0.0309444	0.0127049	0.0214892	0.0112885	0.00617007	11	12	12
ENSG00000184371.9	CSF1	2.20031	0.0470184	0.0277846	0.03096	0.0328378	0.0375758	0.00076771	0.000544075	24	26	26
ENSG00000213593.5	TMX2	-2.19678	-0.0744147	0.0280363	0.0312309	0.0147925	0.00974499	0.0889224	0.0377914	13	14	14
ENSG00000162585.12	C1orf86	-2.19503	-0.03667	0.0281616	0.0313657	0.0672402	0.138437	3.22934e-11	6.06288e-11	12	14	14
ENSG00000111596.7	CNOT2	-2.19159	-0.0535898	0.0284093	0.0316321	0.0276981	0.0288341	0.00327821	0.00203674	35	39	39
ENSG00000123268.4	ATF1	2.19121	0.0521577	0.0284363	0.0316612	0.0251201	0.0612745	1.54166e-05	1.4444e-05	7	9	9
ENSG00000183617.4	MRPL54	-2.1888	-0.0199558	0.0286115	0.0318496	0.205873	0.372459	8.49213e-32	7.46421e-31	6	6	6
ENSG00000127241.12	MASP1	-2.18711	-0.0368528	0.0287343	0.0319816	0.0670826	0.15927	8.06523e-13	1.77225e-12	9	10	10
ENSG00000132906.13	CASP9	-2.18635	-0.026767	0.0287901	0.0320415	0.106942	0.215885	2.30063e-17	7.55753e-17	49	49	49
ENSG00000112992.12	NNT	-2.18474	-0.0615049	0.0289082	0.0321686	0.0327573	0.0940733	6.54508e-08	8.35818e-08	11	13	13
ENSG00000144028.10	SNRNP200	2.18424	0.132362	0.0289448	0.0322079	0.0227876	0.10324	1.39059e-08	1.91807e-08	18	33	33
ENSG00000112667.8	DNPH1	-2.18169	-0.0597728	0.0291323	0.0324094	0.0190296	0.0273814	0.00417963	0.00253019	22	23	23
ENSG00000168038.6	ULK4	2.1807	0.0297808	0.0292056	0.0324881	0.10813	0.12362	4.25206e-10	7.03133e-10	45	45	45
ENSG00000127337.2	YEATS4	2.18052	0.0155676	0.0292187	0.0325022	0.319982	0.418597	9.9017e-37	1.18777e-35	51	55	55
ENSG00000157404.11	KIT	2.18047	0.107196	0.0292225	0.0325063	0.00710645	0.00984379	0.0873113	0.0371931	8	8	8
ENSG00000005194.10	CIAPIN1	-2.1802	-0.0507687	0.0292427	0.032528	0.0449271	0.0816541	5.2455e-07	5.99031e-07	21	23	23
ENSG00000167595.10	C19orf55	-2.17861	-0.029547	0.0293605	0.0326545	0.0896543	0.179055	2.24614e-14	5.6335e-14	19	19	19
ENSG00000118705.12	RPN2	2.17702	0.0349134	0.0294794	0.0327823	0.0517214	0.0169167	0.0247448	0.0123846	51	66	66
ENSG00000159267.10	HLCS	-2.17684	-0.0330099	0.0294923	0.0327961	0.0696908	0.149187	4.85913e-12	9.91793e-12	33	34	34
ENSG00000099330.4	OCEL1	-2.17653	-0.023694	0.029516	0.0328216	0.164771	0.26332	2.03699e-21	8.8197e-21	35	39	39
ENSG00000139410.10	SDSL	-2.17595	-0.119553	0.0295589	0.0328677	0.00499064	0.0091596	0.0991514	0.0414347	5	6	6
ENSG00000132139.8	GAS2L2	2.17432	0.0556928	0.0296813	0.0329991	0.0477757	0.111147	3.62133e-09	5.39957e-09	60	60	60
ENSG00000136141.10	LRCH1	-2.17311	-0.0953388	0.0297722	0.0330967	0.00876827	0.0292495	0.00305854	0.00191612	5	5	5
ENSG00000102934.5	PLLP	2.17257	0.0277919	0.029813	0.0331405	0.0920822	0.156574	1.30605e-12	2.82745e-12	18	20	20
ENSG00000165629.15	ATP5C1	-2.17208	-0.0970375	0.0298499	0.0331801	0.00902414	0.0323132	0.00183639	0.00120949	9	9	9
ENSG00000143155.8	TIPRL	2.17132	0.0370302	0.0299067	0.0332411	0.0610992	0.111619	3.34052e-09	5.0038e-09	27	29	29
ENSG00000034971.10	MYOC	-2.16992	-0.0395224	0.0300129	0.0333552	0.0491747	0.0712897	2.94054e-06	3.01356e-06	22	33	33
ENSG00000075651.11	PLD1	2.16973	0.0240742	0.0300273	0.0333706	0.138888	0.203323	2.48951e-16	7.57443e-16	33	33	33
ENSG00000154124.4	FAM105B	-2.16907	-0.0751265	0.0300772	0.0334242	0.0138703	0.00854831	0.111214	0.0456015	17	18	18
ENSG00000164978.13	NUDT2	-2.16893	-0.0130146	0.0300877	0.0334354	0.492232	0.612518	6.80319e-63	4.9781e-61	59	68	68
ENSG00000160783.15	PMF1	2.16688	0.0457305	0.0302442	0.0336035	0.0346911	0.061826	1.40748e-05	1.32719e-05	19	21	21
ENSG00000121542.7	SEC22A	-2.16603	-0.0197818	0.030309	0.033673	0.194851	0.331699	9.96682e-28	6.51164e-27	39	39	39
ENSG00000138760.4	SCARB2	2.16542	0.0310463	0.0303552	0.0337225	0.0730818	0.0139151	0.0418617	0.0196293	57	65	65
ENSG00000160439.11	RDH13	2.16441	0.0191879	0.0304329	0.0338059	0.190603	0.334194	5.70875e-28	3.79752e-27	22	24	24
ENSG00000176731.7	C8orf59	2.16397	0.0862424	0.0304668	0.0338423	0.0113592	0.00855736	0.111024	0.0455506	15	15	15
ENSG00000186314.7	PRELID2	-2.1621	-0.0748971	0.0306105	0.0339965	0.0170135	0.0103767	0.0791465	0.0340771	18	20	20
ENSG00000134278.10	SPIRE1	-2.16173	-0.054327	0.0306394	0.0340275	0.0247934	0.0307717	0.00237313	0.00152726	22	22	22
ENSG00000198909.3	MAP3K3	-2.16161	-0.032876	0.0306484	0.0340371	0.080303	0.08785	1.86149e-07	2.25421e-07	48	51	51
ENSG00000182077.6	PTCHD3	-2.15808	-0.0225388	0.0309214	0.03433	0.15966	0.214397	3.05608e-17	9.94984e-17	47	51	51
ENSG00000215790.2	SLC35E2	-2.15769	-0.0378755	0.0309516	0.0343624	0.0615671	0.161085	5.82581e-13	1.30166e-12	10	12	12
ENSG00000183087.10	GAS6	-2.15646	-0.0382409	0.0310477	0.0344654	0.0422672	0.0459661	0.000192268	0.0001514	30	33	33
ENSG00000047315.10	POLR2B	2.1554	0.0732651	0.0311309	0.0345547	0.0164743	0.00955702	0.0920765	0.0389496	21	25	25
ENSG00000164403.10	SHROOM1	-2.15417	-0.562506	0.0312266	0.0346573	0.000280447	0.0101502	0.0825112	0.0353593	1	1	1
ENSG00000181894.10	ZNF329	-2.15263	-0.0923505	0.0313476	0.0347869	0.00842799	0.0232855	0.00832461	0.00471013	6	6	6
ENSG00000152620.8	NADK2	2.15109	0.0279231	0.0314689	0.034917	0.0852714	0.039549	0.000554096	0.000403131	60	70	70
ENSG00000112941.8	PAPD7	2.15063	0.0422601	0.0315054	0.0349562	0.0403189	0.013953	0.0415815	0.0195135	50	69	69
ENSG00000135870.7	RC3H1	-2.14993	-0.0565324	0.0315604	0.0350151	0.0397499	0.043318	0.000297497	0.000227707	27	34	34
ENSG00000140022.5	STON2	-2.14939	-0.0762913	0.0316034	0.0350611	0.0134388	0.0305802	0.00245	0.00157396	11	11	11
ENSG00000161326.8	DUSP14	-2.14658	-0.0785791	0.0318267	0.0353004	0.0126378	0.0153851	0.0323163	0.0156731	5	5	5
ENSG00000169992.5	NLGN2	-2.14544	-1.33159	0.0319176	0.0353978	6.67726e-05	0.0219755	0.0103934	0.00573327	1	1	1
ENSG00000154305.12	MIA3	-2.14429	-0.0647816	0.0320095	0.0354963	0.0209396	0.0174248	0.0226594	0.0114665	20	24	24
ENSG00000136104.14	RNASEH2B	-2.14369	-0.0161093	0.0320578	0.035548	0.219374	0.351952	1.01833e-29	7.82306e-29	11	12	12
ENSG00000243414.4	TICAM2	2.14256	0.0464048	0.0321483	0.035645	0.0334898	0.0500488	9.81237e-05	8.10614e-05	22	22	22
ENSG00000204599.10	TRIM39	2.1425	0.103674	0.0321531	0.03565	0.00870754	0.0127385	0.0516082	0.0234409	9	14	14
ENSG00000088325.11	TPX2	-2.14114	-0.0528218	0.0322629	0.0357677	0.0338485	0.0156657	0.0307675	0.0150165	22	26	26
ENSG00000160213.5	CSTB	2.14073	0.0347369	0.0322959	0.035803	0.0633057	0.137068	4.10441e-11	7.61782e-11	33	35	35
ENSG00000101542.5	CDH20	2.14052	0.0862038	0.0323126	0.0358209	0.0121536	0.0132055	0.0474817	0.0217898	9	9	9
ENSG00000173727.7	AP000769.1	2.14028	0.0741603	0.0323319	0.0358416	0.0113382	0.022263	0.00989844	0.00548712	7	8	8
ENSG00000139684.9	ESD	-2.13961	-0.0564975	0.032386	0.0358995	0.021871	0.0140038	0.0412091	0.0193698	27	28	28
ENSG00000164237.4	CMBL	2.1392	0.0748837	0.0324197	0.0359356	0.0148612	0.0124836	0.0540187	0.0244146	18	19	19
ENSG00000179921.10	GPBAR1	2.13756	0.0638624	0.0325525	0.0360778	0.0792785	0.105497	9.48051e-09	1.33729e-08	49	75	75
ENSG00000163814.3	CDCP1	-2.1364	-0.0556005	0.0326465	0.0361784	0.0241523	0.0398398	0.000528114	0.000384994	20	21	21
ENSG00000160460.11	SPTBN4	-2.13639	-0.0755586	0.032648	0.03618	0.0124361	0.014215	0.0396993	0.0187414	12	15	15
ENSG00000204149.5	AGAP6	2.13623	0.0175761	0.0326607	0.0361937	0.22758	0.35256	8.85497e-30	6.85657e-29	33	34	34
ENSG00000269549.1	AL031663.2	-2.13616	-0.0339588	0.0326661	0.0361994	0.0856528	0.120627	7.12533e-10	1.1459e-09	34	40	40
ENSG00000177483.7	RBM44	2.13531	0.0173719	0.0327353	0.0362735	0.262448	0.339957	1.56341e-28	1.08693e-27	45	49	49
ENSG00000104889.4	RNASEH2A	-2.13497	-1.05742	0.0327637	0.0363039	5.78462e-05	0.00975533	0.0887522	0.03773	2	2	2
ENSG00000083454.17	P2RX5	-2.13367	-0.0532063	0.0328696	0.0364173	0.0123368	0.0462549	0.000183333	0.00014491	13	17	17
ENSG00000182154.7	MRPL41	2.13229	0.24845	0.0329828	0.0365384	0.00126341	0.152333	2.78054e-12	5.82565e-12	6	28	28
ENSG00000174775.12	HRAS	2.13217	0.0320723	0.0329932	0.0365495	0.0649458	0.10821	5.97592e-09	8.65466e-09	20	25	25
ENSG00000113441.11	LNPEP	2.13186	0.0590688	0.033018	0.036576	0.0193982	0.0227121	0.00917295	0.00513496	14	14	14
ENSG00000111319.8	SCNN1A	2.13106	0.04714	0.0330842	0.0366469	0.0308174	0.0128385	0.0506938	0.0230757	33	38	38
ENSG00000106636.3	YKT6	2.13092	0.0312431	0.0330957	0.0366592	0.0449705	0.0602548	1.82429e-05	1.69402e-05	18	22	22
ENSG00000160282.9	FTCD	-2.13085	-0.0238122	0.0331018	0.0366657	0.170096	0.263955	1.79089e-21	7.78869e-21	18	25	25
ENSG00000154518.5	ATP5G3	2.13064	0.0504576	0.0331189	0.0366841	0.0324643	0.0786523	8.65167e-07	9.52518e-07	15	15	15
ENSG00000167034.9	NKX3-1	2.13044	0.0693768	0.0331354	0.0367017	0.0183613	0.0158782	0.0296466	0.0145446	16	17	17
ENSG00000136270.9	TBRG4	2.12972	0.0406645	0.0331947	0.0367651	0.0460931	0.030053	0.00267495	0.0017013	37	41	41
ENSG00000057608.12	GDI2	-2.12935	-0.0175815	0.0332257	0.0367983	0.179363	0.226203	3.16702e-18	1.1128e-17	60	70	70
ENSG00000148343.14	FAM73B	2.1292	0.0685017	0.0332378	0.0368112	0.0125053	0.0366025	0.000901809	0.000631315	9	13	13
ENSG00000105695.10	MAG	2.1274	0.0776472	0.0333865	0.0369703	0.0113159	0.0315829	0.00207345	0.00135103	4	6	6
ENSG00000184908.13	CLCNKB	-2.12682	-0.0419765	0.0334354	0.0370226	0.0428868	0.0451537	0.000219811	0.000171155	49	58	58
ENSG00000093072.11	CECR1	2.12513	0.0162785	0.0335757	0.0371727	0.277466	0.358866	2.06193e-30	1.658e-29	51	54	54
ENSG00000172771.7	EFCAB12	2.12374	0.0888535	0.0336919	0.037297	0.00863457	0.013132	0.0481073	0.0220366	9	10	10
ENSG00000132376.15	INPP5K	-2.12366	-0.0694419	0.0336989	0.0373044	0.0186259	0.0256501	0.00558815	0.00327777	23	25	25
ENSG00000120725.8	SIL1	2.12358	0.0926968	0.0337053	0.0373113	0.00788499	0.0155217	0.0315523	0.0153407	12	12	12
ENSG00000111845.4	PAK1IP1	2.12184	0.19696	0.0338514	0.0374676	0.0129858	0.0673807	5.61903e-06	5.59213e-06	11	16	16
ENSG00000183628.8	DGCR6	-2.12146	-0.0161426	0.0338829	0.0375012	0.278536	0.442668	1.8447e-39	2.76887e-38	21	21	21
ENSG00000129673.5	AANAT	-2.12128	-0.0282571	0.0338983	0.0375177	0.0882015	0.179689	2.00026e-14	5.04153e-14	15	16	16
ENSG00000134375.6	TIMM17A	-2.12004	-0.0326856	0.0340025	0.0376291	0.0651218	0.0578438	2.71544e-05	2.444e-05	49	60	60
ENSG00000066248.10	NGEF	-2.12	-0.0188065	0.0340063	0.0376332	0.221094	0.329907	1.48514e-27	9.63834e-27	25	27	27
ENSG00000213533.7	TMEM110	-2.11943	-0.0674687	0.0340543	0.0376845	0.0151057	0.0156894	0.0306407	0.0149714	16	16	16
ENSG00000188004.5	C1orf204	2.1191	0.0310823	0.0340818	0.0377139	0.0776533	0.10816	6.02695e-09	8.71563e-09	27	27	27
ENSG00000170727.7	BOP1	-2.11737	-0.0440811	0.0342284	0.0378706	0.0311618	0.0355734	0.0010693	0.000737632	16	21	21
ENSG00000108511.8	HOXB6	2.11474	0.088128	0.0344521	0.0381097	0.0111979	0.0237158	0.00774077	0.0044062	13	14	14
ENSG00000196355.2	AC021860.1	2.11111	0.0209317	0.0347628	0.0384416	0.181267	0.302294	6.10795e-25	3.29236e-24	37	38	38
ENSG00000135077.4	HAVCR2	2.10949	0.0293346	0.0349022	0.0385906	0.0828608	0.0191977	0.0166954	0.00871676	69	73	73
ENSG00000095917.9	TPSD1	2.10932	0.0246047	0.0349166	0.0386059	0.11906	0.336773	3.20188e-28	2.1744e-27	26	36	36
ENSG00000212127.5	TAS2R14	2.10858	0.0276363	0.034981	0.0386748	0.101691	0.19187	2.11691e-15	5.89537e-15	17	19	19
ENSG00000115525.12	ST3GAL5	2.10746	0.0382473	0.0350776	0.0387779	0.0536014	0.0333885	0.00153606	0.00102577	50	59	59
ENSG00000120253.9	NUP43	2.10478	0.0300095	0.0353101	0.0390262	0.0949109	0.141356	1.93485e-11	3.69899e-11	52	52	52
ENSG00000163960.7	UBXN7	-2.10463	-0.0774862	0.0353236	0.0390406	0.0118139	0.012881	0.0503111	0.0229193	15	17	17
ENSG00000078674.13	PCM1	-2.1045	-0.0340365	0.0353348	0.0390526	0.062959	0.0990982	2.80406e-08	3.72888e-08	23	23	23
ENSG00000166823.5	MESP1	-2.10203	-0.0752414	0.0355505	0.0392828	0.0142838	0.00806809	0.121817	0.0492882	22	30	30
ENSG00000177868.7	CCDC23	2.10149	0.0268901	0.0355982	0.0393338	0.0951507	0.134475	6.45797e-11	1.17185e-10	26	27	27
ENSG00000111196.5	MAGOHB	2.09778	0.137606	0.0359242	0.0396818	0.00366674	0.0153463	0.0325365	0.0157695	4	5	5
ENSG00000164483.12	SAMD3	-2.09748	-0.0652449	0.0359515	0.0397109	0.0175754	0.00939026	0.0949763	0.0399523	25	25	25
ENSG00000197168.7	NEK5	2.09727	0.0665837	0.03597	0.0397306	0.013654	0.013427	0.0456474	0.0211202	12	13	13
ENSG00000108861.4	DUSP3	-2.0955	-0.0408019	0.0361265	0.0398976	0.0297399	0.0131325	0.0481031	0.0220366	43	48	48
ENSG00000110514.14	MADD	-2.09466	-0.0334553	0.0362011	0.0399772	0.0606798	0.0469123	0.000164511	0.000131202	29	36	36
ENSG00000176681.10	LRRC37A	-2.09061	-0.0206403	0.0365631	0.0403633	0.17801	0.54801	5.67996e-53	1.95586e-51	53	70	70
ENSG00000115687.9	PASK	2.09047	0.0350277	0.0365755	0.0403765	0.0562447	0.162661	4.3901e-13	9.88423e-13	16	17	17
ENSG00000155530.2	LRGUK	2.08695	0.0212408	0.0368925	0.0407146	0.194111	0.275192	1.80016e-22	8.32377e-22	44	60	60
ENSG00000196542.4	SPTSSB	-2.08678	-0.0223859	0.0369078	0.0407309	0.153304	0.27465	2.01272e-22	9.26272e-22	13	13	13
ENSG00000103249.13	CLCN7	2.08672	0.0181452	0.0369133	0.0407368	0.199747	0.290713	7.11876e-24	3.62367e-23	34	41	41
ENSG00000105708.8	ZNF14	2.08439	0.0412826	0.0371251	0.0409626	0.0516607	0.0860567	2.51351e-07	2.99424e-07	15	15	15
ENSG00000126858.12	RHOT1	2.08421	0.101058	0.0371415	0.0409801	0.00683959	0.0196384	0.0154808	0.00815681	5	5	5
ENSG00000102908.16	NFAT5	2.08401	0.0745156	0.0371594	0.0409992	0.0127045	0.0277367	0.00393829	0.00240048	15	21	21
ENSG00000214871.3	AC005082.1	2.08203	0.0342588	0.0373394	0.041191	0.0622768	0.0681657	4.93432e-06	4.94433e-06	35	38	38
ENSG00000157551.13	KCNJ15	-2.0814	-0.0753419	0.0373973	0.0412527	0.0152014	0.0101481	0.082544	0.0353682	27	28	28
ENSG00000213494.5	CCL14	-2.07992	-0.028041	0.037533	0.0413973	0.0820577	0.155436	1.60013e-12	3.43805e-12	22	28	28
ENSG00000258366.3	RTEL1	2.0792	0.0478456	0.037599	0.0414677	0.0283909	0.0313298	0.00216261	0.00140257	20	20	20
ENSG00000151062.10	CACNA2D4	-2.07832	-0.0475578	0.0376803	0.0415543	0.0388247	0.0749024	1.61433e-06	1.71197e-06	12	12	12
ENSG00000165650.7	PDZD8	-2.0776	-0.0177192	0.0377466	0.041625	0.235168	0.338196	2.32558e-28	1.58666e-27	37	40	40
ENSG00000167208.10	SNX20	2.07744	0.457901	0.0377613	0.0416407	0.00830379	0.00841688	0.114011	0.0465739	11	15	15
ENSG00000162383.7	SLC1A7	2.07734	0.0240821	0.0377704	0.0416503	0.132163	0.186242	5.99893e-15	1.57899e-14	50	57	57
ENSG00000189366.5	ALG1L	2.0753	0.023548	0.0379591	0.0418514	0.25603	0.303509	4.71085e-25	2.55339e-24	55	59	59
ENSG00000090661.7	CERS4	-2.07468	-0.0165245	0.0380165	0.0419124	0.257042	0.380428	1.26772e-32	1.16683e-31	11	12	12
ENSG00000068793.13	CYFIP1	-2.0739	-0.050341	0.0380888	0.0419896	0.0277999	0.0501731	9.61344e-05	7.95753e-05	21	30	30
ENSG00000213221.4	DNLZ	-2.07387	-0.0160533	0.0380913	0.0419922	0.396908	0.526953	4.89291e-50	1.44658e-48	60	77	77
ENSG00000143994.9	ABHD1	-2.0722	-0.207201	0.0382468	0.0421578	0.00248201	0.0121521	0.0573314	0.0256936	11	11	11
ENSG00000103510.15	KAT8	2.06675	0.0191195	0.0387575	0.0427016	0.234981	0.296949	1.90641e-24	9.92868e-24	37	48	48
ENSG00000121310.12	ECHDC2	-2.06535	-0.0901259	0.0388904	0.042843	0.0123806	0.0273708	0.00418701	0.00253413	9	9	9
ENSG00000144182.12	LIPT1	-2.06476	-0.0253576	0.0389455	0.0429017	0.113682	0.182832	1.12388e-14	2.90337e-14	19	20	20
ENSG00000165474.5	GJB2	-2.06402	-0.0616448	0.0390162	0.042977	0.0283532	0.0722902	2.49087e-06	2.57255e-06	5	5	5
ENSG00000008018.8	PSMB1	-2.06377	-0.0366364	0.0390395	0.0430018	0.055477	0.0808667	5.98177e-07	6.78348e-07	22	30	30
ENSG00000109854.9	HTATIP2	2.06131	0.0126106	0.0392738	0.0432511	0.423361	0.574421	7.48752e-57	3.3716e-55	12	18	18
ENSG00000167178.11	ISLR2	2.06071	0.041265	0.0393308	0.0433118	0.0365028	0.0498718	0.000101026	8.33177e-05	21	23	23
ENSG00000165912.11	PACSIN3	-2.06065	-0.0436643	0.0393364	0.0433177	0.0360134	0.0874103	2.00379e-07	2.42253e-07	12	12	12
ENSG00000214106.3	PAXIP1-AS2	2.05977	0.0329266	0.0394204	0.0434071	0.0548125	0.135727	5.18956e-11	9.51124e-11	11	11	11
ENSG00000180891.8	CUEDC1	2.05957	0.0500398	0.0394395	0.0434273	0.0307777	0.00946533	0.0936588	0.0395003	32	34	34
ENSG00000139433.5	GLTP	2.05937	0.0203963	0.0394589	0.043448	0.136235	0.188151	4.2165e-15	1.13328e-14	32	36	36
ENSG00000122547.6	EEPD1	2.05877	0.02784	0.0395166	0.0435094	0.0467514	0.0126459	0.0524704	0.0237883	34	40	40
ENSG00000123213.18	NLN	2.0581	0.0319316	0.0395802	0.043577	0.0663335	0.115773	1.6408e-09	2.55181e-09	18	20	20
ENSG00000112837.12	TBX18	2.05735	0.0527152	0.0396525	0.043654	0.0233386	0.022271	0.00988509	0.00548076	28	29	29
ENSG00000155093.13	PTPRN2	-2.05724	-0.097826	0.0396633	0.0436655	0.00775527	0.0138528	0.0423255	0.0198023	6	7	7
ENSG00000144895.7	EIF2A	2.05686	0.0201913	0.0397	0.0437045	0.168306	0.227788	2.32989e-18	8.26595e-18	38	39	39
ENSG00000018189.8	RUFY3	2.05674	0.089651	0.039711	0.0437162	0.00827221	0.0208765	0.0125297	0.00677633	9	9	9
ENSG00000139354.6	GAS2L3	-2.05673	-0.0319195	0.0397119	0.0437171	0.0642229	0.105537	9.41623e-09	1.3295e-08	36	38	38
ENSG00000171497.4	PPID	2.05541	0.00937471	0.0398396	0.043853	0.169442	0.107342	6.9277e-09	9.95427e-09	72	97	97
ENSG00000183018.4	SPNS2	-2.05354	-0.826168	0.0400206	0.0440455	6.97788e-05	0.00822829	0.118161	0.0480387	1	1	1
ENSG00000103227.14	LMF1	2.05326	0.0602206	0.0400476	0.0440742	0.0198268	0.0599029	1.93335e-05	1.78674e-05	11	13	13
ENSG00000124713.5	GNMT	-2.05306	-0.0248483	0.040067	0.0440948	0.120528	0.205171	1.75766e-16	5.39826e-16	20	22	22
ENSG00000198796.6	ALPK2	2.04885	0.0497795	0.0404763	0.04453	0.0304528	0.0826373	4.4516e-07	5.14187e-07	22	22	22
ENSG00000175161.9	CADM2	-2.04852	-0.0403271	0.0405094	0.0445652	0.0527847	0.0509703	8.43027e-05	7.05194e-05	36	40	40
ENSG00000181656.6	GPR88	-2.04762	-0.0449333	0.0405975	0.0446588	0.037731	0.0584799	2.44499e-05	2.21626e-05	33	41	41
ENSG00000120992.13	LYPLA1	-2.04738	-0.0876413	0.0406207	0.0446834	0.00923575	0.0130327	0.0489666	0.0223765	5	5	5
ENSG00000065600.8	TMEM206	-2.04694	-0.121828	0.0406639	0.0447294	0.00705924	0.0122498	0.0563332	0.0253276	8	8	8
ENSG00000134758.9	RNF138	2.04519	0.0531411	0.0408361	0.0449123	0.0255247	0.0400956	0.000506276	0.000370922	9	12	12
ENSG00000124743.5	KLHL31	-2.04365	-0.0313865	0.0409877	0.0450735	0.0654046	0.0752037	1.53552e-06	1.63371e-06	58	60	60
ENSG00000108264.12	TADA2A	-2.04325	-0.0147529	0.0410282	0.0451165	0.257776	0.37292	7.61261e-32	6.7113e-31	38	43	43
ENSG00000243789.6	JMJD7	2.04175	0.0249597	0.0411762	0.0452738	0.134817	0.194885	1.20824e-15	3.43342e-15	26	27	27
ENSG00000174483.15	BBS1	2.04138	0.0324522	0.0412135	0.0453134	0.0890626	0.0433518	0.000295841	0.000226558	56	79	79
ENSG00000165810.12	BTNL9	-2.04002	-0.0387221	0.0413483	0.0454566	0.0482107	0.0579549	2.66615e-05	2.40185e-05	26	28	28
ENSG00000171763.13	SPATA5L1	2.03869	0.0196535	0.0414811	0.0455977	0.168246	0.26174	2.80488e-21	1.19675e-20	37	41	41
ENSG00000154122.8	ANKH	2.03793	0.054904	0.0415568	0.045678	0.0235633	0.0373901	0.000791649	0.000559145	14	15	15
ENSG00000144426.14	NBEAL1	2.03746	0.0350025	0.0416036	0.0457278	0.0522893	0.0916152	9.89623e-08	1.23415e-07	30	31	31
ENSG00000183793.9	NPIPA5	-2.03667	-0.0406343	0.0416834	0.0458125	0.091007	0.134663	6.24945e-11	1.13613e-10	23	40	40
ENSG00000186468.8	RPS23	-2.0364	-0.0155184	0.0417107	0.0458415	0.255046	0.395185	3.51083e-34	3.60559e-33	22	22	22
ENSG00000184040.7	TMEM236	2.03509	0.0321113	0.0418415	0.0459804	0.099627	0.0857329	2.65346e-07	3.1507e-07	61	67	67
ENSG00000237190.3	CDKN2AIPNL	2.03305	0.0338145	0.0420478	0.0461995	0.0517434	0.104379	1.1463e-08	1.60226e-08	16	20	20
ENSG00000102886.10	GDPD3	-2.03248	-0.0682253	0.0421047	0.0462598	0.019811	0.0130854	0.0485087	0.0222019	11	12	12
ENSG00000170604.3	IRF2BP1	2.03187	0.0388716	0.0421672	0.0463263	0.0432259	0.0216926	0.010905	0.00597716	50	58	58
ENSG00000169567.7	HINT1	-2.031	-0.0514298	0.0422549	0.0464194	0.0254056	0.0307172	0.00239475	0.0015405	8	20	20
ENSG00000086289.7	EPDR1	-2.02955	-0.029304	0.0424026	0.0465761	0.0867807	0.127965	2.00427e-10	3.44876e-10	31	33	33
ENSG00000144230.12	GPR17	2.02954	0.0129581	0.0424028	0.0465763	0.411806	0.496297	5.47547e-46	1.2821e-44	77	87	87
ENSG00000159871.10	LYPD5	2.02904	0.0269373	0.0424546	0.0466313	0.0794953	0.127713	2.09392e-10	3.59247e-10	18	20	20
ENSG00000034713.3	GABARAPL2	2.02541	1.11288	0.0428258	0.0470252	5.43487e-05	0.0138935	0.0420221	0.0196831	1	1	1
ENSG00000149499.7	EML3	2.02384	0.0581509	0.0429863	0.0471956	0.0203093	0.00948047	0.0933956	0.039412	12	14	14
ENSG00000107831.8	FGF8	-2.02315	-0.415384	0.0430572	0.0472707	0.000483248	0.0192374	0.0165822	0.00866696	2	2	2
ENSG00000141425.13	RPRD1A	-2.02226	-0.0291868	0.0431493	0.0473685	0.0767868	0.13284	8.58834e-11	1.54028e-10	17	17	17
ENSG00000167037.14	SGSM1	-2.02032	-0.0694998	0.0433499	0.0475812	0.0123128	0.00868748	0.108333	0.0446343	13	15	15
ENSG00000149679.7	CABLES2	-2.02018	-0.0246556	0.0433651	0.0475974	0.106915	0.199082	5.51764e-16	1.61821e-15	12	15	15
ENSG00000132972.14	RNF17	-2.01892	-0.0277331	0.0434959	0.047736	0.0775844	0.0488647	0.000119258	9.72855e-05	56	63	63
ENSG00000242110.3	AMACR	-2.01797	-0.0123196	0.0435945	0.0478406	0.424768	0.539799	8.21964e-52	2.67314e-50	47	55	55
ENSG00000075142.9	SRI	-2.01794	-0.0234547	0.0435971	0.0478434	0.125314	0.0888947	1.56242e-07	1.90466e-07	76	79	79
ENSG00000135406.9	PRPH	2.01687	0.0980619	0.0437094	0.0479625	0.00812908	0.015708	0.030541	0.0149359	3	3	3
ENSG00000167625.6	ZNF526	2.01651	0.086504	0.0437469	0.0480023	0.0069988	0.0232992	0.00830538	0.00470016	1	1	1
ENSG00000204977.5	TRIM13	-2.01521	-0.0612728	0.0438825	0.0481461	0.018667	0.0320231	0.00192709	0.00126213	11	12	12
ENSG00000133818.8	RRAS2	-2.01485	-0.036322	0.0439201	0.0481859	0.0533361	0.113636	2.3663e-09	3.6167e-09	25	27	27
ENSG00000168000.10	BSCL2	-2.01264	-0.0212056	0.0441521	0.0484318	0.119111	0.210385	6.55524e-17	2.09005e-16	19	23	23
ENSG00000156113.16	KCNMA1	2.01263	0.0282007	0.0441534	0.0484332	0.0788894	0.14358	1.30838e-11	2.54454e-11	24	25	25
ENSG00000073670.9	ADAM11	-2.01251	-0.0184162	0.0441662	0.0484467	0.178947	0.155679	1.53232e-12	3.29536e-12	84	96	96
ENSG00000104518.6	GSDMD	2.01118	0.0336963	0.0443061	0.048595	0.0558097	0.109785	4.56852e-09	6.73299e-09	17	19	19
ENSG00000204814.5	RP11-160N1.10	-2.00996	-0.0507432	0.0444359	0.0487326	0.0336069	0.0106031	0.0759285	0.0328707	15	19	19
ENSG00000137731.9	FXYD2	2.00947	0.0575562	0.0444875	0.0487873	0.0187786	0.0107362	0.0741028	0.0321803	17	19	19
ENSG00000137802.9	MAPKBP1	-2.00836	-0.0542174	0.0446051	0.0489119	0.021326	0.0384546	0.000663906	0.000475576	18	19	19
ENSG00000152689.13	RASGRP3	2.00812	0.0521469	0.04463	0.0489383	0.0256781	0.0246907	0.00656708	0.00378895	33	36	36
ENSG00000213551.4	DNAJC9	-2.00591	0.0271487	0.044866	0.0491884	0.0352344	0.0510822	8.27625e-05	6.93302e-05	26	33	33
ENSG00000124593.10	PRICKLE4	2.00487	0.0313967	0.044977	0.049306	0.0681098	0.137084	4.0927e-11	7.6009e-11	30	31	31
ENSG00000128645.11	HOXD1	1.999	0.0810785	0.0456081	0.0499744	0.069133	0.0816771	5.22538e-07	5.972e-07	47	50	50
ENSG00000074755.10	ZZEF1	-1.9973	-0.0844604	0.0457924	0.0501696	0.00877522	0.0164464	0.0268513	0.0133229	11	12	12
ENSG00000106624.4	AEBP1	1.99659	0.0554337	0.0458694	0.0502511	0.0273481	0.0312615	0.00218732	0.00141702	24	36	36
ENSG00000125637.11	PSD4	-1.99649	-0.0183662	0.0458809	0.0502633	0.186157	0.236498	4.2688e-19	1.59368e-18	42	47	47
ENSG00000083123.10	BCKDHB	-1.99501	-0.0903389	0.0460422	0.050434	0.00885666	0.0273085	0.00423095	0.00255597	6	6	6
ENSG00000163788.9	SNRK	-1.99375	-0.0612567	0.0461793	0.0505792	0.0141783	0.01034	0.0796808	0.0342668	15	16	16
ENSG00000198203.5	SULT1C2	-1.99357	-0.0154565	0.0461986	0.0505995	0.318972	0.455815	5.31306e-41	8.4516e-40	14	15	15
ENSG00000176155.14	CCDC57	1.99255	0.0295527	0.0463112	0.0507187	0.0718427	0.127374	2.2206e-10	3.79423e-10	20	22	22
ENSG00000163961.4	RNF168	1.99098	0.0619816	0.0464826	0.0509002	0.016796	0.0207647	0.0127708	0.00689515	25	26	26
ENSG00000139636.11	LMBR1L	1.98977	0.0306679	0.046616	0.0510413	0.0772193	0.139683	2.59581e-11	4.91762e-11	31	43	43
ENSG00000248333.3	CDK11B	-1.98969	-0.0695687	0.0466246	0.0510504	0.0135172	0.0213529	0.0115533	0.00629599	11	11	11
ENSG00000111432.4	FZD10	-1.98496	-0.127352	0.0471491	0.0516052	0.00550018	0.00888886	0.104308	0.0432438	9	10	10
ENSG00000241322.4	CDRT1	-1.98096	-0.0704243	0.0475957	0.0520776	0.0149378	0.0170695	0.0240977	0.0121064	17	31	31
ENSG00000196510.8	ANAPC7	1.98079	0.0458181	0.0476143	0.0520973	0.0335907	0.0299113	0.0027389	0.00173782	26	27	27
ENSG00000138835.18	RGS3	1.98051	0.0413505	0.0476459	0.0521307	0.0181124	0.0100737	0.0836823	0.0358087	28	30	30
ENSG00000102189.12	EEA1	1.97736	0.07611	0.0480013	0.0525064	0.0111915	0.0261395	0.00514713	0.00305088	12	13	13
ENSG00000235098.4	ANKRD65	-1.9772	-0.0203447	0.0480189	0.0525251	0.307739	0.362128	9.65031e-31	7.91197e-30	48	68	68
ENSG00000083444.12	PLOD1	1.97668	0.0673239	0.0480776	0.0525871	0.0120826	0.00940296	0.0947521	0.0398752	19	23	23
ENSG00000168772.9	CXXC4	1.97634	0.0900034	0.0481159	0.0526276	0.00877263	0.021564	0.0111459	0.00610235	10	11	11
ENSG00000168906.8	MAT2A	-1.97617	-0.115786	0.0481358	0.0526487	0.00813891	0.00978775	0.0882212	0.0375315	9	9	9
ENSG00000180902.12	D2HGDH	1.97517	0.0119352	0.0482488	0.0527681	0.23712	0.322837	7.09601e-27	4.34508e-26	40	44	44
ENSG00000161999.7	JMJD8	1.97476	0.0315751	0.0482955	0.0528174	0.0580155	0.0572109	3.01417e-05	2.69464e-05	30	38	38
ENSG00000162543.5	UBXN10	1.97474	0.0904544	0.0482975	0.0528196	0.00912159	0.0102221	0.0814266	0.0349405	7	9	9
ENSG00000063978.11	RNF4	1.97368	0.082642	0.0484182	0.0529472	0.0103891	0.048569	0.000125212	0.000101837	7	9	9
ENSG00000154079.5	C6orf57	1.97361	0.0465966	0.0484264	0.0529558	0.0335193	0.0771745	1.10645e-06	1.19944e-06	34	34	34
ENSG00000095209.7	TMEM38B	-1.97352	-0.103348	0.0484363	0.0529662	0.00722295	0.0113334	0.0664681	0.0292772	10	10	10
ENSG00000166997.3	CNPY4	-1.97291	-0.0330453	0.0485055	0.0530394	0.0662253	0.13221	9.58459e-11	1.71266e-10	18	19	19
ENSG00000139193.3	CD27	1.97227	0.0377895	0.0485782	0.0531162	0.0414689	0.0292367	0.00306508	0.00191981	39	44	44
ENSG00000146007.6	ZMAT2	-1.97161	-0.0453988	0.0486542	0.0531965	0.0328592	0.0158791	0.029642	0.0145446	30	31	31
ENSG00000186766.7	FOXI2	1.97144	0.0256716	0.048674	0.0532175	0.0965256	0.136032	4.91955e-11	9.02768e-11	46	47	47
ENSG00000147872.5	PLIN2	1.97109	0.099597	0.048714	0.0532598	0.00664913	0.00919195	0.0985541	0.0412263	6	7	7
ENSG00000161180.6	CCDC116	1.97031	0.0268539	0.0488032	0.0533539	0.0908236	0.129248	1.60434e-10	2.78515e-10	28	31	31
ENSG00000180758.10	GPR157	1.96678	0.0543032	0.0492088	0.0537824	0.0208304	0.0636806	1.03609e-05	9.93304e-06	6	6	6
ENSG00000112977.11	DAP	1.96582	0.018985	0.0493196	0.0538995	0.161267	0.24798	4.42936e-20	1.76627e-19	28	29	29
ENSG00000163214.16	DHX57	-1.96403	-0.0426617	0.0495262	0.0541177	0.036973	0.0588396	2.30411e-05	2.09831e-05	18	21	21
ENSG00000175606.6	TMEM70	1.96401	0.058705	0.0495289	0.0541205	0.0184483	0.0110935	0.0694299	0.0304079	22	23	23
ENSG00000119321.4	FKBP15	1.96242	0.118612	0.0497131	0.0543151	0.00405669	0.00953701	0.0924193	0.0390639	4	4	4
ENSG00000069812.7	HES2	1.96081	0.0347974	0.0499013	0.0545138	0.0300161	0.0150708	0.0341465	0.0164463	31	35	35
ENSG00000049323.11	LTBP1	1.96045	0.0387061	0.0499431	0.0545579	0.0416669	0.0151577	0.0336303	0.0162298	45	54	54
ENSG00000257365.3	FNTB	-1.95982	-0.0602995	0.0500164	0.0546353	0.0163913	0.0182542	0.0196359	0.0100883	6	6	6
ENSG00000125246.11	CLYBL	-1.95977	-0.033208	0.0500223	0.0546415	0.0669089	0.138407	3.24645e-11	6.0911e-11	12	17	17
ENSG00000175518.6	UBQLNL	1.95932	0.0392259	0.0500755	0.0546977	0.0367673	0.037294	0.000804329	0.000567827	35	41	41
ENSG00000112964.9	GHR	-1.95728	-0.0942717	0.0503146	0.0549501	0.00933897	0.00902166	0.101743	0.0423364	10	11	11
ENSG00000144741.13	SLC25A26	-1.95659	-0.062352	0.0503953	0.0550353	0.0157188	0.0148174	0.0357013	0.0170899	20	23	23
ENSG00000155393.8	HEATR3	-1.95632	-0.0162575	0.050428	0.0550698	0.254215	0.365403	4.48462e-31	3.73965e-30	51	53	53
ENSG00000129465.11	RIPK3	-1.95378	-0.0602955	0.0507267	0.0553851	0.033508	0.0657194	7.39652e-06	7.23807e-06	19	20	20
ENSG00000051341.9	POLQ	-1.95321	-0.0334897	0.0507951	0.0554572	0.087884	0.0564176	3.43537e-05	3.04422e-05	56	73	73
ENSG00000162777.12	DENND2D	-1.95193	-0.0581267	0.0509468	0.0556173	0.0146877	0.0127941	0.0510979	0.023238	17	19	19
ENSG00000257949.2	TEN1	-1.95148	-0.0291422	0.0510005	0.0556739	0.0763655	0.153506	2.25688e-12	4.78329e-12	16	16	16
ENSG00000111275.8	ALDH2	1.9513	0.0638329	0.0510214	0.0556959	0.0152788	0.0151669	0.033576	0.0162117	10	10	10
ENSG00000196812.4	ZSCAN16	1.95108	0.06415	0.0510475	0.0557235	0.0157474	0.0254822	0.00574806	0.00336281	22	24	24
ENSG00000241468.3	ATP5J2	1.94975	0.0544992	0.0512063	0.0558911	0.039102	0.0598399	1.95357e-05	1.80263e-05	23	31	31
ENSG00000143452.11	HORMAD1	-1.94971	-0.0154912	0.0512107	0.0558957	0.314685	0.45959	1.88835e-41	3.19483e-40	38	40	40
ENSG00000114423.14	CBLB	1.9494	0.0670494	0.0512476	0.0559347	0.0333449	0.0172629	0.0233032	0.0117476	40	48	48
ENSG00000106246.13	PTCD1	-1.94813	-1.41549	0.0513991	0.0560944	5.96328e-05	0.0177017	0.0216	0.0109798	2	2	2
ENSG00000136986.5	DERL1	-1.9474	-0.0558026	0.0514871	0.0561873	0.02047	0.0454497	0.000209347	0.000163835	16	16	16
ENSG00000198892.6	SHISA4	-1.94706	-0.0455058	0.0515278	0.0562302	0.0232923	0.0232356	0.00839514	0.00474362	17	20	20
ENSG00000188488.9	SERPINA5	1.9464	0.371691	0.051607	0.0563137	0.000284396	0.0102956	0.0803342	0.0345173	1	1	1
ENSG00000167005.9	NUDT21	-1.94624	-0.0996356	0.0516262	0.0563339	0.00756941	0.0153307	0.0326253	0.0158073	4	4	4
ENSG00000255374.1	TAS2R43	1.9452	0.0222593	0.0517505	0.056465	0.12165	0.182985	1.0927e-14	2.82781e-14	32	37	37
ENSG00000163596.12	ICA1L	-1.94423	-0.0468179	0.0518681	0.0565891	0.0222443	0.0594415	2.08631e-05	1.91726e-05	6	6	6
ENSG00000154760.9	SLFN13	-1.94304	-0.112167	0.0520114	0.0567402	0.00476964	0.0156936	0.0306179	0.0149635	1	1	1
ENSG00000108852.10	MPP2	-1.94208	-0.0828242	0.052127	0.056862	0.00972661	0.00873509	0.107366	0.0442984	8	9	9
ENSG00000113845.5	TIMMDC1	-1.94206	-0.0429188	0.0521293	0.0568645	0.0398784	0.0203766	0.0136451	0.00730665	61	64	64
ENSG00000113716.8	HMGXB3	1.942	0.0844633	0.0521366	0.0568722	0.0104594	0.0178957	0.0208881	0.0106645	12	14	14
ENSG00000143398.15	PIP5K1A	-1.9405	-0.272904	0.0523188	0.0570643	0.000809523	0.0224292	0.00962329	0.00534979	3	4	4
ENSG00000088827.8	SIGLEC1	-1.93963	-0.0902362	0.052425	0.0571762	0.00778191	0.0196218	0.0155249	0.00817766	13	13	13
ENSG00000206077.6	ZDHHC11B	-1.93819	-0.0370666	0.0526004	0.0573611	0.0331152	0.0514056	7.84681e-05	6.60542e-05	25	31	31
ENSG00000131944.5	C19orf40	-1.93802	-0.0209671	0.0526203	0.0573822	0.135904	0.258782	5.09771e-21	2.14685e-20	20	20	20
ENSG00000049449.4	RCN1	-1.9379	-0.0904659	0.0526357	0.0573983	0.007753	0.0106061	0.0758869	0.0328621	6	6	6
ENSG00000197498.8	RPF2	1.93772	0.0276731	0.0526579	0.0574218	0.0756483	0.155693	1.52856e-12	3.28969e-12	23	24	24
ENSG00000146223.10	RPL7L1	-1.93763	-0.0241481	0.0526685	0.0574329	0.0913722	0.168318	1.58349e-13	3.71971e-13	23	25	25
ENSG00000165730.10	STOX1	-1.93652	-0.0733753	0.0528045	0.0575763	0.0414758	0.0469455	0.000163612	0.00013052	26	32	32
ENSG00000111906.13	HDDC2	1.93619	0.0383906	0.0528443	0.0576182	0.133452	0.125031	3.33185e-10	5.5758e-10	40	50	50
ENSG00000141401.7	IMPA2	1.93582	0.0194515	0.0528895	0.0576659	0.178129	0.165695	2.54274e-13	5.85555e-13	55	61	61
ENSG00000152669.8	CCNO	1.93396	0.0897695	0.0531179	0.0579065	0.00858053	0.0106176	0.0757279	0.0328079	7	8	8
ENSG00000176108.5	CHMP6	1.93202	0.0736601	0.0533573	0.0581588	0.00880574	0.0106696	0.0750114	0.0325311	6	8	8
ENSG00000146700.8	SRCRB4D	-1.93161	-0.0219862	0.0534074	0.0582116	0.126134	0.121136	6.52685e-10	1.0537e-09	62	76	76
ENSG00000108349.10	CASC3	-1.9316	-0.0684048	0.0534086	0.0582129	0.0140216	0.0169329	0.0246753	0.0123542	25	29	29
ENSG00000108306.7	FBXL20	-1.93133	-1.03197	0.0534426	0.0582486	5.93219e-05	0.0158306	0.0298938	0.0146536	1	1	1
ENSG00000108953.12	YWHAE	-1.93056	-0.0530435	0.0535378	0.0583489	0.0233716	0.0222364	0.00994318	0.00550775	24	25	25
ENSG00000137876.5	RSL24D1	-1.92906	-0.070417	0.0537237	0.0585448	0.0149189	0.0383193	0.000678917	0.000485023	7	9	9
ENSG00000115652.10	UXS1	1.9288	0.0377932	0.053756	0.0585788	0.0338671	0.00942285	0.0944018	0.0397621	24	27	27
ENSG00000137145.16	DENND4C	1.92852	0.0632527	0.0537908	0.0586154	0.0139565	0.0555701	3.95048e-05	3.47752e-05	4	4	4
ENSG00000131591.13	C1orf159	1.92822	0.0718164	0.0538278	0.0586544	0.0119256	0.0151817	0.0334886	0.016188	8	10	10
ENSG00000113296.10	THBS4	1.92703	0.0836638	0.0539764	0.0588108	0.00918738	0.00836994	0.115029	0.0469439	10	11	11
ENSG00000152582.8	SPEF2	1.92672	0.0445936	0.0540145	0.0588511	0.0417664	0.00969828	0.0896951	0.038059	51	54	54
ENSG00000156096.8	UGT2B4	1.92639	0.0406138	0.0540556	0.0588943	0.0367788	0.0756252	1.43161e-06	1.53151e-06	18	19	19
ENSG00000164258.7	NDUFS4	-1.92608	-0.0986453	0.0540946	0.0589354	0.00810912	0.00939998	0.0948046	0.0398893	9	9	9
ENSG00000187997.7	C17orf99	-1.9234	-0.452259	0.0544301	0.0592886	0.000258574	0.0113413	0.066373	0.0292441	2	2	2
ENSG00000167641.6	PPP1R14A	1.92338	0.250734	0.0544324	0.059291	0.000796219	0.0139827	0.0413632	0.0194266	4	5	5
ENSG00000160201.7	U2AF1	1.92322	0.0675876	0.0544526	0.0593123	0.0130581	0.0553574	4.09145e-05	3.59239e-05	7	7	7
ENSG00000197147.8	LRRC8B	1.92236	0.0328058	0.0545603	0.0594257	0.0587634	0.0997452	2.51349e-08	3.37158e-08	16	18	18
ENSG00000144043.7	TEX261	-1.9211	-0.0220561	0.0547195	0.0595933	0.13193	0.194037	1.41513e-15	4.00577e-15	37	38	38
ENSG00000196329.6	GIMAP5	-1.92074	-0.0461767	0.0547642	0.0596404	0.0275685	0.0606582	1.70676e-05	1.58993e-05	20	21	21
ENSG00000184381.14	PLA2G6	-1.92064	-0.0156751	0.0547769	0.0596537	0.218449	0.117757	1.16732e-09	1.8379e-09	119	136	136
ENSG00000134452.15	FBXO18	1.92058	0.0597265	0.054785	0.0596623	0.0149771	0.0372717	0.000807303	0.000569652	11	12	12
ENSG00000170509.7	HSD17B13	1.91873	0.0192866	0.0550185	0.0599081	0.118267	0.228162	2.16727e-18	7.72649e-18	35	57	57
ENSG00000172543.3	CTSW	-1.91713	-0.0166894	0.0552212	0.0601214	0.222891	0.306678	2.38623e-25	1.33288e-24	23	31	31
ENSG00000152359.10	POC5	-1.91684	-0.0379391	0.0552584	0.0601605	0.0362524	0.108466	5.72062e-09	8.30958e-09	32	32	32
ENSG00000066322.8	ELOVL1	1.91635	0.0447859	0.05532	0.0602253	0.0315534	0.0301858	0.0026164	0.00166914	29	37	37
ENSG00000240654.2	C1QTNF9	-1.91531	-0.0377351	0.0554527	0.060365	0.0498932	0.111216	3.57895e-09	5.34182e-09	14	16	16
ENSG00000177683.9	THAP5	-1.91384	-0.043877	0.055641	0.0605631	0.0311234	0.091379	1.02968e-07	1.28029e-07	9	9	9
ENSG00000242802.2	AP5Z1	1.91349	0.0295385	0.0556855	0.06061	0.0899955	0.138824	3.01765e-11	5.68367e-11	41	45	45
ENSG00000131634.9	TMEM204	-1.91308	-0.0601529	0.0557384	0.0606656	0.0141326	0.00996325	0.0854053	0.036482	14	16	16
ENSG00000050344.8	NFE2L3	1.91297	0.0720835	0.0557517	0.0606796	0.0117124	0.0250159	0.00621711	0.00361052	6	6	6
ENSG00000233927.4	RPS28	1.9122	0.0091257	0.0558505	0.0607836	0.662993	0.745211	6.98186e-90	5.10884e-87	52	60	60
ENSG00000006282.15	SPATA20	-1.91119	-0.0101562	0.0559804	0.0609202	0.593231	0.660113	2.47069e-71	4.73457e-69	53	60	60
ENSG00000089177.13	KIF16B	1.91007	0.04691	0.0561236	0.0610709	0.028284	0.0826747	4.42392e-07	5.11192e-07	8	8	8
ENSG00000112578.5	BYSL	-1.90893	-0.0362433	0.0562716	0.0612265	0.0303669	0.012424	0.0545989	0.0246425	41	50	50
ENSG00000095485.12	CWF19L1	-1.90874	-0.0211503	0.0562957	0.0612518	0.125699	0.211293	5.51782e-17	1.77086e-16	39	44	44
ENSG00000103657.9	HERC1	1.90834	0.0596697	0.0563477	0.0613066	0.0159129	0.0228009	0.009036	0.00506467	14	15	15
ENSG00000131941.3	RHPN2	-1.90813	-0.020747	0.0563744	0.0613346	0.161497	0.100276	2.29778e-08	3.095e-08	75	80	80
ENSG00000114841.13	DNAH1	1.90758	0.0656821	0.0564459	0.0614098	0.0170163	0.0212231	0.0118114	0.00642345	20	33	33
ENSG00000183605.12	SFXN4	-1.90696	-0.0109819	0.0565259	0.061494	0.423403	0.524459	1.06811e-49	3.06499e-48	55	59	59
ENSG00000132781.13	MUTYH	1.90649	0.046214	0.0565863	0.0615575	0.0219895	0.0104482	0.0781149	0.0336924	19	20	20
ENSG00000172795.11	DCP2	-1.9064	-0.0207662	0.0565981	0.0615698	0.10333	0.166806	2.08078e-13	4.82215e-13	20	21	21
ENSG00000160753.11	RUSC1	-1.90613	-0.07274	0.0566329	0.0616065	0.0310844	0.0162583	0.0277454	0.0137038	27	39	39
ENSG00000119326.10	CTNNAL1	-1.90441	-0.0171735	0.0568563	0.0618414	0.22791	0.331928	9.47109e-28	6.2016e-27	54	56	56
ENSG00000131778.13	CHD1L	-1.9041	-0.0375508	0.0568967	0.0618838	0.0523884	0.0553386	4.10416e-05	3.60089e-05	28	30	30
ENSG00000105699.12	LSR	-1.90347	-0.0195999	0.0569789	0.0619703	0.157193	0.291665	5.82579e-24	2.98628e-23	13	14	14
ENSG00000183474.11	GTF2H2C	-1.9033	-0.0434983	0.0570009	0.0619934	0.0410897	0.0622061	1.32185e-05	1.25087e-05	12	16	16
ENSG00000135314.8	KHDC1	-1.90115	-0.0289854	0.0572824	0.0622893	0.065569	0.0682599	4.85797e-06	4.87283e-06	33	33	33
ENSG00000087191.8	PSMC5	-1.90049	-0.051598	0.0573692	0.0623806	0.0241744	0.0887853	1.59137e-07	1.93753e-07	6	7	7
ENSG00000022277.8	RTFDC1	1.89956	0.0533804	0.0574909	0.0625085	0.0213018	0.0104759	0.077719	0.0335365	31	33	33
ENSG00000124587.9	PEX6	1.89936	0.0110638	0.0575166	0.0625355	0.500247	0.646681	7.73622e-69	9.84493e-67	27	28	28
ENSG00000164172.14	MOCS2	1.8978	0.0507119	0.0577218	0.0627511	0.0228936	0.0183619	0.019275	0.00992724	24	25	25
ENSG00000149218.4	ENDOD1	1.89746	0.0380264	0.0577671	0.0627988	0.0405177	0.0678248	5.22081e-06	5.21e-06	12	13	13
ENSG00000142677.3	IL22RA1	-1.89567	-0.0750417	0.0580033	0.0630469	0.0117903	0.00902256	0.101726	0.0423353	15	15	15
ENSG00000152969.12	JAKMIP1	1.89306	0.950088	0.0583498	0.063411	6.78477e-05	0.0209772	0.0123165	0.00667087	1	1	1
ENSG00000127580.11	WDR24	-1.89212	-0.032714	0.0584753	0.0635428	0.0603695	0.084977	3.01114e-07	3.54664e-07	27	29	29
ENSG00000139899.6	CBLN3	-1.89159	-0.0115339	0.0585452	0.0636163	0.479164	0.577879	2.23145e-57	1.0707e-55	37	45	45
ENSG00000174720.11	LARP7	-1.89107	-0.0844244	0.0586144	0.0636889	0.00754157	0.0186543	0.0183291	0.0094868	7	7	7
ENSG00000104866.6	PPP1R37	1.88989	0.478527	0.0587726	0.0638551	0.000273883	0.015541	0.031446	0.0152976	2	2	2
ENSG00000129007.10	CALML4	1.88867	0.0365993	0.0589361	0.0640268	0.0393384	0.0933215	7.42784e-08	9.39589e-08	12	12	12
ENSG00000154553.9	PDLIM3	1.88838	0.0535014	0.0589752	0.0640679	0.0189202	0.0537151	5.36326e-05	4.63064e-05	10	11	11
ENSG00000145050.11	MANF	-1.88771	-0.160701	0.0590654	0.0641626	0.00870428	0.016549	0.0263764	0.0131162	16	20	20
ENSG00000109576.9	AADAT	-1.88703	-0.0317564	0.0591567	0.0642585	0.0608138	0.142391	1.61307e-11	3.10818e-11	22	26	26
ENSG00000258289.3	CHURC1	1.88671	0.0111248	0.0591987	0.0643026	0.569278	0.6588	4.37731e-71	7.11781e-69	98	100	100
ENSG00000162998.4	FRZB	1.88611	0.0384161	0.0592804	0.0643884	0.0607551	0.0924404	8.6144e-08	1.08353e-07	16	16	16
ENSG00000179115.6	FARSA	1.88408	0.053412	0.059554	0.0646757	0.0222978	0.037465	0.000781906	0.000553064	13	14	14
ENSG00000130270.12	ATP8B3	1.88378	0.0394207	0.0595944	0.064718	0.0398017	0.12674	2.47839e-10	4.22239e-10	8	8	8
ENSG00000123892.7	RAB38	-1.88364	-0.0279337	0.0596132	0.0647378	0.0750129	0.123577	4.28393e-10	7.08003e-10	22	24	24
ENSG00000176697.14	BDNF	-1.88323	-0.0648085	0.0596698	0.0647972	0.0103064	0.00958077	0.0916714	0.0388075	11	11	11
ENSG00000103550.9	KNOP1	-1.88322	-0.0173046	0.0596711	0.0647986	0.259827	0.375646	3.98001e-32	3.57337e-31	30	32	32
ENSG00000242485.1	MRPL20	-1.88203	-0.0500117	0.0598319	0.0649674	0.0299932	0.0772718	1.08867e-06	1.18148e-06	16	16	16
ENSG00000152583.8	SPARCL1	1.88177	0.0254877	0.0598677	0.0650049	0.086269	0.0624765	1.26412e-05	1.19895e-05	46	51	51
ENSG00000160781.11	PAQR6	-1.88122	-0.0380319	0.059942	0.065083	0.0430186	0.0414474	0.000405031	0.000302576	24	30	30
ENSG00000080166.11	DCT	1.87999	0.0502928	0.0601095	0.0652588	0.0248087	0.0374507	0.00078376	0.000553974	19	26	26
ENSG00000124406.12	ATP8A1	1.87989	0.0136534	0.0601224	0.0652723	0.297749	0.381776	9.16775e-33	8.54564e-32	55	58	58
ENSG00000196139.7	AKR1C3	-1.87922	-0.0225963	0.060214	0.0653685	0.1084	0.179564	2.04669e-14	5.1509e-14	24	24	24
ENSG00000112041.8	TULP1	-1.87922	-0.0329916	0.0602149	0.0653693	0.0367723	0.0285803	0.00342018	0.00211559	28	32	32
ENSG00000168824.10	NSG1	-1.87743	-0.0269014	0.060459	0.0656255	0.0864481	0.0750402	1.5778e-06	1.67505e-06	52	67	67
ENSG00000258839.2	MC1R	1.87731	0.0571727	0.0604751	0.0656424	0.0358173	0.026963	0.00448311	0.00269329	28	38	38
ENSG00000198846.5	TOX	-1.87682	-0.0361569	0.060543	0.0657136	0.0596296	0.00843163	0.113693	0.0464955	67	68	68
ENSG00000161980.5	POLR3K	-1.87569	-0.0875984	0.0606984	0.0658768	0.00798861	0.0164646	0.0267663	0.0132889	11	14	14
ENSG00000116191.13	RALGPS2	1.87461	0.0249011	0.0608471	0.0660327	0.0998904	0.173066	6.69627e-14	1.60915e-13	20	21	21
ENSG00000087302.4	C14orf166	-1.87459	-0.0507418	0.0608492	0.0660349	0.0267035	0.016951	0.024598	0.0123176	35	37	37
ENSG00000133574.5	GIMAP4	1.87435	0.0442846	0.0608826	0.06607	0.0284525	0.0325991	0.00175118	0.00115728	20	23	23
ENSG00000099949.14	LZTR1	1.87432	0.0214352	0.060887	0.0660746	0.126163	0.246698	5.71403e-20	2.24792e-19	14	18	18
ENSG00000133997.7	MED6	-1.87419	-0.018647	0.0609048	0.0660933	0.0532453	0.0213818	0.0114967	0.00626744	48	53	53
ENSG00000148110.11	HIATL1	-1.87372	-0.0153401	0.0609691	0.0661607	0.247927	0.347914	2.56797e-29	1.87907e-28	34	38	38
ENSG00000069482.6	GAL	-1.87301	-0.0493659	0.0610674	0.0662639	0.024916	0.0620365	1.35941e-05	1.28434e-05	22	24	24
ENSG00000161558.6	TMEM143	1.87179	0.0515477	0.0612353	0.0664399	0.021182	0.023423	0.00813329	0.00461347	23	31	31
ENSG00000068305.13	MEF2A	1.87149	0.0456013	0.0612773	0.066484	0.0317848	0.0381792	0.000694821	0.000494694	36	38	38
ENSG00000163703.13	CRELD1	1.87129	0.0142688	0.0613056	0.0665137	0.24253	0.273271	2.67307e-22	1.21867e-21	78	82	82
ENSG00000130023.11	ERMARD	1.8698	0.0533146	0.061511	0.0667291	0.0189003	0.0434877	0.000289289	0.000221772	15	18	18
ENSG00000105996.5	HOXA2	-1.86978	-0.0368022	0.0615138	0.066732	0.0535435	0.0986183	3.04093e-08	4.03289e-08	9	14	14
ENSG00000153029.10	MR1	1.86958	0.0773948	0.0615423	0.066762	0.0137653	0.0108733	0.0722719	0.0314877	12	12	12
ENSG00000176390.10	CRLF3	1.86875	0.0165846	0.061658	0.0668833	0.179597	0.187597	4.67113e-15	1.24859e-14	54	60	60
ENSG00000109062.5	SLC9A3R1	-1.86863	-0.0511213	0.0616748	0.0669009	0.0219444	0.0233655	0.00821277	0.00465405	17	22	22
ENSG00000102760.12	RGCC	-1.86797	-0.0234824	0.0617666	0.0669972	0.0951708	0.176596	3.52037e-14	8.6806e-14	14	14	14
ENSG00000092841.14	MYL6	1.86682	0.0406253	0.0619266	0.067165	0.021334	0.0202891	0.0138503	0.00740571	20	24	24
ENSG00000068028.13	RASSF1	1.8654	0.0733461	0.0621254	0.0673734	0.0105913	0.0217014	0.0108886	0.00597043	13	15	15
ENSG00000161904.7	LEMD2	-1.86502	-0.0285958	0.0621779	0.0674285	0.0747525	0.151953	2.97491e-12	6.20622e-12	18	18	18
ENSG00000137877.8	SPTBN5	1.86466	0.0119521	0.0622297	0.0674828	0.380246	0.522423	2.01353e-49	5.61281e-48	34	34	34
ENSG00000132259.8	CNGA4	1.86283	0.0352441	0.0624866	0.0677521	0.0477588	0.102668	1.53224e-08	2.10552e-08	14	15	15
ENSG00000010295.15	IFFO1	-1.86251	-0.0477874	0.0625308	0.0677984	0.0297237	0.0222016	0.010002	0.00553826	21	29	29
ENSG00000134575.5	ACP2	1.86145	0.0344058	0.06268	0.0679548	0.0435438	0.0473812	0.000152278	0.000122294	24	34	34
ENSG00000186446.7	ZNF501	-1.86099	-0.0403256	0.0627459	0.0680239	0.116441	0.138111	3.41944e-11	6.39925e-11	39	45	45
ENSG00000163995.14	ABLIM2	-1.86074	-0.0632181	0.0627809	0.0680606	0.031421	0.0494233	0.000108774	8.94056e-05	15	23	23
ENSG00000107854.5	TNKS2	1.86058	0.0178665	0.0628033	0.068084	0.169382	0.27957	7.28778e-23	3.45718e-22	38	38	38
ENSG00000106263.13	EIF3B	-1.86021	-0.030466	0.0628554	0.0681386	0.0580607	0.112165	3.04322e-09	4.57958e-09	14	16	16
ENSG00000037474.10	NSUN2	-1.85929	-0.01459	0.0629858	0.0682753	0.283885	0.367305	2.86906e-31	2.42703e-30	34	34	34
ENSG00000245017.2	RP11-181C3.1	-1.85889	-1.61339	0.0630425	0.0683347	5.52964e-05	0.0146898	0.0365116	0.017422	1	1	1
ENSG00000136144.7	RCBTB1	-1.85801	-0.0315346	0.0631681	0.0684664	0.070159	0.0971139	3.92043e-08	5.12955e-08	28	28	28
ENSG00000064703.7	DDX20	1.8575	0.08452	0.0632397	0.0685414	0.0107309	0.0347837	0.00121878	0.000830756	15	15	15
ENSG00000064995.12	TAF11	-1.85745	-0.0423653	0.063247	0.068549	0.0323302	0.0454196	0.000210386	0.00016456	16	16	16
ENSG00000162613.12	FUBP1	-1.85731	-0.0523387	0.0632671	0.06857	0.0127615	0.0122821	0.0560067	0.0251925	15	16	16
ENSG00000144476.5	ACKR3	-1.85642	-0.0552733	0.0633932	0.0687022	0.0181906	0.0402765	0.000491375	0.000360727	12	13	13
ENSG00000158113.8	LRRC43	1.85637	0.0197205	0.0634007	0.06871	0.125552	0.125939	2.84757e-10	4.80658e-10	51	58	58
ENSG00000182230.7	FAM153B	1.85517	0.0399819	0.0635715	0.068889	0.0335151	0.0468531	0.000166123	0.00013238	29	37	37
ENSG00000140367.7	UBE2Q2	1.85356	0.0277172	0.0638018	0.0691303	0.0749298	0.104875	1.05364e-08	1.47768e-08	19	22	22
ENSG00000196172.8	ZNF681	1.8534	0.0287221	0.0638246	0.0691541	0.0616571	0.0633603	1.0924e-05	1.04387e-05	20	23	23
ENSG00000167525.9	PROCA1	-1.8534	-0.0314725	0.0638254	0.069155	0.0703835	0.124291	3.78649e-10	6.31497e-10	12	14	14
ENSG00000178691.6	SUZ12	1.85319	0.0247699	0.0638549	0.0691859	0.109899	0.073709	1.96826e-06	2.06264e-06	64	78	78
ENSG00000112186.7	CAP2	-1.85312	-0.0366668	0.0638654	0.0691969	0.0361742	0.05086	8.58481e-05	7.17098e-05	21	23	23
ENSG00000118181.6	RPS25	-1.85237	-0.0725257	0.063972	0.0693086	0.00989057	0.0248944	0.00634556	0.00367418	8	8	8
ENSG00000117597.13	DIEXF	-1.85095	-0.0464284	0.0641761	0.0695223	0.0196104	0.0127759	0.0512645	0.0233065	28	28	28
ENSG00000132964.7	CDK8	1.85056	0.034663	0.0642332	0.0695822	0.0700995	0.018616	0.01845	0.00953756	58	66	66
ENSG00000110484.6	SCGB2A2	1.84943	0.320322	0.0643964	0.069753	0.00641986	0.0156658	0.0307672	0.0150165	13	16	16
ENSG00000168255.14	POLR2J3	-1.84737	-0.0297427	0.0646934	0.0700641	0.078358	0.0776562	1.02121e-06	1.11364e-06	32	42	42
ENSG00000170085.13	SIMC1	1.845	0.0745501	0.0650373	0.0704242	0.00902613	0.0334648	0.00151673	0.00101402	16	17	17
ENSG00000174442.7	ZWILCH	-1.84399	-0.10452	0.0651852	0.070579	0.0442662	0.0312723	0.00218341	0.0014151	27	35	35
ENSG00000104969.5	SGTA	1.84308	0.0445362	0.065318	0.0707179	0.0334937	0.0798834	7.04731e-07	7.89397e-07	17	18	18
ENSG00000138606.15	SHF	-1.84169	-0.04179	0.0655205	0.07093	0.0320933	0.0393079	0.000576607	0.000418221	28	31	31
ENSG00000163946.9	FAM208A	-1.84114	-0.0250987	0.0656016	0.0710149	0.08872	0.174361	5.29091e-14	1.28196e-13	30	30	30
ENSG00000134283.13	PPHLN1	-1.83937	-0.0278005	0.0658603	0.0712856	0.0679018	0.111816	3.23014e-09	4.8484e-09	30	35	35
ENSG00000188677.10	PARVB	-1.83858	-0.0328786	0.0659766	0.0714073	0.0513939	0.0537924	5.29541e-05	4.57611e-05	34	39	39
ENSG00000113578.13	FGF1	-1.83764	-0.17753	0.0661156	0.0715527	0.0216703	0.0297201	0.0028276	0.00178906	21	22	22
ENSG00000108651.5	UTP6	1.83646	0.0325129	0.0662901	0.0717353	0.0540111	0.0301573	0.00262888	0.00167673	50	51	51
ENSG00000184923.8	NUTM2A	1.83453	0.0196248	0.0665754	0.0720338	0.129369	0.249673	3.16293e-20	1.27341e-19	42	51	51
ENSG00000103932.7	RPAP1	-1.83276	-0.0188908	0.0668388	0.0723093	0.146752	0.216641	1.99116e-17	6.58528e-17	22	24	24
ENSG00000253537.1	PCDHGA7	1.83241	0.0385455	0.0668899	0.0723628	0.0230232	0.015798	0.0300648	0.0147251	29	32	32
ENSG00000198168.4	SVIP	1.83229	0.0195309	0.0669077	0.0723814	0.152403	0.268517	7.07663e-22	3.16709e-21	16	16	16
ENSG00000167770.7	OTUB1	-1.82827	-0.120812	0.0675089	0.0730102	0.00900063	0.0660637	6.98702e-06	6.86257e-06	9	33	33
ENSG00000160181.4	TFF2	-1.82775	-0.0357562	0.0675863	0.0730911	0.0281466	0.0263662	0.00495495	0.00295071	19	22	22
ENSG00000165434.6	PGM2L1	1.82626	0.0604816	0.0678115	0.0733265	0.0285943	0.034031	0.00138075	0.00093183	36	38	38
ENSG00000119638.8	NEK9	1.82623	0.0628125	0.0678154	0.0733306	0.0145556	0.0192229	0.0166236	0.0086839	16	16	16
ENSG00000206561.8	COLQ	-1.82509	-0.0816216	0.0679874	0.0735105	0.0214216	0.00986848	0.0869137	0.0370561	28	33	33
ENSG00000168575.5	SLC20A2	1.82373	0.041481	0.0681923	0.0737247	0.0319627	0.0283945	0.003528	0.00217439	23	23	23
ENSG00000111911.5	HINT3	-1.82353	-0.0742686	0.0682229	0.0737566	0.00782995	0.00874412	0.107184	0.0442357	8	8	8
ENSG00000153898.8	MCOLN2	1.82182	0.0162946	0.0684822	0.0740277	0.214731	0.280369	6.17498e-23	2.96777e-22	76	78	78
ENSG00000118004.13	COLEC11	-1.82175	-0.0258692	0.0684929	0.0740389	0.0819546	0.0892552	1.47077e-07	1.79818e-07	51	63	63
ENSG00000134910.8	STT3A	1.8187	0.071773	0.0689566	0.0745235	0.0116652	0.0256679	0.00557144	0.00326994	30	31	31
ENSG00000166359.6	WDR88	1.81856	0.0622526	0.0689783	0.0745462	0.0169483	0.0355058	0.00108134	0.000744883	14	14	14
ENSG00000132824.9	SERINC3	-1.81846	-0.0385572	0.0689942	0.0745628	0.0233046	0.0992329	2.74095e-08	3.64897e-08	1	1	1
ENSG00000112062.6	MAPK14	-1.81841	-0.0676883	0.0690013	0.0745702	0.0137946	0.0141761	0.0399732	0.0188555	19	19	19
ENSG00000163359.11	COL6A3	1.81824	0.0483297	0.0690279	0.074598	0.0251074	0.00953337	0.092482	0.0390772	36	38	38
ENSG00000206503.7	HLA-A	-1.81823	-0.0130398	0.0690294	0.0745995	0.619791	0.628549	1.29227e-65	1.2608e-63	92	99	99
ENSG00000106633.11	GCK	1.81796	0.061201	0.0690709	0.0746429	0.014228	0.0156621	0.0307871	0.0150225	8	8	8
ENSG00000169220.13	RGS14	1.81761	0.0270763	0.0691245	0.0746989	0.0792538	0.178234	2.6102e-14	6.5131e-14	4	4	4
ENSG00000160161.5	CILP2	-1.81584	-0.0517889	0.0693946	0.0749811	0.0222648	0.0322955	0.00184179	0.0012125	16	17	17
ENSG00000170703.11	TTLL6	-1.81459	-0.0271562	0.0695875	0.0751826	0.0581879	0.0673254	5.67071e-06	5.63973e-06	33	33	33
ENSG00000144847.8	IGSF11	-1.81447	-0.0543044	0.0696049	0.0752009	0.0190219	0.0530421	5.99227e-05	5.13134e-05	2	2	2
ENSG00000100147.9	CCDC134	1.81298	0.0664191	0.0698343	0.0754404	0.0110178	0.0256791	0.00556094	0.0032653	3	3	3
ENSG00000135596.13	MICAL1	1.81288	0.0260183	0.0698497	0.0754565	0.0799569	0.071943	2.63857e-06	2.71837e-06	59	67	67
ENSG00000133731.5	IMPA1	1.81219	0.0170247	0.0699573	0.075569	0.180983	0.297114	1.84097e-24	9.6221e-24	16	17	17
ENSG00000182318.5	ZSCAN22	1.81175	0.329346	0.0700252	0.0756399	0.00652368	0.0167289	0.0255648	0.0127516	2	4	4
ENSG00000171873.6	ADRA1D	-1.81151	-0.0378089	0.0700617	0.075678	0.0399132	0.00985839	0.0870759	0.037109	30	33	33
ENSG00000187741.10	FANCA	-1.81148	-0.0192529	0.0700671	0.0756837	0.145965	0.198063	6.67701e-16	1.95041e-15	28	33	33
ENSG00000126246.5	IGFLR1	-1.81116	-0.0328387	0.0701168	0.0757356	0.0549925	0.0747619	1.65248e-06	1.74925e-06	32	35	35
ENSG00000007312.8	CD79B	-1.80997	-0.0198347	0.0703012	0.0759281	0.12637	0.224332	4.54604e-18	1.57467e-17	17	18	18
ENSG00000123219.8	CENPK	-1.80789	-0.0270122	0.070623	0.0762642	0.17718	0.120776	6.94408e-10	1.11797e-09	104	127	127
ENSG00000122674.8	CCZ1	1.80494	0.0153569	0.0710844	0.0767459	0.289094	0.4186	9.89202e-37	1.18777e-35	91	106	106
ENSG00000118690.8	ARMC2	1.8045	0.0522681	0.071153	0.0768175	0.0272483	0.0241746	0.0071639	0.00409615	21	24	24
ENSG00000167766.14	ZNF83	-1.80316	-0.0114561	0.0713638	0.0770376	0.353979	0.408219	1.37481e-35	1.55967e-34	58	70	70
ENSG00000203668.1	CHML	1.80309	0.0161226	0.0713737	0.0770479	0.199632	0.181924	1.32781e-14	3.41089e-14	90	98	98
ENSG00000187758.3	ADH1A	-1.80294	-0.0132424	0.0713981	0.0770734	0.371161	0.424204	2.34422e-37	2.97029e-36	67	84	84
ENSG00000102683.6	SGCG	1.80285	0.0416706	0.0714116	0.0770875	0.0302096	0.0828086	4.32611e-07	5.01076e-07	11	11	11
ENSG00000184454.6	NCMAP	-1.8026	-0.0793312	0.0714505	0.0771281	0.0233368	0.0237284	0.00772429	0.00439853	27	34	34
ENSG00000153048.6	CARHSP1	1.80166	0.0364611	0.0715984	0.0772825	0.042329	0.0777526	1.00496e-06	1.09715e-06	13	14	14
ENSG00000125945.10	ZNF436	1.80155	0.0279011	0.0716159	0.0773007	0.0792542	0.123754	4.15494e-10	6.87461e-10	13	18	18
ENSG00000165490.8	C11orf82	-1.80134	-0.0295602	0.0716485	0.0773348	0.0632217	0.14264	1.54385e-11	2.98355e-11	10	11	11
ENSG00000148824.14	MTG1	-1.80117	-0.0132963	0.0716758	0.0773633	0.334284	0.406271	2.24145e-35	2.48506e-34	44	56	56
ENSG00000204310.6	AGPAT1	1.80041	0.0774437	0.0717964	0.0774892	0.0283924	0.0197937	0.0150746	0.00796715	25	29	29
ENSG00000235878.4	AP001468.1	-1.79984	-0.0236328	0.0718857	0.0775823	0.0937224	0.134718	6.18909e-11	1.12585e-10	32	37	37
ENSG00000204560.5	DHX16	1.79815	0.0298133	0.0721526	0.0778608	0.0087225	0.0550062	4.33534e-05	3.79009e-05	14	18	18
ENSG00000261603.1	PRSS46	-1.79787	-0.0265687	0.0721983	0.0779085	0.058763	0.0392917	0.000578153	0.000419071	40	51	51
ENSG00000163166.9	IWS1	-1.79725	-0.134224	0.0722957	0.0780102	0.00426159	0.00811757	0.120675	0.0489071	5	5	5
ENSG00000033800.9	PIAS1	1.79699	0.0184189	0.0723374	0.0780536	0.0966352	0.146288	8.11538e-12	1.61038e-11	19	20	20
ENSG00000131899.6	LLGL1	-1.79546	-0.0598801	0.0725811	0.078308	0.0149448	0.0199919	0.014572	0.00773367	14	14	14
ENSG00000101298.9	SNPH	-1.79514	-0.0937956	0.0726315	0.0783605	0.00599146	0.0173367	0.0230073	0.0116144	2	2	2
ENSG00000100744.10	GSKIP	1.79457	0.0181435	0.0727223	0.0784552	0.157058	0.261741	2.80445e-21	1.19675e-20	23	24	24
ENSG00000166888.6	STAT6	1.79399	0.430183	0.0728151	0.078552	0.000279152	0.00902646	0.101652	0.0423164	2	3	3
ENSG00000198720.8	ANKRD13B	1.79363	0.0269912	0.0728726	0.078612	0.0761601	0.15914	8.25531e-13	1.81129e-12	20	22	22
ENSG00000155229.16	MMS19	-1.79191	-0.0394836	0.0731481	0.0788994	0.0337018	0.0719549	2.63335e-06	2.7149e-06	12	14	14
ENSG00000159202.13	UBE2Z	1.7912	0.0254108	0.0732615	0.0790177	0.0930549	0.0276401	0.00400247	0.00243554	70	76	76
ENSG00000153774.4	CFDP1	1.79096	0.0296766	0.073299	0.0790568	0.0693768	0.152103	2.89623e-12	6.05937e-12	8	8	8
ENSG00000183161.3	FANCF	1.79062	0.061182	0.0733544	0.0791146	0.0127	0.032888	0.00166915	0.00110581	11	13	13
ENSG00000189144.9	ZNF573	-1.78995	-0.0934917	0.0734627	0.0792275	0.00670706	0.016963	0.0245467	0.0122978	3	4	4
ENSG00000101363.8	MANBAL	1.78982	0.0196213	0.0734831	0.0792488	0.172028	0.194447	1.31101e-15	3.71823e-15	44	50	50
ENSG00000196975.10	ANXA4	-1.78973	-0.0160022	0.0734979	0.0792642	0.0311113	0.0282807	0.00359577	0.0022129	19	33	33
ENSG00000135617.3	PRADC1	-1.78887	-0.0422066	0.0736365	0.0794088	0.0288122	0.0992317	2.74148e-08	3.64897e-08	8	9	9
ENSG00000053770.7	AP5M1	1.78802	0.0582001	0.0737726	0.0795507	0.0139934	0.0173522	0.0229459	0.0115917	18	26	26
ENSG00000002746.10	HECW1	1.78789	0.0346624	0.0737935	0.0795725	0.0511724	0.0492968	0.000111064	9.10568e-05	58	60	60
ENSG00000165416.10	SUGT1	-1.78748	-0.450889	0.0738599	0.0796417	0.00038755	0.0140094	0.0411688	0.019354	7	7	7
ENSG00000119414.7	PPP6C	1.78701	0.0293944	0.0739354	0.0797205	0.0622506	0.119008	9.41476e-10	1.49762e-09	12	14	14
ENSG00000258873.2	DUXA	-1.78674	-0.0214914	0.07398	0.079767	0.0998881	0.141967	1.73783e-11	3.33978e-11	23	24	24
ENSG00000180988.2	OR52N2	-1.78575	-0.0232459	0.0741399	0.0799337	0.103929	0.193867	1.4605e-15	4.12623e-15	25	25	25
ENSG00000137857.13	DUOX1	-1.78447	-0.0524262	0.0743466	0.0801492	0.0191508	0.0553436	4.1008e-05	3.59902e-05	13	17	17
ENSG00000049246.10	PER3	-1.78441	-0.233414	0.0743578	0.0801608	0.000950491	0.00899102	0.102329	0.0425438	2	2	2
ENSG00000140632.12	GLYR1	-1.78377	-0.0791276	0.0744607	0.0802681	0.0114399	0.00834537	0.115566	0.0471234	10	10	10
ENSG00000173193.9	PARP14	-1.78337	-0.014993	0.0745266	0.0803368	0.252185	0.350298	1.48865e-29	1.11722e-28	48	57	57
ENSG00000150722.6	PPP1R1C	-1.78286	-0.0231979	0.0746093	0.080423	0.0967721	0.128325	1.883e-10	3.24581e-10	44	46	46
ENSG00000166913.8	YWHAB	-1.78261	-0.0214385	0.074649	0.0804645	0.126033	0.196307	9.26836e-16	2.65959e-15	32	34	34
ENSG00000159648.7	TEPP	-1.78132	-0.0567511	0.0748607	0.0806851	0.0426524	0.0485686	0.000125221	0.000101837	35	37	37
ENSG00000143776.14	CDC42BPA	-1.78086	-0.0272557	0.0749356	0.0807631	0.0663566	0.087909	1.84316e-07	2.23387e-07	42	44	44
ENSG00000165028.7	NIPSNAP3B	1.78058	0.0675762	0.0749803	0.0808097	0.0117969	0.0115356	0.0640764	0.0283175	14	16	16
ENSG00000186854.6	TRABD2A	-1.78043	-0.0416761	0.0750053	0.0808358	0.0359183	0.0843534	3.34204e-07	3.92374e-07	21	21	21
ENSG00000173511.5	VEGFB	-1.78013	-0.0290392	0.0750553	0.0808879	0.0557467	0.0838064	3.66191e-07	4.2787e-07	19	29	29
ENSG00000140280.9	LYSMD2	1.77934	0.0550503	0.0751839	0.0810219	0.0175133	0.0387078	0.000636704	0.000457658	10	10	10
ENSG00000198105.7	ZNF248	1.77795	0.0270823	0.0754115	0.0812591	0.0680286	0.106759	7.65024e-09	1.09174e-08	29	43	43
ENSG00000114270.11	COL7A1	1.77662	0.457326	0.0756312	0.081488	0.000244441	0.00863414	0.109427	0.0450281	3	3	3
ENSG00000214435.3	AS3MT	1.77659	0.0112423	0.0756361	0.0814931	0.45493	0.533975	5.31479e-51	1.69087e-49	49	50	50
ENSG00000135245.9	HILPDA	1.77597	0.0390234	0.0757372	0.0815984	0.0234364	0.0164173	0.0269875	0.0133791	34	44	44
ENSG00000166436.11	TRIM66	1.77575	0.00961833	0.0757744	0.0816373	0.496438	0.539528	8.97e-52	2.88511e-50	64	89	89
ENSG00000160182.2	TFF1	-1.77422	-0.0848585	0.0760265	0.0818999	0.00489681	0.0136568	0.0438221	0.020395	1	1	1
ENSG00000171385.5	KCND3	1.77385	0.0492724	0.0760884	0.0819644	0.0430898	0.0308902	0.00232674	0.00150004	42	50	50
ENSG00000204657.2	OR2H2	1.77372	0.0600793	0.0761096	0.0819865	0.0136601	0.0113346	0.066454	0.0292754	14	20	20
ENSG00000175832.8	ETV4	1.77202	0.0563549	0.0763916	0.0822802	0.0169452	0.0418539	0.000378752	0.000284324	18	18	18
ENSG00000119537.11	KDSR	-1.77172	-0.0167569	0.0764418	0.0823325	0.260578	0.303671	4.54985e-25	2.4799e-24	72	86	86
ENSG00000167118.6	URM1	-1.76965	-0.020418	0.0767847	0.0826896	0.154759	0.181689	1.38632e-14	3.55312e-14	36	42	42
ENSG00000110442.7	COMMD9	1.76881	0.0864775	0.0769262	0.082837	0.00747521	0.00849106	0.112423	0.0460343	12	20	20
ENSG00000066557.5	LRRC40	-1.76858	-0.884066	0.0769643	0.0828766	5.71078e-05	0.0193842	0.01617	0.00847115	2	2	2
ENSG00000103966.5	EHD4	-1.76779	-0.0284878	0.0770964	0.0830143	0.0630945	0.0399017	0.000522741	0.000381838	44	45	45
ENSG00000120068.5	HOXB8	1.76749	0.0523933	0.0771459	0.0830658	0.0169143	0.0205646	0.0132142	0.0071071	16	17	17
ENSG00000180376.12	CCDC66	-1.76695	-0.0228923	0.077237	0.0831606	0.0999389	0.200773	4.01948e-16	1.20048e-15	18	24	24
ENSG00000177302.10	TOP3A	-1.76172	-0.0374405	0.0781164	0.0840761	0.0501637	0.0945292	6.06143e-08	7.79839e-08	12	13	13
ENSG00000184743.8	ATL3	-1.76017	-0.0380888	0.0783788	0.0843492	0.0361593	0.0670256	5.95911e-06	5.9005e-06	20	28	28
ENSG00000128268.11	MGAT3	-1.76002	-0.0453385	0.0784044	0.0843759	0.0252405	0.0426212	0.000333726	0.000252929	12	13	13
ENSG00000141140.12	MYO19	1.75973	0.0295221	0.0784542	0.0844277	0.0493531	0.0915642	9.9814e-08	1.24318e-07	19	21	21
ENSG00000141580.11	WDR45B	1.75933	0.016251	0.0785208	0.0844971	0.208592	0.237331	3.62581e-19	1.36232e-18	50	62	62
ENSG00000188086.8	PRSS45	-1.75877	-0.0646186	0.0786164	0.0845965	0.0152886	0.0413935	0.000408649	0.000305201	7	7	7
ENSG00000162654.8	GBP4	-1.7582	-0.0473259	0.0787142	0.0846983	0.0264975	0.0132065	0.0474735	0.0217895	35	49	49
ENSG00000145241.6	CENPC	-1.75817	-0.0245065	0.0787184	0.0847027	0.114151	0.131673	1.0523e-10	1.87235e-10	52	57	57
ENSG00000166529.10	ZSCAN21	-1.75759	-0.0267588	0.0788166	0.0848049	0.0757267	0.129666	1.49192e-10	2.61012e-10	30	33	33
ENSG00000228570.3	NUTM2E	1.75602	0.0238441	0.079085	0.0850842	0.0829488	0.150793	3.65534e-12	7.55571e-12	16	17	17
ENSG00000183741.7	CBX6	1.75578	0.026399	0.0791253	0.0851261	0.0800883	0.0365975	0.000902563	0.000631541	51	58	58
ENSG00000122483.13	CCDC18	-1.75462	-0.0416245	0.0793239	0.0853327	0.0326773	0.0311416	0.00223141	0.00144303	27	30	30
ENSG00000141141.10	DDX52	-1.75428	-0.0657226	0.0793823	0.0853934	0.0119586	0.0124635	0.054213	0.0244948	8	9	9
ENSG00000100564.4	PIGH	-1.75421	-0.0237776	0.0793951	0.0854067	0.107082	0.126492	2.58717e-10	4.39747e-10	37	47	47
ENSG00000167077.8	MEI1	1.75382	0.0273454	0.0794612	0.0854756	0.0653041	0.0944233	6.17043e-08	7.92817e-08	31	38	38
ENSG00000165731.13	RET	-1.7526	-0.0758102	0.0796713	0.0856941	0.00910608	0.0146701	0.0366385	0.0174797	4	6	6
ENSG00000138175.8	ARL3	1.75252	0.0629564	0.0796851	0.0857085	0.0157499	0.00861528	0.109817	0.0451509	15	15	15
ENSG00000090382.2	LYZ	1.75221	0.0176323	0.0797383	0.0857638	0.166193	0.21837	1.43032e-17	4.80096e-17	42	47	47
ENSG00000114541.10	FRMD4B	-1.7522	-0.308734	0.0797398	0.0857653	0.000548029	0.0110448	0.070047	0.0306598	1	2	2
ENSG00000129422.9	MTUS1	-1.75154	-0.0386158	0.0798528	0.0858829	0.0365888	0.0701728	3.53865e-06	3.59257e-06	17	17	17
ENSG00000071243.11	ING3	-1.7515	-0.0293069	0.0798596	0.08589	0.0583197	0.0644229	9.16469e-06	8.84708e-06	43	49	49
ENSG00000143442.17	POGZ	-1.75073	-0.0499485	0.0799921	0.0860278	0.0200905	0.0194386	0.0160198	0.00840902	21	23	23
ENSG00000171421.8	MRPL36	1.75024	0.0274027	0.0800774	0.0861165	0.0724115	0.110692	3.91336e-09	5.81427e-09	28	34	34
ENSG00000171714.10	ANO5	1.74923	0.0230303	0.0802509	0.086297	0.0838385	0.109012	5.212e-09	7.62878e-09	22	24	24
ENSG00000260916.1	CCPG1	1.74828	0.0574519	0.0804162	0.0864689	0.0220526	0.0321425	0.00188923	0.00123983	24	33	33
ENSG00000173926.5	2003-03-01	-1.7481	-0.0345201	0.0804472	0.0865011	0.0495441	0.0360543	0.000987468	0.00068603	43	51	51
ENSG00000150527.12	CTAGE5	-1.74683	-0.0200275	0.0806669	0.0867295	0.123131	0.100938	2.05411e-08	2.78086e-08	78	110	110
ENSG00000063241.3	ISOC2	1.74598	0.0897529	0.0808137	0.0868822	0.00619521	0.0118284	0.0607737	0.0270663	10	11	11
ENSG00000187166.1	H1FNT	1.74578	0.0398638	0.0808498	0.0869198	0.0360435	0.0489579	0.000117442	9.59105e-05	27	27	27
ENSG00000162643.8	WDR63	-1.74558	-0.0389914	0.0808831	0.0869544	0.0315526	0.0421856	0.000358583	0.000270043	24	24	24
ENSG00000106404.9	CLDN15	1.74546	0.0761996	0.0809055	0.0869777	0.00960485	0.0165906	0.0261864	0.0130305	7	7	7
ENSG00000064195.7	DLX3	-1.74534	-0.0878746	0.0809264	0.0869994	0.00690375	0.0144974	0.0377699	0.017926	9	9	9
ENSG00000162365.7	CYP4A22	1.74482	0.0426989	0.0810162	0.0870928	0.0296337	0.0913614	1.03273e-07	1.28298e-07	19	20	20
ENSG00000137819.9	PAQR5	-1.74478	-0.0250649	0.0810236	0.0871005	0.0678579	0.0585846	2.40312e-05	2.18033e-05	41	42	42
ENSG00000177646.13	ACAD9	1.74386	0.0237661	0.0811836	0.0872668	0.0894994	0.154388	1.92901e-12	4.11821e-12	41	52	52
ENSG00000179152.14	TCAIM	-1.74348	-0.0353547	0.0812492	0.0873351	0.0316575	0.0372668	0.000807959	0.000569977	28	31	31
ENSG00000116985.6	BMP8B	-1.74248	-0.0527348	0.081425	0.0875178	0.0182154	0.034087	0.00136799	0.000924286	14	16	16
ENSG00000269558.1	AC104057.1	-1.74171	-0.0172833	0.08156	0.0876581	0.175173	0.19658	8.809e-16	2.53773e-15	31	36	36
ENSG00000186160.4	CYP4Z1	1.74013	0.0368052	0.0818364	0.0879454	0.0429141	0.0881353	1.77457e-07	2.15341e-07	18	19	19
ENSG00000124302.8	CHST8	1.74004	0.0155078	0.0818516	0.0879612	0.210035	0.325233	4.18405e-27	2.61117e-26	30	30	30
ENSG00000147324.6	MFHAS1	1.73959	0.0586327	0.0819308	0.0880435	0.0126372	0.036454	0.000924255	0.000645176	5	6	6
ENSG00000181885.14	CLDN7	1.73833	0.0193963	0.0821526	0.088274	0.119914	0.187981	4.35113e-15	1.16625e-14	35	38	38
ENSG00000143344.11	RGL1	1.73811	0.0356456	0.0821915	0.0883144	0.0352389	0.0315174	0.00209616	0.0013631	25	25	25
ENSG00000108823.11	SGCA	1.7381	0.0180086	0.0821939	0.0883169	0.157378	0.228733	1.94004e-18	6.94174e-18	33	43	43
ENSG00000173124.10	C10orf129	1.73688	0.0147506	0.0824079	0.0885393	0.251806	0.361159	1.20957e-30	9.8616e-30	58	60	60
ENSG00000163864.10	NMNAT3	-1.73563	-0.0322606	0.0826287	0.0887688	0.0498368	0.0832353	4.02853e-07	4.68463e-07	23	25	25
ENSG00000268218.1	AC137932.1	1.73368	0.0616908	0.0829748	0.0891284	0.0128515	0.0131317	0.0481098	0.0220366	17	21	21
ENSG00000128040.6	SPINK2	-1.73363	-0.0297995	0.0829831	0.089137	0.0947418	0.079726	7.23464e-07	8.08833e-07	46	56	56
ENSG00000138399.13	FASTKD1	1.73293	0.0365526	0.0831074	0.0892661	0.0393356	0.0857	2.66812e-07	3.16425e-07	8	9	9
ENSG00000157837.11	SPPL3	-1.73243	-0.0212854	0.0831972	0.0893594	0.107874	0.159038	8.40758e-13	1.84332e-12	28	28	28
ENSG00000141428.12	C18orf21	1.73224	0.0506065	0.0832311	0.0893946	0.0230149	0.0626684	1.22468e-05	1.16269e-05	14	14	14
ENSG00000053900.6	ANAPC4	1.73205	0.0113733	0.0832646	0.0894294	0.419234	0.507638	1.86142e-47	4.73759e-46	65	70	70
ENSG00000169903.6	TM4SF4	-1.73127	-0.055189	0.0834038	0.0895741	0.0148613	0.0277263	0.00394517	0.00240417	17	17	17
ENSG00000172955.13	ADH6	-1.73126	-0.0293194	0.0834055	0.0895758	0.044596	0.0727282	2.31628e-06	2.40581e-06	46	47	47
ENSG00000159231.5	CBR3	-1.73065	-0.0298535	0.0835145	0.089689	0.0488862	0.0707629	3.20892e-06	3.27257e-06	31	32	32
ENSG00000197070.9	ARRDC1	1.73064	0.0625686	0.0835156	0.0896902	0.0216292	0.0493673	0.000109782	9.0133e-05	14	74	74
ENSG00000089127.8	OAS1	1.72942	0.0177723	0.0837335	0.0899165	0.131358	0.106268	8.3154e-09	1.18182e-08	59	68	68
ENSG00000161013.12	MGAT4B	-1.72882	-0.0782634	0.0838408	0.090028	0.00768629	0.0129835	0.0493986	0.0225458	10	10	10
ENSG00000198715.7	C1orf85	-1.7283	-0.0483096	0.0839352	0.090126	0.0215121	0.045293	0.000214822	0.000167716	9	9	9
ENSG00000168803.10	ADAL	1.728	0.020163	0.0839879	0.0901807	0.156502	0.214083	3.24468e-17	1.05521e-16	23	28	28
ENSG00000137033.7	IL33	1.7263	0.0653254	0.0842943	0.0904989	0.00956758	0.0140844	0.0406262	0.0191296	13	14	14
ENSG00000256269.2	HMBS	1.72575	0.0166787	0.084392	0.0906004	0.163568	0.248143	4.28794e-20	1.71221e-19	16	18	18
ENSG00000105379.5	ETFB	1.72566	0.0903085	0.0844095	0.0906185	0.00658393	0.0203938	0.013605	0.00728652	11	11	11
ENSG00000115523.12	GNLY	-1.72447	-0.0202328	0.0846223	0.0908395	0.121395	0.162969	4.15391e-13	9.39581e-13	28	41	41
ENSG00000127364.2	TAS2R4	-1.72363	-0.038006	0.0847753	0.0909983	0.0347544	0.0745066	1.72407e-06	1.81781e-06	15	15	15
ENSG00000183208.8	GDPGP1	1.72361	0.0214844	0.0847779	0.091001	0.104644	0.126309	2.67051e-10	4.53039e-10	48	57	57
ENSG00000154719.9	MRPL39	-1.72319	-0.0151491	0.0848536	0.0910796	0.162456	0.226136	3.20805e-18	1.12587e-17	58	58	58
ENSG00000206530.4	WDR52	-1.72179	-0.0157616	0.0851084	0.0913441	0.075306	0.0837171	3.71698e-07	4.34131e-07	51	52	52
ENSG00000143110.7	C1orf162	-1.72113	-0.0590889	0.0852277	0.091468	0.00952224	0.00861396	0.109844	0.0451509	10	12	12
ENSG00000150551.10	LYPD1	1.71856	0.0989335	0.0856947	0.0919527	0.00442222	0.00842657	0.113802	0.0465081	7	9	9
ENSG00000095321.12	CRAT	1.71837	0.0436452	0.0857295	0.0919888	0.0271221	0.0209115	0.012455	0.00673991	24	24	24
ENSG00000155016.13	CYP2U1	1.71734	0.0135877	0.0859162	0.0921826	0.152605	0.0923936	8.68256e-08	1.0907e-07	75	88	88
ENSG00000145113.17	MUC4	-1.71648	-0.0150513	0.0860749	0.0923473	0.229056	0.381164	1.06216e-32	9.83814e-32	36	40	40
ENSG00000073008.10	PVR	1.71597	0.0380009	0.0861673	0.0924432	0.0419838	0.108118	6.07016e-09	8.76945e-09	5	5	5
ENSG00000169087.6	HSPBAP1	1.71583	0.0196094	0.0861935	0.0924704	0.137687	0.215056	2.69522e-17	8.83393e-17	48	51	51
ENSG00000175220.7	ARHGAP1	1.71484	0.0419561	0.086375	0.0926587	0.0235708	0.0545497	4.6741e-05	4.07165e-05	7	8	8
ENSG00000167325.10	RRM1	1.71437	0.0128815	0.08646	0.0927469	0.25323	0.255439	9.98584e-21	4.13406e-20	90	110	110
ENSG00000185630.14	PBX1	1.71241	0.0320713	0.0868213	0.0931218	0.0596935	0.111102	3.6491e-09	5.43821e-09	18	18	18
ENSG00000100347.10	SAMM50	-1.71235	-0.0156591	0.0868319	0.0931328	0.23139	0.347576	2.77396e-29	2.02473e-28	45	45	45
ENSG00000056661.9	PCGF2	-1.71162	-0.0177644	0.0869675	0.0932735	0.182984	0.12583	2.90173e-10	4.88673e-10	70	80	80
ENSG00000060558.3	GNA15	1.71042	0.0336884	0.087189	0.0935032	0.0349617	0.0841881	3.43567e-07	4.02721e-07	13	15	15
ENSG00000203805.6	PPAPDC1A	-1.70919	-0.0401944	0.0874163	0.093739	0.03072	0.0139602	0.0415286	0.0194922	35	45	45
ENSG00000163568.9	AIM2	-1.70905	-0.0313567	0.0874422	0.0937659	0.049376	0.129485	1.53969e-10	2.68247e-10	3	3	3
ENSG00000176055.9	MBLAC2	1.70791	0.0534105	0.0876522	0.0939837	0.00875168	0.0234473	0.00809997	0.00459725	11	11	11
ENSG00000172116.17	CD8B	1.70741	0.0798226	0.0877458	0.0940807	0.0090917	0.0115754	0.063617	0.0281357	13	18	18
ENSG00000170425.3	ADORA2B	-1.70615	-0.0136381	0.0879801	0.0943238	0.2408	0.370184	1.45508e-31	1.24894e-30	18	18	18
ENSG00000186510.7	CLCNKA	1.706	0.0388241	0.088008	0.0943527	0.0276858	0.0360614	0.000986302	0.000685382	13	20	20
ENSG00000153303.12	FRMD1	1.70596	0.0295401	0.0880151	0.09436	0.0541091	0.114689	1.9759e-09	3.04706e-09	15	15	15
ENSG00000025434.14	NR1H3	1.70545	0.0627473	0.0881109	0.0944594	0.010941	0.0151312	0.033787	0.0162973	11	14	14
ENSG00000244187.3	TMEM141	1.70457	0.0414243	0.0882752	0.0946298	0.031045	0.0807058	6.14443e-07	6.94642e-07	3	4	4
ENSG00000176435.6	CLEC14A	-1.70435	-0.045436	0.0883155	0.0946715	0.0230138	0.00840184	0.114336	0.0466936	27	33	33
ENSG00000091879.9	ANGPT2	-1.70361	-0.0138085	0.0884548	0.0948159	0.195627	0.0439288	0.000268994	0.000207066	119	128	128
ENSG00000182150.11	ERCC6L2	-1.70315	-0.0152533	0.0885398	0.0949042	0.19129	0.268659	6.87373e-22	3.08572e-21	52	54	54
ENSG00000164543.5	STK17A	1.70242	0.041356	0.0886773	0.0950467	0.0275512	0.0576224	2.81641e-05	2.52866e-05	14	14	14
ENSG00000125912.6	NCLN	1.70194	0.0216739	0.0887665	0.0951392	0.0977222	0.21103	5.7999e-17	1.85732e-16	14	14	14
ENSG00000125775.10	SDCBP2	-1.70171	-0.0940617	0.0888095	0.0951837	0.00574098	0.0128293	0.0507775	0.023103	8	10	10
ENSG00000136240.5	KDELR2	1.70129	0.0728057	0.0888877	0.0952648	0.0100869	0.0223829	0.00969914	0.00538991	8	8	8
ENSG00000151150.16	ANK3	-1.70091	-0.0443206	0.0889601	0.0953398	0.0290026	0.0616072	1.45927e-05	1.37365e-05	22	22	22
ENSG00000197860.5	SGTB	1.70071	0.0215885	0.0889976	0.0953788	0.114956	0.137282	3.95369e-11	7.35674e-11	65	70	70
ENSG00000103056.7	SMPD3	1.69852	0.214269	0.0894094	0.0958057	0.00133137	0.00811534	0.120726	0.0489153	5	5	5
ENSG00000131373.10	HACL1	1.69827	0.0687193	0.0894577	0.0958557	0.0106786	0.00888935	0.104298	0.0432438	14	16	16
ENSG00000187630.10	DHRS4L2	1.69758	0.0286732	0.0895871	0.0959898	0.111501	0.246674	5.74172e-20	2.25578e-19	50	63	63
ENSG00000164494.7	PDSS2	1.6965	0.0405962	0.0897916	0.0962018	0.0266124	0.0538006	5.28824e-05	4.57367e-05	14	14	14
ENSG00000157895.7	C12orf43	-1.69602	-0.0200427	0.0898823	0.0962957	0.126063	0.216009	2.24673e-17	7.3971e-17	19	19	19
ENSG00000065054.9	SLC9A3R2	1.69583	0.690106	0.0899182	0.096333	9.17873e-05	0.0101637	0.0823072	0.0352822	2	2	2
ENSG00000162946.16	DISC1	1.69423	0.0404122	0.0902207	0.0966465	0.0289616	0.0523708	6.69314e-05	5.70481e-05	19	20	20
ENSG00000164556.7	FAM183B	1.69409	0.0436649	0.0902476	0.0966743	0.0278357	0.0392218	0.000584862	0.000423109	27	29	29
ENSG00000122481.12	RWDD3	-1.69228	-0.0248672	0.0905932	0.0970324	0.0733193	0.111082	3.66132e-09	5.45364e-09	26	28	28
ENSG00000185250.11	PPIL6	1.69137	0.0365891	0.0907666	0.097212	0.0471228	0.0392974	0.000577609	0.000418781	36	40	40
ENSG00000164684.9	ZNF704	-1.69017	-0.0204908	0.0909949	0.0974486	0.107951	0.0826948	4.40909e-07	5.09678e-07	62	68	68
ENSG00000184708.13	EIF4ENIF1	1.68999	0.0308524	0.0910297	0.0974846	0.0874034	0.0331004	0.00161131	0.00107137	66	77	77
ENSG00000130695.9	CEP85	-1.68919	-0.0271914	0.0911821	0.0976425	0.0689424	0.0795486	7.45171e-07	8.29931e-07	34	37	37
ENSG00000214562.9	NUTM2D	-1.68903	-0.0261425	0.0912132	0.0976747	0.06125	0.131559	1.07345e-10	1.90649e-10	45	51	51
ENSG00000132819.12	RBM38	-1.6883	-0.0627804	0.0913534	0.0978199	0.0104991	0.0122393	0.0564394	0.0253513	14	14	14
ENSG00000100441.5	KHNYN	1.68733	0.0124412	0.091539	0.0980122	0.266847	0.382537	7.63339e-33	7.18404e-32	21	21	21
ENSG00000256061.3	DYX1C1	-1.68714	-0.031393	0.0915759	0.0980504	0.0487175	0.0657015	7.41841e-06	7.25468e-06	26	27	27
ENSG00000171243.7	SOSTDC1	1.68618	0.0895576	0.0917609	0.098242	0.00686551	0.0137178	0.0433501	0.0201978	13	15	15
ENSG00000114491.9	UMPS	1.68489	0.0702195	0.0920089	0.0984989	0.00866648	0.00918464	0.0986886	0.0412767	9	9	9
ENSG00000178149.12	DALRD3	-1.6847	-0.110097	0.0920458	0.0985371	0.00362802	0.0111607	0.0685867	0.0300791	6	8	8
ENSG00000124780.9	KCNK17	-1.68453	-0.040715	0.0920801	0.0985726	0.0349693	0.0491223	0.000114303	9.3504e-05	19	21	21
ENSG00000175600.11	C7orf10	-1.68434	-0.380882	0.0921168	0.0986106	0.000312637	0.0251792	0.00604857	0.00352102	3	3	3
ENSG00000132749.6	MTL5	-1.68419	-0.0156196	0.092144	0.0986388	0.101077	0.0533614	5.68516e-05	4.8855e-05	53	64	64
ENSG00000161692.13	DBF4B	-1.68402	-0.0144246	0.0921771	0.098673	0.361967	0.412036	5.25182e-36	6.00456e-35	53	70	70
ENSG00000174514.8	MFSD4	-1.68298	-0.0207967	0.0923784	0.0988815	0.110477	0.166715	2.11555e-13	4.89877e-13	19	20	20
ENSG00000070731.5	ST6GALNAC2	1.68217	0.018615	0.0925354	0.099044	0.145162	0.244062	9.63183e-20	3.69969e-19	28	31	31
ENSG00000153207.10	AHCTF1	1.68206	0.0522419	0.0925572	0.0990666	0.0175689	0.0364921	0.00091844	0.000641729	12	12	12
ENSG00000112981.3	NME5	1.68155	0.0275904	0.0926569	0.0991699	0.067979	0.0716948	2.74945e-06	2.82862e-06	24	37	37
ENSG00000138363.10	ATIC	1.68015	0.0107777	0.0929291	0.0994516	0.248964	0.242195	1.39295e-19	5.3295e-19	84	95	95
ENSG00000148483.7	TMEM236	-1.67932	-0.0744178	0.0930893	0.0996175	0.0139124	0.0418358	0.000379888	0.00028503	9	9	9
ENSG00000109332.15	UBE2D3	1.67845	0.0457541	0.0932592	0.0997934	0.0212979	0.020171	0.0141326	0.00753735	20	23	23
ENSG00000002016.12	RAD52	-1.67813	-0.0165825	0.0933224	0.0998588	0.142396	0.240465	1.9587e-19	7.4648e-19	28	31	31
ENSG00000160294.6	MCM3AP	1.6774	0.0184075	0.0934646	0.100006	0.138716	0.20733	1.16914e-16	3.6638e-16	23	26	26
ENSG00000163072.10	NOSTRIN	-1.67735	-0.0164357	0.0934736	0.100015	0.13024	0.0852415	2.88084e-07	3.39999e-07	78	85	85
ENSG00000139998.10	RAB15	1.67701	0.00820564	0.0935413	0.100085	0.217124	0.297302	1.7688e-24	9.27802e-24	68	80	80
ENSG00000139178.6	C1RL	-1.67664	-0.0235751	0.0936127	0.100159	0.0558447	0.0853337	2.83676e-07	3.35068e-07	28	33	33
ENSG00000154114.8	TBCEL	-1.67557	-0.0515371	0.0938224	0.100376	0.0809574	0.0511519	8.1818e-05	6.86175e-05	71	75	75
ENSG00000099810.14	MTAP	1.67511	0.0290357	0.0939122	0.100469	0.0494036	0.103456	1.34056e-08	1.85518e-08	11	11	11
ENSG00000140379.7	BCL2A1	1.6749	0.781063	0.0939548	0.100513	6.82586e-05	0.0247009	0.00655579	0.00378393	1	1	1
ENSG00000175899.10	A2M	-1.67465	-0.0209952	0.0940029	0.100563	0.0961402	0.182128	1.27904e-14	3.29257e-14	18	23	23
ENSG00000121764.7	HCRTR1	1.67403	0.0434028	0.0941243	0.100689	0.0310049	0.0235054	0.00802086	0.00455411	29	36	36
ENSG00000168393.8	DTYMK	1.67224	0.0325821	0.0944779	0.101055	0.0467657	0.0672843	5.70939e-06	5.67434e-06	11	18	18
ENSG00000232653.4	GOLGA8N	1.67115	0.0699405	0.0946927	0.101277	0.00976524	0.105788	9.02229e-09	1.27634e-08	12	13	13
ENSG00000101413.7	RPRD1B	1.67093	0.0440728	0.0947363	0.101322	0.0284518	0.0827622	4.35972e-07	5.04371e-07	13	13	13
ENSG00000108622.6	ICAM2	1.6706	0.0491619	0.0948	0.101388	0.0183756	0.047288	0.000154634	0.000124068	6	6	6
ENSG00000198919.8	DZIP3	1.67054	0.0614844	0.0948133	0.101402	0.0141317	0.0258186	0.00543215	0.0032036	10	10	10
ENSG00000119723.11	COQ6	1.66986	0.0476786	0.0949475	0.101541	0.0224577	0.021031	0.0122042	0.00661375	22	23	23
ENSG00000101596.10	SMCHD1	1.66942	0.0245914	0.0950339	0.10163	0.0596304	0.064619	8.87235e-06	8.57902e-06	34	35	35
ENSG00000106266.4	SNX8	-1.66927	-0.0533413	0.095063	0.10166	0.0196666	0.0582485	2.54011e-05	2.29608e-05	6	6	6
ENSG00000087087.14	SRRT	-1.66894	-0.0356688	0.0951284	0.101728	0.0435324	0.0426911	0.000329901	0.000250284	48	54	54
ENSG00000101181.13	MTG2	-1.66891	-0.0240263	0.0951359	0.101736	0.0688844	0.0816584	5.24173e-07	5.98835e-07	31	39	39
ENSG00000166822.8	TMEM170A	1.6672	0.0539884	0.0954749	0.102086	0.0204673	0.0108176	0.0730103	0.0317621	23	23	23
ENSG00000114859.10	CLCN2	-1.66671	-0.122472	0.0955714	0.102186	0.00259756	0.0134031	0.0458419	0.0211934	3	3	3
ENSG00000066933.11	MYO9A	1.66604	0.0680853	0.0957053	0.102325	0.0102851	0.0214747	0.0113165	0.00618303	5	5	5
ENSG00000168546.6	GFRA2	1.66597	0.0311078	0.0957189	0.102339	0.0468814	0.0226363	0.00929138	0.0051919	60	65	65
ENSG00000185261.9	KIAA0825	1.66502	0.0581378	0.095908	0.102534	0.0135182	0.0291294	0.00312049	0.00194992	8	8	8
ENSG00000166960.12	CCDC178	1.66486	0.0322403	0.0959406	0.102568	0.0319317	0.0299139	0.00273771	0.00173744	36	40	40
ENSG00000204219.5	TCEA3	-1.6642	-0.0702424	0.0960721	0.102704	0.0113309	0.00902747	0.101632	0.0423144	12	13	13
ENSG00000162545.5	CAMK2N1	1.66417	0.0347019	0.0960789	0.102711	0.0459609	0.0710571	3.05614e-06	3.12537e-06	26	28	28
ENSG00000198948.7	MFAP3L	-1.66214	-0.0459414	0.0964837	0.10313	0.0202088	0.0210056	0.012257	0.00663991	21	23	23
ENSG00000131697.13	NPHP4	1.65946	0.032359	0.0970239	0.103688	0.0392776	0.0935893	7.10055e-08	9.00467e-08	9	9	9
ENSG00000104998.2	IL27RA	-1.65916	-0.0202652	0.0970834	0.10375	0.102936	0.158653	9.00838e-13	1.97062e-12	19	22	22
ENSG00000221983.3	UBA52	1.65892	0.014288	0.0971316	0.103799	0.122318	0.161111	5.79845e-13	1.29653e-12	42	51	51
ENSG00000213930.7	GALT	1.6586	0.0526466	0.0971965	0.103867	0.017637	0.0305627	0.00245718	0.00157823	13	14	14
ENSG00000022976.11	ZNF839	1.65734	0.0304197	0.0974501	0.104129	0.0401629	0.0762565	1.28897e-06	1.3855e-06	24	25	25
ENSG00000138495.2	COX17	1.65672	0.0233421	0.0975751	0.104258	0.0723889	0.0877217	1.90193e-07	2.30224e-07	35	38	38
ENSG00000106355.5	LSM5	-1.65592	-0.0415018	0.0977383	0.104427	0.0274093	0.0479644	0.000138327	0.000111812	10	11	11
ENSG00000100243.16	CYB5R3	-1.65549	-0.0319952	0.0978254	0.104517	0.0417982	0.018259	0.0196198	0.0100817	38	41	41
ENSG00000163728.6	TTC14	1.65309	0.0169443	0.0983122	0.10502	0.130903	0.128994	1.67647e-10	2.90349e-10	60	68	68
ENSG00000198380.8	GFPT1	-1.65286	-0.0344389	0.0983584	0.105068	0.0367789	0.0753251	1.50483e-06	1.60631e-06	14	16	16
ENSG00000137513.5	NARS2	1.6528	0.0562839	0.0983713	0.105081	0.0172472	0.12652	2.57491e-10	4.37917e-10	8	9	9
ENSG00000030110.8	BAK1	1.65218	0.0167543	0.098498	0.105212	0.165767	0.321925	8.6726e-27	5.28834e-26	5	5	5
ENSG00000149657.15	LSM14B	-1.65017	-0.0817991	0.0989076	0.105635	0.00693338	0.0156616	0.03079	0.0150225	11	11	11
ENSG00000123179.9	EBPL	1.64999	0.0119318	0.0989455	0.105674	0.334743	0.472522	5.16809e-43	9.63479e-42	29	34	34
ENSG00000221890.2	NPTXR	1.64831	0.030019	0.0992896	0.10603	0.0453353	0.023347	0.00823843	0.00466678	38	43	43
ENSG00000161653.6	NAGS	1.64824	0.114016	0.0993038	0.106044	0.00379302	0.0092141	0.0981472	0.0410796	3	3	3
ENSG00000173327.3	MAP3K11	-1.64744	-0.0272655	0.0994683	0.106214	0.056163	0.118904	9.58441e-10	1.52378e-09	9	10	10
ENSG00000137098.9	SPAG8	-1.64707	-0.031255	0.099543	0.106292	0.0461475	0.0363749	0.000936423	0.000653359	38	45	45
ENSG00000196616.8	ADH1B	-1.64557	-0.0427637	0.0998531	0.106612	0.0886861	0.0808066	6.04203e-07	6.84387e-07	56	62	62
ENSG00000243335.4	KCTD7	1.64519	0.839238	0.0999304	0.106692	6.23581e-05	0.0108315	0.0728242	0.0316953	2	2	2
ENSG00000260027.3	HOXB7	1.64436	0.0402527	0.100102	0.106869	0.0395023	0.0423866	0.000346891	0.000262019	26	28	28
ENSG00000078070.7	MCCC1	1.64414	0.0424225	0.100147	0.106916	0.0363894	0.0370646	0.000835439	0.000587804	28	29	29
ENSG00000176018.8	LYSMD3	-1.64406	-0.047165	0.100164	0.106933	0.021295	0.0411785	0.000423405	0.000315096	35	40	40
ENSG00000005955.8	GGNBP2	-1.64392	-0.022206	0.100192	0.106962	0.0854224	0.14426	1.16069e-11	2.26937e-11	19	24	24
ENSG00000214078.7	CPNE1	1.64356	0.0104694	0.100266	0.107039	0.477067	0.591703	1.59707e-59	9.53979e-58	80	82	82
ENSG00000168461.8	RAB31	1.64324	0.0285975	0.100333	0.107107	0.05186	0.0571571	3.04101e-05	2.71615e-05	40	48	48
ENSG00000145781.4	COMMD10	-1.64302	-0.0399226	0.100378	0.107154	0.0363563	0.0660199	7.03788e-06	6.90789e-06	24	25	25
ENSG00000161203.9	AP2M1	-1.64266	-0.0289063	0.100453	0.107232	0.0590294	0.0379527	0.000721336	0.000512948	43	48	48
ENSG00000136014.7	USP44	-1.64226	-0.0253656	0.100536	0.107317	0.0706169	0.140002	2.45438e-11	4.65573e-11	21	22	22
ENSG00000156795.2	WDYHV1	-1.64201	-0.0159547	0.100587	0.10737	0.155901	0.224484	4.41475e-18	1.531e-17	28	29	29
ENSG00000205560.8	CPT1B	1.64187	0.0238141	0.100616	0.1074	0.0777696	0.15925	8.0945e-13	1.77734e-12	22	25	25
ENSG00000111846.11	GCNT2	1.64122	0.0391137	0.100752	0.107541	0.0286036	0.035803	0.00102942	0.000712807	11	12	12
ENSG00000174332.3	GLIS1	-1.64078	-0.0625828	0.100843	0.107635	0.00918625	0.033768	0.00144233	0.000969812	6	6	6
ENSG00000104960.11	PTOV1	-1.63993	-0.0476914	0.101019	0.107816	0.0187312	0.0180207	0.0204424	0.0104585	16	19	19
ENSG00000169174.9	PCSK9	1.6392	0.39619	0.101172	0.107974	0.000275927	0.0459486	0.000192822	0.000151754	2	2	2
ENSG00000169193.7	CCDC126	-1.63912	-0.222408	0.101189	0.107991	0.00113159	0.0100411	0.0841879	0.0360146	5	10	10
ENSG00000064607.12	SUGP2	1.63863	0.0314738	0.10129	0.108095	0.0470018	0.0388311	0.000623859	0.000449101	39	43	43
ENSG00000163918.6	RFC4	1.63646	0.0388054	0.101744	0.108564	0.031171	0.10072	2.13127e-08	2.87999e-08	10	10	10
ENSG00000182054.5	IDH2	-1.63514	-0.0421517	0.102019	0.108849	0.0251054	0.0211418	0.011976	0.00649968	15	15	15
ENSG00000187987.5	ZSCAN23	-1.63492	-0.0138975	0.102067	0.108898	0.16153	0.254656	1.16836e-20	4.81646e-20	14	16	16
ENSG00000160678.7	S100A1	-1.63486	-0.0107848	0.102079	0.108911	0.371775	0.503169	7.12007e-47	1.78119e-45	18	19	19
ENSG00000110934.6	BIN2	-1.63461	-0.028593	0.102131	0.108964	0.0512667	0.016392	0.0271067	0.0134268	56	71	71
ENSG00000140465.9	CYP1A1	-1.63457	-0.0417167	0.10214	0.108974	0.0285986	0.0153879	0.0323003	0.015668	29	37	37
ENSG00000203705.6	TATDN3	1.63384	0.0151896	0.102291	0.10913	0.197778	0.271911	3.53365e-22	1.60601e-21	50	51	51
ENSG00000005156.7	LIG3	1.63222	0.0122982	0.102633	0.109482	0.258507	0.351615	1.10038e-29	8.40921e-29	48	52	52
ENSG00000137509.6	PRCP	-1.63182	-0.0572042	0.102718	0.10957	0.0231493	0.0472307	0.000156103	0.000125178	24	25	25
ENSG00000176124.7	DLEU1	1.63145	0.0339497	0.102796	0.109651	0.0371126	0.0130575	0.0487503	0.0222916	40	61	61
ENSG00000138696.6	BMPR1B	1.63111	0.136234	0.102868	0.109725	0.0160903	0.0121132	0.0577338	0.0258422	22	25	25
ENSG00000149328.10	GLB1L2	1.63035	0.035574	0.103027	0.109889	0.0349369	0.0942674	6.33457e-08	8.12125e-08	11	11	11
ENSG00000167992.8	VWCE	1.63011	0.323614	0.103077	0.109941	0.000353124	0.0121067	0.0578009	0.0258683	3	3	3
ENSG00000033030.9	ZCCHC8	1.62945	0.0341545	0.103218	0.110086	0.0453776	0.0464423	0.000177758	0.000140774	31	32	32
ENSG00000198270.8	TMEM116	-1.62916	-0.0357821	0.103279	0.110149	0.0547501	0.100755	2.11882e-08	2.86449e-08	29	31	31
ENSG00000107779.7	BMPR1A	1.62836	0.0152077	0.103448	0.110324	0.210332	0.256255	8.47721e-21	3.53449e-20	42	43	43
ENSG00000161249.16	DMKN	1.62787	0.0360269	0.103551	0.11043	0.0340619	0.0590409	2.22885e-05	2.03357e-05	19	19	19
ENSG00000141837.14	CACNA1A	-1.62751	-0.764828	0.10363	0.110511	7.27288e-05	0.0136032	0.0442411	0.0205638	2	2	2
ENSG00000085265.6	FCN1	-1.62744	-0.02836	0.103643	0.110525	0.0527696	0.0429072	0.00031835	0.000242086	38	45	45
ENSG00000158552.8	ZFAND2B	1.62724	0.0397192	0.103687	0.11057	0.0309878	0.0246099	0.00665701	0.00383328	19	25	25
ENSG00000105808.13	RASA4	-1.62689	-0.0534433	0.10376	0.110645	0.0155633	0.0245993	0.00666891	0.00383862	15	17	17
ENSG00000135205.10	CCDC146	-1.62689	-0.102939	0.103761	0.110646	0.0172502	0.0165066	0.0265717	0.0132038	26	35	35
ENSG00000124523.10	SIRT5	1.62646	0.0248842	0.103853	0.110741	0.06202	0.017255	0.0233354	0.0117598	50	50	50
ENSG00000165699.9	TSC1	1.62617	0.368887	0.103914	0.110804	0.000315154	0.0106	0.0759725	0.0328846	6	6	6
ENSG00000184076.10	UQCR10	1.6258	0.0496081	0.103992	0.110884	0.0165706	0.0691097	4.22018e-06	4.25057e-06	15	19	19
ENSG00000204514.5	ZNF814	1.62576	0.0364391	0.104001	0.110894	0.0550162	0.0367246	0.000883773	0.000619875	41	45	45
ENSG00000125409.8	TEKT3	1.62565	0.0177659	0.104025	0.110919	0.125734	0.223708	5.12707e-18	1.76547e-17	15	16	16
ENSG00000125571.5	IL37	-1.62549	-0.0794544	0.104058	0.110953	0.00787327	0.0121368	0.0574892	0.0257525	8	12	12
ENSG00000197302.6	ZNF720	1.62475	0.0473434	0.104215	0.111115	0.0222421	0.0204203	0.0135435	0.00726286	43	44	44
ENSG00000180785.8	OR51E1	-1.62456	-0.0237004	0.104257	0.111158	0.0709578	0.112565	2.84211e-09	4.29904e-09	27	30	30
ENSG00000167100.10	SAMD14	1.62295	0.0289743	0.104601	0.111513	0.0551563	0.0575114	2.86847e-05	2.57303e-05	42	46	46
ENSG00000164967.5	RPP25L	-1.62262	-0.0560456	0.104672	0.111586	0.0219763	0.0212146	0.0118286	0.00643161	9	12	12
ENSG00000113558.14	SKP1	1.62245	0.0339304	0.104707	0.111622	0.0453003	0.0439877	0.000266396	0.000205244	25	29	29
ENSG00000113552.11	GNPDA1	-1.62235	-0.0321218	0.104728	0.111644	0.0471537	0.0909096	1.11417e-07	1.37773e-07	14	17	17
ENSG00000110693.11	SOX6	1.62227	0.0561095	0.104746	0.111662	0.0164324	0.0256662	0.00557298	0.00327019	31	33	33
ENSG00000176410.7	DNAJC30	1.62147	0.0575509	0.104918	0.11184	0.0153093	0.014993	0.0346165	0.0166371	14	14	14
ENSG00000164626.8	KCNK5	-1.62049	-0.0394734	0.105126	0.112055	0.026403	0.0716664	2.76245e-06	2.84e-06	11	11	11
ENSG00000113211.3	PCDHB6	1.62029	0.0244116	0.105169	0.112099	0.0757599	0.0632983	1.10364e-05	1.05358e-05	50	56	56
ENSG00000174132.8	FAM174A	-1.61995	-0.104067	0.105243	0.112175	0.00790516	0.0120484	0.0584112	0.0261055	8	10	10
ENSG00000105146.8	AURKC	1.61936	0.0428477	0.105369	0.112305	0.0202933	0.0361102	0.00097837	0.000680355	9	9	9
ENSG00000178078.7	STAP2	-1.61921	-0.0203245	0.105403	0.11234	0.0973122	0.10832	5.86506e-09	8.50674e-09	48	60	60
ENSG00000160588.5	MPZL3	1.61865	0.128298	0.105523	0.112463	0.00281999	0.0162912	0.0275865	0.0136414	5	5	5
ENSG00000104472.5	CHRAC1	1.61859	0.0133312	0.105536	0.112477	0.238226	0.346523	3.52711e-29	2.54276e-28	22	23	23
ENSG00000101236.12	RNF24	1.61844	0.0275643	0.105567	0.112509	0.0673114	0.100369	2.26167e-08	3.05057e-08	29	32	32
ENSG00000083799.13	CYLD	-1.61829	-0.0537249	0.1056	0.112544	0.0175766	0.0292195	0.0030739	0.00192492	22	22	22
ENSG00000136929.8	HEMGN	-1.61798	-0.031766	0.105668	0.112613	0.0458277	0.0156082	0.0310784	0.015143	42	47	47
ENSG00000105556.6	MIER2	1.61699	0.0250123	0.105881	0.112833	0.0710288	0.138194	3.37006e-11	6.31087e-11	15	18	18
ENSG00000250091.2	DNAH10OS	1.6166	0.0391504	0.105965	0.11292	0.0329364	0.0680933	4.99379e-06	4.99878e-06	18	22	22
ENSG00000153246.7	PLA2R1	1.61601	0.0354649	0.106091	0.11305	0.0709694	0.0739484	1.89156e-06	1.98582e-06	52	62	62
ENSG00000172006.7	ZNF554	-1.61583	-0.0334422	0.10613	0.11309	0.0441563	0.105965	8.75602e-09	1.24168e-08	10	10	10
ENSG00000183657.2	PP13439	1.61549	0.0280243	0.106205	0.113167	0.0588971	0.186913	5.29938e-15	1.40497e-14	13	14	14
ENSG00000162572.15	SCNN1D	1.61546	0.0620343	0.106212	0.113174	0.0198229	0.0501011	9.72814e-05	8.04565e-05	24	26	26
ENSG00000143224.13	PPOX	1.61509	0.0267574	0.106292	0.113257	0.172968	0.0824935	4.55981e-07	5.25649e-07	97	116	116
ENSG00000203684.5	IBA57-AS1	1.61437	0.053769	0.106447	0.113416	0.0119131	0.0112473	0.0675153	0.029667	16	20	20
ENSG00000163739.4	CXCL1	1.61384	0.0693289	0.106562	0.113535	0.00907289	0.0167534	0.0254559	0.0127038	11	11	11
ENSG00000076604.10	TRAF4	-1.61376	-0.395127	0.106579	0.113553	0.000285493	0.0118014	0.061071	0.0271657	3	4	4
ENSG00000119917.9	IFIT3	-1.61374	-0.234263	0.106583	0.113557	0.000649818	0.0113929	0.0657549	0.0289936	3	3	3
ENSG00000043355.6	ZIC2	-1.61331	-0.0369053	0.106677	0.113653	0.0305988	0.0123377	0.0554505	0.024973	33	37	37
ENSG00000156172.5	C8orf37	-1.61325	-0.0251996	0.106691	0.113668	0.0931727	0.178573	2.4532e-14	6.13703e-14	74	76	76
ENSG00000145736.10	GTF2H2	-1.61299	-0.0534976	0.106747	0.113726	0.0258427	0.0670889	5.89699e-06	5.84294e-06	22	28	28
ENSG00000114354.8	TFG	-1.61275	-0.0262284	0.106798	0.113778	0.0262566	0.0394986	0.000558726	0.000406399	23	39	39
ENSG00000182308.5	DCAF4L1	-1.61167	-0.474431	0.107034	0.114022	0.000266581	0.0116696	0.0625418	0.0277423	2	4	4
ENSG00000132031.8	MATN3	-1.6114	-0.0193106	0.107093	0.114082	0.122262	0.146871	7.32046e-12	1.45857e-11	37	44	44
ENSG00000117335.14	CD46	-1.61101	-0.0134785	0.107177	0.114169	0.0987399	0.0947223	5.86744e-08	7.56877e-08	54	60	60
ENSG00000166527.3	CLEC4D	1.61056	0.0230364	0.107277	0.114272	0.0776138	0.149361	4.71139e-12	9.63654e-12	21	22	22
ENSG00000162384.9	C1orf123	1.61002	0.0229929	0.107394	0.114393	0.101728	0.234162	6.742e-19	2.49789e-18	26	27	27
ENSG00000135519.6	KCNH3	1.60922	0.0702187	0.107569	0.114573	0.0308251	0.0177142	0.0215532	0.0109598	23	27	27
ENSG00000111012.5	CYP27B1	-1.609	-0.0601715	0.107617	0.114622	0.0131998	0.00975118	0.0888205	0.0377535	11	11	11
ENSG00000157617.12	C2CD2	-1.60896	-0.0283242	0.107626	0.114632	0.0545566	0.0400927	0.000506518	0.000371006	46	72	72
ENSG00000103479.10	RBL2	1.60893	0.0125727	0.107632	0.114638	0.268632	0.348607	2.19192e-29	1.62009e-28	51	53	53
ENSG00000136874.6	STX17	1.60854	0.0188757	0.107717	0.114726	0.117437	0.144535	1.10569e-11	2.16618e-11	59	60	60
ENSG00000133056.9	PIK3C2B	-1.60831	-0.0962174	0.107767	0.114777	0.0448352	0.0129716	0.0495036	0.0225901	62	67	67
ENSG00000075275.12	CELSR1	-1.60828	-0.0427491	0.107774	0.114785	0.0219865	0.0386439	0.000643454	0.000462283	19	23	23
ENSG00000137809.12	ITGA11	-1.60819	-0.0641535	0.107792	0.114804	0.00950384	0.0179758	0.0206017	0.0105345	12	13	13
ENSG00000161526.10	SAP30BP	-1.60806	-0.0708199	0.107823	0.114835	0.00890148	0.0173605	0.0229127	0.0115787	21	29	29
ENSG00000041880.10	PARP3	-1.60698	-0.0726149	0.108058	0.115077	0.0108451	0.0267051	0.00468113	0.00280362	10	15	15
ENSG00000161996.13	WDR90	-1.60694	-0.0226752	0.108068	0.115087	0.09415	0.174276	5.37276e-14	1.29964e-13	28	29	29
ENSG00000090487.6	SPG21	1.60689	0.0119668	0.108078	0.115098	0.308735	0.400251	1.0048e-34	1.08124e-33	40	51	51
ENSG00000145012.8	LPP	-1.60567	-0.0412782	0.108346	0.115374	0.0210672	0.033368	0.0015413	0.00102896	24	24	24
ENSG00000144118.9	RALB	-1.60526	-0.0563549	0.108436	0.115467	0.0143463	0.0233947	0.00817231	0.00463202	11	11	11
ENSG00000174891.8	RSRC1	1.60476	0.0179327	0.108546	0.11558	0.126915	0.152734	2.58909e-12	5.44792e-12	39	41	41
ENSG00000147488.7	ST18	1.60468	0.0249292	0.108564	0.115598	0.0766329	0.149962	4.23538e-12	8.72388e-12	18	19	19
ENSG00000168297.11	PXK	1.6036	0.0249476	0.108802	0.115844	0.0641503	0.075921	1.36292e-06	1.4607e-06	31	32	32
ENSG00000134343.8	ANO3	1.60352	0.0241241	0.10882	0.115862	0.0445246	0.0198917	0.0148239	0.00785029	71	80	80
ENSG00000066056.9	TIE1	1.60318	0.024617	0.108894	0.115939	0.0614124	0.0885292	1.66118e-07	2.01917e-07	17	17	17
ENSG00000134809.4	TIMM10	1.60226	0.0128286	0.109098	0.116149	0.229908	0.343708	6.69021e-29	4.75285e-28	30	33	33
ENSG00000053372.4	MRTO4	-1.60188	-0.0271573	0.109182	0.116235	0.0540572	0.104104	1.20099e-08	1.67152e-08	32	33	33
ENSG00000123473.11	STIL	1.60179	0.0667557	0.109202	0.116256	0.00889736	0.0196651	0.0154102	0.00812547	10	10	10
ENSG00000165695.5	AK8	-1.60178	-0.0248741	0.109204	0.116258	0.0563141	0.0425206	0.000339307	0.00025682	49	54	54
ENSG00000171049.8	FPR2	-1.60158	-0.0066491	0.109249	0.116305	0.104868	0.025942	0.00532064	0.00314354	79	94	94
ENSG00000139174.6	PRICKLE1	-1.60135	-0.0705064	0.1093	0.116357	0.00932577	0.0218036	0.0107012	0.00588127	11	12	12
ENSG00000204498.6	NFKBIL1	-1.60132	-0.13149	0.109306	0.116363	0.0028536	0.0102895	0.0804237	0.0345396	7	8	8
ENSG00000067334.9	DNTTIP2	-1.60093	-0.0335943	0.109393	0.116453	0.0402781	0.0104422	0.0782006	0.0337196	32	43	43
ENSG00000170275.10	CRTAP	1.6003	0.0227038	0.109533	0.116597	0.091702	0.16268	4.37549e-13	9.86441e-13	20	21	21
ENSG00000132510.6	KDM6B	-1.60007	-0.0781956	0.109583	0.116648	0.00603527	0.0149059	0.03515	0.0168686	4	5	5
ENSG00000141698.12	NT5C3B	-1.59992	-0.0091538	0.109617	0.116684	0.498135	0.622425	1.4606e-64	1.29548e-62	30	33	33
ENSG00000179397.13	C1orf101	1.59957	0.06402	0.109694	0.116763	0.0104433	0.0333392	0.0015487	0.00103303	8	8	8
ENSG00000111885.5	MAN1A1	1.59914	0.0619014	0.10979	0.116861	0.0148018	0.00961094	0.0911596	0.0386244	24	25	25
ENSG00000178381.7	ZFAND2A	1.59901	0.0137694	0.109817	0.11689	0.228005	0.371977	9.51992e-32	8.29289e-31	27	31	31
ENSG00000010282.10	HHATL	1.5987	0.0430956	0.109887	0.116962	0.0245488	0.015857	0.0297565	0.0145912	30	31	31
ENSG00000157637.8	SLC38A10	-1.59869	-0.0205358	0.109889	0.116963	0.0917483	0.177115	3.20205e-14	7.93579e-14	10	10	10
ENSG00000092964.12	DPYSL2	1.59818	0.0377366	0.110002	0.11708	0.0337108	0.0138423	0.0424043	0.0198321	33	35	35
ENSG00000146192.10	FGD2	-1.59818	-0.0896995	0.110003	0.117081	0.0117296	0.0126951	0.0520103	0.0235979	18	26	26
ENSG00000186889.5	TMEM17	1.59817	0.0543196	0.110004	0.117082	0.0144934	0.024803	0.00644405	0.00372458	6	8	8
ENSG00000111077.13	TENC1	-1.59734	-0.0519926	0.110189	0.117273	0.0180866	0.0599156	1.9293e-05	1.78361e-05	7	7	7
ENSG00000187626.7	ZKSCAN4	-1.59621	-0.0450969	0.110442	0.117533	0.0186764	0.0104422	0.0782012	0.0337196	24	28	28
ENSG00000164989.11	CCDC171	-1.5962	-0.0293185	0.110443	0.117534	0.0467016	0.0810612	5.79088e-07	6.57976e-07	40	47	47
ENSG00000168811.2	IL12A	-1.59597	-0.0220979	0.110497	0.117589	0.0502388	0.0152482	0.0331009	0.0160165	41	49	49
ENSG00000125618.12	PAX8	1.59575	0.0109935	0.110546	0.11764	0.34157	0.445475	8.71145e-40	1.32113e-38	57	72	72
ENSG00000182771.13	GRID1	-1.5954	-0.0607376	0.110623	0.11772	0.0169068	0.0491072	0.000114588	9.37105e-05	12	12	12
ENSG00000046604.8	DSG2	-1.59378	-0.0141783	0.110985	0.118092	0.0446473	0.0178476	0.0210623	0.0107382	59	61	61
ENSG00000120860.6	CCDC53	-1.59286	-0.0251852	0.111191	0.118305	0.0671823	0.140029	2.44264e-11	4.63647e-11	45	46	46
ENSG00000168488.14	ATXN2L	-1.59252	-0.0241303	0.111267	0.118382	0.0538181	0.016814	0.0251896	0.0125837	52	63	63
ENSG00000182909.5	LENG9	1.59206	0.0366241	0.111371	0.11849	0.0342132	0.0745719	1.70548e-06	1.80079e-06	10	12	12
ENSG00000116957.8	TBCE	-1.59203	-0.0334656	0.111377	0.118496	0.035769	0.075266	1.51969e-06	1.62041e-06	14	14	14
ENSG00000106367.9	AP1S1	1.59003	0.0298545	0.111827	0.11896	0.0486136	0.101236	1.95301e-08	2.64889e-08	12	12	12
ENSG00000178187.3	ZNF454	-1.58999	-0.061914	0.111837	0.118969	0.0114771	0.0281714	0.00366207	0.00224897	10	10	10
ENSG00000174564.8	IL20RB	1.58801	0.0188543	0.112284	0.11943	0.122012	0.18039	1.75904e-14	4.47702e-14	31	39	39
ENSG00000173805.11	HAP1	-1.58741	-0.0237861	0.11242	0.119569	0.0514657	0.09945	2.64216e-08	3.52801e-08	12	12	12
ENSG00000166265.7	CYYR1	-1.58739	-0.0322649	0.112425	0.119574	0.0371358	0.0308084	0.00235864	0.00151827	39	42	42
ENSG00000255112.2	CHMP1B	-1.58606	-0.202946	0.112727	0.119885	0.00103871	0.0163998	0.0270701	0.0134133	2	2	2
ENSG00000121101.11	TEX14	1.58587	0.0313717	0.11277	0.11993	0.0503302	0.0977959	3.49408e-08	4.59843e-08	27	29	29
ENSG00000163288.9	GABRB1	-1.58567	-0.0258733	0.112814	0.119975	0.0415246	0.0265462	0.00480753	0.00287286	39	45	45
ENSG00000196189.8	SEMA4A	1.5855	0.032664	0.112852	0.120014	0.0385183	0.0751742	1.54306e-06	1.64114e-06	15	15	15
ENSG00000162761.10	LMX1A	-1.58512	-0.0223454	0.112938	0.120103	0.0745997	0.0593073	2.13301e-05	1.95221e-05	62	69	69
ENSG00000158411.6	MITD1	1.58454	0.0232895	0.113071	0.12024	0.0722551	0.0907646	1.14163e-07	1.4105e-07	28	31	31
ENSG00000108604.11	SMARCD2	-1.58362	-0.0711889	0.113279	0.120454	0.00860821	0.0131752	0.0477385	0.0218871	2	4	4
ENSG00000128408.7	RIBC2	1.5836	0.0476696	0.113284	0.120459	0.0207444	0.0423232	0.000350539	0.000264638	14	15	15
ENSG00000175581.9	MRPL48	1.58195	0.0197737	0.113661	0.120847	0.0859142	0.119185	9.133e-10	1.45359e-09	30	32	32
ENSG00000170525.14	PFKFB3	1.58135	0.0506038	0.113797	0.120987	0.0138325	0.0407522	0.00045427	0.000335846	16	17	17
ENSG00000170442.7	KRT86	-1.57983	-0.91526	0.114147	0.121346	6.0798e-05	0.0145163	0.0376445	0.017881	2	2	2
ENSG00000104979.4	C19orf53	-1.57971	-0.0644189	0.114173	0.121374	0.0105961	0.0453619	0.000212397	0.000165956	12	12	12
ENSG00000101425.8	BPI	1.57956	0.0369588	0.114207	0.121409	0.033957	0.020498	0.0133651	0.00718037	33	40	40
ENSG00000213799.6	ZNF845	1.57679	0.0600517	0.114843	0.122063	0.00816257	0.00805919	0.122024	0.0493609	12	12	12
ENSG00000186529.10	CYP4F3	1.57663	0.260585	0.114881	0.122102	0.000617496	0.0148836	0.0352884	0.0169266	1	1	1
ENSG00000133687.11	TMTC1	-1.57616	-0.0839342	0.114988	0.122212	0.00756774	0.00814856	0.119966	0.04866	9	9	9
ENSG00000137601.11	NEK1	-1.57548	-0.0408059	0.115145	0.122373	0.02145	0.0374609	0.000782435	0.000553305	12	12	12
ENSG00000188186.6	LAMTOR4	-1.57536	-0.0470211	0.115173	0.122402	0.0161575	0.034223	0.0013375	0.000905982	6	6	6
ENSG00000254521.2	SIGLEC12	-1.57526	-0.0117931	0.115196	0.122426	0.330437	0.433803	1.92566e-38	2.67122e-37	43	46	46
ENSG00000213585.6	VDAC1	1.57492	0.0581171	0.115275	0.122507	0.0125452	0.0343719	0.00130488	0.000885525	4	4	4
ENSG00000154813.5	DPH3	1.57482	0.031039	0.115298	0.122531	0.0711762	0.0293369	0.00301426	0.00189203	47	51	51
ENSG00000163879.9	DNALI1	-1.57467	-0.0231771	0.115333	0.122566	0.0661684	0.124808	3.46287e-10	5.78184e-10	21	21	21
ENSG00000196914.4	ARHGEF12	1.57455	0.0379292	0.11536	0.122595	0.0440322	0.0225751	0.00938835	0.00523908	41	44	44
ENSG00000127989.9	MTERF	-1.57426	-0.0586516	0.115427	0.122663	0.0145326	0.0110908	0.0694638	0.0304182	12	13	13
ENSG00000198039.7	ZNF273	1.57422	0.0255936	0.115437	0.122673	0.073209	0.089085	1.51335e-07	1.84561e-07	32	46	46
ENSG00000255529.3	POLR2M	1.57096	0.0468049	0.116192	0.12345	0.0518165	0.074587	1.70119e-06	1.79691e-06	38	45	45
ENSG00000054523.12	KIF1B	-1.57056	-0.0442585	0.116285	0.123546	0.0120816	0.015892	0.0295752	0.0145145	12	13	13
ENSG00000108771.8	DHX58	-1.57045	-0.0171059	0.116311	0.123573	0.188467	0.201881	3.26441e-16	9.82991e-16	47	55	55
ENSG00000170175.6	CHRNB1	-1.56958	-0.0140558	0.116512	0.123779	0.191395	0.313039	6.03916e-26	3.52115e-25	35	37	37
ENSG00000179837.6	RBM15B	-1.56947	-0.0507616	0.116538	0.123806	0.0149393	0.0260698	0.00520767	0.00308302	10	12	12
ENSG00000166839.12	ANKDD1A	1.56928	0.035614	0.116584	0.123853	0.0396968	0.0521593	6.93053e-05	5.89358e-05	31	31	31
ENSG00000148935.6	GAS2	1.56891	0.0419868	0.116668	0.12394	0.0513127	0.0537048	5.37234e-05	4.63574e-05	22	26	26
ENSG00000103051.14	COG4	1.56854	0.055705	0.116756	0.12403	0.0436271	0.124872	3.42479e-10	5.72152e-10	24	52	52
ENSG00000077420.11	APBB1IP	1.56755	0.0290597	0.116987	0.124267	0.0472895	0.114948	1.89007e-09	2.91931e-09	7	7	7
ENSG00000099377.9	HSD3B7	1.56613	0.0345013	0.117318	0.124607	0.027973	0.0273316	0.00421464	0.00254927	23	31	31
ENSG00000213390.6	ARHGAP19	-1.56599	-0.0327126	0.117351	0.124642	0.0456427	0.0812601	5.60193e-07	6.37002e-07	12	13	13
ENSG00000167272.6	POP5	-1.56567	-0.0480798	0.117426	0.124718	0.023147	0.0298214	0.00278028	0.00176331	19	30	30
ENSG00000068903.15	SIRT2	-1.5656	-0.052159	0.117442	0.124735	0.0182885	0.00929152	0.0967397	0.0405833	20	30	30
ENSG00000078269.9	SYNJ2	-1.56486	-0.0263834	0.117616	0.124914	0.0588628	0.0839011	3.60446e-07	4.21662e-07	32	34	34
ENSG00000130299.12	GTPBP3	1.56339	0.0381223	0.117961	0.125269	0.0286604	0.0390479	0.000601915	0.000434145	25	25	25
ENSG00000206047.2	DEFA1	1.563	0.0265335	0.118051	0.125362	0.0994249	0.0325057	0.00177858	0.00117406	78	103	103
ENSG00000126267.4	COX6B1	-1.56114	-0.0214215	0.118491	0.125813	0.0899216	0.0904017	1.21335e-07	1.49093e-07	43	45	45
ENSG00000154945.6	ANKRD40	-1.56112	-0.0308718	0.118496	0.125818	0.0398743	0.063281	1.10681e-05	1.05626e-05	15	18	18
ENSG00000102893.11	PHKB	-1.56099	-0.310784	0.118525	0.125848	0.0138818	0.0292898	0.00303806	0.00190413	16	18	18
ENSG00000109917.6	ZNF259	-1.56097	-0.035127	0.118532	0.125855	0.0329471	0.0272004	0.00430826	0.00259731	26	27	27
ENSG00000161573.6	CCL16	-1.56084	-0.0368137	0.118562	0.125886	0.0271915	0.0644823	9.07522e-06	8.77228e-06	12	13	13
ENSG00000164241.9	C5orf63	-1.56067	-0.0198891	0.118601	0.125927	0.0819746	0.131649	1.05671e-10	1.8779e-10	32	34	34
ENSG00000186204.10	CYP4F12	-1.56011	-0.0163092	0.118734	0.126063	0.151208	0.17882	2.34513e-14	5.87169e-14	55	64	64
ENSG00000196405.8	EVL	-1.56004	-0.0202712	0.118749	0.126079	0.122723	0.145114	9.98412e-12	1.9639e-11	44	46	46
ENSG00000164935.2	DCSTAMP	-1.55975	-0.0832178	0.11882	0.126151	0.00592782	0.0132945	0.0467358	0.0215116	7	7	7
ENSG00000106400.7	ZNHIT1	-1.55923	-0.026757	0.118941	0.126276	0.0920431	0.160585	6.37285e-13	1.41847e-12	21	24	24
ENSG00000146373.12	RNF217	-1.55906	-0.0553647	0.118983	0.126319	0.0110948	0.0113787	0.0659248	0.0290554	13	13	13
ENSG00000110906.8	KCTD10	-1.55803	-0.0175979	0.119227	0.12657	0.118927	0.181934	1.32525e-14	3.40852e-14	30	32	32
ENSG00000177570.9	SAMD12	1.55764	0.0254148	0.119319	0.126664	0.051202	0.087171	2.08575e-07	2.51331e-07	28	28	28
ENSG00000164929.12	BAALC	1.55672	0.0471028	0.119538	0.126889	0.0175264	0.0208076	0.0126778	0.00684754	28	29	29
ENSG00000099282.5	TSPAN15	1.55643	0.0186968	0.119605	0.126958	0.106209	0.049624	0.000105235	8.6643e-05	85	100	100
ENSG00000103254.5	FAM173A	-1.55602	-0.0614881	0.119704	0.12706	0.0101093	0.0114234	0.0653924	0.0288512	16	21	21
ENSG00000197808.7	ZNF461	-1.55586	-0.0677251	0.119742	0.127099	0.00987826	0.00939952	0.0948127	0.0398893	13	15	15
ENSG00000167614.9	TTYH1	1.5544	0.0810969	0.120089	0.127455	0.00619381	0.0108042	0.0731886	0.0318349	6	6	6
ENSG00000020129.11	NCDN	1.55396	0.0314359	0.120193	0.127562	0.0390206	0.0302346	0.00259519	0.00165633	35	41	41
ENSG00000168280.12	KIF5C	1.55362	0.0839992	0.120276	0.127647	0.0076073	0.0159134	0.0294646	0.0144626	1	1	1
ENSG00000152234.11	ATP5A1	1.55339	0.176918	0.120329	0.127702	0.00113392	0.00946013	0.0937494	0.0395158	4	4	4
ENSG00000096088.12	PGC	1.5532	0.0334003	0.120375	0.127749	0.0422439	0.0336875	0.00146173	0.000980602	35	38	38
ENSG00000111199.6	TRPV4	1.55314	0.0214118	0.120391	0.127765	0.0697545	0.0591347	2.19464e-05	2.00485e-05	60	71	71
ENSG00000007080.6	CCDC124	-1.55295	-0.0196136	0.120435	0.12781	0.101601	0.136435	4.58545e-11	8.457e-11	29	36	36
ENSG00000163902.7	RPN1	-1.55265	-0.026837	0.120506	0.127883	0.0543934	0.107176	7.12633e-09	1.02284e-08	20	20	20
ENSG00000182218.5	HHIPL1	1.55177	0.0127449	0.120717	0.1281	0.233362	0.25038	2.74676e-20	1.10738e-19	71	79	79
ENSG00000139921.8	TMX1	-1.55163	-0.0234259	0.120752	0.128136	0.076073	0.16893	1.41768e-13	3.34094e-13	6	6	6
ENSG00000165934.8	CPSF2	1.55147	0.0126984	0.120788	0.128173	0.252326	0.360916	1.28016e-30	1.04081e-29	41	42	42
ENSG00000087494.11	PTHLH	1.55145	0.0446201	0.120793	0.128179	0.0202511	0.0117332	0.0618269	0.0274644	29	29	29
ENSG00000172890.7	NADSYN1	1.5511	0.0173172	0.120877	0.128265	0.180786	0.221054	8.54671e-18	2.91897e-17	50	59	59
ENSG00000122515.10	ZMIZ2	-1.55079	-0.0690027	0.120952	0.128341	0.00764336	0.00819461	0.11892	0.0483029	7	9	9
ENSG00000008128.18	CDK11A	-1.55077	-0.0311118	0.120958	0.128348	0.0498249	0.0368421	0.000866757	0.000608815	21	25	25
ENSG00000188211.4	NCR3LG1	1.55063	0.0561499	0.120991	0.128382	0.0141063	0.0177768	0.0213214	0.0108589	12	13	13
ENSG00000087077.7	TRIP6	-1.55057	-0.0489142	0.121004	0.128395	0.0162587	0.0296783	0.00284742	0.00180043	9	10	10
ENSG00000145107.11	TM4SF19	1.55013	0.0860247	0.12111	0.128504	0.00567786	0.0145987	0.0371018	0.0176576	7	10	10
ENSG00000101335.5	MYL9	1.54888	0.0453937	0.12141	0.128812	0.0224434	0.0515704	7.63666e-05	6.43777e-05	11	15	15
ENSG00000008838.13	MED24	-1.54783	-0.0156262	0.121664	0.129073	0.155184	0.30638	2.54403e-25	1.41294e-24	12	12	12
ENSG00000186501.10	TMEM222	-1.54778	-0.0255677	0.121675	0.129084	0.0887703	0.14371	1.27875e-11	2.48856e-11	32	36	36
ENSG00000204991.6	SPIRE2	-1.54772	-0.0300995	0.121689	0.129098	0.0470172	0.0940975	6.51844e-08	8.32779e-08	15	18	18
ENSG00000183638.5	RP1L1	1.54751	0.0280681	0.121739	0.12915	0.0459465	0.0481116	0.000135014	0.000109285	34	36	36
ENSG00000137285.9	TUBB2B	-1.5475	-0.0225603	0.121742	0.129153	0.0823271	0.158381	9.45643e-13	2.06554e-12	18	19	19
ENSG00000178028.9	DMAP1	-1.54728	-0.0662432	0.121795	0.129207	0.0145693	0.00927092	0.0971121	0.0407162	22	32	32
ENSG00000153208.12	MERTK	1.54705	0.0152505	0.121852	0.129266	0.169592	0.269651	5.61262e-22	2.53123e-21	27	27	27
ENSG00000036448.5	MYOM2	1.54614	0.022	0.12207	0.129489	0.0773746	0.183568	9.8158e-15	2.54474e-14	12	13	13
ENSG00000115540.10	MOB4	-1.54467	-0.0293578	0.122427	0.129856	0.0479147	0.0725607	2.38155e-06	2.46923e-06	26	26	26
ENSG00000166313.14	APBB1	1.54324	0.0371454	0.122772	0.13021	0.0267344	0.0202136	0.0140302	0.00749232	23	24	24
ENSG00000136213.7	CHST12	-1.54275	-0.024311	0.122891	0.130332	0.0268142	0.0709039	3.13479e-06	3.20031e-06	20	25	25
ENSG00000214866.3	DCDC2C	-1.54251	-0.053001	0.122951	0.130394	0.0118647	0.00809563	0.12118	0.049071	23	24	24
ENSG00000214338.6	SOGA3	-1.54251	-0.0472163	0.122951	0.130394	0.0172703	0.0144583	0.0380313	0.0180413	11	11	11
ENSG00000197562.5	RAB40C	-1.54204	-0.0232501	0.123064	0.13051	0.0752403	0.121976	5.64701e-10	9.16206e-10	36	40	40
ENSG00000130312.2	MRPL34	1.54152	0.0164409	0.12319	0.130639	0.149805	0.24762	4.75823e-20	1.88969e-19	24	27	27
ENSG00000155754.10	ALS2CR11	1.54108	0.040833	0.123298	0.130751	0.021299	0.04268	0.000330504	0.000250677	19	21	21
ENSG00000125814.13	NAPB	-1.54103	-0.0250904	0.12331	0.130763	0.0745793	0.0647168	8.73014e-06	8.4471e-06	44	47	47
ENSG00000146574.11	CCZ1B	-1.54087	-0.011762	0.123348	0.130802	0.286379	0.340619	1.34656e-28	9.4064e-28	69	90	90
ENSG00000166450.8	PRTG	1.54013	0.0135479	0.12353	0.130988	0.199087	0.244349	9.10146e-20	3.52372e-19	55	58	58
ENSG00000072778.15	ACADVL	1.53952	0.0402783	0.123678	0.13114	0.0246144	0.03528	0.00112255	0.000771097	20	20	20
ENSG00000172273.8	HINFP	-1.5394	-0.0182841	0.123707	0.13117	0.105867	0.187115	5.10536e-15	1.35722e-14	28	29	29
ENSG00000101158.8	NELFCD	-1.5379	-0.0105303	0.124074	0.131547	0.326375	0.439848	3.9054e-39	5.68697e-38	35	36	36
ENSG00000013561.13	RNF14	1.53753	0.0155394	0.124163	0.131638	0.153447	0.240279	2.03175e-19	7.72085e-19	23	24	24
ENSG00000151773.8	CCDC122	-1.5369	-0.0216624	0.124318	0.131797	0.347462	0.378803	1.87207e-32	1.71231e-31	87	107	107
ENSG00000182931.5	WFDC10B	1.53665	0.339081	0.124378	0.131859	0.000270029	0.00822492	0.118237	0.0480587	1	1	1
ENSG00000196693.10	ZNF33B	1.53629	0.0131014	0.124466	0.131949	0.247577	0.367002	3.08071e-31	2.58367e-30	53	60	60
ENSG00000124299.9	PEPD	1.53496	0.0134999	0.124794	0.132285	0.210709	0.294324	3.3243e-24	1.71908e-23	35	35	35
ENSG00000259511.1	RP11-182J1.16	-1.5346	-0.0232614	0.124882	0.132375	0.0647306	0.129494	1.53714e-10	2.68009e-10	17	18	18
ENSG00000109475.12	RPL34	1.53247	2.92081	0.125408	0.132915	4.36279e-05	0.152834	2.54328e-12	5.3554e-12	4	9	9
ENSG00000196167.5	COLCA1	1.53233	0.0269343	0.12544	0.132948	0.0520591	0.106699	7.72818e-09	1.10126e-08	18	19	19
ENSG00000119396.6	RAB14	1.53222	0.0373625	0.125469	0.132977	0.041908	0.0107491	0.0739291	0.0321201	44	51	51
ENSG00000255837.1	TAS2R20	1.53185	0.0147078	0.125559	0.13307	0.180181	0.242989	1.19085e-19	4.5682e-19	31	36	36
ENSG00000066230.6	SLC9A3	1.5315	0.0128926	0.125647	0.13316	0.194081	0.336712	3.24642e-28	2.19447e-27	27	30	30
ENSG00000151881.10	C5orf28	1.53111	0.0475264	0.125743	0.133259	0.0188785	0.0215213	0.0112271	0.00613991	20	23	23
ENSG00000173409.9	ARV1	1.53048	0.039215	0.125898	0.133418	0.0256189	0.0774407	1.05851e-06	1.15174e-06	6	6	6
ENSG00000107679.10	PLEKHA1	-1.53039	-0.0246554	0.12592	0.133441	0.0609657	0.0623723	1.28607e-05	1.21859e-05	48	51	51
ENSG00000188687.11	SLC4A5	-1.53032	-0.0287091	0.125938	0.133459	0.0333067	0.0717175	2.73913e-06	2.81899e-06	7	7	7
ENSG00000124440.11	HIF3A	1.53025	0.0341331	0.125955	0.133476	0.0447247	0.0382765	0.000683738	0.000487872	32	34	34
ENSG00000132681.12	ATP1A4	1.53009	0.0181005	0.125994	0.133516	0.112464	0.23115	1.21282e-18	4.39336e-18	13	13	13
ENSG00000137968.12	SLC44A5	-1.52892	-0.0174606	0.126285	0.133815	0.161469	0.188921	3.65648e-15	9.90947e-15	53	67	67
ENSG00000189184.7	PCDH18	-1.52815	-0.27959	0.126475	0.13401	0.000425965	0.00854268	0.111332	0.0456386	8	8	8
ENSG00000267534.1	S1PR2	1.5281	0.830457	0.126488	0.134023	5.38602e-05	0.0291638	0.0031026	0.00194063	1	1	1
ENSG00000127947.11	PTPN12	-1.52803	-0.0151433	0.126506	0.134041	0.120344	0.159303	8.019e-13	1.76341e-12	45	52	52
ENSG00000156232.6	WHAMM	1.52754	0.0106893	0.126626	0.134165	0.338238	0.477953	1.11095e-43	2.18233e-42	17	17	17
ENSG00000010072.11	SPRTN	1.52674	0.0598731	0.126826	0.13437	0.0132377	0.0249496	0.00628692	0.00364455	7	7	7
ENSG00000169371.9	SNUPN	-1.52449	-0.0298732	0.127386	0.134944	0.0446954	0.0999858	2.41329e-08	3.24312e-08	11	12	12
ENSG00000255103.1	KIAA0754	1.52384	0.0226505	0.127548	0.13511	0.0659167	0.0155446	0.0314264	0.0152922	51	56	56
ENSG00000120008.11	WDR11	-1.52194	-0.0159727	0.128024	0.135598	0.233281	0.332728	7.92273e-28	5.19938e-27	59	66	66
ENSG00000095627.5	TDRD1	-1.52121	-0.1882	0.128207	0.135786	0.00104328	0.0172363	0.0234109	0.0117918	1	2	2
ENSG00000163431.11	LMOD1	-1.5205	-0.020913	0.128384	0.135967	0.0824693	0.127541	2.15725e-10	3.69463e-10	19	19	19
ENSG00000126775.8	ATG14	-1.51961	-0.0174058	0.128608	0.136197	0.150666	0.0988579	2.92029e-08	3.87816e-08	75	93	93
ENSG00000234284.2	ZNF879	1.51951	0.0551291	0.128635	0.136224	0.0167852	0.00946342	0.0936922	0.039503	19	20	20
ENSG00000054938.11	CHRDL2	-1.51862	-0.0253644	0.128859	0.136454	0.0605365	0.0205752	0.0131903	0.00709556	47	55	55
ENSG00000184428.8	TOP1MT	-1.51844	-0.0194771	0.128903	0.136499	0.120769	0.194877	1.21011e-15	3.4354e-15	33	43	43
ENSG00000166068.8	SPRED1	-1.51817	-0.0304198	0.128973	0.13657	0.047398	0.0218487	0.0106195	0.00584586	39	43	43
ENSG00000166169.12	POLL	-1.5175	-0.0309423	0.12914	0.136742	0.0295749	0.0262107	0.00508592	0.00302195	20	23	23
ENSG00000196735.7	HLA-DQA1	-1.51708	-0.0101599	0.129247	0.136852	0.360572	0.621348	2.22811e-64	1.91809e-62	53	60	60
ENSG00000124374.8	PAIP2B	-1.51673	-0.328516	0.129336	0.136943	0.000367758	0.0221885	0.0100244	0.00554853	4	6	6
ENSG00000267976.1	AP000695.1	1.51548	0.0762232	0.129652	0.137267	0.005361	0.012451	0.0543348	0.024546	6	6	6
ENSG00000224383.3	C17orf72	1.51516	0.0296562	0.129731	0.137348	0.0420345	0.109458	4.83032e-09	7.10451e-09	3	4	4
ENSG00000197279.3	ZNF165	1.51514	0.0688445	0.129738	0.137355	0.00922279	0.0121025	0.0578451	0.0258841	14	15	15
ENSG00000123119.7	NECAB1	-1.51467	-0.0542746	0.129857	0.137477	0.0125306	0.0399945	0.000514795	0.000376315	6	9	9
ENSG00000197768.6	C9orf173	-1.51453	-0.454824	0.129891	0.137512	0.000156088	0.0629199	1.17485e-05	1.11791e-05	2	14	14
ENSG00000128656.9	CHN1	1.51329	0.0367449	0.130206	0.137834	0.0290875	0.0179374	0.0207386	0.010599	36	36	36
ENSG00000248540.2	RP11-247C2.2	1.51124	0.0283692	0.130727	0.138369	0.0447579	0.102545	1.56471e-08	2.1461e-08	33	36	36
ENSG00000253304.1	TMEM200B	1.51094	0.0154588	0.130804	0.138447	0.0939977	0.0926423	8.32691e-08	1.04827e-07	52	53	53
ENSG00000172046.14	USP19	1.51075	0.0776458	0.130853	0.138497	0.00597541	0.0107112	0.074443	0.0323134	4	5	5
ENSG00000172650.8	AGAP5	-1.51059	-0.0496569	0.130893	0.138538	0.0156983	0.023783	0.00765343	0.00436	13	15	15
ENSG00000243317.3	C7orf73	1.51014	0.0166214	0.131007	0.138656	0.142745	0.194899	1.20516e-15	3.42801e-15	43	46	46
ENSG00000167889.8	MGAT5B	1.5101	0.0231793	0.131018	0.138667	0.0705084	0.091477	1.01286e-07	1.26045e-07	38	41	41
ENSG00000198885.5	ITPRIPL1	-1.50971	-0.0550002	0.131118	0.138769	0.0116947	0.0358004	0.00102986	0.00071294	4	4	4
ENSG00000187260.11	WDR86	1.50826	0.0144511	0.131489	0.139149	0.179238	0.191161	2.41478e-15	6.70575e-15	58	66	66
ENSG00000177432.6	NAP1L5	1.50739	0.0303405	0.13171	0.139376	0.0688694	0.122783	4.91297e-10	8.04245e-10	48	57	57
ENSG00000123505.10	AMD1	1.50737	0.0463143	0.131715	0.139381	0.0191309	0.0144084	0.0383669	0.0181769	20	20	20
ENSG00000180263.9	FGD6	-1.50736	-0.373123	0.131718	0.139384	0.00029644	0.0106669	0.0750477	0.0325421	2	2	2
ENSG00000189182.5	KRT77	-1.50702	-0.0822974	0.131806	0.139474	0.00563116	0.0143794	0.0385638	0.0182554	8	8	8
ENSG00000159592.6	GPBP1L1	1.50543	0.0409542	0.132213	0.139891	0.0241675	0.0530544	5.98016e-05	5.12547e-05	6	6	6
ENSG00000123600.14	METTL8	1.50434	0.0376901	0.132494	0.140178	0.0318697	0.0431706	0.000304815	0.00023276	25	29	29
ENSG00000163346.12	PBXIP1	1.50431	0.0268093	0.132502	0.140187	0.0636391	0.0548467	4.45081e-05	3.8864e-05	23	28	28
ENSG00000122952.12	ZWINT	-1.50425	-0.0182517	0.132517	0.140203	0.212841	0.24534	7.47952e-20	2.91893e-19	63	79	79
ENSG00000170515.9	PA2G4	-1.50412	-0.00711451	0.132552	0.140238	0.0562121	0.0611202	1.58144e-05	1.47883e-05	28	35	35
ENSG00000117226.7	GBP3	-1.50405	-0.00875154	0.132569	0.140255	0.461852	0.601702	4.0367e-61	2.62558e-59	24	25	25
ENSG00000125877.8	ITPA	1.50329	0.0139159	0.132764	0.140455	0.195745	0.314973	3.96644e-26	2.34062e-25	22	24	24
ENSG00000176532.3	PRR15	1.50291	0.0299216	0.132863	0.140556	0.0461137	0.0430065	0.00031318	0.000238588	38	49	49
ENSG00000177990.7	DPY19L2	-1.50255	-0.0283685	0.132955	0.14065	0.0439546	0.0534958	5.56063e-05	4.7827e-05	26	28	28
ENSG00000214063.6	TSPAN4	1.50183	0.039719	0.133141	0.140841	0.0301796	0.0567533	3.25042e-05	2.88908e-05	15	18	18
ENSG00000161010.10	C5orf45	-1.5017	-0.0633927	0.133175	0.140876	0.0231019	0.0453683	0.000212173	0.000165825	12	13	13
ENSG00000162520.10	SYNC	-1.5013	-0.0769545	0.133279	0.140983	0.0112842	0.0329172	0.00166108	0.00110146	9	9	9
ENSG00000107262.12	BAG1	-1.50031	-0.0373317	0.133534	0.141243	0.073923	0.0759847	1.34855e-06	1.44769e-06	57	70	70
ENSG00000150753.7	CCT5	-1.50006	-0.0657139	0.133599	0.141311	0.00984133	0.00933433	0.0959708	0.0403128	6	7	7
ENSG00000122548.3	KIAA0087	1.49995	0.0561122	0.133627	0.141339	0.0994295	0.0324054	0.00180845	0.00119216	67	84	84
ENSG00000261857.2	MIA	1.49873	0.0598866	0.133944	0.141663	0.00719775	0.0146189	0.0369704	0.0176106	11	11	11
ENSG00000154227.9	CERS3	-1.4978	-0.0251948	0.134185	0.14191	0.0500141	0.055283	4.14193e-05	3.63185e-05	41	46	46
ENSG00000129625.8	REEP5	1.49757	0.0252758	0.134244	0.141971	0.0601516	0.0915945	9.93066e-08	1.23739e-07	13	15	15
ENSG00000135297.11	MTO1	1.49715	0.0250148	0.134355	0.142084	0.0563339	0.103278	1.38179e-08	1.90954e-08	18	24	24
ENSG00000125743.6	SNRPD2	-1.49712	-0.0159894	0.134362	0.142091	0.138589	0.160174	6.85989e-13	1.51649e-12	44	49	49
ENSG00000176340.3	COX8A	1.49673	0.0918016	0.134463	0.142195	0.00489214	0.0199305	0.0147259	0.0078026	1	1	1
ENSG00000183426.11	NPIPA1	1.49671	0.0176195	0.13447	0.142202	0.125441	0.218241	1.46625e-17	4.8991e-17	39	51	51
ENSG00000060138.8	YBX3	1.49654	0.0335831	0.134514	0.142247	0.0342828	0.0501884	9.58927e-05	7.94426e-05	16	18	18
ENSG00000038002.4	AGA	-1.49652	-0.0112039	0.134518	0.142251	0.276357	0.423436	2.85745e-37	3.5895e-36	17	20	20
ENSG00000141556.16	TBCD	1.49579	0.0214982	0.134709	0.142446	0.0682243	0.079764	7.18903e-07	8.04349e-07	32	43	43
ENSG00000175768.8	TOMM5	1.49569	0.037926	0.134733	0.142472	0.0254258	0.0121683	0.0571641	0.0256262	48	51	51
ENSG00000165555.5	NOXRED1	1.49564	0.0288028	0.134746	0.142485	0.0461298	0.0883818	1.70273e-07	2.06881e-07	9	10	10
ENSG00000187860.6	CCDC157	-1.49531	-0.00697069	0.134835	0.142575	0.0227353	0.011474	0.0647959	0.0286052	27	29	29
ENSG00000142166.8	IFNAR1	1.49448	0.0212823	0.13505	0.142796	0.0901045	0.16472	3.03122e-13	6.9422e-13	19	19	19
ENSG00000128617.2	OPN1SW	-1.49442	-0.0202893	0.135066	0.142812	0.277446	0.263056	2.149e-21	9.29093e-21	112	130	130
ENSG00000071894.10	CPSF1	-1.49426	-0.00810052	0.135109	0.142856	0.554212	0.649205	2.67193e-69	3.55479e-67	38	46	46
ENSG00000140323.4	DISP2	1.49406	0.000795709	0.135161	0.142909	0.377381	0.418502	1.01441e-36	1.21187e-35	64	73	73
ENSG00000136872.13	ALDOB	-1.49376	-0.0759045	0.13524	0.14299	0.00600688	0.00894913	0.103135	0.0428183	7	7	7
ENSG00000070718.7	AP3M2	-1.49296	-0.0158479	0.135448	0.143203	0.157682	0.231966	1.03476e-18	3.79057e-18	20	22	22
ENSG00000131165.10	CHMP1A	-1.49264	-0.0237089	0.135531	0.143288	0.0792565	0.111662	3.31603e-09	4.97222e-09	28	38	38
ENSG00000103148.11	NPRL3	-1.49232	-0.0121254	0.135614	0.143373	0.271278	0.400983	8.37889e-35	9.11687e-34	16	18	18
ENSG00000196126.6	HLA-DRB1	-1.49232	-0.00830252	0.135617	0.143376	0.576532	0.74431	1.17813e-89	6.89658e-87	89	97	97
ENSG00000187151.3	ANGPTL5	-1.49219	-0.0398655	0.13565	0.14341	0.0235768	0.0373301	0.000799544	0.000564585	13	14	14
ENSG00000113312.6	TTC1	-1.49186	-0.0316774	0.135737	0.143499	0.0460231	0.0346691	0.00124213	0.000845496	48	49	49
ENSG00000047056.10	WDR37	-1.49183	-0.0441882	0.135745	0.143507	0.0208466	0.0565583	3.3566e-05	2.97713e-05	5	7	7
ENSG00000239665.4	RP11-295P9.3	-1.49182	-0.0148475	0.135745	0.143507	0.163617	0.275796	1.58967e-22	7.37376e-22	31	31	31
ENSG00000072840.8	EVC	-1.49146	-0.0401215	0.135841	0.143606	0.0207708	0.0596746	2.00757e-05	1.84849e-05	5	5	5
ENSG00000153575.6	TUBGCP5	-1.49128	-0.351117	0.135888	0.143653	0.000298806	0.0383681	0.000673465	0.000481833	2	6	6
ENSG00000182827.8	ACBD3	-1.49116	-0.0348713	0.135919	0.143685	0.0326523	0.0745468	1.71258e-06	1.80699e-06	8	12	12
ENSG00000065000.11	AP3D1	1.49081	0.0428649	0.136012	0.14378	0.0219144	0.0786714	8.62418e-07	9.50031e-07	7	7	7
ENSG00000159496.10	RGL4	-1.49081	-0.0485215	0.136012	0.143781	0.0137007	0.0174024	0.0227475	0.0115031	22	28	28
ENSG00000136371.5	MTHFS	1.48853	0.0134219	0.13661	0.144392	0.167957	0.246363	6.10629e-20	2.3958e-19	55	55	55
ENSG00000140521.7	POLG	1.48841	0.0123267	0.136642	0.144425	0.11507	0.17773	2.86231e-14	7.13002e-14	25	30	30
ENSG00000089063.10	TMEM230	1.48825	0.0168572	0.136685	0.144469	0.127389	0.198853	5.7594e-16	1.68742e-15	38	49	49
ENSG00000124613.4	ZNF391	-1.48802	-0.0137087	0.136744	0.14453	0.169898	0.224716	4.22076e-18	1.4672e-17	28	33	33
ENSG00000055211.8	GINM1	1.48768	0.0282583	0.136836	0.144623	0.0447676	0.0781158	9.4601e-07	1.03665e-06	15	15	15
ENSG00000108272.9	DHRS11	-1.48762	-0.0405896	0.136851	0.144639	0.0222899	0.0479261	0.000139202	0.000112426	14	14	14
ENSG00000115648.9	MLPH	1.48739	0.0460046	0.136912	0.144701	0.015275	0.00872888	0.107492	0.0443439	21	25	25
ENSG00000070882.8	OSBPL3	-1.4872	-0.0204416	0.136961	0.144751	0.0898379	0.101631	1.82669e-08	2.48794e-08	55	63	63
ENSG00000198492.10	YTHDF2	1.48695	0.0298056	0.137028	0.14482	0.0435315	0.0163891	0.0271206	0.0134314	47	57	57
ENSG00000143850.8	PLEKHA6	-1.48577	-0.0444351	0.137339	0.145138	0.0180412	0.0378719	0.000731036	0.000519468	12	14	14
ENSG00000106477.14	CEP41	-1.48576	-0.0574961	0.137344	0.145143	0.0106955	0.0249999	0.00623386	0.00361809	13	13	13
ENSG00000198300.8	PEG3	-1.48551	-0.0511145	0.137408	0.145209	0.0172812	0.0168187	0.0251691	0.0125778	28	47	47
ENSG00000151632.12	AKR1C2	-1.48515	-0.0348743	0.137505	0.145308	0.0249808	0.0467061	0.000170196	0.000135294	25	29	29
ENSG00000095397.9	DFNB31	-1.48502	-0.0550845	0.137539	0.145342	0.0105429	0.0253659	0.00586154	0.00342441	20	24	24
ENSG00000196365.7	LONP1	1.4843	0.0126367	0.137729	0.145537	0.225298	0.359528	1.76822e-30	1.43364e-29	19	20	20
ENSG00000203867.7	RBM20	1.48331	0.0233833	0.137993	0.145807	0.119054	0.0961035	4.64896e-08	6.04762e-08	67	80	80
ENSG00000196653.7	ZNF502	-1.48301	-0.0155542	0.138072	0.145888	0.153579	0.279978	6.69691e-23	3.20283e-22	20	20	20
ENSG00000169031.14	COL4A3	1.48213	0.0231962	0.138306	0.146128	0.0937666	0.163022	4.11433e-13	9.31349e-13	14	20	20
ENSG00000079335.13	CDC14A	-1.48202	-0.034507	0.138336	0.146158	0.0322227	0.0511719	8.1548e-05	6.84107e-05	17	19	19
ENSG00000158122.7	AAED1	-1.48183	-0.0562275	0.138384	0.146208	0.0106866	0.011189	0.0682347	0.0299427	14	37	37
ENSG00000167565.8	SERTAD3	1.48165	0.0186785	0.138434	0.146258	0.0555307	0.126542	2.56523e-10	4.36525e-10	15	15	15
ENSG00000101639.14	CEP192	-1.48143	-0.00891914	0.138491	0.146317	0.471829	0.581163	7.00596e-58	3.47558e-56	64	69	69
ENSG00000177042.10	TMEM80	-1.48133	-0.00929917	0.138518	0.146345	0.439579	0.505703	3.3326e-47	8.40884e-46	55	63	63
ENSG00000109321.6	AREG	1.48079	0.0469614	0.138661	0.146491	0.0183164	0.0548017	4.4839e-05	3.91295e-05	18	18	18
ENSG00000166762.12	CATSPER2	1.48037	0.0678315	0.138773	0.146605	0.0298323	0.0392216	0.000584884	0.000423109	16	28	28
ENSG00000163803.8	PLB1	1.47981	0.0393567	0.138924	0.146759	0.0281092	0.0495902	0.000105824	8.71028e-05	21	57	57
ENSG00000105668.3	UPK1A	1.47823	0.0260997	0.139346	0.147191	0.0414515	0.059948	1.91902e-05	1.77523e-05	22	24	24
ENSG00000152240.8	HAUS1	1.47739	0.0113852	0.139571	0.147421	0.217091	0.24588	6.72008e-20	2.63309e-19	63	68	68
ENSG00000205595.3	AREGB	1.47668	0.0365084	0.139761	0.147615	0.0298481	0.0693518	4.05431e-06	4.09337e-06	22	22	22
ENSG00000182670.9	TTC3	1.476	0.012167	0.139944	0.147802	0.216713	0.353909	6.49107e-30	5.05289e-29	29	31	31
ENSG00000189171.9	S100A13	-1.47551	-0.0176904	0.140075	0.147936	0.112895	0.211475	5.32963e-17	1.71422e-16	14	14	14
ENSG00000149534.4	MS4A2	1.47538	0.0365403	0.140112	0.147974	0.0250177	0.0199543	0.014666	0.00778071	24	28	28
ENSG00000100580.7	TMED8	-1.47483	-0.0209124	0.140258	0.148123	0.0788008	0.143073	1.43044e-11	2.77822e-11	22	23	23
ENSG00000126524.5	SBDS	-1.47428	-0.0596518	0.140407	0.148276	0.0110102	0.0185017	0.0188166	0.00970993	11	11	11
ENSG00000137699.12	TRIM29	-1.4723	-0.0310644	0.140941	0.148822	0.0503671	0.0824815	4.56894e-07	5.26286e-07	17	18	18
ENSG00000162817.6	C1orf115	1.47171	0.27951	0.141099	0.148983	0.000547543	0.00853062	0.111586	0.045719	3	3	3
ENSG00000176945.12	MUC20	-1.47162	-0.0118054	0.141123	0.149009	0.270067	0.483435	2.31602e-44	4.80767e-43	49	61	61
ENSG00000099246.12	RAB18	-1.47154	-0.0469506	0.141144	0.14903	0.016632	0.0335816	0.00148763	0.000996358	9	10	10
ENSG00000176095.7	IP6K1	1.47137	0.0172656	0.141192	0.149079	0.0895268	0.061222	1.55509e-05	1.45645e-05	44	61	61
ENSG00000043462.7	LCP2	-1.47093	-0.0439102	0.14131	0.149199	0.019773	0.0593682	2.1117e-05	1.93573e-05	10	10	10
ENSG00000186275.7	NBPF12	-1.47052	-0.029539	0.141421	0.149313	0.0467766	0.0361528	0.000971487	0.00067589	27	32	32
ENSG00000140368.8	PSTPIP1	1.47048	0.0421462	0.141433	0.149325	0.0173602	0.0504278	9.21833e-05	7.66516e-05	13	15	15
ENSG00000206190.7	ATP10A	1.47028	0.0797559	0.141487	0.14938	0.0053135	0.0086665	0.108762	0.0447852	5	5	5
ENSG00000121775.13	TMEM39B	-1.46979	-0.070124	0.141618	0.149514	0.00969337	0.014796	0.0358358	0.0171415	7	7	7
ENSG00000016402.8	IL20RA	-1.46919	-0.0455069	0.14178	0.14968	0.0139265	0.0265219	0.00482718	0.00288343	4	4	4
ENSG00000134072.6	CAMK1	1.46875	0.360913	0.141899	0.149802	0.000243781	0.0223965	0.00967686	0.00537855	1	1	1
ENSG00000154803.8	FLCN	1.46839	0.0105801	0.141998	0.149903	0.348739	0.431938	3.13973e-38	4.2743e-37	37	41	41
ENSG00000152942.14	RAD17	-1.46839	-0.0235351	0.141999	0.149903	0.0639356	0.124926	3.39277e-10	5.67126e-10	8	10	10
ENSG00000099338.18	CATSPERG	-1.46617	-0.0318872	0.142602	0.15052	0.069853	0.0850653	2.96697e-07	3.4997e-07	62	64	64
ENSG00000188313.8	PLSCR1	-1.4659	-0.0308374	0.142677	0.150596	0.0396619	0.0903101	1.23214e-07	1.51338e-07	18	18	18
ENSG00000135298.9	BAI3	-1.46528	-0.0488036	0.142846	0.150769	0.0379124	0.0404546	0.000477142	0.000351512	43	44	44
ENSG00000137075.13	RNF38	1.46449	0.0501621	0.143061	0.150989	0.0143538	0.0110278	0.0702649	0.030746	18	21	21
ENSG00000078618.15	NRD1	1.46448	0.0251068	0.143064	0.150992	0.04936	0.0816995	5.20589e-07	5.95205e-07	20	23	23
ENSG00000197496.4	SLC2A10	1.46441	0.0190086	0.143081	0.151009	0.0987502	0.0793796	7.66446e-07	8.5039e-07	65	77	77
ENSG00000183542.4	KLRC4	-1.46341	-0.0412375	0.143355	0.15129	0.0279097	0.0516717	7.51026e-05	6.33851e-05	10	10	10
ENSG00000102858.8	MGRN1	1.46313	0.0107148	0.143432	0.151368	0.282461	0.392716	6.43671e-34	6.56438e-33	34	39	39
ENSG00000172922.4	RNASEH2C	-1.4627	-0.0156418	0.143551	0.151489	0.152622	0.197528	7.37945e-16	2.14703e-15	31	35	35
ENSG00000171863.8	RPS7	-1.46256	-0.0359777	0.143589	0.151529	0.0313225	0.0470336	0.000161254	0.00012885	34	36	36
ENSG00000107562.12	CXCL12	-1.46213	-0.108253	0.143707	0.151649	0.00496115	0.0108702	0.0723125	0.0314929	6	6	6
ENSG00000139651.9	ZNF740	-1.46186	-0.0518451	0.143779	0.151723	0.0160551	0.0316152	0.00206231	0.00134437	8	8	8
ENSG00000164048.9	ZNF589	-1.46112	-0.0119683	0.143983	0.151931	0.233538	0.336753	3.21666e-28	2.17938e-27	17	18	18
ENSG00000183508.4	FAM46C	1.46008	0.0256181	0.144268	0.152222	0.0375853	0.0376955	0.00075267	0.000533933	27	32	32
ENSG00000170915.8	PAQR8	1.46005	0.0417261	0.144276	0.15223	0.0229343	0.0365019	0.000916951	0.000640842	25	27	27
ENSG00000123609.6	NMI	-1.45967	-0.0304965	0.144382	0.152339	0.0359584	0.0482942	0.000131013	0.000106311	21	24	24
ENSG00000167769.4	ACER1	-1.45934	-0.78992	0.144472	0.15243	6.38207e-05	0.0211772	0.0119041	0.00646424	1	1	1
ENSG00000164535.10	DAGLB	1.45899	0.0095599	0.144567	0.152528	0.353363	0.450232	2.42083e-40	3.74898e-39	44	60	60
ENSG00000167904.10	TMEM68	1.45869	0.0325527	0.144649	0.152612	0.0319012	0.107583	6.64925e-09	9.57297e-09	3	4	4
ENSG00000177889.5	UBE2N	-1.45843	-0.0244592	0.144722	0.152686	0.0687217	0.0446215	0.000239966	0.000186204	46	46	46
ENSG00000110448.6	CD5	1.45776	0.0469151	0.144907	0.152875	0.0165381	0.0439396	0.000268517	0.000206769	12	12	12
ENSG00000083937.4	CHMP2B	1.45683	0.013158	0.145164	0.153137	0.0535422	0.0591693	2.18212e-05	1.99466e-05	34	41	41
ENSG00000197497.6	ZNF665	1.45647	0.0317975	0.145263	0.153238	0.0363476	0.069978	3.65478e-06	3.69891e-06	16	17	17
ENSG00000105877.13	DNAH11	-1.45531	-0.0270077	0.145584	0.153566	0.0354988	0.0246668	0.00659353	0.00380271	39	45	45
ENSG00000121691.4	CAT	1.45528	0.005711	0.145592	0.153575	0.123352	0.190045	2.9699e-15	8.1316e-15	55	60	60
ENSG00000108688.7	CCL7	1.45494	0.807971	0.145686	0.153671	5.233e-05	0.0246832	0.00657537	0.00379299	3	3	3
ENSG00000141012.8	GALNS	1.45489	0.0316509	0.145699	0.153683	0.0334	0.0922269	8.92931e-08	1.12025e-07	19	24	24
ENSG00000198920.5	KIAA0753	1.45422	0.028284	0.145884	0.153873	0.041773	0.0873336	2.02969e-07	2.45081e-07	13	13	13
ENSG00000116678.14	LEPR	1.45412	0.032028	0.145913	0.153902	0.0373069	0.0281812	0.00365612	0.00224582	38	42	42
ENSG00000197763.8	TXNRD3	1.45354	0.029711	0.146074	0.154066	0.0560332	0.045754	0.000199106	0.000156448	51	56	56
ENSG00000124614.9	RPS10	-1.45287	-0.0115383	0.146261	0.154257	0.169321	0.114883	1.91122e-09	2.95041e-09	84	98	98
ENSG00000188649.7	CC2D2B	-1.45187	-0.253203	0.146537	0.15454	0.000248675	0.0142154	0.0396964	0.0187414	1	1	1
ENSG00000134539.12	KLRD1	-1.45157	-0.0298924	0.146621	0.154625	0.0448785	0.0708415	3.16736e-06	3.23244e-06	22	26	26
ENSG00000086232.8	EIF2AK1	-1.45149	-0.0239872	0.146643	0.154647	0.0577682	0.028942	0.00321965	0.00200504	43	53	53
ENSG00000102699.5	PARP4	-1.45067	-0.0675714	0.146871	0.154881	0.00690756	0.0209114	0.0124554	0.00673991	5	5	5
ENSG00000100726.10	TELO2	-1.44929	-0.0140249	0.147257	0.155275	0.153829	0.211528	5.27662e-17	1.69904e-16	43	48	48
ENSG00000148814.13	LRRC27	-1.44887	-0.0176291	0.147374	0.155394	0.103746	0.203328	2.48699e-16	7.57443e-16	19	21	21
ENSG00000125630.11	POLR1B	-1.4485	-0.0133024	0.147477	0.1555	0.235189	0.370853	1.24226e-31	1.07574e-30	24	24	24
ENSG00000132842.9	AP3B1	1.44796	0.0503017	0.147628	0.155653	0.0210648	0.0131762	0.04773	0.0218866	26	35	35
ENSG00000116791.9	CRYZ	-1.44775	-0.00856123	0.147686	0.155713	0.452222	0.551453	1.82657e-53	6.51978e-52	63	74	74
ENSG00000141542.6	RAB40B	-1.44737	-0.0337856	0.147793	0.155822	0.0234868	0.0362682	0.000953119	0.000664058	24	29	29
ENSG00000129317.10	PUS7L	1.44724	0.0338323	0.147828	0.155858	0.0348395	0.0607118	1.69173e-05	1.57693e-05	12	13	13
ENSG00000213123.6	TCTEX1D2	1.44687	0.0209353	0.147933	0.155965	0.0762636	0.166368	2.25186e-13	5.20207e-13	15	15	15
ENSG00000111850.6	SMIM8	1.44664	0.022099	0.147997	0.15603	0.0699758	0.0685541	4.627e-06	4.64752e-06	57	100	100
ENSG00000183086.10	GATSL1	-1.44568	-0.0361992	0.148266	0.156305	0.0176104	0.00825207	0.117629	0.0478447	25	30	30
ENSG00000171246.5	NPTX1	1.44419	0.0206793	0.148684	0.156732	0.0605448	0.0276633	0.00398696	0.00242761	57	66	66
ENSG00000100151.11	PICK1	-1.44401	-0.0143705	0.148735	0.156784	0.147688	0.240488	1.94996e-19	7.4412e-19	17	17	17
ENSG00000166262.11	FAM227B	1.4433	0.033222	0.148935	0.156988	0.0435184	0.0949119	5.683e-08	7.33732e-08	20	22	22
ENSG00000127252.4	HRASLS	1.44263	0.0725288	0.149124	0.157181	0.00826502	0.0226435	0.00928016	0.00518761	8	8	8
ENSG00000176105.9	YES1	1.44256	0.030772	0.149146	0.157203	0.0312585	0.0426032	0.000334715	0.000253476	16	19	19
ENSG00000038945.10	MSR1	1.44236	0.0266616	0.149202	0.15726	0.0569567	0.101853	1.75919e-08	2.40047e-08	41	48	48
ENSG00000164074.10	C4orf29	1.4423	0.0602928	0.149219	0.157277	0.0201766	0.0167148	0.0256273	0.0127806	18	22	22
ENSG00000143184.4	XCL1	-1.44172	-0.0600947	0.149382	0.157444	0.00789471	0.0256739	0.00556579	0.00326727	5	6	6
ENSG00000204538.3	PSORS1C2	1.44136	0.0139999	0.149483	0.157547	0.160874	0.333627	6.48056e-28	4.28174e-27	40	60	60
ENSG00000035141.3	FAM136A	1.44107	0.0304188	0.149565	0.15763	0.0388917	0.0382535	0.000686337	0.000489607	30	34	34
ENSG00000140254.8	DUOXA1	-1.43876	-0.0274074	0.150218	0.158297	0.0473643	0.0553342	4.10715e-05	3.60243e-05	40	47	47
ENSG00000130035.2	GALNT8	1.43863	0.0348481	0.150254	0.158334	0.0321991	0.0234406	0.00810914	0.00460156	32	33	33
ENSG00000064601.12	CTSA	1.43853	0.285308	0.150284	0.158364	0.000336697	0.0351701	0.00114319	0.000784897	3	3	3
ENSG00000164663.9	USP49	1.43843	0.0442201	0.150313	0.158394	0.0183772	0.0554004	4.06258e-05	3.57083e-05	3	3	3
ENSG00000176531.6	PHLDB3	-1.43841	-0.0218092	0.150319	0.1584	0.0787442	0.165753	2.51604e-13	5.79862e-13	18	18	18
ENSG00000179954.10	SSC5D	1.43437	0.024825	0.151468	0.159573	0.0564726	0.133967	7.05668e-11	1.27496e-10	21	21	21
ENSG00000163012.3	ZSWIM2	-1.43405	-0.0496541	0.151559	0.159665	0.0190289	0.0223264	0.00979257	0.00543667	44	52	52
ENSG00000197747.4	S100A10	1.4337	0.0152398	0.151657	0.159765	0.0437306	0.0891914	1.4866e-07	1.81601e-07	13	14	14
ENSG00000178297.8	TMPRSS9	1.43346	0.034845	0.151726	0.159836	0.0293595	0.0335658	0.00149155	0.000998546	30	32	32
ENSG00000105339.6	DENND3	-1.43315	-0.0363619	0.151816	0.159928	0.0229235	0.0109193	0.0716677	0.031257	26	34	34
ENSG00000173917.9	HOXB2	1.43312	0.0161003	0.151824	0.159935	0.123722	0.148211	5.77598e-12	1.16673e-11	28	29	29
ENSG00000141084.6	RANBP10	1.43287	0.0697912	0.151894	0.160007	0.0116797	0.008041	0.122448	0.049509	11	11	11
ENSG00000115138.6	POMC	1.43155	0.03803	0.152273	0.160394	0.0537543	0.0667734	6.21303e-06	6.13324e-06	28	31	31
ENSG00000167549.14	CORO6	1.42968	0.0923479	0.152808	0.160939	0.00389661	0.00879604	0.106143	0.0438677	4	7	7
ENSG00000165637.9	VDAC2	-1.42944	-0.0396087	0.152878	0.16101	0.0236147	0.0389606	0.000610657	0.000440125	6	6	6
ENSG00000058272.11	PPP1R12A	-1.42797	-0.0463925	0.1533	0.161441	0.0244865	0.0337183	0.00145428	0.000976948	19	23	23
ENSG00000151655.13	ITIH2	-1.42787	-0.0260831	0.15333	0.161472	0.0555932	0.0912274	1.05624e-07	1.30997e-07	22	26	26
ENSG00000134207.10	SYT6	-1.42766	-0.061134	0.153389	0.161532	0.00886874	0.0336417	0.00147287	0.000987853	2	2	2
ENSG00000187193.8	MT1X	-1.42753	-0.037183	0.153426	0.16157	0.0137625	0.0498109	0.000102044	8.41342e-05	5	5	5
ENSG00000090621.9	PABPC4	-1.42749	-0.0267446	0.15344	0.161583	0.0440927	0.0805713	6.28382e-07	7.08485e-07	11	12	12
ENSG00000142856.12	ITGB3BP	1.42735	0.0100586	0.15348	0.161624	0.518253	0.631234	4.40668e-66	4.4476e-64	39	41	41
ENSG00000165476.8	REEP3	-1.42684	-0.0413006	0.153626	0.161774	0.0175677	0.0113052	0.0668091	0.0294009	25	27	27
ENSG00000196476.7	C20orf96	-1.42623	-0.0218998	0.153801	0.161952	0.0791398	0.139319	2.76681e-11	5.22804e-11	18	20	20
ENSG00000099866.10	MADCAM1	-1.426	-0.0205155	0.153867	0.162019	0.0901912	0.0464828	0.000176573	0.000139983	51	69	69
ENSG00000169609.9	C15orf40	-1.42588	-0.0233841	0.153903	0.162056	0.0737705	0.126427	2.61679e-10	4.44266e-10	25	28	28
ENSG00000255398.2	HCAR3	1.42534	0.0403353	0.154058	0.162214	0.0215739	0.0436845	0.000280053	0.000214973	12	12	12
ENSG00000100890.11	KIAA0391	1.42501	0.0212108	0.154154	0.162312	0.0725736	0.0988815	2.90864e-08	3.86445e-08	29	33	33
ENSG00000168938.5	PPIC	1.42494	0.032364	0.154173	0.162331	0.0300244	0.0482032	0.000132991	0.000107767	12	13	13
ENSG00000070669.12	ASNS	-1.42489	-0.0298964	0.15419	0.162348	0.0420243	0.0975265	3.65667e-08	4.80593e-08	22	22	22
ENSG00000114439.14	BBX	1.42485	0.0171079	0.154201	0.16236	0.108779	0.0279825	0.00377961	0.00231291	104	111	111
ENSG00000077684.11	PHF17	1.42483	0.0877639	0.154206	0.162365	0.00651147	0.0091324	0.0996567	0.0416043	4	5	5
ENSG00000188199.6	NUTM2B	-1.42452	-0.0174541	0.154297	0.162458	0.0732846	0.103756	1.27408e-08	1.76798e-08	27	30	30
ENSG00000167910.3	CYP7A1	1.42414	0.0494582	0.154406	0.162569	0.013687	0.020151	0.0141812	0.00755776	21	21	21
ENSG00000007202.10	KIAA0100	-1.42412	-0.0292395	0.154411	0.162573	0.0411767	0.0335244	0.00150182	0.00100451	30	35	35
ENSG00000121578.8	B4GALT4	-1.42404	-0.0148926	0.154436	0.162599	0.141546	0.139344	2.75487e-11	5.20885e-11	74	104	104
ENSG00000196072.7	BLOC1S2	-1.42402	-0.0349119	0.154441	0.162604	0.193232	0.327278	2.66188e-27	1.69372e-26	76	88	88
ENSG00000149541.5	B3GAT3	-1.4235	-0.0262099	0.154592	0.162758	0.0497478	0.0158622	0.0297295	0.0145829	44	49	49
ENSG00000006114.11	SYNRG	-1.42283	-0.0127515	0.154786	0.162956	0.181195	0.297682	1.63172e-24	8.58979e-24	11	12	12
ENSG00000118402.5	ELOVL4	-1.4223	-0.0406445	0.15494	0.163113	0.0213943	0.0465249	0.000175354	0.000139167	17	19	19
ENSG00000013810.14	TACC3	-1.42222	-0.0228607	0.154962	0.163136	0.0747865	0.0866134	2.2899e-07	2.74462e-07	42	48	48
ENSG00000222020.2	AC062017.1	-1.42171	-0.0183351	0.155111	0.163288	0.101063	0.108193	5.99246e-09	8.67433e-09	56	66	66
ENSG00000257923.5	CUX1	1.42135	0.0401294	0.155214	0.163392	0.0210192	0.0349498	0.00118569	0.000811225	7	7	7
ENSG00000145777.10	TSLP	-1.42082	-0.0100237	0.15537	0.163552	0.208809	0.307133	2.16391e-25	1.218e-24	21	25	25
ENSG00000108469.10	RECQL5	-1.42031	-0.0205284	0.155519	0.163703	0.053475	0.0485925	0.000124728	0.000101493	35	39	39
ENSG00000123500.5	COL10A1	-1.41913	-0.29351	0.155861	0.164052	0.00036522	0.00809228	0.121257	0.0490955	2	2	2
ENSG00000100731.11	PCNX	1.41828	0.0158462	0.15611	0.164306	0.131593	0.236701	4.10264e-19	1.5395e-18	21	21	21
ENSG00000104331.4	IMPAD1	-1.41634	-0.0402133	0.156676	0.164882	0.0379725	0.0941208	6.49292e-08	8.29881e-08	37	56	56
ENSG00000162434.7	JAK1	1.41601	0.034957	0.156773	0.164981	0.0319587	0.0357721	0.0010347	0.000715602	19	24	24
ENSG00000204520.8	MICA	-1.41598	-0.00879068	0.15678	0.164989	0.473069	0.600697	5.86634e-61	3.73268e-59	48	49	49
ENSG00000164045.7	CDC25A	-1.41534	-0.0130379	0.15697	0.165183	0.174307	0.265384	1.33965e-21	5.88747e-21	29	29	29
ENSG00000166260.6	COX11	-1.41533	-0.00524918	0.156972	0.165184	0.267498	0.334122	5.8017e-28	3.8506e-27	54	58	58
ENSG00000160953.10	MUM1	1.41529	0.0787856	0.156984	0.165197	0.00515095	0.0300721	0.00266643	0.00169662	2	2	2
ENSG00000123545.5	NDUFAF4	1.41471	0.0162734	0.157154	0.16537	0.100415	0.17928	2.1559e-14	5.41643e-14	28	29	29
ENSG00000111445.9	RFC5	1.41416	0.017318	0.157314	0.165533	0.127946	0.0367192	0.000884567	0.000620283	107	125	125
ENSG00000124257.6	NEURL2	-1.41367	-0.0416568	0.157458	0.165679	0.020445	0.0182245	0.0197365	0.0101311	22	24	24
ENSG00000134317.13	GRHL1	1.41363	0.0426443	0.15747	0.165692	0.0176952	0.0156	0.0311233	0.0151624	22	23	23
ENSG00000033050.3	ABCF2	-1.41337	-0.0376022	0.157548	0.165771	0.0235898	0.0556035	3.92882e-05	3.45949e-05	13	13	13
ENSG00000064313.7	TAF2	1.41308	0.034613	0.157633	0.165858	0.0353254	0.0736562	1.9856e-06	2.07858e-06	13	13	13
ENSG00000004142.7	POLDIP2	-1.41293	-0.0317063	0.157676	0.165902	0.0292242	0.059324	2.12715e-05	1.94867e-05	10	11	11
ENSG00000106483.7	SFRP4	1.4129	0.607245	0.157686	0.165912	6.5608e-05	0.0226853	0.00921459	0.00515489	1	1	1
ENSG00000269305.1	AL158147.2	1.41206	0.0765988	0.157931	0.166161	0.00596044	0.0181431	0.0200156	0.0102563	11	12	12
ENSG00000096696.9	DSP	1.41107	0.0212319	0.158224	0.16646	0.0690308	0.11713	1.30009e-09	2.0349e-09	17	21	21
ENSG00000162704.11	ARPC5	-1.41093	-0.0220196	0.158264	0.166501	0.0682703	0.124642	3.56355e-10	5.94654e-10	22	24	24
ENSG00000044090.4	CUL7	-1.41005	-0.0209075	0.158526	0.166768	0.0861089	0.146568	7.72377e-12	1.53475e-11	30	31	31
ENSG00000164850.10	GPER1	1.40979	0.0587257	0.158602	0.166845	0.00951756	0.0364767	0.000920779	0.000643057	2	2	2
ENSG00000165188.9	RNF183	-1.40959	-0.0490511	0.158661	0.166905	0.0137019	0.024959	0.006277	0.00363952	8	8	8
ENSG00000178980.10	SEPW1	1.40947	0.0115864	0.158696	0.166941	0.349269	0.466655	2.67335e-42	4.77116e-41	46	50	50
ENSG00000137693.9	YAP1	1.40874	0.0895165	0.158911	0.16716	0.0205234	0.0204229	0.0135375	0.00726098	17	18	18
ENSG00000137266.10	SLC22A23	-1.4086	-0.11126	0.158953	0.167203	0.00257472	0.00984265	0.0873298	0.0371955	2	3	3
ENSG00000203797.5	DDO	1.40838	0.0386438	0.159017	0.167268	0.0211126	0.0435993	0.000284011	0.000217897	9	11	11
ENSG00000165899.6	OTOGL	1.40785	0.0350906	0.159175	0.167429	0.0262555	0.075771	1.39734e-06	1.49649e-06	16	16	16
ENSG00000005249.8	PRKAR2B	-1.40752	-0.206684	0.159272	0.167528	0.000569212	0.0217142	0.010865	0.00595962	3	5	5
ENSG00000135828.7	RNASEL	-1.40694	-0.0619863	0.159446	0.167705	0.0114433	0.0081897	0.119031	0.0483411	13	13	13
ENSG00000101311.11	FERMT1	-1.40663	-0.0872859	0.159537	0.167797	0.0152318	0.027563	0.00405448	0.00246307	14	16	16
ENSG00000067141.12	NEO1	-1.40637	-0.00912806	0.159613	0.167876	0.133939	0.0519481	7.17587e-05	6.07908e-05	105	116	116
ENSG00000130255.8	RPL36	-1.40603	-0.0186191	0.159716	0.16798	0.081757	0.0845345	3.24237e-07	3.81131e-07	59	66	66
ENSG00000173214.5	KIAA1919	1.40565	0.0205069	0.159827	0.168093	0.0910296	0.0763694	1.26499e-06	1.36226e-06	55	64	64
ENSG00000182022.13	CHST15	-1.4056	-0.0764616	0.159842	0.168108	0.00579745	0.00906237	0.100971	0.0420987	8	8	8
ENSG00000150750.6	C11orf53	1.40556	0.000743947	0.159856	0.168122	0.0307416	0.0769615	1.14636e-06	1.24087e-06	11	13	13
ENSG00000248383.3	PCDHAC1	-1.4049	-0.0560624	0.160052	0.168322	0.010368	0.0111907	0.0682129	0.0299376	11	11	11
ENSG00000206013.2	IFITM5	-1.40358	-0.0113899	0.160444	0.168721	0.224051	0.30424	4.02797e-25	2.20366e-24	27	36	36
ENSG00000213398.3	LCAT	1.40357	0.0347147	0.160448	0.168726	0.035387	0.0495582	0.000106383	8.75385e-05	24	24	24
ENSG00000064547.9	LPAR2	1.40349	0.0161148	0.160471	0.168749	0.0974429	0.0871498	2.09318e-07	2.52123e-07	49	59	59
ENSG00000151458.7	ANKRD50	-1.40242	-0.0244036	0.16079	0.169074	0.0602379	0.11619	1.52758e-09	2.38332e-09	16	17	17
ENSG00000148229.8	POLE3	1.40098	0.0301194	0.161219	0.169511	0.0322577	0.0567472	3.25369e-05	2.89023e-05	95	95	95
ENSG00000142188.12	TMEM50B	-1.40078	-0.0169583	0.16128	0.169572	0.405496	0.457057	3.78317e-41	6.08409e-40	107	128	128
ENSG00000180336.13	C17orf104	-1.40025	-0.036442	0.16144	0.169736	0.0261003	0.0222383	0.00993994	0.00550699	22	25	25
ENSG00000163751.3	CPA3	1.40005	0.0301	0.161499	0.169796	0.0245398	0.0139041	0.0419432	0.0196517	28	37	37
ENSG00000189320.4	FAM180A	-1.40004	-0.276604	0.161501	0.169798	0.000564413	0.0177729	0.0213358	0.0108643	1	1	1
ENSG00000167633.12	KIR3DL1	-1.39972	-0.549325	0.161596	0.169895	9.33127e-05	0.0115859	0.0634961	0.0280907	4	4	4
ENSG00000111450.9	STX2	-1.39941	-0.00963987	0.161689	0.169989	0.357061	0.517162	1.02404e-48	2.77526e-47	33	34	34
ENSG00000169884.9	WNT10B	1.39939	0.0507591	0.161697	0.169998	0.0116459	0.0105525	0.0766351	0.0331322	14	18	18
ENSG00000164338.5	UTP15	1.3987	0.0242924	0.161902	0.170206	0.0599477	0.090268	1.24089e-07	1.52349e-07	20	20	20
ENSG00000161896.6	IP6K3	-1.39852	-0.0280008	0.161958	0.170264	0.0251762	0.0576911	2.78469e-05	2.50094e-05	13	13	13
ENSG00000256515.3	CCL3L3	1.39841	0.0304372	0.161991	0.170297	0.0300105	0.0587432	2.34104e-05	2.12797e-05	7	7	7
ENSG00000130876.7	SLC7A10	1.39765	0.0105519	0.162217	0.170527	0.162916	0.0393821	0.00056958	0.000413369	114	132	132
ENSG00000169490.12	TM2D2	1.39719	0.068728	0.162355	0.170668	0.00716	0.0166919	0.0257294	0.0128293	7	7	7
ENSG00000143514.12	TP53BP2	-1.39634	-0.0264052	0.162613	0.17093	0.051349	0.0504158	9.2366e-05	7.67816e-05	36	45	45
ENSG00000107742.8	SPOCK2	1.39621	0.0267831	0.162652	0.17097	0.0504885	0.024931	0.00630663	0.00365453	52	62	62
ENSG00000100614.13	PPM1A	1.39612	0.0297471	0.162677	0.170995	0.0407097	0.0904063	1.21241e-07	1.4904e-07	5	5	5
ENSG00000175426.6	PCSK1	-1.39534	-0.0421694	0.162913	0.171235	0.0171874	0.00931941	0.096238	0.0404076	17	17	17
ENSG00000142655.8	PEX14	1.39474	0.0173826	0.163094	0.17142	0.0968013	0.147277	6.8136e-12	1.36036e-11	25	26	26
ENSG00000220008.2	LINGO3	1.39416	0.0534017	0.163269	0.171598	0.0109708	0.00851763	0.11186	0.0458165	16	29	29
ENSG00000170291.10	ELP5	1.3941	0.0266968	0.163286	0.171615	0.0725709	0.103533	1.32334e-08	1.83223e-08	26	31	31
ENSG00000029364.7	SLC39A9	-1.39405	-0.0522658	0.163302	0.171632	0.0108914	0.0109412	0.0713826	0.0311466	8	8	8
ENSG00000164609.5	SLU7	1.39272	0.0228033	0.163704	0.172041	0.0638608	0.153118	2.41834e-12	5.11067e-12	5	7	7
ENSG00000256087.2	ZNF432	-1.3914	-0.0437106	0.164105	0.172449	0.0164507	0.0424633	0.000342528	0.000259125	22	22	22
ENSG00000072422.12	RHOBTB1	-1.39074	-0.0266731	0.164305	0.172652	0.0472919	0.0109051	0.0718529	0.0313191	38	38	38
ENSG00000177669.3	MBOAT4	-1.38931	-0.100433	0.164738	0.173093	0.0039138	0.0115518	0.0638892	0.0282475	3	3	3
ENSG00000143162.7	CREG1	1.38922	0.0212353	0.164767	0.173122	0.0545209	0.0540013	5.11616e-05	4.43692e-05	34	40	40
ENSG00000026297.11	RNASET2	-1.38887	-0.0194619	0.164871	0.173229	0.0807417	0.117613	1.19646e-09	1.87917e-09	39	44	44
ENSG00000243710.3	WDR65	1.38839	0.0107026	0.165018	0.173378	0.425787	0.494952	8.13655e-46	1.89008e-44	47	65	65
ENSG00000173548.8	SNX33	-1.388	-0.0118145	0.165138	0.1735	0.0348454	0.0134561	0.0454117	0.0210256	31	34	34
ENSG00000148606.8	POLR3A	-1.38719	-0.0466545	0.165383	0.173749	0.00952754	0.0124404	0.0544379	0.0245888	20	22	22
ENSG00000071073.8	MGAT4A	-1.38714	-0.0366645	0.165398	0.173764	0.0229285	0.0137972	0.0427449	0.0199603	26	29	29
ENSG00000196963.2	PCDHB16	-1.3871	-0.0124395	0.165411	0.173778	0.258968	0.348506	2.24303e-29	1.64954e-28	35	40	40
ENSG00000030582.12	GRN	1.38669	0.0264754	0.165537	0.173906	0.0799395	0.0297489	0.00281406	0.00178203	45	58	58
ENSG00000145979.13	TBC1D7	1.38664	0.0294168	0.165553	0.173922	0.0359351	0.0423045	0.000351622	0.000265387	25	28	28
ENSG00000080200.5	CRYBG3	-1.38636	-0.00521583	0.165638	0.174008	0.0288458	0.0183274	0.0193898	0.00998111	27	32	32
ENSG00000108839.7	ALOX12	-1.38614	-0.0428077	0.165704	0.174076	0.0347499	0.0273206	0.00422238	0.00255184	34	35	35
ENSG00000142102.11	ATHL1	1.38511	0.00937834	0.166019	0.174397	0.351635	0.484159	1.88058e-44	3.95993e-43	27	37	37
ENSG00000204604.5	ZNF468	1.38505	0.0132416	0.166038	0.174416	0.173023	0.356712	3.39788e-30	2.68793e-29	26	27	27
ENSG00000112782.11	CLIC5	1.38496	0.0535364	0.166066	0.174444	0.0104902	0.0183405	0.0193461	0.00996033	10	10	10
ENSG00000168918.9	INPP5D	-1.38452	-0.0329579	0.166199	0.17458	0.0295515	0.0296628	0.00285476	0.00180468	23	25	25
ENSG00000138172.6	CALHM2	-1.38435	-0.0259484	0.166251	0.174633	0.0423601	0.0855275	2.74627e-07	3.25166e-07	15	18	18
ENSG00000128815.13	WDFY4	-1.38409	-0.0398597	0.166331	0.174714	0.0192162	0.0267255	0.00466515	0.00279634	19	20	20
ENSG00000174307.5	PHLDA3	-1.38402	-0.0360714	0.166352	0.174736	0.0239945	0.0138735	0.0421707	0.0197457	34	41	41
ENSG00000197775.1	DHRS4-AS1	1.38375	0.0175089	0.166434	0.174819	0.211228	0.200293	4.39806e-16	1.3073e-15	93	115	115
ENSG00000087206.12	UIMC1	1.38371	0.0329966	0.166448	0.174833	0.0317052	0.0105267	0.0769986	0.0332648	33	47	47
ENSG00000100348.5	TXN2	-1.38352	-0.0286596	0.166505	0.174891	0.0472873	0.0635549	1.05784e-05	1.01382e-05	32	33	33
ENSG00000196275.9	GTF2IRD2	1.38327	0.0225715	0.166581	0.174968	0.0480506	0.0419871	0.000370519	0.000278572	25	28	28
ENSG00000261652.2	C15orf65	-1.38315	-0.02603	0.166619	0.175007	0.0385197	0.0598916	1.93695e-05	1.78899e-05	20	23	23
ENSG00000138767.8	CNOT6L	-1.38258	-0.0226189	0.166793	0.175184	0.0859524	0.13924	2.80538e-11	5.29751e-11	46	48	48
ENSG00000102547.14	CAB39L	-1.38234	-0.0794111	0.166867	0.175259	0.0141804	0.00811425	0.120751	0.0489177	18	23	23
ENSG00000171456.12	ASXL1	1.38228	0.0807807	0.166885	0.175277	0.00491427	0.0164789	0.0267	0.013259	2	2	2
ENSG00000151746.9	BICD1	1.38174	0.0240941	0.167052	0.175447	0.0522165	0.112388	2.92942e-09	4.4174e-09	13	13	13
ENSG00000172380.5	GNG12	1.38151	0.0611005	0.167123	0.17552	0.00849642	0.0212589	0.0117396	0.00638917	10	10	10
ENSG00000166199.8	ALKBH3	1.37989	0.114793	0.167621	0.176026	0.00193787	0.0174992	0.0223694	0.0113256	2	2	2
ENSG00000124164.11	VAPB	-1.37972	-0.0110055	0.167671	0.176078	0.264718	0.373403	6.78723e-32	6.00173e-31	54	56	56
ENSG00000188785.7	ZNF548	-1.37959	-0.0491156	0.167713	0.17612	0.0132367	0.0204871	0.0133901	0.00719035	20	22	22
ENSG00000105298.9	CACTIN	1.3786	0.0267498	0.168018	0.17643	0.0411902	0.0821797	4.80499e-07	5.51956e-07	27	28	28
ENSG00000161328.10	LRRC56	1.37849	0.0541206	0.168053	0.176466	0.0134672	0.0648411	8.55256e-06	8.29172e-06	5	5	5
ENSG00000100979.10	PLTP	-1.37845	-0.0663652	0.168064	0.176477	0.00749615	0.0206363	0.0130535	0.00702329	7	7	7
ENSG00000102967.7	DHODH	1.37785	0.0161825	0.168248	0.176664	0.120295	0.199435	5.16503e-16	1.52089e-15	16	16	16
ENSG00000076344.11	RGS11	-1.37785	-0.020953	0.168251	0.176667	0.0945026	0.154044	2.05078e-12	4.36613e-12	30	35	35
ENSG00000139428.7	MMAB	-1.37784	-0.0335051	0.168253	0.176669	0.0229246	0.0154695	0.0318421	0.0154739	27	27	27
ENSG00000196981.2	WDR5B	1.37732	0.020745	0.168415	0.176834	0.0706828	0.149305	4.75853e-12	9.71937e-12	21	22	22
ENSG00000173531.11	MST1	-1.37706	-0.0155585	0.168495	0.176915	0.138983	0.146794	7.42047e-12	1.47549e-11	29	36	36
ENSG00000149231.7	CCDC82	-1.37695	-0.00663772	0.168526	0.176947	0.54099	0.65965	3.02309e-71	5.20492e-69	31	35	35
ENSG00000170632.9	ARMC10	-1.37646	-0.0268687	0.168678	0.177101	0.053166	0.114958	1.88695e-09	2.91655e-09	21	21	21
ENSG00000131435.8	PDLIM4	1.37614	0.0355673	0.16878	0.177205	0.0228679	0.136578	4.47181e-11	8.25783e-11	8	9	9
ENSG00000144339.7	TMEFF2	1.37599	0.0240285	0.168824	0.17725	0.0510318	0.131164	1.1498e-10	2.03716e-10	19	23	23
ENSG00000164825.3	DEFB1	1.37578	0.0113211	0.16889	0.177317	0.223807	0.339373	1.78359e-28	1.23123e-27	38	41	41
ENSG00000177885.9	GRB2	-1.37554	-0.0296316	0.168965	0.177393	0.0247986	0.0254952	0.00573554	0.00335616	25	29	29
ENSG00000101680.9	LAMA1	-1.37425	-0.0421893	0.169363	0.177797	0.0202072	0.0207806	0.0127361	0.00687778	30	30	30
ENSG00000112379.8	KIAA1244	-1.37376	-0.066001	0.169515	0.177952	0.00780046	0.0139087	0.0419086	0.0196418	6	6	6
ENSG00000198643.2	FAM3D	1.3733	0.0391939	0.16966	0.1781	0.0146656	0.0117012	0.0621859	0.0276113	14	17	17
ENSG00000206549.8	PRSS50	-1.37317	-0.0501241	0.1697	0.178141	0.0080033	0.0252437	0.00598332	0.00348859	17	22	22
ENSG00000104723.16	TUSC3	1.3724	0.0297091	0.169938	0.178383	0.0340084	0.00860058	0.110122	0.045241	33	36	36
ENSG00000170955.9	PRKCDBP	1.3723	0.015592	0.169971	0.178416	0.1257	0.0829343	4.23624e-07	4.91251e-07	71	85	85
ENSG00000156574.5	NODAL	1.37179	0.031297	0.170129	0.178576	0.0308959	0.0737438	1.95692e-06	2.05149e-06	11	11	11
ENSG00000114742.9	WDR48	1.37123	0.0805275	0.170303	0.178754	0.00495425	0.0154005	0.0322291	0.0156438	5	5	5
ENSG00000196600.8	SLC22A25	-1.37105	-0.0394062	0.17036	0.178811	0.0234533	0.0086368	0.109372	0.0450119	37	53	53
ENSG00000143363.11	PRUNE	-1.37055	-0.304939	0.170515	0.17897	0.000329501	0.0104925	0.0774824	0.0334393	18	18	18
ENSG00000178467.13	P4HTM	-1.37026	-0.044534	0.170606	0.179062	0.0164446	0.0290671	0.00315312	0.00196821	10	10	10
ENSG00000130714.11	POMT1	1.3702	0.0249239	0.170624	0.17908	0.0488978	0.105398	9.64067e-09	1.35857e-08	12	12	12
ENSG00000142864.10	SERBP1	1.3699	0.0368591	0.170719	0.179176	0.023457	0.0769623	1.14621e-06	1.24087e-06	6	6	6
ENSG00000124380.6	SNRNP27	-1.36974	-0.0333132	0.170769	0.179228	0.0263322	0.0486736	0.000123072	0.000100313	10	10	10
ENSG00000189306.6	RRP7A	-1.36959	-0.012309	0.170814	0.179273	0.238509	0.346105	3.87941e-29	2.78302e-28	61	70	70
ENSG00000213096.5	ZNF254	1.36921	0.0359196	0.170933	0.179394	0.0225662	0.0154266	0.0320822	0.0155777	16	20	20
ENSG00000179195.11	ZNF664	-1.36911	-0.0670938	0.170966	0.179428	0.0160453	0.0317256	0.0020248	0.00132139	12	17	17
ENSG00000140563.10	MCTP2	-1.36876	-0.0421459	0.171075	0.179539	0.0173843	0.0109716	0.0709875	0.0310112	25	25	25
ENSG00000186994.7	KANK3	1.36854	0.0466536	0.171143	0.179608	0.0129022	0.0210164	0.0122344	0.00662889	8	8	8
ENSG00000260259.1	RP11-368I7.4	-1.36822	-0.0489167	0.171244	0.17971	0.0481351	0.0228341	0.0089853	0.00504169	42	55	55
ENSG00000188542.5	DUSP28	-1.36741	-0.0409949	0.171498	0.179969	0.0216084	0.0397471	0.000536263	0.000390642	26	30	30
ENSG00000070444.10	MNT	-1.36634	-0.0706914	0.171831	0.180307	0.00628066	0.00976434	0.0886043	0.0376726	3	3	3
ENSG00000188511.8	C22orf34	1.36619	0.0126527	0.17188	0.180356	0.207052	0.27971	7.07877e-23	3.36348e-22	43	45	45
ENSG00000166046.6	TCP11L2	1.36581	0.0442369	0.171997	0.180476	0.0175781	0.0169622	0.02455	0.0122978	16	17	17
ENSG00000198019.8	FCGR1B	1.36515	0.131878	0.172206	0.180688	0.00161833	0.0144291	0.0382277	0.0181208	2	2	2
ENSG00000183439.5	TRIM61	1.36444	0.0259747	0.17243	0.180915	0.0602369	0.0428415	0.000321815	0.000244466	51	52	52
ENSG00000119013.4	NDUFB3	-1.364	-0.0528328	0.172569	0.181057	0.00993436	0.013482	0.0452032	0.0209478	10	10	10
ENSG00000166263.9	STXBP4	-1.36357	-0.0163124	0.172704	0.181194	0.105672	0.186451	5.77152e-15	1.52187e-14	23	23	23
ENSG00000182158.10	CREB3L2	-1.3635	-0.0385473	0.172724	0.181214	0.0196785	0.0104314	0.0783558	0.0337813	33	33	33
ENSG00000027697.8	IFNGR1	1.36309	0.0408516	0.172855	0.181348	0.0228988	0.0183435	0.0193362	0.00995702	25	29	29
ENSG00000213809.4	KLRK1	-1.3629	-0.0203123	0.172913	0.181406	0.0955607	0.156578	1.30516e-12	2.82745e-12	17	18	18
ENSG00000197599.8	CCDC154	-1.36223	-0.0148049	0.173124	0.181621	0.125488	0.226323	3.09396e-18	1.08844e-17	28	28	28
ENSG00000038382.13	TRIO	-1.36191	-0.0153026	0.173225	0.181724	0.0868848	0.0920219	9.24236e-08	1.15655e-07	56	57	57
ENSG00000165494.6	PCF11	-1.36188	-0.0251858	0.173235	0.181734	0.0359276	0.0133476	0.046296	0.0213562	27	29	29
ENSG00000177082.8	WDR73	-1.36145	-0.0175876	0.173372	0.181873	0.0981246	0.162207	4.763e-13	1.06991e-12	18	19	19
ENSG00000145390.7	USP53	1.36109	0.0216903	0.173484	0.181987	0.0571053	0.100185	2.3334e-08	3.14008e-08	23	27	27
ENSG00000149177.8	PTPRJ	1.36101	0.0966761	0.173511	0.182014	0.00442221	0.00902942	0.101595	0.042311	4	4	4
ENSG00000250565.2	ATP6V1E2	-1.35819	-0.0140968	0.174403	0.18292	0.163254	0.219344	1.18668e-17	4.00612e-17	47	49	49
ENSG00000164161.5	HHIP	1.35791	0.0606476	0.174494	0.183013	0.00447784	0.00829577	0.116658	0.0475025	9	9	9
ENSG00000136051.9	KIAA1033	1.35789	0.022938	0.174497	0.183016	0.0556137	0.108514	5.67391e-09	8.25814e-09	16	16	16
ENSG00000088205.8	DDX18	-1.35746	-0.0041269	0.174636	0.183157	0.152132	0.0817115	5.19552e-07	5.94251e-07	88	103	103
ENSG00000169994.14	MYO7B	1.35707	0.020757	0.17476	0.183284	0.0705081	0.105895	8.8606e-09	1.2559e-08	28	33	33
ENSG00000064115.6	TM7SF3	1.35626	0.0164944	0.175015	0.183543	0.118616	0.13625	4.73619e-11	8.71853e-11	60	62	62
ENSG00000173530.5	TNFRSF10D	-1.35623	-0.0304094	0.175026	0.183554	0.0305887	0.0261796	0.00511261	0.00303642	38	40	40
ENSG00000139344.3	AMDHD1	-1.35595	-0.0134241	0.175116	0.183645	0.169862	0.290016	8.24228e-24	4.1594e-23	25	25	25
ENSG00000101079.16	NDRG3	1.35556	0.0291407	0.175238	0.183769	0.0239824	0.0209289	0.0124182	0.00672226	17	18	18
ENSG00000169504.10	CLIC4	-1.35446	-0.0364034	0.17559	0.184126	0.0191778	0.00846485	0.112981	0.0462435	23	23	23
ENSG00000012822.11	CALCOCO1	1.35438	0.0309287	0.175615	0.184151	0.0319979	0.0254684	0.00576147	0.00336998	30	32	32
ENSG00000131507.9	NDFIP1	-1.35421	-0.0498574	0.17567	0.184208	0.0171509	0.0410292	0.000433968	0.000322384	16	16	16
ENSG00000099958.10	DERL3	1.35331	0.0703281	0.175956	0.184499	0.00656539	0.00854773	0.111226	0.0456015	10	11	11
ENSG00000152784.11	PRDM8	-1.35275	-0.0647523	0.176136	0.184681	0.00918923	0.0207435	0.012817	0.00691512	6	6	6
ENSG00000104660.13	LEPROTL1	-1.35236	-0.0331412	0.176261	0.184808	0.0297486	0.0415414	0.000398796	0.000298223	24	27	27
ENSG00000163840.5	DTX3L	1.35156	0.0396058	0.176517	0.185068	0.0183997	0.0135803	0.0444207	0.0206415	17	17	17
ENSG00000106868.12	SUSD1	-1.35132	-0.0175594	0.176594	0.185146	0.301477	0.320407	1.21024e-26	7.34914e-26	93	96	96
ENSG00000155265.6	GOLGA7B	1.35017	0.0331122	0.176963	0.185521	0.0276826	0.031341	0.00215856	0.00140056	23	29	29
ENSG00000101004.10	NINL	-1.35015	-0.0192584	0.176967	0.185525	0.0729079	0.0838144	3.65707e-07	4.27475e-07	41	49	49
ENSG00000164941.9	INTS8	1.3499	0.0313528	0.177048	0.185607	0.0313753	0.0894473	1.42412e-07	1.74186e-07	22	23	23
ENSG00000109794.9	FAM149A	1.34983	0.0149006	0.17707	0.18563	0.12641	0.276546	1.36198e-22	6.34781e-22	20	21	21
ENSG00000184164.10	CRELD2	1.34947	0.0228344	0.177188	0.185749	0.0587481	0.0784349	8.9705e-07	9.84527e-07	38	46	46
ENSG00000166532.11	RIMKLB	-1.34872	-0.00735386	0.177426	0.185991	0.310304	0.407081	1.82927e-35	2.0514e-34	38	52	52
ENSG00000197580.7	BCO2	-1.34844	-0.0195944	0.177518	0.186084	0.071029	0.105478	9.51164e-09	1.34103e-08	18	19	19
ENSG00000124785.4	NRN1	1.34818	0.518274	0.177601	0.186169	0.00917092	0.0085625	0.110916	0.0455129	8	9	9
ENSG00000158793.9	NIT1	1.34772	0.0254976	0.177747	0.186318	0.049381	0.121785	5.83578e-10	9.45262e-10	28	30	30
ENSG00000155115.6	GTF3C6	1.34772	0.039612	0.177749	0.18632	0.019577	0.0354418	0.00109286	0.000752151	19	19	19
ENSG00000184385.2	C21orf128	1.34658	0.013119	0.178114	0.18669	0.223022	0.281161	5.23902e-23	2.53458e-22	57	62	62
ENSG00000161265.10	U2AF1L4	-1.34649	-0.0104802	0.178144	0.186721	0.234401	0.34439	5.73099e-29	4.10126e-28	36	40	40
ENSG00000186687.11	LYRM7	-1.34633	-0.0212635	0.178196	0.186773	0.0747694	0.0672774	5.71592e-06	5.67891e-06	47	66	66
ENSG00000081052.10	COL4A4	1.3463	0.0185087	0.178207	0.186784	0.0914074	0.162676	4.37793e-13	9.86441e-13	20	22	22
ENSG00000057593.9	F7	1.34557	0.032274	0.17844	0.187021	0.0311393	0.0438447	0.000272749	0.000209697	11	14	14
ENSG00000175322.7	ZNF519	1.34546	0.0112185	0.178477	0.187058	0.244336	0.306622	2.41507e-25	1.34642e-24	44	49	49
ENSG00000132763.10	MMACHC	-1.34531	-0.0364684	0.178525	0.187107	0.0237638	0.0315331	0.00209069	0.00136045	15	15	15
ENSG00000113593.7	PPWD1	-1.34484	-0.0151196	0.178675	0.18726	0.13895	0.204778	1.89283e-16	5.79515e-16	31	31	31
ENSG00000166881.5	TMEM194A	1.34306	0.0196078	0.179253	0.187846	0.0523655	0.0869819	2.15286e-07	2.58779e-07	10	10	10
ENSG00000136279.14	DBNL	1.34234	0.0211625	0.179487	0.188084	0.0692839	0.117612	1.19674e-09	1.87917e-09	32	42	42
ENSG00000197604.4	AC022532.1	1.34171	0.0176317	0.179691	0.188291	0.0857746	0.110163	4.28366e-09	6.32272e-09	34	36	36
ENSG00000158865.8	SLC5A11	-1.34153	-0.00837514	0.179747	0.188348	0.348681	0.520207	4.00375e-49	1.0952e-47	32	35	35
ENSG00000090565.11	RAB11FIP3	-1.34148	-0.050822	0.179764	0.188365	0.0125769	0.009511	0.092867	0.0392059	16	18	18
ENSG00000188959.9	C9orf152	1.34116	0.0130448	0.179868	0.18847	0.182346	0.0577464	2.75941e-05	2.479e-05	120	136	136
ENSG00000182118.5	FAM89A	-1.34097	-0.0159058	0.17993	0.188534	0.0989919	0.10797	6.225e-09	8.9887e-09	59	62	62
ENSG00000115526.6	CHST10	1.34052	0.0221476	0.180075	0.188681	0.0756305	0.0232331	0.00839876	0.00474475	71	79	79
ENSG00000188897.4	CTD-3088G3.8	-1.34017	-0.0332344	0.180189	0.188796	0.0310183	0.0341183	0.00136092	0.00091993	25	25	25
ENSG00000070087.9	PFN2	-1.34013	0.0199502	0.180204	0.188811	0.0518399	0.0745652	1.70735e-06	1.80212e-06	26	31	31
ENSG00000111802.9	TDP2	-1.33833	-0.0267593	0.18079	0.189407	0.038667	0.034196	0.00134349	0.000909414	58	63	63
ENSG00000153113.19	CAST	-1.33825	-0.0109312	0.180816	0.189433	0.33242	0.481159	4.44899e-44	8.98058e-43	30	31	31
ENSG00000145248.6	SLC10A4	1.3382	0.242782	0.180832	0.189449	0.000443918	0.00804671	0.122315	0.0494688	1	1	1
ENSG00000162618.8	ELTD1	1.33728	0.0269489	0.18113	0.189752	0.0382517	0.0347359	0.00122846	0.000836576	46	48	48
ENSG00000269343.2	ZNF587B	1.3369	0.0353354	0.181256	0.18988	0.0599155	0.0791208	8.00226e-07	8.84851e-07	29	40	40
ENSG00000148484.13	RSU1	-1.33681	-0.0152119	0.181285	0.189909	0.129434	0.218171	1.48604e-17	4.95954e-17	33	37	37
ENSG00000075340.18	ADD2	1.33643	0.0473392	0.181409	0.190034	0.0137456	0.031271	0.00218386	0.0014151	5	5	5
ENSG00000107537.9	PHYH	1.33612	0.029176	0.181511	0.190138	0.0387092	0.0985379	3.08255e-08	4.08438e-08	10	10	10
ENSG00000172687.9	ZNF738	1.33586	0.0153553	0.181597	0.190225	0.105845	0.200076	4.58053e-16	1.35972e-15	34	34	34
ENSG00000109689.10	STIM2	1.33489	0.0397575	0.181913	0.190546	0.054918	0.0452465	0.000216476	0.000168872	51	61	61
ENSG00000175463.7	TBC1D10C	-1.33478	-0.0862057	0.181947	0.19058	0.00737237	0.0149037	0.0351634	0.0168723	10	10	10
ENSG00000089558.4	KCNH4	1.33408	0.0390804	0.182179	0.190816	0.0252501	0.0460952	0.00018822	0.000148412	20	22	22
ENSG00000254004.2	ZNF260	1.33403	0.0359951	0.182194	0.190831	0.0210383	0.0247198	0.00653494	0.00377338	17	20	20
ENSG00000196670.9	ZFP62	1.3334	0.0229933	0.182402	0.191042	0.0725204	0.128636	1.78403e-10	3.08066e-10	18	21	21
ENSG00000156535.9	CD109	-1.33313	-0.0737088	0.18249	0.191132	0.00450663	0.0164091	0.0270263	0.0133938	12	16	16
ENSG00000213672.3	NCKIPSD	-1.33308	-0.0170444	0.182507	0.191149	0.0993651	0.160234	6.78597e-13	1.50242e-12	16	17	17
ENSG00000146094.9	DOK3	-1.33263	-0.028892	0.182653	0.191297	0.0774824	0.149105	4.92985e-12	1.00483e-11	18	22	22
ENSG00000111678.6	C12orf57	-1.33244	-0.0217714	0.182715	0.19136	0.064618	0.0978404	3.46795e-08	4.5661e-08	15	16	16
ENSG00000117115.8	PADI2	1.33198	0.027542	0.182866	0.191513	0.0426319	0.0481315	0.000134571	0.000108957	36	42	42
ENSG00000044115.16	CTNNA1	-1.33159	-0.0467414	0.182995	0.191644	0.0720638	0.121616	6.0089e-10	9.72765e-10	18	19	19
ENSG00000122641.9	INHBA	1.33127	0.075561	0.183101	0.191752	0.00424657	0.0100886	0.0834529	0.0357315	3	3	3
ENSG00000189241.6	TSPYL1	-1.33092	-0.0269649	0.183216	0.191868	0.038228	0.0356462	0.0010565	0.000729831	30	32	32
ENSG00000179914.4	ITLN1	1.33002	0.00720969	0.183513	0.192169	0.0971953	0.0367958	0.000873429	0.00061306	94	124	124
ENSG00000215704.5	CELA2B	1.32886	0.0765717	0.183895	0.192557	0.00481784	0.0106506	0.0752714	0.0326246	5	6	6
ENSG00000132792.14	CTNNBL1	1.32865	0.0257045	0.183962	0.192625	0.0339541	0.0460861	0.000188501	0.000148554	26	27	27
ENSG00000034677.7	RNF19A	-1.32858	-0.06869	0.183985	0.192648	0.00451085	0.00808021	0.121537	0.0491881	10	18	18
ENSG00000145293.10	ENOPH1	1.32846	0.473507	0.184025	0.192688	0.000101944	0.00836088	0.115226	0.0470179	11	11	11
ENSG00000121966.6	CXCR4	-1.3284	-0.0337653	0.184048	0.192712	0.0296044	0.0310108	0.00228052	0.00147252	19	19	19
ENSG00000079215.9	SLC1A3	1.32826	0.36962	0.184091	0.192756	0.000189832	0.0104714	0.0777835	0.0335593	1	1	1
ENSG00000187778.9	MCRS1	1.3282	0.0301602	0.184112	0.192777	0.0388143	0.0147639	0.0360384	0.0172243	18	24	24
ENSG00000088280.14	ASAP3	-1.32818	-0.0228051	0.184117	0.192782	0.065425	0.0649348	8.42116e-06	8.17516e-06	36	40	40
ENSG00000137713.11	PPP2R1B	1.32735	0.0177757	0.184394	0.193064	0.0980532	0.168333	1.57925e-13	3.71273e-13	24	27	27
ENSG00000090447.7	TFAP4	1.32656	0.0364398	0.184653	0.193326	0.0214465	0.0175742	0.0220812	0.0112011	22	26	26
ENSG00000025293.11	PHF20	1.32589	0.0194637	0.184875	0.193551	0.062813	0.0425347	0.000338518	0.00025629	43	63	63
ENSG00000083544.9	TDRD3	-1.3258	-0.0258837	0.184907	0.193583	0.0324466	0.0521723	6.91562e-05	5.88587e-05	18	20	20
ENSG00000159110.15	IFNAR2	-1.32552	-0.0185082	0.184997	0.193675	0.0922465	0.16724	1.924e-13	4.48004e-13	32	35	35
ENSG00000127220.5	ABHD8	-1.32522	-0.0238677	0.185097	0.193777	0.0516398	0.111519	3.39795e-09	5.08464e-09	14	17	17
ENSG00000204843.8	DCTN1	1.32435	0.0289856	0.185385	0.194069	0.0246161	0.0322163	0.00186621	0.00122692	13	13	13
ENSG00000189339.7	SLC35E2B	-1.32342	-0.0092199	0.185695	0.194383	0.31985	0.442869	1.74836e-39	2.6378e-38	59	74	74
ENSG00000167619.7	TMEM145	1.32304	0.184118	0.185821	0.19451	0.000341874	0.0105495	0.0766786	0.0331461	1	2	2
ENSG00000150627.11	WDR17	-1.32293	-0.0136209	0.185859	0.194549	0.133946	0.219396	1.17487e-17	3.97083e-17	15	16	16
ENSG00000205670.6	SMIM11	-1.32292	-0.0433772	0.185862	0.194552	0.0125231	0.0171038	0.0239547	0.0120408	8	10	10
ENSG00000204709.4	C6orf100	1.32281	0.0192652	0.185898	0.194589	0.0820059	0.0872968	2.04226e-07	2.46497e-07	29	37	37
ENSG00000140876.7	NUDT7	1.32213	0.0149958	0.186124	0.194818	0.13883	0.225847	3.39257e-18	1.18777e-17	63	63	63
ENSG00000240344.4	PPIL3	-1.32171	-0.00755129	0.186266	0.194962	0.582653	0.642026	5.3861e-68	6.56863e-66	58	66	66
ENSG00000119711.8	ALDH6A1	-1.32167	-0.0506899	0.186277	0.194973	0.0097272	0.0316856	0.00203832	0.00132962	4	4	4
ENSG00000125611.11	CHCHD5	-1.32108	-0.0296452	0.186475	0.195173	0.0325553	0.0687796	4.4574e-06	4.48332e-06	11	14	14
ENSG00000068654.11	POLR1A	1.31996	0.0142045	0.186849	0.195553	0.161801	0.196272	9.32976e-16	2.66935e-15	52	59	59
ENSG00000198515.9	CNGA1	-1.31995	-0.00884728	0.18685	0.195554	0.433456	0.551031	2.09956e-53	7.40393e-52	53	60	60
ENSG00000157456.3	CCNB2	1.31935	0.251494	0.187053	0.19576	0.00031624	0.0243525	0.00695221	0.00398835	2	2	2
ENSG00000131504.11	DIAPH1	-1.31929	-0.053066	0.187074	0.195781	0.0121735	0.0169158	0.0247487	0.0123846	10	10	10
ENSG00000140382.10	HMG20A	1.31912	0.00572667	0.187128	0.195836	0.0578616	0.0961864	4.58441e-08	5.96895e-08	21	25	25
ENSG00000074201.4	CLNS1A	1.31898	0.0294548	0.187174	0.195883	0.0384968	0.0864858	2.33933e-07	2.79814e-07	18	19	19
ENSG00000116062.10	MSH6	-1.31864	-0.0348864	0.18729	0.196	0.0249565	0.0223213	0.009801	0.00544032	26	26	26
ENSG00000147408.10	CSGALNACT1	1.31751	0.019585	0.187669	0.196384	0.0738593	0.134361	6.58741e-11	1.19386e-10	24	25	25
ENSG00000184207.8	PGP	1.31659	0.0350032	0.187975	0.196695	0.0204249	0.0716542	2.76804e-06	2.84375e-06	3	3	3
ENSG00000154529.10	CNTNAP3B	-1.31634	-0.0122392	0.188059	0.19678	0.206644	0.229027	1.83217e-18	6.588e-18	21	27	27
ENSG00000120875.4	DUSP4	1.31633	0.0368008	0.188062	0.196783	0.053684	0.0274102	0.00415949	0.00251956	47	50	50
ENSG00000129354.7	AP1M2	1.3161	0.0268827	0.188141	0.196863	0.0388063	0.0216551	0.0109746	0.00601309	35	46	46
ENSG00000158321.11	AUTS2	1.3157	0.0338628	0.188276	0.197	0.0248889	0.0470847	0.000159901	0.000127944	10	11	11
ENSG00000176473.9	WDR25	-1.31443	-0.0175086	0.188702	0.197432	0.041267	0.0825059	4.55034e-07	5.24763e-07	18	19	19
ENSG00000070388.7	FGF22	1.31424	0.0423092	0.188765	0.197496	0.00693189	0.0139313	0.0417416	0.0195792	14	15	15
ENSG00000134308.9	YWHAQ	-1.31338	-0.0254548	0.189056	0.197791	0.0539467	0.0599241	1.9266e-05	1.78168e-05	47	54	54
ENSG00000079150.13	FKBP7	1.31303	0.0178346	0.189173	0.197909	0.103181	0.145512	9.3073e-12	1.8357e-11	23	29	29
ENSG00000168615.7	ADAM9	-1.31249	-0.0308413	0.189355	0.198093	0.0257386	0.0213719	0.0115161	0.00627684	37	42	42
ENSG00000160075.10	SSU72	-1.31134	-0.0520439	0.189744	0.198488	0.012412	0.0278527	0.00386261	0.0023568	10	10	10
ENSG00000077380.11	DYNC1I2	-1.3112	-0.0212542	0.18979	0.198535	0.0948277	0.14546	9.39156e-12	1.85107e-11	28	28	28
ENSG00000171115.3	GIMAP8	1.31103	0.0109552	0.189847	0.198592	0.24045	0.384857	4.35927e-33	4.21097e-32	12	12	12
ENSG00000187855.5	ASCL4	-1.31102	-0.0313364	0.189852	0.198597	0.0396672	0.0130107	0.049159	0.0224574	37	37	37
ENSG00000221953.2	C1orf229	1.311	0.0240988	0.189858	0.198603	0.0403776	0.0378702	0.000731237	0.000519484	32	43	43
ENSG00000172113.4	NME6	1.31085	0.0195484	0.189908	0.198654	0.0755619	0.119365	8.85394e-10	1.41148e-09	24	27	27
ENSG00000100554.7	ATP6V1D	-1.31081	-0.0263723	0.189921	0.198668	0.0913154	0.162935	4.17887e-13	9.44496e-13	26	26	26
ENSG00000138071.9	ACTR2	-1.3107	-0.0219341	0.189958	0.198705	0.0656667	0.124266	3.80266e-10	6.33471e-10	13	14	14
ENSG00000091164.8	TXNL1	1.30986	0.0355813	0.190243	0.198994	0.0209886	0.0276403	0.00400236	0.00243554	21	22	22
ENSG00000137714.2	FDX1	-1.30964	-0.0182653	0.190317	0.199069	0.11762	0.190885	2.54159e-15	7.02459e-15	29	31	31
ENSG00000166896.3	XRCC6BP1	-1.30957	-0.00742288	0.19034	0.199092	0.515552	0.655811	1.59474e-70	2.33384e-68	22	24	24
ENSG00000125787.7	GNRH2	1.30915	0.0269592	0.190483	0.199237	0.0468217	0.0304551	0.00250162	0.00160255	36	39	39
ENSG00000198933.5	TBKBP1	-1.30904	-0.0259734	0.19052	0.199274	0.0429689	0.086386	2.37874e-07	2.84295e-07	18	18	18
ENSG00000203722.3	RAET1G	1.309	0.0388212	0.190536	0.19929	0.051691	0.0659133	7.16302e-06	7.02366e-06	34	39	39
ENSG00000103496.10	STX4	1.30894	0.0517724	0.190555	0.19931	0.00900444	0.0100605	0.0838874	0.0358912	11	15	15
ENSG00000161204.7	ABCF3	1.30801	0.0151687	0.190869	0.199629	0.138948	0.0942483	6.35496e-08	8.14382e-08	74	89	89
ENSG00000203778.3	FAM229B	1.30779	0.0246468	0.190945	0.199705	0.0371311	0.042768	0.000325743	0.000247194	31	32	32
ENSG00000184014.3	DENND5A	-1.30635	-0.0550494	0.191433	0.2002	0.00871005	0.0128116	0.050938	0.0231689	8	8	8
ENSG00000148943.7	LIN7C	-1.30623	-0.041344	0.191475	0.200242	0.0139102	0.0413888	0.000408964	0.000305359	7	7	7
ENSG00000188010.8	MORN2	1.30616	0.0336247	0.191498	0.200266	0.0249956	0.0148577	0.0354494	0.01699	19	22	22
ENSG00000135441.3	BLOC1S1	1.30589	0.0203758	0.191591	0.20036	0.0626479	0.0752373	1.52696e-06	1.62757e-06	29	35	35
ENSG00000198625.8	MDM4	-1.30586	-0.0484836	0.191602	0.200371	0.0142487	0.0592437	2.15551e-05	1.97157e-05	4	4	4
ENSG00000162366.3	PDZK1IP1	-1.304	-0.045885	0.192235	0.201012	0.0229548	0.0280691	0.00372529	0.00228349	17	17	17
ENSG00000087076.4	HSD17B14	1.30374	0.013035	0.192322	0.2011	0.171084	0.260677	3.47802e-21	1.47535e-20	37	41	41
ENSG00000197927.8	C2orf27A	-1.30355	-0.0238963	0.192388	0.201167	0.0524906	0.115125	1.8336e-09	2.84032e-09	20	22	22
[truncated: 5,200 more rows]

## Sheet: Adipose_Visceral_Omentum
gene	gene_name	zscore	effect_size	pvalue	adjusted Pvalue	var_g	pred_perf_r2	pred_perf_pval	pred_perf_qval	n_snps_used	n_snps_in_cov	n_snps_in_model
ENSG00000004534.10	RBM6	-5.46337	-0.0456739	4.67189e-08	8.4488e-08	0.213089	0.335485	5.78006e-18	8.92417e-17	33	34	34
ENSG00000204525.10	HLA-C	-5.13723	-0.033421	2.78816e-07	4.71726e-07	0.392166	0.552085	9.58674e-34	8.63423e-32	45	49	49
ENSG00000185614.4	FAM212A	-5.06682	-0.684572	4.04519e-07	6.7499e-07	0.000845421	0.0276942	0.0235761	0.0231941	2	2	2
ENSG00000116157.5	GPX7	-4.76984	-0.0344671	1.84371e-06	2.90798e-06	0.316454	0.448947	1.82117e-25	7.48796e-24	31	33	33
ENSG00000268885.1	AC026740.1	-4.73336	-0.149366	2.20834e-06	3.45989e-06	0.0160154	0.0312437	0.01609	0.0168878	6	7	7
ENSG00000118961.10	C2orf43	-4.70892	-0.0484641	2.49036e-06	3.88441e-06	0.172566	0.251624	3.50741e-13	3.01534e-12	26	26	26
ENSG00000174611.7	KY	-4.65924	-0.119734	3.17378e-06	4.90615e-06	0.0263871	0.0329596	0.0133921	0.0145403	14	14	14
ENSG00000103202.8	NME4	-4.43605	-0.116247	9.16266e-06	1.36199e-05	0.0253138	0.0643118	0.000495758	0.000878362	12	12	12
ENSG00000186470.9	BTN3A2	4.43518	0.0242357	9.19965e-06	1.36729e-05	0.343391	0.438704	9.93475e-25	3.57906e-23	40	44	44
ENSG00000065060.12	UHRF1BP1	4.38437	0.0340391	1.1632e-05	1.71391e-05	0.277997	0.368354	5.32598e-20	1.03848e-18	35	36	36
ENSG00000114544.11	SLC41A3	4.34162	0.0607104	1.41437e-05	2.06905e-05	0.0914361	0.180613	1.64407e-09	8.5192e-09	28	28	28
ENSG00000164068.11	RNF123	4.32175	0.141822	1.54799e-05	2.257e-05	0.014685	0.0528261	0.0016484	0.00251529	4	4	4
ENSG00000254531.1	AP001816.1	-4.28635	-0.0759937	1.81632e-05	2.6327e-05	0.0580787	0.0871803	4.50098e-05	0.000104134	24	25	25
ENSG00000173540.8	GMPPB	4.23563	0.0700714	2.27913e-05	3.27606e-05	0.0612146	0.0911571	2.95843e-05	7.07834e-05	14	16	16
ENSG00000104497.9	SNX16	4.22275	0.0318543	2.41337e-05	3.46173e-05	0.298784	0.37889	1.12732e-20	2.42291e-19	73	75	75
ENSG00000137331.11	IER3	-4.2039	-1.58717	2.62354e-05	3.75167e-05	0.00010287	0.0248706	0.0320406	0.0297496	1	1	1
ENSG00000234745.5	HLA-B	-4.18911	-0.0513377	2.8005e-05	3.99513e-05	0.110675	0.198342	2.12513e-10	1.23673e-09	28	32	32
ENSG00000102572.10	STK24	-4.17188	-0.0734281	3.02098e-05	4.2977e-05	0.0576775	0.0527579	0.0016602	0.00252921	32	33	33
ENSG00000180104.11	EXOC3	-4.04481	-0.128555	5.23655e-05	7.30083e-05	0.0142167	0.0632505	0.000553961	0.000966802	4	8	8
ENSG00000116406.14	EDEM3	-3.99158	-0.0802788	6.56337e-05	9.07537e-05	0.0436299	0.0677545	0.000345825	0.000646639	8	8	8
ENSG00000124562.5	SNRPC	-3.98346	-0.0930814	6.79192e-05	9.37963e-05	0.0305576	0.0424937	0.00487618	0.00627172	20	20	20
ENSG00000170209.4	ANKK1	-3.90197	-0.0514568	9.54125e-05	0.000130138	0.0941449	0.151106	4.55274e-08	1.85179e-07	39	40	40
ENSG00000086300.11	SNX10	-3.8442	-0.133487	0.000120948	0.000163545	0.0140014	0.0378695	0.00794629	0.0094109	5	5	5
ENSG00000169313.9	P2RY12	-3.84105	-0.0458474	0.000122509	0.000165579	0.123186	0.180391	1.68624e-09	8.71385e-09	23	24	24
ENSG00000163125.11	RPRD2	3.82371	0.153418	0.000131459	0.000177219	0.0349139	0.0441787	0.00408364	0.00539734	15	22	22
ENSG00000078618.15	NRD1	3.82038	0.062088	0.000133244	0.000179537	0.075418	0.106135	6.03475e-06	1.66747e-05	28	31	31
ENSG00000228696.4	ARL17B	3.81801	0.0381524	0.000134533	0.000181211	0.172824	0.144022	9.96002e-08	3.80179e-07	56	64	64
ENSG00000145246.9	ATP10D	-3.81243	-0.0734697	0.000137609	0.000185202	0.0964105	0.026897	0.0257018	0.0248738	42	48	48
ENSG00000130517.9	PGPEP1	3.76208	0.0486034	0.000168504	0.000225114	0.105753	0.182666	1.29987e-09	6.81029e-09	34	34	34
ENSG00000146109.3	ABT1	3.73059	0.0540645	0.00019103	0.000254046	0.081611	0.0560504	0.00117628	0.001883	47	49	49
ENSG00000138085.12	ATRAID	-3.66784	-0.0964811	0.000244611	0.000322391	0.0233745	0.0317858	0.0151825	0.0160736	12	12	12
ENSG00000135336.10	ORC3	3.66651	0.115794	0.000245886	0.00032401	0.0146686	0.0402592	0.00617197	0.00761472	12	12	12
ENSG00000116675.11	DNAJC6	3.65492	0.0528642	0.000257267	0.000338451	0.0753646	0.0509746	0.00200112	0.00294998	39	40	40
ENSG00000054277.8	OPN3	3.64987	0.0621754	0.000262372	0.000344921	0.0519731	0.141662	1.29126e-07	4.84088e-07	12	12	12
ENSG00000152760.5	TCTEX1D1	-3.63801	-0.0347153	0.00027475	0.000360589	0.173143	0.103875	7.67873e-06	2.07622e-05	88	96	96
ENSG00000108786.6	HSD17B1	3.63278	0.0575721	0.000280384	0.000367712	0.0722756	0.0276733	0.0236296	0.0232407	32	36	36
ENSG00000129055.8	ANAPC13	3.61394	0.0252759	0.000301577	0.000394463	0.374536	0.514691	1.52352e-30	1.04782e-28	32	32	32
ENSG00000136930.8	PSMB7	-3.58569	-0.076852	0.000336185	0.000438001	0.034637	0.0543973	0.00139841	0.00218404	12	12	12
ENSG00000242612.2	DECR2	3.56578	0.0443541	0.00036278	0.000471348	0.108947	0.195432	2.98143e-10	1.70764e-09	28	28	28
ENSG00000167720.8	SRR	-3.53561	-0.0300173	0.000406841	0.000526406	0.225835	0.319658	5.09904e-17	7.03947e-16	26	27	27
ENSG00000189067.8	LITAF	-3.53238	-0.0730797	0.000411838	0.000532635	0.0386902	0.0718349	0.000225599	0.000438979	12	12	12
ENSG00000004487.11	KDM1A	3.52643	0.127166	0.000421205	0.000544308	0.0119909	0.0315059	0.0156443	0.0164978	8	8	8
ENSG00000116883.8	RP11-268J15.5	-3.50659	-0.0555895	0.000453893	0.000584964	0.0644072	0.133245	3.2446e-07	1.13327e-06	21	21	21
ENSG00000266208.1	CTD-2267D19.3	3.47914	0.0573244	0.000503032	0.000645889	0.104221	0.031511	0.0156359	0.0164935	80	93	93
ENSG00000105556.6	MIER2	3.46769	0.1068	0.000524953	0.000672997	0.0160015	0.062	0.000631355	0.00108803	4	4	4
ENSG00000099956.13	SMARCB1	3.43414	0.0388156	0.000594429	0.000758654	0.130317	0.259668	1.28516e-13	1.16023e-12	18	19	19
ENSG00000169629.7	RGPD8	-3.42213	-0.0243679	0.000621335	0.000791727	0.333995	0.446456	2.75922e-25	1.08722e-23	26	28	28
ENSG00000214193.5	SH3D21	3.41227	0.151447	0.000644247	0.000819851	0.00813249	0.0199907	0.0548946	0.0463815	5	5	5
ENSG00000143971.7	ETAA1	-3.41183	-0.125398	0.000645273	0.00082111	0.00968455	0.0771934	0.000128642	0.000266201	25	27	27
ENSG00000184779.8	RPS17	-3.40397	-0.072506	0.000664134	0.000844233	0.0333856	0.0445082	0.00394451	0.00523541	16	16	16
ENSG00000096872.11	IFT74	3.39349	0.0606204	0.000690069	0.00087599	0.0369805	0.0737041	0.000185477	0.000370045	26	26	26
ENSG00000220205.4	VAMP2	3.39173	0.126805	0.000694533	0.000881451	0.0106734	0.0211948	0.0480094	0.0414813	8	8	8
ENSG00000182923.12	CEP63	3.38285	0.0380205	0.000717386	0.000909394	0.146863	0.23058	4.62553e-12	3.3778e-11	47	47	47
ENSG00000133103.12	COG6	3.37658	0.0449922	0.000733941	0.000929616	0.0903353	0.164058	1.07279e-08	4.89509e-08	13	13	13
ENSG00000204406.7	MBD5	-3.37324	-0.0654841	0.000742883	0.000940531	0.0479878	0.0261329	0.0279243	0.0266472	21	23	23
ENSG00000105287.8	PRKD2	3.32431	0.105444	0.000886391	0.00111511	0.0161516	0.0212123	0.0479162	0.0414387	7	7	7
ENSG00000114841.13	DNAH1	3.32258	0.0548165	0.000891901	0.00112179	0.0624637	0.0397269	0.00652892	0.00798478	63	66	66
ENSG00000183060.11	LYSMD4	-3.32192	-0.0385746	0.000893999	0.00112433	0.128862	0.222704	1.19425e-11	8.19873e-11	25	26	26
ENSG00000169203.12	RP11-231C14.4	3.30166	0.0405633	0.000961129	0.00120561	0.110314	0.16107	1.49976e-08	6.65864e-08	36	43	43
ENSG00000149084.7	HSD17B12	-3.28837	-0.0202262	0.00100768	0.00126186	0.417674	0.566535	4.70982e-35	5.39874e-33	53	55	55
ENSG00000168827.10	GFM1	-3.28032	-0.0491465	0.00103688	0.00129709	0.0772727	0.171276	4.75403e-09	2.30257e-08	22	22	22
ENSG00000198570.5	RD3	-3.27619	-0.0865261	0.00105218	0.00131554	0.0286586	0.0419386	0.00516991	0.00658016	40	41	41
ENSG00000059769.15	DNAJC25	-3.26841	-0.053604	0.00108155	0.00135093	0.0620611	0.0686331	0.000315448	0.00059692	33	34	34
ENSG00000100211.6	CBY1	-3.26248	-0.043081	0.00110443	0.00137847	0.105242	0.215779	2.72938e-11	1.77701e-10	28	28	28
ENSG00000176020.7	AMIGO3	3.25356	0.0394527	0.00113969	0.00142088	0.113341	0.114311	2.51593e-06	7.43517e-06	26	34	34
ENSG00000166938.8	DIS3L	-3.2465	-0.0542427	0.00116833	0.00145528	0.0780084	0.117543	1.77769e-06	5.39683e-06	32	32	32
ENSG00000125388.15	GRK4	3.24271	0.0277527	0.00118397	0.00147406	0.198715	0.356489	2.97068e-19	5.20241e-18	26	28	28
ENSG00000111328.2	CDK2AP1	3.24196	0.052861	0.00118711	0.00147782	0.0641696	0.113909	2.62693e-06	7.73299e-06	21	22	22
ENSG00000171497.4	PPID	3.23829	0.0836469	0.0012025	0.00149629	0.0272551	0.0491489	0.00242315	0.00347989	9	11	11
ENSG00000145241.6	CENPC	-3.23697	-0.0558845	0.00120805	0.00150295	0.0591332	0.0625894	0.000593611	0.00103045	25	26	26
ENSG00000176715.11	ACSF3	-3.22657	-0.0587871	0.00125283	0.00155663	0.0500225	0.0728817	0.000202168	0.000398511	21	21	21
ENSG00000114316.8	USP4	3.20352	0.0938578	0.0013576	0.00168196	0.0891224	0.0472172	0.00296749	0.00412841	29	39	39
ENSG00000197728.5	RPS26	-3.19103	-0.0510548	0.00141767	0.00175365	0.058039	0.0854613	5.39464e-05	0.00012293	18	20	20
ENSG00000075131.5	TIPIN	3.18977	0.0360364	0.00142387	0.00176105	0.174683	0.217077	2.33886e-11	1.54132e-10	130	131	131
ENSG00000221990.2	C5orf55	3.13707	0.0492946	0.00170648	0.00209695	0.0639304	0.0786162	0.000110798	0.000233621	24	28	28
ENSG00000125458.2	NT5C	3.13661	0.0582914	0.00170913	0.00210009	0.0382703	0.0544415	0.00139195	0.00217665	14	14	14
ENSG00000237541.3	HLA-DQA2	3.12643	0.0233052	0.00176942	0.00217148	0.301887	0.518959	6.76215e-31	4.91908e-29	57	73	73
ENSG00000238083.3	LRRC37A2	-3.12301	-0.0279288	0.00179012	0.00219597	0.207267	0.46177	2.0834e-26	9.7295e-25	39	47	47
ENSG00000174106.2	LEMD3	3.1207	0.0738669	0.00180424	0.00221267	0.0361472	0.0244009	0.033728	0.0310648	28	28	28
ENSG00000128944.9	KNSTRN	-3.11983	-0.0264009	0.00180953	0.00221893	0.157702	0.275243	1.78597e-14	1.80636e-13	14	14	14
ENSG00000161981.6	SNRNP25	-3.08166	-0.0264114	0.00205852	0.00251265	0.187708	0.241351	1.24583e-12	9.77756e-12	26	30	30
ENSG00000149292.12	TTC12	3.08123	0.0340341	0.00206146	0.00251611	0.13829	0.244582	8.37662e-13	6.77057e-12	30	30	30
ENSG00000170464.5	DNAJC18	-3.07819	-0.128966	0.00208264	0.00254104	0.00969566	0.0345432	0.0113118	0.0126557	2	2	2
ENSG00000135972.4	MRPS9	-3.06434	-0.0486758	0.00218148	0.00265724	0.0610532	0.143331	1.07467e-07	4.08558e-07	28	31	31
ENSG00000122643.14	NT5C3A	3.05654	0.0426293	0.0022391	0.00272489	0.0820008	0.165369	9.25804e-09	4.27078e-08	11	11	11
ENSG00000073584.14	SMARCE1	3.04755	0.0315231	0.00230716	0.00280472	0.147967	0.239653	1.53368e-12	1.20113e-11	24	26	26
ENSG00000101019.17	UQCC1	3.03969	0.0589566	0.00236822	0.00287627	0.0441252	0.0764807	0.00013863	0.000284998	12	12	12
ENSG00000103507.9	BCKDK	-3.03091	-0.0877357	0.00243821	0.0029582	0.0188472	0.0272227	0.0248104	0.0241945	5	6	6
ENSG00000104237.6	RP1	-3.02614	-0.0967649	0.00247697	0.00300354	0.0227892	0.0434415	0.00441302	0.00577296	21	25	25
ENSG00000196653.7	ZNF502	-3.0079	-0.0362216	0.00263059	0.00318299	0.128444	0.116198	2.05425e-06	6.14279e-06	41	44	44
ENSG00000267127.2	RP11-795F19.5	2.99773	0.05365	0.00272002	0.00328729	0.0541681	0.0233224	0.0379603	0.0343523	35	41	41
ENSG00000189366.5	ALG1L	2.98551	0.0217359	0.00283103	0.00341659	0.301146	0.231171	4.30624e-12	3.15697e-11	72	77	77
ENSG00000165661.11	QSOX2	2.9757	0.120739	0.0029232	0.0035238	0.011582	0.0419184	0.0051809	0.00659193	4	4	4
ENSG00000171714.10	ANO5	2.96513	0.0301738	0.00302553	0.00364271	0.146273	0.115604	2.18984e-06	6.51786e-06	78	83	83
ENSG00000130201.3	EXOC3L2	-2.94903	-1.19651	0.00318775	0.00383091	8.53389e-05	0.0740209	0.00017942	0.000359287	1	1	1
ENSG00000175356.8	SCUBE2	-2.94499	-0.0495366	0.00322966	0.00387948	0.0556453	0.135647	2.49618e-07	8.97557e-07	9	10	10
ENSG00000134744.9	ZCCHC11	-2.94304	-0.0362773	0.0032501	0.00390315	0.145905	0.157003	2.36285e-08	1.01567e-07	68	69	69
ENSG00000108379.5	WNT3	-2.92898	-0.0348465	0.00340081	0.00407758	0.110246	0.148763	5.90172e-08	2.33764e-07	33	43	43
ENSG00000144426.14	NBEAL1	2.92759	0.0612098	0.00341601	0.00409516	0.0354184	0.0424308	0.00490857	0.00630266	13	14	14
ENSG00000172803.13	SNX32	2.92584	0.0254293	0.00343522	0.00411737	0.226266	0.367914	5.67988e-20	1.10181e-18	11	12	12
ENSG00000114388.8	NPRL2	-2.9164	-0.048128	0.00354102	0.00423961	0.0675149	0.0487993	0.00251361	0.00358666	26	41	41
ENSG00000141556.16	TBCD	2.91606	0.0393498	0.00354481	0.00424399	0.0849442	0.0600996	0.000770164	0.00129711	24	36	36
ENSG00000137411.12	VARS2	2.90286	0.0479228	0.00369775	0.00442047	0.0634944	0.141577	1.30336e-07	4.8814e-07	11	11	11
ENSG00000131558.10	EXOC4	2.90072	0.0453229	0.00372308	0.00444967	0.116501	0.058224	0.000937061	0.00154114	57	60	60
ENSG00000125510.11	OPRL1	2.89955	0.0396268	0.00373702	0.00446574	0.0958392	0.0898758	3.38708e-05	8.02775e-05	47	64	64
ENSG00000159885.9	ZNF222	-2.89895	-0.0280947	0.00374412	0.00447392	0.174082	0.0580114	0.000958134	0.00157443	78	89	89
ENSG00000155660.6	PDIA4	-2.88545	-0.130044	0.0039085	0.00466325	0.00776562	0.0302333	0.0179321	0.0184727	2	3	3
ENSG00000156398.8	SFXN2	2.88337	0.0397116	0.0039344	0.00469305	0.0941268	0.143	1.11452e-07	4.2201e-07	14	14	14
ENSG00000112031.11	MTRF1L	-2.88268	-0.0483844	0.00394308	0.00470304	0.0619226	0.122488	1.043e-06	3.28232e-06	17	17	17
ENSG00000129467.9	ADCY4	2.872	0.0486421	0.0040788	0.00485909	0.0600413	0.103181	8.26721e-06	2.22105e-05	16	18	18
ENSG00000182308.5	DCAF4L1	2.87113	0.0606462	0.00409008	0.00487205	0.0450108	0.0275286	0.0240022	0.023546	26	26	26
ENSG00000164308.12	ERAP2	2.8665	0.0176702	0.00415032	0.00494125	0.401055	0.600792	2.44899e-38	4.41134e-36	37	39	39
ENSG00000163554.7	SPTA1	-2.86168	-0.0354414	0.00421398	0.00501434	0.153003	0.276251	1.56966e-14	1.60474e-13	16	16	16
ENSG00000198876.8	DCAF12	2.85385	0.107651	0.00431936	0.00513524	0.00899743	0.0254514	0.0300738	0.0282246	4	4	4
ENSG00000137502.5	RAB30	-2.82445	-0.0704086	0.00473618	0.0056125	0.0269223	0.0263814	0.0271807	0.0260228	12	12	12
ENSG00000154269.10	ENPP3	-2.82244	-0.0360417	0.00476596	0.00564654	0.121837	0.0843747	6.04849e-05	0.000135865	55	57	57
ENSG00000186417.9	GLDN	2.82201	0.0376549	0.00477237	0.00565386	0.102276	0.166092	8.53486e-09	3.96619e-08	19	21	21
ENSG00000101191.12	DIDO1	2.81645	0.0788074	0.00485573	0.0057491	0.0198458	0.0232987	0.0380595	0.0344338	13	16	16
ENSG00000128335.9	APOL2	2.81089	0.918018	0.00494044	0.00584583	8.70438e-05	0.054589	0.00137063	0.00215043	1	1	1
ENSG00000119383.15	PPP2R4	2.81078	0.0583381	0.00494217	0.0058478	0.0323606	0.0761107	0.000144115	0.000295632	9	9	9
ENSG00000168297.11	PXK	2.80574	0.0356007	0.00502005	0.00593667	0.0839735	0.165516	9.10554e-09	4.20556e-08	16	16	16
ENSG00000130520.6	LSM4	2.80361	0.0336296	0.00505336	0.00597467	0.105467	0.219474	1.75757e-11	1.17462e-10	14	15	15
ENSG00000158623.10	COPG2	2.80011	0.0355564	0.00510857	0.00603763	0.117095	0.0746325	0.000168279	0.000339312	44	47	47
ENSG00000123268.4	ATF1	2.79763	0.34618	0.00514795	0.00608253	0.00129985	0.0282419	0.0222211	0.0221025	1	1	1
ENSG00000135686.8	KLHL36	2.79566	0.0665491	0.00517936	0.00611833	0.0289803	0.0723037	0.000214789	0.000420792	9	9	9
ENSG00000227124.4	ZNF717	2.79402	0.0644589	0.00520573	0.00614837	0.0308422	0.0299003	0.0185854	0.0190059	19	22	22
ENSG00000163792.5	TCF23	2.79201	0.0409526	0.00523814	0.0061853	0.0783772	0.0669105	0.000377757	0.000699776	33	35	35
ENSG00000110075.10	PPP6R3	-2.78422	-0.0918504	0.0053656	0.00633043	0.0153272	0.035571	0.0101404	0.0115502	10	11	11
ENSG00000176681.10	LRRC37A	-2.7834	-0.022926	0.00537923	0.00634595	0.250297	0.438939	9.55905e-25	3.47683e-23	36	48	48
ENSG00000143878.8	RHOB	-2.77868	-0.134064	0.005458	0.00643558	0.00495523	0.0240551	0.035029	0.0320989	2	3	3
ENSG00000165985.8	C1QL3	-2.77739	-0.0178345	0.00547975	0.00646031	0.409528	0.486355	2.81739e-28	1.56725e-26	53	57	57
ENSG00000167210.12	LOXHD1	2.77144	0.15462	0.00558092	0.00657535	0.00604699	0.0345606	0.0112908	0.012636	2	2	2
ENSG00000162545.5	CAMK2N1	2.75796	0.0394925	0.00581634	0.00684274	0.090073	0.108939	4.47289e-06	1.26454e-05	21	22	22
ENSG00000165868.8	HSPA12A	2.75633	0.0472471	0.00584544	0.00687578	0.0539622	0.113119	2.85929e-06	8.37139e-06	28	28	28
ENSG00000259803.2	SLC22A31	-2.74976	-0.0327645	0.00596396	0.00701023	0.113154	0.257469	1.69275e-13	1.51018e-12	11	12	12
ENSG00000163257.6	DCAF16	-2.74967	-0.0544353	0.00596546	0.00701194	0.0457801	0.0773381	0.000126705	0.000263633	23	24	24
ENSG00000185989.9	RASA3	-2.7484	-0.063378	0.00598876	0.00703835	0.0350509	0.157839	2.15254e-08	9.35909e-08	9	14	14
ENSG00000160161.5	CILP2	-2.74603	-0.0749912	0.00603208	0.00708746	0.0210757	0.050887	0.00201958	0.00296908	13	14	14
ENSG00000244731.3	C4A	2.73991	0.0240845	0.00614561	0.00721612	0.200629	0.193222	3.85262e-10	2.17188e-09	63	85	85
ENSG00000143374.10	TARS2	2.73041	0.0538326	0.00632549	0.0074198	0.0466012	0.0495338	0.00232731	0.00335628	22	23	23
ENSG00000115561.10	CHMP3	-2.7302	-0.0345585	0.00632956	0.00742441	0.105079	0.0964471	1.69037e-05	4.25506e-05	41	47	47
ENSG00000101546.8	RBFA	2.72955	0.105699	0.00634205	0.00743855	0.0102656	0.0578641	0.000973004	0.00159678	8	9	9
ENSG00000146243.9	IRAK1BP1	2.72941	0.0291348	0.00634477	0.00744163	0.157164	0.236782	2.17787e-12	1.66093e-11	31	33	33
ENSG00000175662.13	TOM1L2	2.72908	0.0410847	0.00635118	0.00744887	0.0728493	0.119342	1.46465e-06	4.48611e-06	18	19	19
ENSG00000205560.8	CPT1B	2.72637	0.0514126	0.00640346	0.00750802	0.0509568	0.0713965	0.000236199	0.000458661	22	24	24
ENSG00000108883.8	EFTUD2	2.72618	0.0464453	0.00640727	0.00751233	0.0611836	0.0736707	0.000186126	0.000370948	24	24	24
ENSG00000149575.5	SCN2B	-2.71327	-0.0618662	0.00666227	0.0078006	0.028584	0.0495007	0.0023354	0.00336666	10	10	10
ENSG00000160606.6	TLCD1	-2.71162	-0.0268817	0.00669549	0.00783813	0.178247	0.0715525	0.000232372	0.000451692	63	67	67
ENSG00000162601.5	MYSM1	2.71002	0.0990846	0.006728	0.00787485	0.010052	0.0216244	0.045777	0.0398895	14	14	14
ENSG00000243708.4	PLA2G4B	2.70846	0.0585089	0.00675969	0.00791063	0.0324922	0.082381	7.46006e-05	0.000164065	10	10	10
ENSG00000089006.12	SNX5	2.70473	0.0457064	0.00683602	0.0079968	0.057683	0.0348291	0.0109728	0.0123532	45	49	49
ENSG00000183336.7	BOLA2	-2.7046	-0.0917373	0.00683868	0.0079998	0.0162042	0.0250783	0.0313226	0.0291905	6	6	6
ENSG00000163608.10	C3orf17	-2.69651	-0.0924368	0.00700702	0.00818973	0.0191401	0.0519352	0.00180958	0.00271954	22	23	23
ENSG00000103249.13	CLCN7	2.69096	0.0261126	0.00712457	0.00832226	0.153383	0.213152	3.72838e-11	2.3783e-10	38	40	40
ENSG00000154222.10	CC2D1B	-2.69012	-0.0386108	0.00714263	0.00834262	0.104028	0.171254	4.76617e-09	2.3055e-08	23	23	23
ENSG00000051009.6	FAM160A2	-2.68868	-0.119965	0.00717346	0.00837736	0.00757633	0.0208998	0.049608	0.0426212	5	5	5
ENSG00000145020.10	AMT	-2.67549	-0.0222012	0.0074621	0.00870238	0.230262	0.287564	3.64227e-15	3.99351e-14	27	28	28
ENSG00000128891.11	C15orf57	-2.67298	-0.0202544	0.00751818	0.00876548	0.288373	0.437538	1.20278e-24	4.25212e-23	45	45	45
ENSG00000160882.7	CYP11B1	2.67219	0.104273	0.00753581	0.00878531	0.0120752	0.0292729	0.0198833	0.0200889	2	2	2
ENSG00000205078.5	SYCE1L	-2.67035	-0.0204395	0.00757733	0.00883202	0.277358	0.373176	2.62501e-20	5.36736e-19	40	41	41
ENSG00000107263.14	RAPGEF1	-2.66526	-0.0446466	0.00769287	0.00896193	0.0605647	0.0254504	0.0300772	0.0282246	47	48	48
ENSG00000131778.13	CHD1L	-2.6633	-0.0326492	0.00773792	0.00901256	0.181484	0.0969536	1.60201e-05	4.05074e-05	51	58	58
ENSG00000100836.6	PABPN1	-2.66111	-0.116782	0.00778833	0.00906922	0.00993298	0.022877	0.0398656	0.035809	8	8	8
ENSG00000140386.8	SCAPER	-2.66001	-0.0402875	0.00781393	0.00909797	0.0608466	0.122589	1.03172e-06	3.24954e-06	22	23	23
ENSG00000185532.10	PRKG1	2.65875	0.0300992	0.00784314	0.0091308	0.129067	0.0607619	0.000718627	0.00122009	78	81	81
ENSG00000065135.7	GNAI3	-2.65821	-0.0476395	0.00785579	0.00914501	0.0412474	0.0216324	0.0457365	0.0398727	23	23	23
ENSG00000151116.12	UEVLD	-2.65733	-0.0375845	0.00787631	0.00916805	0.0710794	0.0199604	0.0550805	0.0464997	38	39	39
ENSG00000260259.1	RP11-368I7.4	2.65343	0.0568562	0.00796782	0.00927082	0.0353259	0.0394671	0.00671064	0.00818058	19	21	21
ENSG00000133477.12	FAM83F	2.65191	0.0324156	0.00800377	0.00931118	0.119674	0.213131	3.73778e-11	2.38029e-10	15	15	15
ENSG00000181625.13	SLX1B	2.64352	0.0728357	0.00820487	0.00953684	0.0203073	0.0209414	0.0493789	0.0424719	14	20	20
ENSG00000203867.7	RBM20	2.63764	0.0503165	0.00834848	0.00969786	0.0556544	0.0260449	0.0281927	0.0268694	31	32	32
ENSG00000162885.8	B3GALNT2	-2.63297	-0.0800763	0.00846412	0.00982746	0.0146441	0.0412209	0.00557631	0.00702415	12	12	12
ENSG00000135870.7	RC3H1	-2.63112	-0.038054	0.0085104	0.00987931	0.0682181	0.0425854	0.00482928	0.00622197	32	33	33
ENSG00000139998.10	RAB15	2.61178	0.0316111	0.00900723	0.0104353	0.149055	0.129119	5.0843e-07	1.705e-06	36	42	42
ENSG00000044115.16	CTNNA1	-2.60977	-0.0350878	0.00906026	0.0104946	0.0991989	0.112247	3.13921e-06	9.12034e-06	36	37	37
ENSG00000109911.13	ELP4	-2.60019	-0.0576478	0.00931728	0.0107818	0.030484	0.0703668	0.000263092	0.00050569	28	28	28
ENSG00000158201.5	ABHD3	-2.59986	-0.288581	0.00932626	0.0107918	0.00156839	0.0203959	0.0524687	0.0446409	2	2	2
ENSG00000204967.6	PCDHA4	-2.5868	-0.0565967	0.00968731	0.0111947	0.0354279	0.0337982	0.0122461	0.0135219	32	32	32
ENSG00000183762.8	KREMEN1	-2.5853	-0.0232537	0.00972955	0.0112418	0.184738	0.0574359	0.00101757	0.00166127	95	105	105
ENSG00000156096.8	UGT2B4	2.58238	0.0292542	0.00981208	0.0113338	0.128989	0.250367	4.0996e-13	3.4465e-12	29	29	29
ENSG00000022556.11	NLRP2	2.56902	0.0279719	0.0101987	0.0117645	0.140901	0.272938	2.39798e-14	2.39336e-13	31	32	32
ENSG00000144182.12	LIPT1	-2.5641	-0.0259593	0.0103442	0.0119265	0.183092	0.286329	4.27654e-15	4.64852e-14	45	45	45
ENSG00000137700.12	SLC37A4	2.54886	0.0418528	0.0108074	0.0124415	0.0652577	0.0355212	0.0101943	0.0116043	33	33	33
ENSG00000159210.5	SNF8	-2.54665	-0.634696	0.0108764	0.0125181	0.000819341	0.021438	0.046732	0.0405815	1	1	1
ENSG00000164530.9	PI16	2.5424	0.529407	0.0110093	0.0126657	0.000358529	0.0298812	0.0186236	0.0190398	1	1	1
ENSG00000165650.7	PDZD8	-2.54208	-0.0333209	0.0110194	0.0126769	0.0963686	0.248028	5.47606e-13	4.51291e-12	26	29	29
ENSG00000130684.9	ZNF337	-2.54183	-0.0470187	0.0110273	0.0126857	0.0498183	0.105939	6.16212e-06	1.69323e-05	12	14	14
ENSG00000159708.13	LRRC36	-2.53823	-0.0542686	0.0111416	0.0128126	0.053365	0.0369226	0.00878511	0.010244	38	43	43
ENSG00000109861.11	CTSC	2.53173	0.0322078	0.0113502	0.013044	0.0993007	0.0795827	0.000100105	0.000213695	70	74	74
ENSG00000213123.6	TCTEX1D2	2.52938	0.0420509	0.0114265	0.0131287	0.0612162	0.152754	3.79166e-08	1.56035e-07	21	21	21
ENSG00000057608.12	GDI2	-2.52523	-0.0438988	0.0115622	0.0132791	0.044055	0.10781	5.04652e-06	1.41194e-05	11	12	12
ENSG00000106624.4	AEBP1	2.52474	0.0444168	0.0115785	0.0132972	0.0542638	0.0610837	0.000694846	0.00118396	20	22	22
ENSG00000204540.6	PSORS1C1	2.52356	0.0226351	0.0116173	0.0133402	0.186949	0.324577	2.60536e-17	3.70499e-16	47	58	58
ENSG00000117601.9	SERPINC1	2.52281	0.0422252	0.0116421	0.0133677	0.0993599	0.134185	2.92835e-07	1.03524e-06	36	37	37
ENSG00000104899.4	AMH	2.51423	0.0264042	0.0119292	0.0136857	0.185563	0.227366	6.81863e-12	4.85488e-11	48	54	54
ENSG00000130656.4	HBZ	2.51032	0.0577618	0.0120621	0.0138329	0.0288247	0.0197239	0.0565558	0.0475725	14	16	16
ENSG00000187664.8	HAPLN4	-2.50968	-0.0207103	0.0120841	0.0138572	0.230188	0.0678523	0.000342306	0.000640693	86	92	92
ENSG00000076344.11	RGS11	-2.50632	-0.0297809	0.0121993	0.0139848	0.107643	0.111808	3.29042e-06	9.53038e-06	32	37	37
ENSG00000204963.4	PCDHA7	-2.50074	-0.0404394	0.0123935	0.0141996	0.0621014	0.104603	7.10544e-06	1.92889e-05	19	19	19
ENSG00000049245.8	VAMP3	-2.49861	-0.065319	0.0124681	0.0142821	0.0219912	0.0197316	0.0565073	0.0475423	20	20	20
ENSG00000157426.9	AASDH	2.4932	0.0282482	0.0126599	0.014494	0.126309	0.0463216	0.00326007	0.00447431	86	89	89
ENSG00000172059.6	KLF11	-2.48471	-0.0759411	0.0129656	0.0148317	0.123577	0.0634677	0.000541516	0.000948331	57	61	61
ENSG00000163568.9	AIM2	-2.48186	-0.830513	0.0130699	0.0149469	0.00012406	0.019983	0.0549415	0.0464003	3	3	3
ENSG00000186635.10	ARAP1	-2.48109	-0.0443418	0.0130981	0.014978	0.0442878	0.0473847	0.00291578	0.00406843	23	25	25
ENSG00000176473.9	WDR25	-2.47968	-0.0323127	0.0131502	0.0150355	0.092596	0.157786	2.16528e-08	9.40368e-08	36	36	36
ENSG00000259752.1	FKSG62	-2.47814	-0.0286728	0.0132068	0.015098	0.160347	0.0429624	0.00464131	0.00602908	66	71	71
ENSG00000165929.8	TC2N	-2.47486	-0.0218768	0.0133289	0.0152327	0.175889	0.217184	2.30941e-11	1.52458e-10	43	44	44
ENSG00000075826.12	SEC31B	-2.46932	-0.0203114	0.0135371	0.0154624	0.228994	0.359031	2.06078e-19	3.69447e-18	47	47	47
ENSG00000115523.12	GNLY	-2.46479	-0.0531198	0.0137095	0.0156524	0.0401469	0.0309481	0.0166079	0.0173286	29	29	29
ENSG00000203705.6	TATDN3	2.46037	0.0290871	0.0138796	0.0158398	0.125493	0.254354	2.49747e-13	2.18685e-12	38	39	39
ENSG00000114378.12	HYAL1	2.45848	0.0617392	0.0139527	0.0159204	0.0430545	0.0478749	0.00276959	0.00388595	13	14	14
ENSG00000139890.5	REM2	2.45834	0.524591	0.0139581	0.0159263	0.00034757	0.0494237	0.00235431	0.00339263	1	1	1
ENSG00000114354.8	TFG	-2.4577	-0.0432294	0.0139829	0.0159536	0.0449753	0.0236729	0.0365276	0.0332706	21	22	22
ENSG00000115216.9	NRBP1	2.45485	0.033953	0.0140942	0.0160762	0.0815232	0.0511139	0.00197214	0.00291977	28	32	32
ENSG00000179344.12	HLA-DQB1	-2.44939	-0.0172021	0.0143098	0.0163135	0.395054	0.673851	2.14925e-46	2.70998e-43	59	78	78
ENSG00000092841.14	MYL6	-2.44755	-0.0519157	0.014383	0.0163941	0.0418985	0.0204529	0.0521363	0.044408	27	28	28
ENSG00000100299.13	ARSA	2.44547	0.0283836	0.0144665	0.0164859	0.101543	0.214353	3.23347e-11	2.09081e-10	11	14	14
ENSG00000177694.10	NAALADL2	2.44354	0.0558294	0.014544	0.0165712	0.0297645	0.0596589	0.000806483	0.00135106	33	36	36
ENSG00000188895.7	MSL1	-2.4435	-0.0555821	0.0145455	0.0165728	0.0295523	0.0506859	0.00206258	0.00302752	11	11	11
ENSG00000198646.9	NCOA6	2.44023	0.0422431	0.0146779	0.0167184	0.0551199	0.0938669	2.22147e-05	5.44952e-05	20	20	20
ENSG00000141560.10	FN3KRP	-2.43922	-0.0163032	0.0147189	0.0167635	0.351733	0.518252	7.73887e-31	5.52336e-29	22	25	25
ENSG00000196090.8	PTPRT	2.43511	0.051653	0.0148874	0.0169487	0.0384536	0.0346499	0.0111841	0.0125426	28	28	28
ENSG00000196428.8	TSC22D2	-2.43447	-0.0525779	0.0149138	0.0169777	0.0309021	0.021515	0.0463348	0.0402921	18	18	18
ENSG00000095321.12	CRAT	2.43141	0.0448954	0.0150401	0.0171165	0.0387407	0.051571	0.00187993	0.00280743	22	23	23
ENSG00000051825.10	MPHOSPH9	-2.43022	-0.0491327	0.0150895	0.0171708	0.0397219	0.0209391	0.0493916	0.0424719	29	40	40
ENSG00000164631.14	ZNF12	2.42338	0.0266239	0.0153768	0.0174862	0.161675	0.081988	7.77472e-05	0.000169605	69	90	90
ENSG00000174953.9	DHX36	-2.4216	-0.0683102	0.0154522	0.0175691	0.0194538	0.0666533	0.000388057	0.0007171	6	6	6
ENSG00000150316.7	CWC15	-2.42159	-0.0390957	0.0154527	0.0175696	0.0629632	0.128345	5.53019e-07	1.83662e-06	10	10	10
ENSG00000244414.2	CFHR1	-2.41929	-0.0474287	0.0155509	0.0176774	0.0393602	0.0518083	0.00183379	0.00274828	19	22	22
ENSG00000106400.7	ZNHIT1	-2.41493	-0.0483545	0.0157384	0.0178831	0.0473954	0.0472352	0.0029619	0.00412214	32	34	34
ENSG00000162341.11	TPCN2	2.41103	0.0135302	0.0159074	0.0180684	0.0877167	0.0528674	0.00164128	0.00250544	40	46	46
ENSG00000167766.14	ZNF83	-2.40971	-0.0204502	0.0159652	0.0181318	0.236213	0.338817	3.63176e-18	5.79656e-17	43	44	44
ENSG00000187676.7	B3GALTL	-2.40916	-0.0500693	0.0159893	0.0181582	0.0436804	0.042613	0.00481526	0.00620815	22	22	22
ENSG00000135378.3	PRRG4	2.40575	0.0178442	0.0161395	0.0183228	0.263622	0.0691164	0.000299886	0.00057004	121	128	128
ENSG00000140455.12	USP3	2.40066	0.0595979	0.0163656	0.0185706	0.0266776	0.0281283	0.0224955	0.0223284	12	12	12
ENSG00000170542.5	SERPINB9	-2.39076	-0.0650019	0.0168136	0.0190612	0.0225492	0.0424442	0.00490168	0.0062981	13	13	13
ENSG00000204946.5	ZNF783	-2.3892	-0.0645191	0.016885	0.0191393	0.0238475	0.0457915	0.00344677	0.00468323	11	11	11
ENSG00000054219.9	LY75	-2.38899	-0.0214145	0.0168947	0.0191499	0.209924	0.390029	2.1221e-21	5.01704e-20	16	16	16
ENSG00000138175.8	ARL3	2.38862	0.0589128	0.016912	0.0191689	0.0294561	0.0330778	0.0132242	0.0143952	24	26	26
ENSG00000204538.3	PSORS1C2	2.38847	0.0237266	0.0169188	0.0191763	0.18544	0.252018	3.33994e-13	2.88336e-12	68	74	74
ENSG00000173080.4	RXFP4	2.38455	0.0652355	0.0171	0.0193746	0.0252732	0.0486076	0.00256467	0.00364851	18	21	21
ENSG00000010282.10	HHATL	-2.38221	-0.0657993	0.017209	0.0194938	0.0227239	0.0303484	0.0177119	0.0182857	25	25	25
ENSG00000116885.14	OSCP1	2.38013	3.62518	0.0173063	0.0196002	8.28344e-06	0.044497	0.00394919	0.00523884	1	2	2
ENSG00000185324.17	CDK10	2.3795	0.0219752	0.017336	0.0196327	0.179142	0.330898	1.09201e-17	1.62628e-16	21	27	27
ENSG00000127947.11	PTPN12	-2.3793	-0.0382105	0.0173457	0.0196433	0.0626457	0.0684303	0.000322215	0.000608812	31	32	32
ENSG00000107854.5	TNKS2	2.37891	0.0468339	0.017364	0.0196633	0.0401975	0.0732412	0.000194695	0.00038579	19	21	21
ENSG00000187122.12	SLIT1	2.37068	0.0313449	0.0177555	0.0200912	0.0848091	0.142947	1.12115e-07	4.23675e-07	29	30	30
ENSG00000134758.9	RNF138	2.36959	0.0606626	0.0178077	0.0201482	0.0220517	0.0371501	0.00857573	0.0100338	9	9	9
ENSG00000178301.3	AQP11	2.36505	0.0306464	0.0180274	0.0203881	0.0989325	0.0196085	0.0572907	0.0480731	55	58	58
ENSG00000160285.10	LSS	-2.36355	-0.0316282	0.0181006	0.0204681	0.0954594	0.102123	9.25231e-06	2.46123e-05	49	52	52
ENSG00000143156.9	NME7	-2.36295	-0.0299341	0.0181302	0.0205004	0.101578	0.237909	1.8982e-12	1.47138e-11	26	26	26
ENSG00000119632.3	IFI27L2	2.36267	0.0423414	0.018144	0.0205154	0.0532261	0.146028	7.98379e-08	3.10383e-07	4	4	4
ENSG00000172795.11	DCP2	-2.36248	-0.0346045	0.0181533	0.0205256	0.074865	0.0457542	0.0034603	0.00469654	54	54	54
ENSG00000131165.10	CHMP1A	-2.35792	-0.0876932	0.0183775	0.0207703	0.0126035	0.0375251	0.00824157	0.00970893	12	16	16
ENSG00000176087.10	SLC35A4	2.35526	0.0278972	0.0185097	0.0209145	0.114855	0.0429512	0.0046468	0.00603414	53	55	55
ENSG00000085982.9	USP40	2.34983	0.0381952	0.0187818	0.0212113	0.0546643	0.146441	7.62795e-08	2.98081e-07	3	3	3
ENSG00000132906.13	CASP9	-2.34885	-0.034924	0.0188315	0.0212656	0.0702075	0.161284	1.46424e-08	6.50854e-08	29	29	29
ENSG00000151150.16	ANK3	-2.34627	-0.0807936	0.0189621	0.0214079	0.0232503	0.0363576	0.00932773	0.010754	13	13	13
ENSG00000170855.3	TRIAP1	-2.34277	-0.0362397	0.0191413	0.0216033	0.06959	0.0234899	0.0372684	0.0337989	41	42	42
ENSG00000183617.4	MRPL54	-2.33936	-0.020153	0.0193166	0.0217943	0.238297	0.328972	1.42448e-17	2.08045e-16	38	39	39
ENSG00000130714.11	POMT1	2.33831	0.023373	0.019371	0.0218535	0.179172	0.13603	2.3939e-07	8.63241e-07	61	63	63
ENSG00000186867.6	QRFPR	-2.33797	-0.0642568	0.0193886	0.0218726	0.0146801	0.0300027	0.0183819	0.0188693	19	19	19
ENSG00000243789.6	JMJD7	2.33752	0.0553766	0.019412	0.0218981	0.0296035	0.0355371	0.010177	0.0115884	16	16	16
ENSG00000188315.3	C3orf62	2.33418	0.0504122	0.0195862	0.0220879	0.0310311	0.0265947	0.0265586	0.0255371	12	14	14
ENSG00000233276.2	GPX1	2.33259	0.0296599	0.0196695	0.0221786	0.0999983	0.0998008	1.18429e-05	3.09165e-05	30	34	34
ENSG00000168000.10	BSCL2	-2.33177	-0.0331109	0.0197126	0.0222255	0.103757	0.13934	1.66615e-07	6.14882e-07	22	22	22
ENSG00000255374.1	TAS2R43	2.33132	0.0324291	0.0197367	0.0222517	0.0902744	0.236919	2.14165e-12	1.63661e-11	18	20	20
ENSG00000139899.6	CBLN3	-2.33118	-0.0181204	0.0197436	0.0222593	0.368497	0.487272	2.39019e-28	1.3699e-26	40	42	42
ENSG00000119446.9	RBM18	-2.32909	-0.0284858	0.019854	0.0223794	0.106383	0.0876552	4.28121e-05	9.95973e-05	35	36	36
ENSG00000185591.5	SP1	2.32845	0.0476115	0.0198881	0.0224166	0.0384848	0.0269389	0.0255851	0.0248092	29	31	31
ENSG00000183734.4	ASCL2	2.32809	0.0318583	0.0199075	0.0224376	0.0928843	0.0277144	0.0235248	0.0231798	53	57	57
ENSG00000101425.8	BPI	2.32736	0.0270206	0.019946	0.0224795	0.117053	0.168476	6.52386e-09	3.09246e-08	30	32	32
ENSG00000176155.14	CCDC57	2.32606	0.0249926	0.0200153	0.0225549	0.14044	0.14278	1.14192e-07	4.30662e-07	47	55	55
ENSG00000135272.5	MDFIC	-2.31725	-0.503612	0.0204901	0.0230714	0.00035083	0.0299768	0.0184333	0.0188861	2	2	2
ENSG00000099785.6	2002-03-01	2.31496	0.0215132	0.0206152	0.0232074	0.171171	0.209369	5.83187e-11	3.64632e-10	46	48	48
ENSG00000116785.9	CFHR3	-2.3129	-0.0323002	0.0207279	0.0233298	0.0982974	0.14825	6.24596e-08	2.46111e-07	51	52	52
ENSG00000163815.5	CLEC3B	2.31037	-0.0206648	0.0208679	0.023482	0.0518994	0.0238684	0.0357531	0.0326911	34	34	34
ENSG00000180479.9	ZNF571	-2.31002	-0.0615572	0.0208872	0.023503	0.0240835	0.0196401	0.0570882	0.047935	15	15	15
ENSG00000008128.18	CDK11A	-2.30571	-0.0874132	0.0211267	0.0237632	0.0130328	0.0756361	0.00015147	0.00030871	2	3	3
ENSG00000182224.7	CYB5D1	-2.30361	-0.0753909	0.0212446	0.0238912	0.010749	0.0258265	0.0288704	0.0273568	4	5	5
ENSG00000182180.9	MRPS16	-2.29673	-0.332789	0.0216343	0.0243142	0.000730708	0.0216471	0.0456619	0.0398351	1	1	1
ENSG00000121542.7	SEC22A	-2.29605	-0.0230816	0.021673	0.0243563	0.182571	0.25105	3.76635e-13	3.20878e-12	48	51	51
ENSG00000172456.12	FGGY	2.29523	0.0525054	0.0217202	0.0244074	0.0313516	0.0757818	0.000149174	0.000304852	8	8	8
ENSG00000171763.13	SPATA5L1	2.29433	0.0199115	0.0217716	0.0244633	0.236482	0.267032	5.08027e-14	4.88985e-13	47	48	48
ENSG00000011478.7	QPCTL	-2.29393	-0.0362824	0.0217947	0.0244883	0.0693476	0.0488758	0.00249354	0.0035661	28	30	30
ENSG00000120860.6	CCDC53	-2.29183	-0.0388722	0.0219152	0.024619	0.0573081	0.120479	1.29559e-06	4.00066e-06	30	30	30
ENSG00000119599.12	DCAF4	2.29092	0.016335	0.0219681	0.0246765	0.309522	0.330807	1.10577e-17	1.64031e-16	72	73	73
ENSG00000197245.4	FAM110D	2.28625	0.0253775	0.0222396	0.0249709	0.108499	0.161835	1.3766e-08	6.14787e-08	21	22	22
ENSG00000138382.9	METTL5	2.27938	0.159995	0.0226446	0.0254099	0.00358762	0.0241501	0.0346664	0.0318052	1	1	1
ENSG00000108592.12	FTSJ3	-2.27695	-0.0169449	0.0227891	0.0255664	0.304099	0.397407	6.90635e-22	1.77719e-20	24	26	26
ENSG00000103932.7	RPAP1	-2.27405	-0.0355132	0.022963	0.0257548	0.0657456	0.176346	2.6745e-09	1.34891e-08	7	7	7
ENSG00000008838.13	MED24	-2.27336	-0.0364099	0.0230044	0.0257997	0.066008	0.0972584	1.55107e-05	3.93509e-05	12	14	14
ENSG00000198722.8	UNC13B	-2.27066	-0.0279991	0.0231673	0.025976	0.106544	0.0912831	2.9193e-05	6.99356e-05	40	45	45
ENSG00000170035.11	UBE2E3	-2.27022	-0.0479138	0.0231944	0.0260054	0.0338317	0.0302239	0.0179503	0.0184864	30	34	34
ENSG00000227345.4	PARG	2.26916	0.0845037	0.0232585	0.0260748	0.00961108	0.0264325	0.0270302	0.0258985	4	4	4
ENSG00000164252.8	AGGF1	-2.26838	-0.120836	0.0233061	0.0261263	0.00830167	0.0222597	0.0426724	0.0377055	4	4	4
ENSG00000111237.14	VPS29	2.26318	0.03709	0.0236244	0.0264709	0.0662698	0.0336069	0.0124984	0.0137557	38	40	40
ENSG00000179348.7	GATA2	-2.25285	-0.0411316	0.0242686	0.0271676	0.0614447	0.0509982	0.00199619	0.00294424	20	22	22
ENSG00000093072.11	CECR1	2.24993	0.0189688	0.0244534	0.0273674	0.232557	0.35819	2.32623e-19	4.12331e-18	19	19	19
ENSG00000120669.11	SOHLH2	2.24983	0.0254005	0.02446	0.0273745	0.132221	0.247994	5.49923e-13	4.52216e-12	114	114	114
ENSG00000137040.8	RANBP6	-2.24697	-0.0234759	0.0246421	0.0275713	0.15822	0.0390224	0.00703366	0.00850311	57	64	64
ENSG00000141458.8	NPC1	-2.24468	-0.0184619	0.0247888	0.0277298	0.222601	0.206086	8.58524e-11	5.22112e-10	57	60	60
ENSG00000182566.8	CLEC4G	2.24202	0.139387	0.0249601	0.0279148	0.00565556	0.021611	0.0458447	0.0399393	7	7	7
ENSG00000170632.9	ARMC10	-2.23766	-0.0312179	0.0252434	0.0282208	0.110563	0.142613	1.16301e-07	4.37743e-07	20	22	22
ENSG00000184786.4	TCTE3	2.23753	0.0518099	0.0252516	0.0282296	0.0324444	0.0683878	0.000323649	0.000610577	28	31	31
ENSG00000136929.8	HEMGN	-2.22858	-0.0569083	0.0258421	0.028867	0.0359486	0.0308829	0.0167246	0.017423	23	25	25
ENSG00000140274.9	DUOXA2	-2.22706	-0.0570044	0.0259436	0.0289764	0.026179	0.0237313	0.0362945	0.0331062	10	10	10
ENSG00000214338.6	SOGA3	-2.22513	-0.0520468	0.0260722	0.0291152	0.0425006	0.0421346	0.0050642	0.00646956	27	28	28
ENSG00000166997.3	CNPY4	-2.22473	-0.0325291	0.0260991	0.0291441	0.111908	0.191665	4.61383e-10	2.57415e-09	13	14	14
ENSG00000179218.9	CALR	-2.22459	-0.0372164	0.0261089	0.0291547	0.0397251	0.021949	0.0441625	0.0387505	28	28	28
ENSG00000064763.6	FAR2	-2.22224	-0.0298083	0.0262671	0.0293253	0.0482724	0.0276498	0.0236897	0.0232937	39	42	42
ENSG00000073146.11	MOV10L1	-2.22028	-0.066016	0.0263996	0.0294682	0.0192268	0.0479557	0.0027462	0.00386158	22	23	23
ENSG00000089693.6	MLF2	2.21713	0.0518367	0.026614	0.0296993	0.0294454	0.0470858	0.0030087	0.00417651	16	16	16
ENSG00000124299.9	PEPD	2.21558	0.0516955	0.0267204	0.029814	0.029024	0.0871389	4.52064e-05	0.000104461	19	19	19
ENSG00000129673.5	AANAT	-2.21221	-0.045166	0.0269524	0.030064	0.0412511	0.0830905	6.92364e-05	0.000152979	21	21	21
ENSG00000214447.3	FAM187A	2.20996	0.0256293	0.027108	0.0302316	0.115794	0.159768	1.73505e-08	7.6139e-08	30	31	31
ENSG00000180376.12	CCDC66	-2.2074	-0.0518899	0.0272863	0.0304236	0.0317219	0.0544112	0.00139637	0.00218176	16	17	17
ENSG00000113249.8	HAVCR1	-2.199	-0.0450244	0.0278781	0.0310607	0.0454097	0.124568	8.32896e-07	2.68364e-06	9	12	12
ENSG00000176390.10	CRLF3	2.19845	0.0816616	0.027917	0.0311026	0.0098065	0.0271637	0.0249695	0.0242995	3	7	7
ENSG00000124302.8	CHST8	2.19458	0.0388045	0.0281938	0.0314004	0.0707648	0.075099	0.000160247	0.000325391	44	44	44
ENSG00000168724.10	DNAJC21	2.19422	0.0479242	0.0282193	0.0314278	0.0314066	0.01951	0.0579258	0.0485092	15	16	16
ENSG00000256269.2	HMBS	2.19301	0.0205931	0.0283069	0.031522	0.188036	0.173324	3.76972e-09	1.85916e-08	70	73	73
ENSG00000128617.2	OPN1SW	-2.19199	-0.0353671	0.0283802	0.0316008	0.0589759	0.101356	1.00385e-05	2.64802e-05	51	52	52
ENSG00000214194.4	LINC00998	2.18732	0.056394	0.0287192	0.0319654	0.0316033	0.0410041	0.00570534	0.00715096	11	11	11
ENSG00000166037.6	CEP57	-2.18554	-0.0294123	0.0288494	0.0321054	0.0893065	0.124036	8.82274e-07	2.81398e-06	23	24	24
ENSG00000112667.8	DNPH1	-2.1834	-0.037873	0.0290064	0.0322741	0.0497681	0.10312	8.32079e-06	2.23386e-05	28	28	28
ENSG00000164978.13	NUDT2	-2.18292	-0.0133788	0.0290416	0.0323119	0.440067	0.596612	6.37356e-38	1.09588e-35	36	37	37
ENSG00000174915.7	PTDSS2	2.18288	0.0334892	0.0290444	0.0323149	0.0650075	0.110465	3.79935e-06	1.08713e-05	15	18	18
ENSG00000178307.5	TMEM11	-2.18239	-0.0184534	0.0290807	0.032354	0.20293	0.0967384	1.63897e-05	4.14144e-05	73	86	86
ENSG00000142227.6	EMP3	-2.17883	-0.0399857	0.029344	0.0326368	0.0574077	0.0593086	0.000836579	0.00139529	42	44	44
ENSG00000122550.13	KLHL7	-2.17718	-0.0376778	0.0294672	0.0327692	0.060217	0.0932445	2.37266e-05	5.79408e-05	17	19	19
ENSG00000186710.7	CCDC42B	2.17632	0.0274304	0.0295316	0.0328383	0.0985307	0.0226428	0.0409075	0.036461	66	71	71
ENSG00000121577.9	POPDC2	-2.17482	-0.0305701	0.0296437	0.0329588	0.0854006	0.074639	0.000168163	0.000339259	37	40	40
ENSG00000170703.11	TTLL6	-2.17446	-0.027851	0.0296709	0.032988	0.0962684	0.0531382	0.0015954	0.00244725	38	41	41
ENSG00000198231.8	DDX42	2.17159	0.0814696	0.0298866	0.0332196	0.0118174	0.0318623	0.0150587	0.0159693	6	7	7
ENSG00000148688.9	RPP30	2.16974	0.305081	0.0300262	0.0333695	0.00082849	0.020457	0.0521129	0.0443981	2	2	2
ENSG00000076382.12	SPAG5	-2.16953	-0.120108	0.0300423	0.0333867	0.00582253	0.0210372	0.0488565	0.042117	1	1	1
ENSG00000101460.8	MAP1LC3A	2.16683	0.0263394	0.0302479	0.0336074	0.118611	0.184561	1.04603e-09	5.57299e-09	13	13	13
ENSG00000152359.10	POC5	-2.16577	-0.0280601	0.0303288	0.0336942	0.0954007	0.120747	1.25867e-06	3.89303e-06	51	52	52
ENSG00000203485.8	INF2	2.16448	6.13842	0.0304276	0.0338002	2.23862e-06	0.0208453	0.0499088	0.0428387	1	2	2
ENSG00000106976.14	DNM1	-2.16365	-0.855336	0.0304913	0.0338687	7.51981e-05	0.039004	0.00704733	0.00851685	1	1	1
ENSG00000168944.11	CEP120	-2.16039	-0.347471	0.0307425	0.0341381	0.000642104	0.0544463	0.00139125	0.00217646	1	1	1
ENSG00000068489.8	PRR11	-2.16012	-0.0834477	0.0307632	0.0341603	0.0110772	0.0258281	0.0288656	0.0273568	9	10	10
ENSG00000171989.4	LDHAL6B	2.15568	0.284298	0.0311088	0.0345309	0.00091858	0.0220451	0.0436957	0.03843	7	7	7
ENSG00000090661.7	CERS4	-2.15532	-0.0170471	0.0311366	0.0345608	0.265349	0.345296	1.46146e-18	2.42468e-17	43	46	46
ENSG00000013306.11	SLC25A39	2.1479	0.0238399	0.0317216	0.0351878	0.132791	0.0770499	0.000130594	0.000269502	48	55	55
ENSG00000197217.8	ENTPD4	-2.14764	-0.0421954	0.0317424	0.0352101	0.0463347	0.0860462	5.07231e-05	0.000116356	16	16	16
ENSG00000173338.8	KCNK7	-2.14513	-0.039042	0.0319424	0.0354244	0.0531976	0.0661148	0.000410547	0.000750955	20	21	21
ENSG00000163798.9	SLC4A1AP	-2.14222	-0.0695652	0.0321758	0.0356743	0.0139043	0.0199528	0.055127	0.0465213	16	17	17
ENSG00000172543.3	CTSW	-2.13931	-0.0173762	0.0324107	0.0359259	0.293625	0.348521	9.25952e-19	1.56366e-17	50	57	57
ENSG00000205464.7	ATP6AP1L	2.13824	0.0187308	0.0324969	0.0360182	0.175074	0.284043	5.75225e-15	6.18154e-14	21	21	21
ENSG00000177683.9	THAP5	-2.13603	-0.0340614	0.0326768	0.0362108	0.0643014	0.132694	3.44583e-07	1.19628e-06	41	41	41
ENSG00000170581.9	STAT2	2.13464	0.0342493	0.0327907	0.0363328	0.0665784	0.020612	0.0512211	0.0437368	28	31	31
ENSG00000213221.4	DNLZ	-2.13452	-0.0185497	0.0328005	0.0363433	0.247991	0.373258	2.59345e-20	5.33165e-19	31	49	49
ENSG00000099330.4	OCEL1	-2.13146	-0.023749	0.0330511	0.0366115	0.134805	0.165023	9.62465e-09	4.42909e-08	55	55	55
ENSG00000221823.6	PPP3R1	2.13075	0.0181858	0.0331098	0.0366743	0.221134	0.0812635	8.39003e-05	0.000181562	127	134	134
ENSG00000111450.9	STX2	-2.13067	-0.0162106	0.033116	0.0366809	0.335035	0.399565	4.96033e-22	1.30302e-20	65	70	70
ENSG00000119686.5	FLVCR2	-2.13008	-0.0513304	0.0331648	0.0367331	0.029654	0.0222251	0.0428359	0.0377897	17	17	17
ENSG00000140538.12	NTRK3	-2.12668	-0.0813779	0.0334468	0.0370349	0.0130627	0.0235949	0.0368417	0.0335059	13	13	13
ENSG00000163617.6	KIAA1407	-2.1266	-0.0457595	0.0334535	0.037042	0.0414392	0.0250937	0.0312697	0.0291722	27	29	29
ENSG00000145390.7	USP53	2.12579	0.050193	0.0335205	0.0371137	0.0249103	0.0280389	0.0227137	0.0225155	12	12	12
ENSG00000183048.7	SLC25A10	-2.12461	-0.643114	0.0336189	0.0372189	9.32142e-05	0.0293355	0.0197497	0.0199805	1	1	1
ENSG00000148848.10	ADAM12	-2.12179	-0.0622261	0.0338551	0.0374715	0.0149307	0.0322987	0.0143719	0.015379	5	6	6
ENSG00000070770.4	CSNK2A2	2.12099	0.0333162	0.0339225	0.0375436	0.0711224	0.0426674	0.00478777	0.00618154	35	37	37
ENSG00000135974.5	C2orf49	-2.11841	-0.0860362	0.0341407	0.0377769	0.0114379	0.0237806	0.0360988	0.0329515	8	8	8
ENSG00000156599.6	ZDHHC5	2.11654	0.0678628	0.0342985	0.0379455	0.0183278	0.0391352	0.00695029	0.00843467	17	17	17
ENSG00000178202.8	KDELC2	2.11513	0.0297218	0.0344185	0.0380738	0.096698	0.115481	2.21889e-06	6.59339e-06	41	42	42
ENSG00000106367.9	AP1S1	2.11372	0.0411033	0.0345388	0.0382023	0.0487421	0.0840565	6.25447e-05	0.000139993	21	25	25
ENSG00000089154.6	GCN1L1	2.11339	0.0391879	0.0345674	0.0382328	0.0495862	0.0192896	0.0593741	0.0495309	42	42	42
ENSG00000141510.11	TP53	-2.11124	-0.0190913	0.0347514	0.0384295	0.243546	0.0616118	0.000657512	0.00112695	87	97	97
ENSG00000171720.5	HDAC3	2.11072	0.0568549	0.0347961	0.0384772	0.0448417	0.0254312	0.0301404	0.0282698	34	36	36
ENSG00000112874.5	NUDT12	2.11065	0.0226672	0.0348023	0.0384838	0.135995	0.185768	9.10679e-10	4.88628e-09	31	31	31
ENSG00000114790.8	ARHGEF26	2.10815	0.0596709	0.0350181	0.0387143	0.0212277	0.0328776	0.0135099	0.0146262	9	9	9
ENSG00000160284.10	SPATC1L	-2.10787	-0.0176283	0.0350423	0.0387402	0.260133	0.418066	2.76855e-23	8.31159e-22	33	35	35
ENSG00000105376.4	ICAM5	-2.10782	-0.0671775	0.0350464	0.0387446	0.0148595	0.0428091	0.00471684	0.00610413	4	5	5
ENSG00000198203.5	SULT1C2	-2.10733	-0.0163685	0.0350889	0.03879	0.276397	0.4472	2.43795e-25	9.70741e-24	9	9	9
ENSG00000206549.8	PRSS50	-2.10719	-0.0426851	0.0351015	0.0388034	0.0457644	0.036685	0.00900928	0.0104666	20	23	23
ENSG00000203965.8	EFCAB7	2.10446	0.0357632	0.0353386	0.0390567	0.0579848	0.0542733	0.00141668	0.00220711	27	29	29
ENSG00000171700.9	RGS19	2.10378	0.0353172	0.035398	0.03912	0.0520383	0.103657	7.85869e-06	2.11786e-05	16	17	17
ENSG00000121621.6	KIF18A	2.10367	0.230728	0.0354068	0.0391295	0.0013786	0.020336	0.0528199	0.0448589	3	3	3
ENSG00000067836.8	ROGDI	2.10176	0.044007	0.0355742	0.0393082	0.0342365	0.077631	0.000122868	0.000256498	7	7	7
ENSG00000148158.12	SNX30	-2.10136	-0.439286	0.0356091	0.0393454	0.00036431	0.0319871	0.0148589	0.0158017	1	1	1
ENSG00000196542.4	SPTSSB	-2.09997	-0.0269668	0.0357314	0.039476	0.0956605	0.129854	4.69395e-07	1.58818e-06	30	31	31
ENSG00000183570.12	PCBP3	2.09748	0.0577307	0.0359513	0.0397106	0.0225219	0.0920971	2.67868e-05	6.4704e-05	11	12	12
ENSG00000162408.10	NOL9	2.09743	0.0496128	0.0359558	0.0397154	0.0273501	0.0605228	0.000736822	0.00124706	7	7	7
ENSG00000007038.6	PRSS21	2.0951	0.0839027	0.0361625	0.0399361	0.00936746	0.020382	0.0525497	0.0446897	4	4	4
ENSG00000183793.9	NPIPA5	-2.09345	-0.0527484	0.0363093	0.0400926	0.0301902	0.0441734	0.00408591	0.00539845	8	9	9
ENSG00000138092.6	CENPO	2.09126	0.0679971	0.036505	0.0403014	0.0164435	0.0286271	0.0213163	0.0213146	8	8	8
ENSG00000177483.7	RBM44	2.08777	0.0174417	0.0368183	0.0406355	0.239278	0.334477	6.64984e-18	1.01429e-16	24	25	25
ENSG00000164609.5	SLU7	2.08749	0.0308549	0.0368442	0.0406631	0.0818833	0.0445296	0.00393565	0.00522731	46	47	47
ENSG00000135778.7	NTPCR	2.08742	0.021203	0.0368503	0.0406697	0.151477	0.271406	2.91511e-14	2.87911e-13	24	24	24
ENSG00000109854.9	HTATIP2	2.08678	0.0157049	0.0369076	0.0407307	0.290068	0.445418	3.27876e-25	1.26557e-23	19	19	19
ENSG00000173511.5	VEGFB	-2.08662	-0.0337899	0.0369228	0.0407469	0.0526878	0.0950766	1.95447e-05	4.86714e-05	22	29	29
ENSG00000160678.7	S100A1	-2.08132	-0.0185463	0.0374042	0.0412601	0.217864	0.338187	3.96573e-18	6.30302e-17	23	23	23
ENSG00000064270.8	ATP2C2	2.0801	0.0337475	0.0375166	0.0413799	0.0674517	0.0266035	0.026533	0.025519	33	33	33
ENSG00000146826.10	C7orf43	-2.07965	-0.0540413	0.0375576	0.0414235	0.0277847	0.0195722	0.0575238	0.0482366	17	24	24
ENSG00000100216.4	TOMM22	-2.07951	-0.0298485	0.0375704	0.0414373	0.0747805	0.0758566	0.000148009	0.000302634	24	24	24
ENSG00000186468.8	RPS23	-2.07946	-0.0227277	0.0375747	0.0414418	0.113193	0.231375	4.2011e-12	3.09173e-11	20	20	20
ENSG00000135297.11	MTO1	2.07881	0.025809	0.0376346	0.0415056	0.108264	0.123225	9.63107e-07	3.05377e-06	45	48	48
ENSG00000169189.12	NSMCE1	-2.07507	-0.053867	0.0379798	0.0418734	0.0237828	0.0376066	0.00817072	0.00964048	14	15	15
ENSG00000076513.12	ANKRD13A	2.07211	0.109255	0.0382548	0.0421663	0.00749532	0.0246291	0.032897	0.0303899	10	10	10
ENSG00000196357.7	ZNF565	2.06943	0.0589974	0.0385057	0.0424335	0.0193885	0.0272953	0.0246162	0.0240547	12	12	12
ENSG00000137285.9	TUBB2B	-2.06676	-0.0331464	0.038757	0.0427011	0.0715665	0.138292	1.86898e-07	6.85056e-07	12	13	13
ENSG00000146013.6	GFRA3	2.06439	0.0926477	0.0389804	0.0429388	0.00825907	0.0237416	0.0362532	0.0330765	32	32	32
ENSG00000105668.3	UPK1A	2.06439	0.043963	0.038981	0.0429395	0.0380531	0.0666329	0.000388886	0.000718282	13	13	13
ENSG00000205693.3	MANSC4	2.0619	0.0728561	0.0392176	0.0431912	0.01252	0.0223285	0.0423496	0.0374727	8	8	8
ENSG00000235878.4	AP001468.1	-2.06006	-0.0241081	0.0393931	0.0433779	0.121288	0.124538	8.35583e-07	2.68772e-06	49	55	55
ENSG00000258130.3	RP11-347C12.3	2.05965	0.0246944	0.0394323	0.0434196	0.106369	0.104579	7.12378e-06	1.93169e-05	38	50	50
ENSG00000149503.8	INCENP	2.05582	0.0439533	0.0398002	0.043811	0.0353615	0.0426275	0.00480791	0.00620501	20	21	21
ENSG00000116138.8	DNAJC16	-2.05512	-0.0599692	0.0398676	0.0438828	0.0169107	0.038761	0.00723082	0.00869956	9	9	9
ENSG00000141698.12	NT5C3B	-2.05491	-0.0116303	0.0398876	0.043904	0.503285	0.581862	1.72505e-36	2.33049e-34	56	61	61
ENSG00000172922.4	RNASEH2C	-2.04631	-0.0287298	0.0407258	0.0447951	0.0881504	0.126672	6.63162e-07	2.1719e-06	32	32	32
ENSG00000133731.5	IMPA1	2.04596	0.0147393	0.0407603	0.0448318	0.297483	0.380407	8.9946e-21	1.95539e-19	45	50	50
ENSG00000121289.13	CEP89	2.04527	0.0322026	0.0408286	0.0449044	0.0657972	0.147307	6.93239e-08	2.72025e-07	24	24	24
ENSG00000111907.16	TPD52L1	2.0434	0.0402142	0.0410133	0.0451007	0.0592847	0.0251499	0.0310789	0.029042	31	33	33
ENSG00000166595.7	FAM96B	2.04162	0.0333267	0.0411889	0.0452873	0.0829764	0.0622135	0.000617414	0.00106839	37	38	38
ENSG00000183354.7	KIAA2026	-2.0416	-0.0896079	0.0411915	0.04529	0.00966643	0.0262669	0.0275207	0.0263084	5	5	5
ENSG00000143315.5	PIGM	2.03797	0.179577	0.0415533	0.0456743	0.00183916	0.0277783	0.0233627	0.0230441	2	2	2
ENSG00000206344.6	HCG27	2.0358	0.0277072	0.0417707	0.0459052	0.134579	0.145256	8.69343e-08	3.36588e-07	56	69	69
ENSG00000087495.12	PHACTR3	-2.03454	-0.0100872	0.0418968	0.0460391	0.130881	0.0732697	0.000194114	0.00038484	53	55	55
ENSG00000212127.5	TAS2R14	2.03305	0.0172844	0.0420476	0.0461992	0.226968	0.312982	1.25875e-16	1.63625e-15	43	43	43
ENSG00000079101.12	CLUL1	-2.03166	-0.0462715	0.0421876	0.0463479	0.0369433	0.0263527	0.0272654	0.0260907	41	44	44
ENSG00000100055.16	CYTH4	2.02886	0.0146561	0.0424728	0.0466506	0.244961	0.0839349	6.33504e-05	0.000141545	97	103	103
ENSG00000144214.5	LYG1	2.02872	0.0422926	0.0424867	0.0466654	0.0418187	0.0541371	0.001437	0.00223325	32	33	33
ENSG00000139572.3	GPR84	2.02848	0.0318648	0.0425108	0.046691	0.0533109	0.0480319	0.00272433	0.00383668	31	31	31
ENSG00000171757.11	LRRC34	2.02828	0.266082	0.0425317	0.0467132	0.000938561	0.0387351	0.00725062	0.0087116	1	2	2
ENSG00000154174.7	TOMM70A	-2.02779	-0.0462643	0.0425814	0.0467659	0.0310296	0.0314091	0.0158074	0.0166374	26	27	27
ENSG00000123892.7	RAB38	-2.02746	-0.0293996	0.0426152	0.0468018	0.0813629	0.109313	4.29771e-06	1.21775e-05	46	46	46
ENSG00000143882.5	ATP6V1C2	-2.02523	-0.458322	0.0428437	0.0470442	0.000384405	0.0234499	0.0374324	0.0339232	2	2	2
ENSG00000146477.4	SLC22A3	2.02337	0.053153	0.0430349	0.0472471	0.0263192	0.0536904	0.00150579	0.00232582	14	14	14
ENSG00000196405.8	EVL	-2.01967	-0.0330582	0.0434181	0.0476536	0.0727166	0.112259	3.13525e-06	9.11584e-06	25	26	26
ENSG00000115677.12	HDLBP	-2.01836	-0.0799468	0.0435543	0.047798	0.0102824	0.090131	3.29703e-05	7.82414e-05	9	10	10
ENSG00000073350.9	LLGL2	2.01768	0.0353911	0.0436244	0.0478723	0.0735401	0.135084	2.65479e-07	9.49176e-07	22	22	22
ENSG00000206503.7	HLA-A	-2.01762	-0.0155107	0.0436311	0.0478794	0.348704	0.466379	9.43909e-27	4.63704e-25	45	46	46
ENSG00000233927.4	RPS28	2.01556	0.0146558	0.0438456	0.0481069	0.623719	0.566659	4.58821e-35	5.39874e-33	95	100	100
ENSG00000136874.6	STX17	2.01322	0.0217495	0.0440919	0.048368	0.151044	0.177883	2.24519e-09	1.13998e-08	47	48	48
ENSG00000143194.8	MAEL	2.01286	0.0325425	0.0441294	0.0484078	0.0640304	0.117009	1.88273e-06	5.67926e-06	34	35	35
ENSG00000185522.4	C11orf35	-2.01141	-0.0232463	0.0442825	0.04857	0.118592	0.0973066	1.54316e-05	3.91765e-05	45	53	53
ENSG00000128408.7	RIBC2	2.01089	0.0584012	0.0443368	0.0486276	0.01803	0.0360152	0.00967307	0.0111183	9	9	9
ENSG00000128218.7	VPREB3	-2.00861	-0.0356735	0.044578	0.0488832	0.0404202	0.0534263	0.001548	0.00238129	22	24	24
ENSG00000125637.11	PSD4	-2.0084	-0.0230568	0.0446007	0.0489073	0.127035	0.230885	4.45776e-12	3.26158e-11	14	14	14
ENSG00000101782.10	RIOK3	-2.00789	-0.0224842	0.0446548	0.0489646	0.222668	0.0700044	0.000273267	0.000523652	93	106	106
ENSG00000007255.6	TRAPPC6A	-2.00749	-0.0348154	0.0446979	0.0490103	0.055638	0.0307544	0.0169566	0.0176213	34	34	34
ENSG00000165474.5	GJB2	-2.00572	-0.0810855	0.0448866	0.0492102	0.0149365	0.0482194	0.00267125	0.0037774	5	5	5
ENSG00000173588.10	CCDC41	2.00499	0.101242	0.0449637	0.0492919	0.00664021	0.0556798	0.00122279	0.00194755	10	11	11
ENSG00000002016.12	RAD52	-2.00367	-0.0319755	0.0451051	0.0494416	0.0673298	0.151161	4.52496e-08	1.84247e-07	22	22	22
ENSG00000167118.6	URM1	-2.00363	-0.0371577	0.0451096	0.0494465	0.0614491	0.103453	8.03126e-06	2.16073e-05	18	19	19
ENSG00000145029.7	NICN1	-2.00207	-0.0210589	0.0452771	0.0496238	0.110515	0.0883342	3.98537e-05	9.33466e-05	50	60	60
ENSG00000203877.3	RIPPLY2	-2	-0.0682385	0.0455	0.0498599	0.0173214	0.0366342	0.00905796	0.0105065	10	10	10
ENSG00000184009.5	ACTG1	1.99752	0.0580295	0.0457692	0.050145	0.019988	0.0251336	0.0311342	0.0290865	12	12	12
ENSG00000162368.9	CMPK1	1.99617	0.0394951	0.0459152	0.0502995	0.042759	0.0698255	0.000278434	0.000533013	12	12	12
ENSG00000124508.12	BTN2A2	1.99604	0.045367	0.0459299	0.0503152	0.0291914	0.0347177	0.0111037	0.0124782	24	27	27
ENSG00000116983.8	HPCAL4	-1.99598	-0.0448979	0.0459358	0.0503214	0.0360625	0.0255546	0.0297379	0.0280104	25	27	27
ENSG00000198270.8	TMEM116	-1.99564	-0.0225789	0.0459733	0.0503611	0.175034	0.172133	4.31475e-09	2.10599e-08	57	64	64
ENSG00000026950.12	BTN3A1	-1.99542	-0.0318419	0.0459976	0.0503868	0.0469385	0.0501922	0.0021721	0.0031638	77	77	77
ENSG00000162643.8	WDR63	-1.99522	-0.0589884	0.0460184	0.0504088	0.020643	0.0382729	0.0076141	0.00907432	7	7	7
ENSG00000153786.8	ZDHHC7	-1.994	-0.0223546	0.0461526	0.0505508	0.138882	0.100129	1.1437e-05	2.98984e-05	52	52	52
ENSG00000186792.11	HYAL3	-1.99398	-0.0189263	0.0461539	0.0505522	0.17576	0.216175	2.604e-11	1.6983e-10	21	24	24
ENSG00000104884.10	ERCC2	-1.9936	-0.0277295	0.0461959	0.0505966	0.0861335	0.0337259	0.0123408	0.0136126	40	43	43
ENSG00000144935.10	TRPC1	-1.99235	-0.79481	0.0463326	0.0507413	0.000113684	0.0272174	0.0248247	0.0242022	2	3	3
ENSG00000197360.5	ZNF98	1.99081	0.0180868	0.0465022	0.0509208	0.208606	0.26381	7.63327e-14	7.19376e-13	37	40	40
ENSG00000148943.7	LIN7C	-1.98992	-0.0191839	0.0466001	0.0510245	0.16289	0.20613	8.54039e-11	5.2106e-10	55	57	57
ENSG00000108819.9	PPP1R9B	1.98904	0.0432788	0.0466969	0.0511269	0.0348305	0.0597066	0.00080247	0.00134493	16	17	17
ENSG00000095485.12	CWF19L1	-1.98902	-0.0175899	0.0466988	0.0511289	0.188299	0.24629	6.78717e-13	5.50941e-12	37	39	39
ENSG00000186051.4	TAL2	-1.98631	-0.0371783	0.046999	0.0514465	0.0537167	0.0210309	0.0488908	0.042137	38	39	39
ENSG00000140905.5	GCSH	-1.9822	-0.0487254	0.0474564	0.0519303	0.0274787	0.0853542	5.45582e-05	0.000124249	10	10	10
ENSG00000148110.11	HIATL1	-1.98204	-0.0318784	0.0474751	0.0519501	0.0727911	0.163444	1.1493e-08	5.21903e-08	39	41	41
ENSG00000100201.14	DDX17	1.98078	0.0301416	0.0476156	0.0520986	0.0758253	0.0657159	0.000428044	0.000778818	37	39	39
ENSG00000112308.8	C6orf62	1.97885	0.0217852	0.0478328	0.0523283	0.125933	0.23717	2.07726e-12	1.59384e-11	17	17	17
ENSG00000143442.17	POGZ	-1.97823	-0.0276031	0.0479029	0.0524024	0.0862193	0.0662453	0.000404982	0.000742932	33	49	49
ENSG00000100744.10	GSKIP	1.9775	0.0179632	0.0479849	0.0524892	0.179103	0.276169	1.58633e-14	1.61741e-13	21	22	22
ENSG00000177685.12	EFCAB4A	-1.97435	-0.0292218	0.0483415	0.052866	0.107264	0.0254826	0.0299719	0.0281676	50	67	67
ENSG00000153976.2	HS3ST3A1	1.97089	0.023987	0.0487366	0.0532836	0.118602	0.071249	0.000239879	0.000464851	72	76	76
ENSG00000053900.6	ANAPC4	1.96712	0.0259825	0.0491695	0.0537409	0.100595	0.221843	1.32401e-11	9.04031e-11	30	30	30
ENSG00000088538.12	DOCK3	1.96656	0.0546725	0.0492343	0.0538093	0.0241042	0.0652181	0.000450924	0.000808393	6	6	6
ENSG00000196498.9	NCOR2	-1.96612	-0.0408926	0.0492844	0.0538623	0.0470613	0.0534841	0.00153865	0.00236789	24	24	24
ENSG00000135951.10	TSGA10	-1.96603	-0.0549715	0.0492948	0.0538733	0.0249182	0.0750904	0.000160391	0.000325488	10	10	10
ENSG00000160746.8	ANO10	-1.96493	-0.0161766	0.0494229	0.0540086	0.204811	0.0776457	0.00012268	0.000256246	70	77	77
ENSG00000105695.10	MAG	1.96467	0.0259508	0.0494526	0.0540399	0.0872401	0.150071	5.10597e-08	2.0635e-07	11	11	11
ENSG00000174586.6	ZNF497	1.96311	0.0472032	0.0496336	0.0542311	0.0275693	0.036153	0.00953252	0.0109667	15	15	15
ENSG00000251695.2	AC124890.1	1.96141	0.0759568	0.0498311	0.0544397	0.0121615	0.0271775	0.0249322	0.0242819	10	11	11
ENSG00000079308.12	TNS1	1.96119	0.0141182	0.0498569	0.0544669	0.241096	0.0537706	0.0014932	0.00230921	99	105	105
ENSG00000180785.8	OR51E1	-1.9597	-0.0359224	0.050031	0.0546507	0.0470428	0.1437	1.03188e-07	3.92685e-07	13	13	13
ENSG00000198324.10	FAM109A	1.95706	0.0813794	0.0503404	0.0549774	0.00840832	0.0326995	0.0137693	0.0148476	3	3	3
ENSG00000226124.2	FTCDNL1	-1.95471	-0.0142721	0.0506169	0.0552692	0.36775	0.439543	8.65568e-25	3.2308e-23	46	52	52
ENSG00000125821.7	DTD1	1.95445	0.0679904	0.0506485	0.0553025	0.0129127	0.0336173	0.0124845	0.0137482	10	10	10
ENSG00000105576.11	TNPO2	1.9534	0.0269902	0.0507728	0.0554337	0.0826092	0.0381812	0.00768835	0.00915126	54	60	60
ENSG00000157107.9	FCHO2	-1.95201	-0.0470982	0.0509375	0.0556075	0.0296432	0.0511546	0.00196375	0.00290963	10	10	10
ENSG00000023191.12	RNH1	1.95136	0.0250396	0.0510141	0.0556883	0.0982433	0.0912924	2.91644e-05	6.99113e-05	57	60	60
ENSG00000135736.5	CCDC102A	1.95121	0.0437115	0.0510326	0.0557078	0.0346739	0.0396486	0.00658315	0.00803969	23	23	23
ENSG00000131944.5	C19orf40	-1.94977	-0.0356594	0.0512033	0.0558879	0.0509775	0.122913	9.96198e-07	3.15077e-06	9	9	9
ENSG00000108947.4	EFNB3	-1.9478	-0.0202945	0.0514387	0.0561362	0.168102	0.25829	1.52753e-13	1.37576e-12	27	28	28
ENSG00000167965.13	MLST8	-1.9473	-0.0513656	0.0514982	0.056199	0.0243421	0.0474352	0.00290036	0.0040529	12	15	15
ENSG00000175575.8	PAAF1	-1.94648	-0.0247709	0.0515973	0.0563035	0.104282	0.163197	1.18158e-08	5.33359e-08	15	15	15
ENSG00000095970.12	TREM2	-1.94587	-0.886887	0.0516709	0.0563811	9.06414e-05	0.0228644	0.0399212	0.0358438	1	1	1
ENSG00000136104.14	RNASEH2B	-1.94578	-0.0229121	0.0516807	0.0563915	0.140026	0.297557	9.83687e-16	1.13792e-14	8	9	9
ENSG00000242110.3	AMACR	-1.94243	-0.0185354	0.0520856	0.0568184	0.169451	0.284318	5.5511e-15	5.99947e-14	13	13	13
ENSG00000110881.7	ASIC1	-1.94199	-0.0502424	0.0521381	0.0568738	0.023972	0.0766405	0.000136325	0.000280412	7	7	7
ENSG00000128872.5	TMOD2	-1.93783	-0.0297621	0.0526438	0.0574068	0.0734233	0.0690516	0.000301928	0.000573634	30	31	31
ENSG00000184385.2	C21orf128	1.93782	0.0162957	0.0526452	0.0574084	0.277607	0.369049	4.81151e-20	9.47942e-19	39	43	43
ENSG00000197599.8	CCDC154	-1.93728	-0.0240366	0.052711	0.0574777	0.0883865	0.156043	2.62987e-08	1.12027e-07	20	22	22
ENSG00000183628.8	DGCR6	-1.93691	-0.0168842	0.0527568	0.057526	0.194344	0.3007	6.49365e-16	7.79795e-15	28	29	29
ENSG00000103657.9	HERC1	1.93542	0.0220546	0.0529392	0.0577182	0.0796458	0.0399894	0.00635034	0.00778653	46	48	48
ENSG00000198039.7	ZNF273	1.93468	0.0205665	0.05303	0.0578139	0.26151	0.310131	1.84678e-16	2.35212e-15	52	59	59
ENSG00000213523.5	SRA1	-1.93218	-0.0727894	0.0533374	0.0581378	0.011022	0.0197586	0.0563369	0.0474456	2	3	3
ENSG00000126858.12	RHOT1	1.93188	0.241011	0.0533741	0.0581765	0.000867168	0.0270152	0.0253745	0.0246365	2	2	2
ENSG00000158470.5	B4GALT5	-1.93076	-0.0433074	0.0535125	0.0583223	0.0306225	0.0314652	0.0157127	0.0165653	11	12	12
ENSG00000157036.8	EXOG	1.92965	0.0559884	0.0536497	0.0584668	0.0218074	0.039183	0.00691524	0.00840562	19	21	21
ENSG00000196139.7	AKR1C3	-1.92673	-0.0224075	0.0540129	0.0588493	0.115211	0.225895	8.14057e-12	5.69193e-11	22	25	25
ENSG00000100632.6	ERH	1.92655	0.490092	0.054036	0.0588737	0.000354162	0.0217544	0.0451229	0.0394469	1	1	1
ENSG00000141425.13	RPRD1A	-1.92624	-0.0331353	0.0540749	0.0589146	0.0635297	0.0707977	0.000251486	0.00048486	23	24	24
ENSG00000115970.14	THADA	1.9237	0.0505614	0.0543925	0.0592491	0.0259359	0.0358001	0.00989659	0.0113072	11	12	12
ENSG00000167595.10	C19orf55	-1.91813	-0.0665021	0.0550952	0.0599887	0.0144834	0.0557164	0.00121811	0.00194092	4	4	4
ENSG00000121310.12	ECHDC2	-1.91472	-0.0425804	0.0555283	0.0604446	0.0319327	0.0526704	0.00167548	0.00254634	12	12	12
ENSG00000132406.7	TMEM128	-1.91401	-0.0301917	0.0556194	0.0605404	0.119721	0.0510849	0.00197814	0.00292636	53	60	60
ENSG00000153157.8	SYCP2L	-1.91266	-0.0243977	0.0557921	0.0607221	0.0947272	0.0798451	9.73837e-05	0.000208238	55	56	56
ENSG00000144230.12	GPR17	1.91143	0.0115441	0.0559493	0.0608874	0.456611	0.47607	1.7467e-27	9.05101e-26	72	76	76
ENSG00000182054.5	IDH2	1.91116	0.0331021	0.0559835	0.0609234	0.0847968	0.0331856	0.0130729	0.0142675	43	46	46
ENSG00000120071.8	KANSL1	1.91007	0.0191597	0.0561247	0.061072	0.14881	0.244386	8.58099e-13	6.92096e-12	27	38	38
ENSG00000197181.7	PIWIL2	-1.90714	-0.0188876	0.056502	0.0614688	0.171868	0.243843	9.17392e-13	7.36777e-12	33	35	35
ENSG00000127578.6	WFIKKN1	-1.90677	-0.0227326	0.0565502	0.0615194	0.135213	0.201416	1.48445e-10	8.81511e-10	35	39	39
ENSG00000153214.5	TMEM87B	1.90639	0.0382918	0.0565997	0.0615716	0.0478544	0.0292137	0.0200105	0.0202065	33	35	35
ENSG00000165272.10	AQP3	1.90627	0.0288003	0.0566157	0.0615883	0.0771012	0.116606	1.96618e-06	5.89808e-06	21	21	21
ENSG00000108771.8	DHX58	-1.90533	-0.0462003	0.0567377	0.0617167	0.0356354	0.0583573	0.000924086	0.00152245	11	11	11
ENSG00000149295.9	DRD2	1.90431	0.0614213	0.0568698	0.0618555	0.0173066	0.0295642	0.0192695	0.0195701	11	11	11
ENSG00000206530.4	WDR52	-1.90374	-0.0414255	0.0569435	0.0619331	0.0366687	0.0774187	0.000125637	0.0002617	19	19	19
ENSG00000139734.13	DIAPH3	1.90142	0.0465289	0.0572472	0.0622523	0.0267608	0.065348	0.000444838	0.000800138	14	14	14
ENSG00000143437.16	ARNT	-1.89991	-0.0420083	0.0574454	0.0624607	0.0379277	0.0218031	0.0448808	0.0392806	23	25	25
ENSG00000068615.12	REEP1	-1.8993	-0.0240796	0.0575254	0.0625447	0.0788861	0.0438462	0.00422901	0.00556033	36	40	40
ENSG00000122223.8	CD244	-1.89873	-0.0429406	0.0576006	0.0626238	0.0282496	0.0546386	0.00136353	0.00214285	17	18	18
ENSG00000222018.1	AP000322.54	1.8984	0.0710756	0.0576436	0.062669	0.0133565	0.0239173	0.035562	0.0325321	13	14	14
ENSG00000096996.11	IL12RB1	-1.89726	-0.0371347	0.0577939	0.0628269	0.0484162	0.0389169	0.00711254	0.00858475	29	30	30
ENSG00000174007.7	CEP19	-1.89415	-0.0231463	0.0582056	0.0632595	0.105373	0.187375	7.56972e-10	4.12e-09	23	27	27
ENSG00000137877.8	SPTBN5	1.89332	0.0133055	0.058315	0.0633744	0.302401	0.433983	2.14902e-24	7.32351e-23	20	20	20
ENSG00000161618.5	ALDH16A1	1.89168	0.0234121	0.0585336	0.0636041	0.130524	0.242714	1.05393e-12	8.39309e-12	25	25	25
ENSG00000103811.11	CTSH	1.89141	0.0131763	0.0585696	0.0636419	0.322301	0.412736	6.41549e-23	1.85251e-21	58	59	59
ENSG00000163743.9	RCHY1	-1.88935	-0.0477476	0.0588455	0.0639316	0.0217048	0.0255514	0.0297482	0.0280131	16	17	17
ENSG00000198040.6	ZNF84	-1.88656	-0.0226135	0.0592191	0.064324	0.105759	0.0526885	0.0016723	0.00254355	47	59	59
ENSG00000214106.3	PAXIP1-AS2	1.88399	0.0450834	0.0595665	0.0646888	0.025337	0.034522	0.0113374	0.0126806	13	13	13
ENSG00000198466.8	ZNF587	1.88326	0.0358178	0.0596652	0.0647924	0.0754935	0.108145	4.86897e-06	1.3682e-05	30	35	35
ENSG00000198824.4	CHAMP1	-1.88268	-0.0781852	0.0597432	0.0648742	0.0111061	0.0370575	0.00866029	0.0101265	13	21	21
ENSG00000136243.12	NUPL2	1.88145	0.0178299	0.0599109	0.0650503	0.158977	0.145168	8.77774e-08	3.39158e-07	34	35	35
ENSG00000113593.7	PPWD1	-1.8773	-0.0443646	0.0604764	0.0656438	0.0321289	0.0674154	0.000358317	0.000669007	20	20	20
ENSG00000181315.6	ZNF322	-1.87723	-0.0327596	0.0604864	0.0656543	0.0929941	0.108446	4.71501e-06	1.32902e-05	41	47	47
ENSG00000171055.10	FEZ2	-1.87705	-0.0357892	0.0605116	0.0656807	0.039978	0.0269488	0.0255578	0.0247891	23	25	25
ENSG00000016402.8	IL20RA	-1.87702	-0.0398786	0.0605155	0.0656848	0.0372185	0.116118	2.07203e-06	6.19105e-06	8	8	8
ENSG00000105889.10	STEAP1B	1.8757	0.0461957	0.0606971	0.0658754	0.0280741	0.0511932	0.00195581	0.00290014	18	18	18
ENSG00000123352.13	SPATS2	1.87568	0.350235	0.0606993	0.0658777	0.000547691	0.0326533	0.0138374	0.014904	4	4	4
ENSG00000268040.1	PRED62	1.87548	0.0689901	0.0607269	0.0659066	0.0137547	0.0349368	0.0108478	0.0122306	9	11	11
ENSG00000069329.11	VPS35	1.87501	1.84416	0.060792	0.0659749	4.2449e-05	0.0238234	0.0359298	0.0328198	1	2	2
ENSG00000163959.5	SLC51A	-1.87489	-0.0402252	0.0608082	0.065992	0.0343757	0.0278366	0.0232159	0.0229172	14	17	17
ENSG00000185043.6	CIB1	1.87282	0.0193445	0.0610931	0.0662909	0.144339	0.0789918	0.000106514	0.000225215	49	50	50
ENSG00000162585.12	C1orf86	-1.87209	-0.0261314	0.0611944	0.0663971	0.0848312	0.157271	2.29339e-08	9.91451e-08	20	21	21
ENSG00000197860.5	SGTB	1.87108	0.0205393	0.061334	0.0665435	0.0986697	0.0255858	0.0296369	0.027943	46	47	47
ENSG00000198720.8	ANKRD13B	1.86987	0.0291483	0.0615022	0.0667199	0.084371	0.0692453	0.000295867	0.000563248	23	25	25
ENSG00000157637.8	SLC38A10	-1.8697	-0.0148738	0.0615249	0.0667437	0.267093	0.236139	2.3553e-12	1.78545e-11	62	76	76
ENSG00000141076.13	CIRH1A	1.86935	0.0256251	0.0615743	0.0667955	0.106241	0.11779	1.73109e-06	5.26806e-06	56	62	62
ENSG00000189190.7	ZNF600	-1.86923	-0.0163667	0.0615913	0.0668134	0.207261	0.0995293	1.21893e-05	3.17115e-05	87	93	93
ENSG00000228716.2	DHFR	-1.86871	-0.0142771	0.0616636	0.0668892	0.290717	0.390051	2.11508e-21	5.01704e-20	61	62	62
ENSG00000095917.9	TPSD1	1.86687	0.0238787	0.0619193	0.0671574	0.11416	0.370533	3.87101e-20	7.74756e-19	11	12	12
ENSG00000141429.9	GALNT1	-1.86606	-0.0259821	0.0620326	0.0672762	0.0775853	0.133636	3.10938e-07	1.09413e-06	19	19	19
ENSG00000109320.7	NFKB1	1.8637	0.0588241	0.0623642	0.0676238	0.0265193	0.0244737	0.0334607	0.0308486	17	19	19
ENSG00000183117.13	CSMD1	-1.86215	-0.0192027	0.0625822	0.0678523	0.177664	0.408323	1.27939e-22	3.58486e-21	5	5	5
ENSG00000184207.8	PGP	1.86178	0.0306344	0.0626342	0.0679068	0.0766486	0.0296939	0.0190025	0.019354	39	48	48
ENSG00000139433.5	GLTP	1.86117	0.0247204	0.0627206	0.0679974	0.0882454	0.132371	3.56912e-07	1.23184e-06	18	18	18
ENSG00000214078.7	CPNE1	1.85947	0.0123919	0.0629602	0.0682484	0.423855	0.614411	1.01121e-39	2.25006e-37	45	47	47
ENSG00000177340.4	AC024940.1	-1.85891	-0.0483519	0.06304	0.068332	0.026483	0.0247901	0.0323235	0.0299755	26	28	28
ENSG00000112234.4	FBXL4	1.85774	0.149078	0.0632061	0.0685061	0.00225098	0.0262304	0.0276301	0.026393	1	1	1
ENSG00000111678.6	C12orf57	-1.85687	-0.0247177	0.0633299	0.0686359	0.0923683	0.151222	4.49423e-08	1.83193e-07	28	28	28
ENSG00000170837.2	GPR27	1.85537	0.0390323	0.0635435	0.0688597	0.0356302	0.0945559	2.06526e-05	5.11608e-05	8	8	8
ENSG00000139714.8	MORN3	-1.85485	-0.0848551	0.0636179	0.0689376	0.00819336	0.0204763	0.0520008	0.0443126	3	3	3
ENSG00000073578.12	SDHA	-1.85428	-0.0409423	0.0636987	0.0690223	0.0282497	0.0494003	0.00236009	0.00339837	20	21	21
ENSG00000139636.11	LMBR1L	1.85388	0.0352268	0.0637558	0.0690821	0.0502958	0.108184	4.84871e-06	1.36366e-05	13	13	13
ENSG00000102760.12	RGCC	-1.85118	-0.0142594	0.0641434	0.0694881	0.180218	0.0796209	9.97036e-05	0.000213078	75	84	84
ENSG00000198168.4	SVIP	1.84969	0.0312334	0.0643587	0.0697136	0.0552278	0.13827	1.87339e-07	6.86007e-07	8	8	8
ENSG00000155393.8	HEATR3	-1.84886	-0.0226914	0.064478	0.0698385	0.107607	0.22032	1.5885e-11	1.06728e-10	31	31	31
ENSG00000123219.8	CENPK	-1.848	-0.0516075	0.0646028	0.0699692	0.0203015	0.0233708	0.0377593	0.0341949	36	36	36
ENSG00000107105.10	ELAVL2	-1.84667	-0.0332761	0.0647943	0.0701697	0.0570024	0.0399972	0.0063451	0.00778515	36	37	37
ENSG00000164465.14	DCBLD1	1.84584	0.0365909	0.0649156	0.0702968	0.0426558	0.114108	2.57144e-06	7.57552e-06	13	15	15
ENSG00000197894.6	ADH5	-1.84505	-0.0224829	0.0650309	0.0704174	0.0747944	0.0527644	0.00165906	0.0025285	65	66	66
ENSG00000162738.5	VANGL2	1.84359	0.0169278	0.0652429	0.0706394	0.280957	0.0975803	1.49901e-05	3.81838e-05	112	123	123
ENSG00000008394.8	MGST1	1.84125	0.00648403	0.0655848	0.0709973	0.565325	0.173893	3.53431e-09	1.75219e-08	193	204	204
ENSG00000069493.10	CLEC2D	-1.84125	-0.0244899	0.0655855	0.070998	0.0808594	0.0323901	0.0142323	0.0152771	44	49	49
ENSG00000158270.10	COLEC12	-1.84091	-0.0225436	0.0656354	0.0710502	0.106568	0.0646949	0.000476289	0.000848239	48	54	54
ENSG00000146094.9	DOK3	-1.84008	-0.0439038	0.0657568	0.0711773	0.0527198	0.0998954	1.17244e-05	3.06285e-05	14	15	15
ENSG00000136240.5	KDELR2	1.83839	0.067446	0.0660049	0.0714369	0.0113753	0.0290809	0.0202988	0.0204213	8	9	9
ENSG00000254521.2	SIGLEC12	-1.83828	-0.0186201	0.0660208	0.0714536	0.161537	0.299799	7.31559e-16	8.6732e-15	25	25	25
ENSG00000101639.14	CEP192	-1.83738	-0.0102902	0.0661537	0.0715926	0.588655	0.499614	2.5403e-29	1.54987e-27	121	151	151
ENSG00000125848.9	FLRT3	1.83629	0.0384055	0.066314	0.0717604	0.0440843	0.0247027	0.0326334	0.0301963	43	47	47
ENSG00000166573.4	GALR1	-1.8357	-0.0273214	0.0664026	0.071853	0.0725331	0.08134	8.32281e-05	0.00018021	33	35	35
ENSG00000130312.2	MRPL34	1.83567	0.0197022	0.0664068	0.0718574	0.161941	0.290059	2.63128e-15	2.92745e-14	23	23	23
ENSG00000205106.2	CTD-2210P24.4	-1.83538	-0.0391165	0.0664496	0.0719022	0.0562324	0.0547399	0.00134915	0.00212378	33	37	37
ENSG00000196963.2	PCDHB16	-1.8351	-0.0175652	0.0664912	0.0719457	0.213887	0.25129	3.65579e-13	3.12868e-12	64	67	67
ENSG00000196262.9	PPIA	-1.83502	-0.0202767	0.0665024	0.0719574	0.119887	0.129281	4.99588e-07	1.6803e-06	28	28	28
ENSG00000079150.13	FKBP7	1.83242	0.0449141	0.0668889	0.0723617	0.0305922	0.0385321	0.00740809	0.00886791	14	17	17
ENSG00000136011.10	STAB2	-1.83149	-0.0247166	0.0670271	0.0725063	0.102985	0.0865856	4.7921e-05	0.000110262	41	46	46
ENSG00000240053.8	LY6G5B	-1.82921	-0.04463	0.0673677	0.0728625	0.0357103	0.0271724	0.0249459	0.0242827	25	32	32
ENSG00000184208.10	C22orf46	1.82869	0.460991	0.0674462	0.0729446	0.000354972	0.021072	0.0486681	0.0419738	3	3	3
ENSG00000215790.2	SLC35E2	-1.82508	-0.0318364	0.0679894	0.0735125	0.0616797	0.159873	1.71481e-08	7.53382e-08	10	10	10
ENSG00000122741.11	DCAF10	-1.82449	-0.0161626	0.0680786	0.0736058	0.17477	0.0396077	0.00661168	0.00807035	97	101	101
ENSG00000085721.8	RRN3	-1.82379	-0.0484371	0.0681832	0.0737152	0.0242992	0.0463152	0.00326226	0.00447431	15	18	18
ENSG00000099949.14	LZTR1	1.82313	0.028959	0.068284	0.0738206	0.0663267	0.146941	7.21806e-08	2.82941e-07	9	9	9
ENSG00000121691.4	CAT	1.82255	0.0240122	0.068371	0.0739115	0.0856305	0.14458	9.3661e-08	3.59687e-07	21	21	21
ENSG00000158411.6	MITD1	1.82237	0.0308771	0.0683982	0.0739399	0.0631234	0.102754	8.65211e-06	2.31623e-05	13	14	14
ENSG00000135423.8	GLS2	1.8176	0.0292216	0.0691256	0.0747001	0.0718728	0.0429203	0.00466191	0.0060496	31	34	34
ENSG00000119673.10	ACOT2	1.81641	0.019667	0.0693075	0.0748901	0.148645	0.222277	1.25692e-11	8.59772e-11	27	30	30
ENSG00000103599.15	IQCH	1.81303	0.058165	0.0698264	0.0754323	0.0176576	0.0248637	0.0320646	0.0297573	10	10	10
ENSG00000146574.11	CCZ1B	-1.81292	-0.024467	0.0698437	0.0754503	0.0937612	0.157306	2.28446e-08	9.88722e-08	43	48	48
ENSG00000168229.3	PTGDR	1.81184	0.0709638	0.0700112	0.0756253	0.0133833	0.0279186	0.0230111	0.0227566	11	12	12
ENSG00000143776.14	CDC42BPA	-1.80943	-0.0326321	0.0703836	0.0760142	0.0519615	0.101534	9.85106e-06	2.60767e-05	49	51	51
ENSG00000178802.13	MPI	-1.80634	-0.0252218	0.0708653	0.0765171	0.0813348	0.066199	0.00040695	0.000745457	28	32	32
ENSG00000100312.6	ACR	1.80432	0.0192948	0.0711805	0.0768463	0.090523	0.042864	0.00468966	0.00607978	45	60	60
ENSG00000124587.9	PEX6	1.80136	0.0113578	0.071646	0.0773321	0.41855	0.601634	2.01725e-38	3.81533e-36	26	26	26
ENSG00000132139.8	GAS2L2	1.80125	0.450107	0.0716638	0.0773507	0.00038674	0.0646171	0.000480177	0.000853556	2	2	2
ENSG00000120322.2	PCDHB8	1.79637	0.0169811	0.0724353	0.0781558	0.213718	0.266545	5.4033e-14	5.17445e-13	51	55	55
ENSG00000110060.4	PUS3	1.79444	0.0460697	0.0727434	0.0784773	0.0241748	0.0510365	0.0019882	0.00293665	10	11	11
ENSG00000196126.6	HLA-DRB1	-1.79151	-0.012554	0.0732123	0.0789664	0.371513	0.624599	8.65395e-41	2.72794e-38	77	80	80
ENSG00000151062.10	CACNA2D4	-1.79142	-0.0312556	0.0732258	0.0789804	0.0655466	0.0236125	0.0367706	0.0334678	44	45	45
ENSG00000184465.11	WDR27	-1.79121	-0.0260283	0.0732604	0.0790165	0.07866	0.0909432	3.02603e-05	7.2218e-05	29	31	31
ENSG00000145391.9	SETD7	1.79004	0.797399	0.0734468	0.079211	8.21446e-05	0.0192885	0.0593816	0.0495309	1	1	1
ENSG00000119328.7	FAM206A	1.78987	0.0236483	0.0734743	0.0792397	0.0987878	0.124278	8.59493e-07	2.7506e-06	41	41	41
ENSG00000197147.8	LRRC8B	1.78787	0.0333022	0.0737975	0.0795766	0.045018	0.0995368	1.21796e-05	3.17115e-05	13	13	13
ENSG00000159592.6	GPBP1L1	1.78779	0.0392424	0.0738094	0.0795891	0.033317	0.0290351	0.020399	0.0205167	21	22	22
ENSG00000141580.11	WDR45B	1.78764	0.0282138	0.0738344	0.0796151	0.0583044	0.106252	5.96001e-06	1.64923e-05	20	23	23
ENSG00000125895.5	TMEM74B	1.78662	0.0318634	0.0739995	0.0797873	0.0539181	0.0472877	0.00294561	0.00410277	24	27	27
ENSG00000137513.5	NARS2	1.78638	0.0591077	0.0740374	0.0798268	0.0190598	0.0511556	0.00196355	0.00290963	8	8	8
ENSG00000141140.12	MYO19	1.78601	0.0279211	0.0740974	0.0798894	0.0638918	0.106933	5.54188e-06	1.54028e-05	32	34	34
ENSG00000167615.12	LENG8	1.78418	0.0795338	0.0743948	0.0801994	0.00891249	0.0225218	0.0414564	0.0368288	7	7	7
ENSG00000224383.3	C17orf72	1.78243	0.0201653	0.0746787	0.0804953	0.11446	0.147739	6.60939e-08	2.59889e-07	32	40	40
ENSG00000117533.10	VAMP4	-1.78223	-0.0659259	0.0747124	0.0805305	0.0140588	0.0986473	1.33858e-05	3.43518e-05	12	14	14
ENSG00000127337.2	YEATS4	1.78195	0.0128322	0.0747578	0.0805778	0.273518	0.333803	7.30268e-18	1.10495e-16	55	58	58
ENSG00000099994.10	SUSD2	-1.78043	-0.0319733	0.0750053	0.0808358	0.0635638	0.054138	0.00143687	0.00223325	34	37	37
ENSG00000141452.5	C18orf8	-1.7802	-0.0139803	0.075043	0.0808751	0.368002	0.193081	3.91647e-10	2.20459e-09	99	120	120
ENSG00000242485.1	MRPL20	-1.77856	-0.0375787	0.0753122	0.0811556	0.0256685	0.0672059	0.000366257	0.000680807	5	6	6
ENSG00000114395.6	CYB561D2	-1.77716	-0.0289858	0.0755426	0.0813957	0.0816239	0.126098	7.05706e-07	2.30326e-06	13	14	14
ENSG00000170876.7	TMEM43	1.77706	0.0551637	0.0755587	0.0814125	0.0164136	0.0197955	0.0561049	0.0472887	13	13	13
ENSG00000089351.10	GRAMD1A	-1.77608	-0.0644419	0.0757192	0.0815797	0.0169399	0.0227365	0.0404874	0.0361976	18	18	18
ENSG00000127364.2	TAS2R4	-1.77598	-0.0441482	0.0757359	0.0815971	0.0277569	0.0409208	0.00575567	0.00720211	12	13	13
ENSG00000163596.12	ICA1L	-1.77578	-0.614097	0.0757698	0.0816324	0.000121824	0.0354056	0.0103202	0.0117303	2	2	2
ENSG00000173327.3	MAP3K11	-1.77467	-0.0255965	0.075952	0.0818222	0.0752004	0.110824	3.65606e-06	1.04851e-05	23	27	27
ENSG00000037474.10	NSUN2	-1.77314	-0.0195162	0.076205	0.0820858	0.13587	0.172605	4.08993e-09	2.00661e-08	34	35	35
ENSG00000112039.3	FANCE	1.77309	0.482967	0.0762137	0.0820949	0.000315876	0.0314574	0.0157258	0.0165746	1	1	1
ENSG00000160781.11	PAQR6	-1.77267	-0.0248025	0.076284	0.0821681	0.078246	0.102263	9.11538e-06	2.42993e-05	15	15	15
ENSG00000138459.4	SLC35A5	-1.77186	-0.0234988	0.0764181	0.0823078	0.0710309	0.0202725	0.0531954	0.0451475	41	46	46
ENSG00000168490.9	PHYHIP	-1.77119	-0.0437561	0.0765284	0.0824227	0.0265299	0.0507144	0.00205643	0.00301974	11	11	11
ENSG00000167178.11	ISLR2	1.7709	0.0197215	0.0765771	0.0824734	0.0992373	0.0988386	1.31167e-05	3.37758e-05	37	41	41
ENSG00000136636.8	KCTD3	-1.76999	-0.0312126	0.0767294	0.082632	0.0607059	0.0609768	0.000702656	0.00119519	39	40	40
ENSG00000111832.8	RWDD1	1.76847	0.0570908	0.0769832	0.0828963	0.0148703	0.0221074	0.0433963	0.038229	11	11	11
ENSG00000153048.6	CARHSP1	1.76633	0.0243973	0.07734	0.0832679	0.0773836	0.111602	3.36391e-06	9.72834e-06	29	31	31
ENSG00000170615.10	SLC26A5	-1.76592	-0.0211314	0.0774091	0.0833398	0.130713	0.0799439	9.63783e-05	0.000206205	56	58	58
ENSG00000111834.8	RSPH4A	-1.76421	-0.0362776	0.0776962	0.0836387	0.0393645	0.0476121	0.00284702	0.00398278	30	31	31
ENSG00000183889.8	AC138969.4	-1.7634	-0.0243288	0.0778336	0.0837818	0.0744191	0.0833834	6.71356e-05	0.000149034	29	33	33
ENSG00000119326.10	CTNNAL1	-1.76313	-0.0229595	0.077878	0.083828	0.0969403	0.170192	5.37404e-09	2.56996e-08	18	18	18
ENSG00000042753.7	AP2S1	1.76275	0.0666703	0.0779422	0.0838948	0.0131052	0.0279031	0.0230496	0.0227887	6	6	6
ENSG00000146918.15	NCAPG2	-1.76136	-0.0485758	0.0781777	0.08414	0.0253133	0.0326809	0.0137968	0.0148687	27	40	40
ENSG00000100033.12	PRODH	-1.76102	-0.0285323	0.0782356	0.0842003	0.0650049	0.126043	7.09958e-07	2.31514e-06	14	15	15
ENSG00000164002.7	EXO5	-1.75993	-0.0596113	0.0784198	0.0843919	0.0894364	0.0349696	0.01081	0.0121954	48	53	53
ENSG00000103550.9	KNOP1	-1.75914	-0.0142983	0.0785545	0.0845321	0.284477	0.461591	2.1482e-26	9.90974e-25	21	21	21
ENSG00000108187.11	PBLD	1.75873	0.0337963	0.0786227	0.0846031	0.0527309	0.0247808	0.0323562	0.0299944	30	35	35
ENSG00000105856.9	HBP1	-1.75544	-0.0181904	0.0791835	0.0851867	0.160137	0.0729174	0.000201415	0.000397648	64	72	72
ENSG00000203668.1	CHML	1.75486	0.0315174	0.0792835	0.0852907	0.0445799	0.116351	2.02077e-06	6.04745e-06	16	16	16
ENSG00000162836.7	ACP6	-1.75469	-0.0132581	0.0793128	0.0853211	0.311081	0.39529	9.54294e-22	2.42269e-20	24	25	25
ENSG00000198208.7	RPS6KL1	1.754	0.0188827	0.0794299	0.085443	0.139886	0.115787	2.14711e-06	6.41033e-06	40	41	41
ENSG00000156239.7	N6AMT1	1.75137	0.0230192	0.0798817	0.0859129	0.0912021	0.0391652	0.00692825	0.0084119	46	52	52
ENSG00000140043.7	PTGR2	1.75105	0.0158128	0.079937	0.0859705	0.205027	0.3057	3.34086e-16	4.1846e-15	31	32	32
ENSG00000176472.6	ZNF575	-1.75081	-0.0161104	0.0799778	0.086013	0.196074	0.247457	5.87655e-13	4.82196e-12	32	34	34
ENSG00000204444.6	APOM	1.74887	0.0473296	0.0803135	0.0863621	0.0199543	0.0225853	0.0411674	0.0366151	21	24	24
ENSG00000184599.9	FAM19A3	1.74865	0.0423676	0.0803513	0.0864014	0.023786	0.0395935	0.00662159	0.00807984	10	10	10
ENSG00000153898.8	MCOLN2	1.74811	0.0205257	0.0804443	0.0864981	0.115032	0.129959	4.64102e-07	1.57167e-06	34	35	35
ENSG00000205571.8	SMN2	-1.74806	-0.0217248	0.0804538	0.086508	0.154253	0.134581	2.80471e-07	9.96186e-07	24	33	33
ENSG00000142065.9	ZFP14	-1.74736	-0.0384864	0.0805754	0.0866344	0.039724	0.0314055	0.0158135	0.0166392	17	17	17
ENSG00000122729.14	ACO1	-1.74482	-0.0316274	0.0810167	0.0870933	0.0518265	0.0303316	0.0177438	0.0183036	36	37	37
ENSG00000114302.11	PRKAR2A	1.74322	0.0353827	0.0812952	0.0873829	0.0394647	0.0457851	0.00344907	0.00468467	22	22	22
ENSG00000175489.9	LRRC25	1.742	0.0116006	0.0815077	0.0876038	0.345922	0.0526065	0.00168673	0.00256036	109	109	109
ENSG00000164659.10	KIAA1324L	-1.74171	-0.0243298	0.0815588	0.0876568	0.0764088	0.0357377	0.00996243	0.0113783	38	41	41
ENSG00000159111.8	MRPL10	-1.74042	-0.0357204	0.0817846	0.0878916	0.042259	0.0463153	0.00326225	0.00447431	12	12	12
ENSG00000152229.14	PSTPIP2	1.74036	0.0257879	0.0817957	0.0879031	0.0643689	0.0266362	0.0264392	0.0254417	39	41	41
ENSG00000148483.7	TMEM236	-1.73955	-0.0279919	0.0819388	0.0880519	0.0660674	0.0776985	0.000122001	0.000255002	67	68	68
ENSG00000164338.5	UTP15	1.73932	0.051215	0.0819792	0.0880938	0.0192304	0.0330822	0.0132179	0.0143933	18	18	18
ENSG00000187492.4	CDHR4	1.7385	0.041884	0.082123	0.0882433	0.0387558	0.0792986	0.000103137	0.000219177	8	10	10
ENSG00000146555.14	SDK1	-1.73798	-0.029121	0.0822142	0.0883381	0.055962	0.101584	9.79844e-06	2.59738e-05	21	23	23
ENSG00000244693.1	CTAGE8	-1.73707	-0.0240627	0.082375	0.0885052	0.0932901	0.105994	6.12589e-06	1.68895e-05	29	34	34
ENSG00000005955.8	GGNBP2	-1.73329	-0.0351479	0.0830444	0.0892007	0.0429217	0.0915008	2.85292e-05	6.85624e-05	15	15	15
ENSG00000172346.10	CSDC2	-1.73242	-0.21419	0.0831985	0.0893608	0.00107588	0.0214329	0.0467585	0.0405952	3	3	3
ENSG00000105519.8	CAPS	-1.73187	-0.0366652	0.0832967	0.0894628	0.0347711	0.0287796	0.0209688	0.0210115	22	23	23
ENSG00000124713.5	GNMT	-1.73101	-0.0306439	0.0834507	0.0896227	0.0453323	0.0897371	3.43703e-05	8.12577e-05	22	22	22
ENSG00000269620.1	AL590560.1	1.73056	0.020081	0.0835302	0.0897053	0.154739	0.0322684	0.0144185	0.0154201	65	71	71
ENSG00000185033.10	SEMA4B	1.72837	0.0354535	0.0839227	0.0901131	0.0495825	0.0480221	0.00272714	0.00383921	28	28	28
ENSG00000166527.3	CLEC4D	1.72799	0.0361285	0.08399	0.0901829	0.035734	0.0552308	0.0012816	0.00202841	14	15	15
ENSG00000175985.8	PLEKHD1	-1.72795	-0.0384829	0.0839968	0.0901899	0.0341582	0.0372065	0.00852457	0.00999682	18	18	18
ENSG00000183576.8	SETD3	-1.72779	-0.0307686	0.0840257	0.09022	0.0481576	0.0326692	0.0138139	0.0148829	32	33	33
ENSG00000099308.6	MAST3	-1.71977	-0.0241653	0.0854737	0.0917234	0.0776928	0.0299629	0.0184608	0.0189092	54	56	56
ENSG00000138814.12	PPP3CA	-1.71843	-0.0342358	0.085719	0.091978	0.0446782	0.0409326	0.00574853	0.00719555	32	33	33
ENSG00000163508.8	EOMES	-1.71835	-0.0543926	0.0857335	0.091993	0.0125894	0.0506004	0.00208114	0.00304775	1	1	1
ENSG00000234545.3	FAM133B	1.71583	0.390825	0.0861934	0.0924703	0.000382456	0.0281191	0.0225179	0.0223448	3	3	3
ENSG00000124593.10	PRICKLE4	1.71478	0.0172408	0.0863855	0.0926696	0.150501	0.160288	1.63711e-08	7.24293e-08	65	67	67
ENSG00000053108.12	FSTL4	-1.71478	-0.0271576	0.0863861	0.0926702	0.0767705	0.140654	1.44237e-07	5.35476e-07	12	13	13
ENSG00000204681.6	GABBR1	-1.71417	-0.0198814	0.0864976	0.0927859	0.0131514	0.0206371	0.0510784	0.0436445	28	36	36
ENSG00000005379.11	BZRAP1	1.71325	0.0539929	0.086667	0.0929617	0.0158998	0.0226403	0.0409184	0.0364622	11	12	12
ENSG00000136371.5	MTHFS	1.71235	0.0147769	0.0868329	0.0931338	0.213485	0.283881	5.87454e-15	6.29508e-14	54	55	55
ENSG00000169762.12	TAPT1	-1.71208	-0.0244408	0.0868815	0.0931843	0.08606	0.0267544	0.0261021	0.0251879	50	51	51
ENSG00000169599.8	NFU1	-1.7111	-0.0281792	0.0870627	0.0933722	0.0550235	0.0596209	0.000809698	0.00135584	16	16	16
ENSG00000180834.3	MAP6D1	1.71014	0.026248	0.0872398	0.093556	0.0739392	0.0407716	0.00584703	0.0072803	44	45	45
ENSG00000204520.8	MICA	-1.70848	-0.0106118	0.087547	0.0938746	0.476078	0.614109	1.08647e-39	2.28322e-37	72	73	73
ENSG00000114405.6	C3orf14	-1.70738	-0.0343219	0.0877516	0.0940867	0.0356603	0.0705815	0.000257244	0.00049571	20	20	20
ENSG00000132773.7	TOE1	1.7071	0.649695	0.0878026	0.0941397	8.15542e-05	0.0255015	0.0299104	0.0281308	1	1	1
ENSG00000138385.11	SSB	-1.70297	-0.0456056	0.0885733	0.0949388	0.0300502	0.0660952	0.000411391	0.000752135	9	11	11
ENSG00000241973.6	PI4KA	-1.70206	-0.0339224	0.0887447	0.0951165	0.0448232	0.0632479	0.000554109	0.000966802	13	20	20
ENSG00000177556.7	ATOX1	1.70175	0.0373226	0.0888013	0.0951753	0.0267641	0.0400854	0.00628632	0.00773102	13	13	13
ENSG00000140044.8	JDP2	1.69979	0.0286644	0.0891706	0.0955581	0.0628015	0.0299328	0.0185206	0.0189448	28	31	31
ENSG00000104472.5	CHRAC1	1.69818	0.0156439	0.0894747	0.0958733	0.163314	0.196316	2.69031e-10	1.54896e-09	34	38	38
ENSG00000106346.7	USP42	-1.69745	-0.323249	0.0896118	0.0960154	0.000405353	0.0602612	0.000757253	0.00127707	2	2	2
ENSG00000175220.7	ARHGAP1	1.69553	0.0467414	0.0899757	0.0963926	0.022804	0.0722718	0.000215509	0.00042195	2	2	2
ENSG00000140416.15	TPM1	1.69448	0.0379352	0.0901735	0.0965975	0.0373572	0.0534088	0.00155084	0.00238373	20	20	20
ENSG00000185024.11	BRF1	1.69443	0.0670706	0.0901833	0.0966076	0.0110319	0.0329346	0.0134279	0.0145738	6	6	6
ENSG00000092445.7	TYRO3	-1.69373	-0.0495988	0.0903158	0.096745	0.021405	0.024688	0.0326858	0.0302374	6	6	6
ENSG00000128383.8	APOBEC3A	-1.69088	-0.0253037	0.0908594	0.0973082	0.05769	0.0292896	0.0198475	0.0200634	41	43	43
ENSG00000005073.5	HOXA11	-1.69081	-0.230479	0.0908725	0.0973217	0.000844859	0.0273205	0.0245491	0.023996	4	4	4
ENSG00000136883.8	KIF12	-1.69024	-0.0377079	0.0909828	0.0974361	0.028448	0.0365176	0.00917073	0.0106086	23	24	24
ENSG00000157895.7	C12orf43	-1.69017	-0.0242853	0.0909949	0.0974486	0.106716	0.206579	8.10144e-11	4.98298e-10	14	14	14
ENSG00000099968.13	BCL2L13	-1.68962	-0.57641	0.0910999	0.0975573	0.000126774	0.0347285	0.0110909	0.0124713	2	2	2
ENSG00000105372.2	RPS19	1.68923	0.0291949	0.0911747	0.0976348	0.0496844	0.0222282	0.042821	0.0377897	30	34	34
ENSG00000105202.3	FBL	1.68873	0.0582861	0.0912704	0.0977339	0.0138104	0.0540783	0.00144588	0.00224336	5	6	6
ENSG00000100429.13	HDAC10	-1.68566	-0.0723019	0.0918615	0.0983462	0.00904386	0.0219165	0.0443214	0.0388664	9	10	10
ENSG00000204428.8	LY6G5C	-1.68469	-0.0193538	0.0920479	0.0985392	0.165375	0.257972	1.58962e-13	1.42489e-12	46	54	54
ENSG00000198734.6	F5	1.68353	0.0460285	0.0922731	0.0987724	0.0202653	0.0277227	0.0235036	0.0231649	20	22	22
ENSG00000143196.4	DPT	-1.68147	-0.0412122	0.0926714	0.0991849	0.030402	0.0478433	0.00277876	0.00389738	23	29	29
ENSG00000163126.10	ANKRD23	-1.68084	-0.0461228	0.0927931	0.0993109	0.0333212	0.0757099	0.000150303	0.000306827	12	13	13
ENSG00000152689.13	RASGRP3	1.68069	0.031925	0.0928241	0.099343	0.0546437	0.104105	7.49265e-06	2.03026e-05	17	18	18
ENSG00000148950.5	IMMP1L	-1.68023	-0.0304737	0.0929134	0.0994354	0.0467809	0.0333656	0.0128242	0.0140471	27	29	29
ENSG00000120324.4	PCDHB10	-1.67973	-0.0903056	0.0930104	0.0995358	0.00629812	0.0331635	0.0131037	0.0142887	6	7	7
ENSG00000171723.11	GPHN	-1.67878	-0.0496226	0.0931958	0.0997278	0.017724	0.0265356	0.0267293	0.0256817	18	19	19
ENSG00000106868.12	SUSD1	-1.67818	-0.0147621	0.0933121	0.0998482	0.236342	0.29448	1.47475e-15	1.68028e-14	36	38	38
ENSG00000136244.7	IL6	-1.67646	-0.347565	0.0936487	0.100197	0.000336688	0.0451335	0.00369354	0.00495973	1	1	1
ENSG00000072756.12	TRNT1	1.67434	0.0297952	0.0940646	0.100627	0.0512543	0.111465	3.41374e-06	9.83485e-06	21	22	22
ENSG00000140521.7	POLG	1.67412	0.0322307	0.0941076	0.100672	0.0414864	0.0770291	0.00013088	0.000269945	12	13	13
ENSG00000114923.12	SLC4A3	-1.67402	-0.0467307	0.0941271	0.100692	0.0185747	0.0203203	0.0529122	0.0449251	15	16	16
ENSG00000119509.8	INVS	1.67298	0.0189008	0.0943311	0.100903	0.160213	0.253887	2.64705e-13	2.30714e-12	33	33	33
ENSG00000204305.9	AGER	-1.66952	-0.075566	0.0950149	0.10161	0.00780103	0.0400848	0.0062867	0.00773102	2	2	2
ENSG00000127328.17	RAB3IP	-1.66897	-0.0281068	0.0951227	0.101722	0.063774	0.0911799	2.95132e-05	7.06579e-05	31	32	32
ENSG00000185418.11	TARSL2	1.66837	0.0264885	0.0952424	0.101846	0.0617759	0.0481357	0.00269483	0.00380363	39	40	40
ENSG00000164307.8	ERAP1	-1.66805	-0.0145752	0.0953049	0.10191	0.271986	0.347564	1.06055e-18	1.77511e-17	38	39	39
ENSG00000155275.14	TRMT44	1.66774	0.00977746	0.0953678	0.101975	0.541219	0.290266	2.5609e-15	2.86601e-14	138	175	175
ENSG00000175305.12	CCNE2	-1.66747	-0.0179599	0.0954214	0.102031	0.142581	0.119043	1.51255e-06	4.62907e-06	62	64	64
ENSG00000173960.8	UBXN2A	1.66652	0.0338101	0.0956104	0.102226	0.0433621	0.117237	1.8372e-06	5.56411e-06	14	14	14
ENSG00000117281.11	CD160	-1.66526	-0.055441	0.0958617	0.102486	0.0152205	0.0222051	0.0429305	0.0378451	6	10	10
ENSG00000184117.7	NIPSNAP1	1.66344	0.035872	0.0962254	0.102862	0.0352138	0.0421772	0.00504154	0.00644932	25	25	25
ENSG00000018408.10	WWTR1	-1.66322	-0.0344451	0.0962684	0.102907	0.0381651	0.0637469	0.000525934	0.000924036	27	27	27
ENSG00000113790.6	EHHADH	1.66201	0.0260224	0.0965103	0.103157	0.0611704	0.0283006	0.0220808	0.0219976	44	47	47
ENSG00000175691.8	ZNF77	1.66101	0.0179741	0.0967118	0.103365	0.16034	0.18017	1.72938e-09	8.90029e-09	42	44	44
ENSG00000222014.4	RAB6C	1.66012	0.0236891	0.0968902	0.10355	0.0657645	0.0226012	0.0410951	0.0365594	47	60	60
ENSG00000115840.9	SLC25A12	1.65941	0.0379412	0.0970339	0.103698	0.0407465	0.0516069	0.00187287	0.00279798	30	31	31
ENSG00000142102.11	ATHL1	1.65921	0.0163018	0.097073	0.103739	0.152246	0.30481	3.76153e-16	4.64991e-15	13	13	13
ENSG00000155066.11	PROM2	-1.65584	-0.0281568	0.0977549	0.104444	0.0526522	0.106643	5.71595e-06	1.5875e-05	10	10	10
ENSG00000170425.3	ADORA2B	-1.65409	-0.0162327	0.0981101	0.104811	0.157817	0.262228	9.31665e-14	8.61665e-13	20	20	20
ENSG00000108064.6	TFAM	-1.65375	-0.0442929	0.0981786	0.104882	0.0269806	0.0222894	0.042533	0.0376079	37	41	41
ENSG00000162734.8	PEA15	-1.6526	-0.0275964	0.0984124	0.105123	0.0609322	0.0295313	0.019338	0.0196164	27	27	27
ENSG00000121207.7	LRAT	-1.65181	-0.0240483	0.0985742	0.105291	0.118956	0.0506122	0.00207857	0.00304635	77	79	79
ENSG00000117153.11	KLHL12	-1.64926	-0.0272873	0.0990944	0.105828	0.0503766	0.0657076	0.000428414	0.000779117	21	21	21
ENSG00000107742.8	SPOCK2	1.64924	0.023638	0.0990994	0.105833	0.0806025	0.114488	2.4687e-06	7.30128e-06	27	30	30
ENSG00000124098.9	FAM210B	1.648	0.0542998	0.0993535	0.106096	0.0164659	0.0216052	0.0458741	0.0399558	9	9	9
ENSG00000243955.1	GSTA1	1.64796	0.036599	0.0993617	0.106104	0.0344849	0.0654939	0.0004381	0.000792541	29	29	29
ENSG00000128487.12	SPECC1	1.6479	0.0314269	0.0993732	0.106116	0.0519778	0.0790243	0.000106151	0.000224699	20	24	24
ENSG00000100441.5	KHNYN	1.64764	0.0229454	0.0994271	0.106172	0.0952936	0.121521	1.15784e-06	3.61367e-06	29	29	29
ENSG00000165621.4	OXGR1	1.64749	0.033368	0.0994567	0.106202	0.039262	0.0821674	7.62952e-05	0.000167112	12	12	12
ENSG00000151366.8	NDUFC2	-1.64613	-0.0436032	0.0997376	0.106493	0.0265603	0.019237	0.0597256	0.049763	19	20	20
ENSG00000188157.9	AGRN	1.6452	0.0339535	0.0999281	0.106689	0.041382	0.0882608	4.01633e-05	9.40134e-05	9	9	9
ENSG00000167614.9	TTYH1	1.64506	0.0643183	0.0999573	0.10672	0.0108431	0.0359527	0.00973747	0.0111787	3	3	3
ENSG00000109576.9	AADAT	-1.64441	-0.0222009	0.100092	0.106859	0.0953732	0.149939	5.18137e-08	2.08951e-07	21	21	21
ENSG00000101363.8	MANBAL	1.64407	0.0182728	0.100162	0.106931	0.123792	0.111432	3.42579e-06	9.85456e-06	34	34	34
ENSG00000171357.5	LURAP1	-1.64232	-0.0141387	0.100524	0.107305	0.178317	0.243026	1.01434e-12	8.09482e-12	28	32	32
ENSG00000161996.13	WDR90	-1.64226	-0.0292708	0.100536	0.107317	0.0566783	0.130337	4.45367e-07	1.51774e-06	14	15	15
ENSG00000167625.6	ZNF526	-1.64121	-0.0175811	0.100754	0.107542	0.180503	0.0846282	5.88925e-05	0.000132682	99	104	104
ENSG00000187912.7	CLEC17A	1.64047	0.0608434	0.100907	0.107701	0.0116702	0.0434402	0.00441362	0.00577296	10	11	11
ENSG00000166183.11	ASPG	-1.64024	-0.0183003	0.100955	0.10775	0.16209	0.0644852	0.000486852	0.000864607	69	82	82
ENSG00000171649.7	ZIK1	-1.63922	-0.0296636	0.101168	0.10797	0.0518438	0.0287329	0.0210744	0.0211063	33	35	35
ENSG00000149922.6	TBX6	1.63915	0.0409827	0.101182	0.107984	0.0253152	0.0309462	0.0166113	0.0173286	12	12	12
ENSG00000185133.9	INPP5J	-1.63786	-0.057309	0.101451	0.108262	0.0177145	0.0215355	0.0462299	0.0402286	11	15	15
ENSG00000158296.9	SLC13A3	-1.63746	-0.0341962	0.101534	0.108348	0.0414046	0.0495453	0.0023245	0.00335351	23	24	24
ENSG00000112425.9	EPM2A	1.63733	0.0189013	0.101561	0.108376	0.121938	0.047638	0.0028393	0.00397491	68	69	69
ENSG00000244291.1	C7orf13	1.63608	0.0412946	0.101822	0.108645	0.024895	0.0448566	0.00380265	0.00508638	16	16	16
ENSG00000164182.6	NDUFAF2	1.6353	0.0170183	0.101985	0.108814	0.156898	0.10911	4.39186e-06	1.24256e-05	42	43	43
ENSG00000139725.3	RHOF	-1.63524	-0.0569001	0.101998	0.108827	0.0127175	0.0315683	0.0155401	0.0164108	7	7	7
ENSG00000130876.7	SLC7A10	1.6346	0.0413651	0.102132	0.108966	0.0265484	0.0346891	0.0111375	0.0125098	15	15	15
ENSG00000186854.6	TRABD2A	-1.63457	-0.0193745	0.102139	0.108972	0.0959621	0.0723412	0.000213948	0.000419544	27	27	27
ENSG00000118690.8	ARMC2	1.63231	0.026907	0.102615	0.109463	0.0545329	0.0571501	0.00104846	0.00170435	20	21	21
ENSG00000174837.10	EMR1	1.6298	0.070154	0.103145	0.11001	0.00893778	0.0248864	0.0319853	0.0297128	5	5	5
ENSG00000175470.14	PPP2R2D	1.62961	0.0268563	0.103184	0.110051	0.0633386	0.0772224	0.000128252	0.000265683	30	36	36
ENSG00000165948.6	IFI27L1	-1.62929	-0.0375527	0.103251	0.110121	0.0315794	0.0339449	0.012056	0.013358	17	17	17
ENSG00000162623.11	TYW3	-1.62853	-0.0545637	0.103412	0.110287	0.0192945	0.0531243	0.00159772	0.00244882	11	12	12
ENSG00000256980.4	KHDC1L	-1.62626	-0.017744	0.103893	0.110783	0.240529	0.0841958	6.16348e-05	0.000138283	88	92	92
ENSG00000164251.4	F2RL1	-1.62523	-0.0329199	0.104114	0.111011	0.0397294	0.0866782	4.74559e-05	0.000109258	11	11	11
ENSG00000103549.17	RNF40	1.62414	0.038235	0.104345	0.111249	0.0375729	0.052566	0.0016939	0.00256711	14	14	14
ENSG00000087470.13	DNM1L	-1.62371	-0.0237888	0.104437	0.111344	0.0747471	0.0361381	0.00954762	0.0109808	51	52	52
ENSG00000119457.7	SLC46A2	1.62308	0.173634	0.104573	0.111484	0.00134002	0.027613	0.023784	0.0233494	2	2	2
ENSG00000005243.5	COPZ2	-1.62253	-0.0311648	0.10469	0.111605	0.0403502	0.080631	8.96667e-05	0.000192717	21	21	21
ENSG00000213760.6	ATP6V1G2	1.62193	0.0284691	0.104818	0.111736	0.0608574	0.117635	1.7601e-06	5.34772e-06	24	32	32
ENSG00000176971.2	FIBIN	-1.61977	-0.0566661	0.105281	0.112214	0.0135488	0.0364882	0.00919938	0.0106345	21	22	22
ENSG00000137338.4	PGBD1	1.61955	0.0329286	0.105329	0.112264	0.0509513	0.0454425	0.00357552	0.00482867	18	20	20
ENSG00000181885.14	CLDN7	1.61893	0.0173753	0.105463	0.112402	0.129406	0.181185	1.54007e-09	8.0243e-09	31	31	31
ENSG00000150681.5	RGS18	1.61861	0.0463056	0.105531	0.112473	0.023752	0.0195119	0.0579136	0.0485092	14	14	14
ENSG00000156232.6	WHAMM	1.61829	0.01572	0.105599	0.112543	0.177409	0.329801	1.27053e-17	1.87736e-16	8	8	8
ENSG00000006837.7	CDKL3	1.61821	0.344137	0.105618	0.112562	0.000359155	0.0207769	0.0502903	0.0430781	1	1	1
ENSG00000102858.8	MGRN1	1.61704	0.0184057	0.10587	0.112821	0.13531	0.269633	3.65281e-14	3.57966e-13	8	8	8
ENSG00000170423.8	KRT78	1.61643	0.0563016	0.106001	0.112957	0.0128525	0.035921	0.00977027	0.0111987	10	10	10
ENSG00000214253.4	FIS1	-1.61552	-0.0149204	0.106198	0.113159	0.317085	0.441103	6.69509e-25	2.53255e-23	31	31	31
ENSG00000186889.5	TMEM17	1.61479	0.0307806	0.106357	0.113324	0.0418225	0.0521419	0.00177081	0.00266765	10	10	10
ENSG00000134121.5	CHL1	-1.61327	-0.0341764	0.106686	0.113663	0.0372468	0.0775712	0.000123643	0.000257707	18	20	20
ENSG00000132932.12	ATP8A2	-1.61296	-0.017949	0.106754	0.113733	0.135049	0.144514	9.43418e-08	3.61934e-07	40	43	43
ENSG00000173264.9	GPR137	1.61287	0.029458	0.106772	0.113752	0.0565781	0.0353029	0.0104335	0.0118341	24	30	30
ENSG00000182606.10	TRAK1	1.61249	0.0209619	0.106856	0.113839	0.0918784	0.0542356	0.00142227	0.002214	46	52	52
ENSG00000147408.10	CSGALNACT1	1.61137	0.0516611	0.107099	0.114089	0.0152592	0.0398282	0.00645943	0.00790748	5	5	5
ENSG00000090382.2	LYZ	1.61118	0.0231188	0.107141	0.114132	0.0871167	0.175582	2.91708e-09	1.4654e-08	20	20	20
ENSG00000178882.9	FAM101A	1.61009	0.0259527	0.107378	0.114376	0.074349	0.133114	3.29136e-07	1.14854e-06	13	13	13
ENSG00000164241.9	C5orf63	-1.60869	-0.0419905	0.107683	0.114691	0.0214159	0.0475595	0.00286279	0.00400335	7	7	7
ENSG00000161180.6	CCDC116	1.60815	0.0325663	0.107803	0.114815	0.037102	0.0297639	0.0188601	0.01924	29	30	30
ENSG00000258289.3	CHURC1	1.60808	0.010193	0.107817	0.114829	0.448977	0.534865	3.07209e-32	2.47251e-30	76	76	76
ENSG00000167747.9	C19orf48	-1.6076	-0.0128997	0.107923	0.114938	0.238802	0.077301	0.000127198	0.000264369	93	96	96
ENSG00000172954.9	LCLAT1	-1.60669	-0.0261524	0.108122	0.115143	0.06572	0.107034	5.48273e-06	1.52496e-05	36	36	36
ENSG00000169062.10	UPF3A	1.60599	0.0216516	0.108276	0.115302	0.109208	0.170676	5.08816e-09	2.44001e-08	25	30	30
ENSG00000167077.8	MEI1	1.60508	0.0358177	0.108477	0.115509	0.0367172	0.0499009	0.00223944	0.00325187	10	13	13
ENSG00000145439.7	CBR4	1.60473	0.0302827	0.108553	0.115587	0.0468894	0.0652649	0.000448718	0.000805585	22	23	23
ENSG00000272047.1	GTF2H5	1.60326	0.844107	0.108878	0.115922	0.000102003	0.0512829	0.00193753	0.00287867	1	1	1
ENSG00000156253.2	RWDD2B	-1.60105	-0.0353458	0.109366	0.116425	0.0325336	0.0790961	0.000105354	0.000223261	8	9	9
ENSG00000213903.4	LTB4R	-1.59953	-0.0324506	0.109702	0.116771	0.0389041	0.044708	0.00386253	0.00514464	14	14	14
ENSG00000234465.6	PINLYP	1.59875	0.0316704	0.109876	0.11695	0.0421742	0.0436062	0.00433718	0.00568549	22	22	22
ENSG00000198015.8	MRPL42	1.59844	0.0156254	0.109945	0.117021	0.176571	0.257913	1.60143e-13	1.43208e-12	28	28	28
ENSG00000239713.3	APOBEC3G	1.59497	0.0208622	0.110718	0.117818	0.09666	0.159142	1.86095e-08	8.12866e-08	15	16	16
ENSG00000196743.4	GM2A	-1.59457	-0.0190842	0.110809	0.117911	0.110019	0.217864	2.12967e-11	1.41084e-10	14	14	14
ENSG00000148334.10	PTGES2	-1.59296	-0.0357915	0.111169	0.118281	0.0311501	0.0292645	0.0199013	0.0201017	25	36	36
ENSG00000154309.7	DISP1	1.59273	0.0283298	0.111221	0.118335	0.0474406	0.0725441	0.000209449	0.000411575	19	21	21
ENSG00000204385.6	SLC44A4	-1.59208	-3.28526	0.111366	0.118484	5.94144e-06	0.0259491	0.0284882	0.0270692	1	3	3
ENSG00000186522.10	2010-09-01	-1.59175	-0.0249579	0.11144	0.118561	0.0833181	0.0925852	2.544e-05	6.16475e-05	32	32	32
ENSG00000212124.2	TAS2R19	-1.59053	-0.025751	0.111715	0.118843	0.06402	0.0474397	0.00289899	0.00405248	26	29	29
ENSG00000164615.3	CAMLG	1.59043	0.0190362	0.111738	0.118868	0.112718	0.0987928	1.31806e-05	3.38942e-05	37	42	42
ENSG00000116791.9	CRYZ	-1.58976	-0.0108381	0.111889	0.119023	0.3579	0.503949	1.14103e-29	7.31558e-28	30	32	32
ENSG00000177595.13	PIDD	1.58958	0.0232395	0.11193	0.119065	0.0709907	0.137553	2.02643e-07	7.39902e-07	19	19	19
ENSG00000011485.10	PPP5C	1.58757	0.0394449	0.112383	0.119531	0.0241796	0.0908615	3.05226e-05	7.27982e-05	9	11	11
ENSG00000176531.6	PHLDB3	-1.58738	-0.0491916	0.112426	0.119576	0.0152952	0.0212554	0.0476873	0.041269	17	17	17
ENSG00000188163.6	FAM166A	-1.58588	-0.0465792	0.112767	0.119927	0.0216815	0.0704121	0.000261848	0.00050381	13	41	41
ENSG00000131196.13	NFATC1	-1.58583	-0.0434676	0.112777	0.119937	0.0278434	0.0319421	0.0149306	0.0158589	20	22	22
ENSG00000188833.5	ENTPD8	1.58583	0.503626	0.112778	0.119938	0.000162575	0.0380954	0.00775847	0.00922892	1	7	7
ENSG00000111850.6	SMIM8	1.58489	0.0175912	0.112992	0.120158	0.150789	0.214008	3.36835e-11	2.16449e-10	54	57	57
ENSG00000168803.10	ADAL	1.58389	0.0182653	0.113219	0.120392	0.145044	0.147358	6.89292e-08	2.70757e-07	41	44	44
ENSG00000125630.11	POLR1B	-1.58199	-0.0238245	0.113653	0.120838	0.0876656	0.14906	5.71042e-08	2.26899e-07	22	24	24
ENSG00000129534.9	MIS18BP1	1.58115	0.0248924	0.113844	0.121035	0.0765871	0.0897915	3.41734e-05	8.08934e-05	31	38	38
ENSG00000119723.11	COQ6	1.581	0.0423132	0.113879	0.121071	0.0205239	0.023104	0.0388827	0.0350111	15	15	15
ENSG00000105357.11	MYH14	1.57864	0.0477562	0.114419	0.121626	0.0183238	0.0591878	0.000847212	0.00140992	4	4	4
ENSG00000038002.4	AGA	-1.57735	-0.0162004	0.114715	0.121931	0.154924	0.355498	3.42432e-19	5.9692e-18	4	4	4
ENSG00000128805.10	ARHGAP22	1.57694	0.0266187	0.114809	0.122028	0.0460669	0.0214483	0.0466788	0.0405446	34	39	39
ENSG00000174943.5	KCTD13	1.57669	0.0254558	0.114868	0.122088	0.0564295	0.0321783	0.0145582	0.0155431	20	23	23
ENSG00000183484.7	GPR132	-1.57543	-0.0248978	0.115157	0.122386	0.0712434	0.0578165	0.00097786	0.00160197	29	33	33
ENSG00000087191.8	PSMC5	-1.57452	-0.0757352	0.115367	0.122602	0.00698753	0.0192121	0.0598924	0.04988	3	4	4
ENSG00000123240.12	OPTN	-1.57366	-0.0420963	0.115565	0.122806	0.0287576	0.0255676	0.0296957	0.0279846	21	22	22
ENSG00000143401.10	ANP32E	-1.57235	-0.0593333	0.115869	0.123118	0.0149169	0.0397086	0.00654157	0.00799331	4	4	4
ENSG00000188690.8	UROS	1.57065	0.0323626	0.116263	0.123523	0.0427964	0.0545039	0.00138289	0.00216607	25	25	25
ENSG00000166471.6	TMEM41B	-1.56986	-0.0321203	0.116448	0.123713	0.0336943	0.0235883	0.036868	0.0335059	20	20	20
ENSG00000170915.8	PAQR8	1.56674	0.0373842	0.117177	0.124462	0.0418438	0.0749276	0.000163151	0.000330558	29	29	29
ENSG00000188004.5	C1orf204	1.56614	0.0346645	0.117315	0.124605	0.0318895	0.0353267	0.0104072	0.0118113	14	15	15
ENSG00000159231.5	CBR3	-1.56431	-0.0511813	0.117745	0.125046	0.0142918	0.0288068	0.0209074	0.0209611	6	6	6
ENSG00000129625.8	REEP5	1.56366	0.0312073	0.117897	0.125203	0.0377014	0.0840794	6.23944e-05	0.000139739	12	12	12
ENSG00000197696.5	NMB	-1.5634	-0.0259822	0.117958	0.125265	0.0496947	0.0317751	0.0151999	0.0160875	19	20	20
ENSG00000125618.12	PAX8	1.56295	0.0141708	0.118064	0.125374	0.214166	0.331616	9.88716e-18	1.47827e-16	27	28	28
ENSG00000112276.9	BVES	-1.56244	-0.0606883	0.118185	0.125499	0.0120458	0.0265709	0.0266272	0.0255901	21	21	21
ENSG00000180902.12	D2HGDH	1.56196	0.0165933	0.118297	0.125614	0.186363	0.23451	2.87187e-12	2.14692e-11	44	48	48
ENSG00000131015.4	ULBP2	1.56161	0.0214649	0.118379	0.125698	0.0711152	0.0593982	0.000828778	0.00138498	28	29	29
ENSG00000162909.13	CAPN2	-1.56124	-0.0622435	0.118468	0.125789	0.0445667	0.0310852	0.0163657	0.0171297	42	45	45
ENSG00000123838.6	C4BPA	1.56009	0.0174663	0.11874	0.126069	0.206104	0.192345	4.26455e-10	2.38632e-09	60	62	62
ENSG00000088882.7	CPXM1	-1.55986	-0.148009	0.118792	0.126123	0.00156116	0.0251892	0.0309457	0.0289391	2	3	3
ENSG00000138778.7	CENPE	-1.55825	-0.0418437	0.119174	0.126515	0.0160749	0.0244329	0.0336104	0.030979	5	5	5
ENSG00000168038.6	ULK4	1.5579	0.02	0.119258	0.126601	0.121903	0.165539	9.08202e-09	4.19983e-08	60	66	66
ENSG00000056661.9	PCGF2	-1.55776	-0.0151686	0.119289	0.126633	0.162081	0.143314	1.07668e-07	4.08911e-07	62	73	73
ENSG00000109016.13	DHRS7B	-1.5566	-0.0315953	0.119566	0.126918	0.0401101	0.0328276	0.0135822	0.0146877	15	19	19
ENSG00000138028.10	CGREF1	-1.5555	-0.0319892	0.119828	0.127187	0.072611	0.0229088	0.0397264	0.0356943	36	40	40
ENSG00000101224.13	CDC25B	-1.55404	-0.0160386	0.120175	0.127544	0.159813	0.172768	4.01495e-09	1.97238e-08	47	50	50
ENSG00000112195.8	TREML2	1.55345	0.0271974	0.120315	0.127687	0.0754352	0.0480025	0.00273274	0.00384566	58	61	61
ENSG00000102981.5	PARD6A	-1.55209	-0.288056	0.120641	0.128022	0.000297833	0.0227292	0.04052	0.0362087	1	1	1
ENSG00000080166.11	DCT	1.55067	0.0211637	0.12098	0.12837	0.089531	0.0956762	1.83423e-05	4.59493e-05	53	56	56
ENSG00000243716.6	NPIPB5	1.54949	0.189498	0.121264	0.128662	0.0014355	0.0209619	0.0492669	0.0424032	4	4	4
ENSG00000116497.13	S100PBP	1.54946	0.0203956	0.121272	0.12867	0.0656561	0.0719621	0.000222615	0.000434288	25	28	28
ENSG00000168765.11	GSTM4	-1.5491	-0.0304908	0.121357	0.128757	0.0656323	0.0337516	0.0123071	0.0135805	36	38	38
ENSG00000198885.5	ITPRIPL1	-1.54745	-0.0344992	0.121754	0.129165	0.0314979	0.0332243	0.013019	0.0142251	11	12	12
ENSG00000163935.9	SFMBT1	-1.54697	-0.0194078	0.121871	0.129285	0.0931785	0.0257546	0.0290974	0.0275304	39	39	39
ENSG00000123739.6	PLA2G12A	1.54672	0.0244202	0.121931	0.129346	0.0615098	0.0246717	0.0327441	0.0302765	32	34	34
ENSG00000177868.7	CCDC23	1.54633	0.0173462	0.122024	0.129443	0.125432	0.236022	2.38919e-12	1.80752e-11	24	26	26
ENSG00000104998.2	IL27RA	-1.54535	-0.0223061	0.122262	0.129686	0.0833836	0.153807	3.37276e-08	1.39901e-07	19	19	19
ENSG00000162430.12	SEPN1	1.54525	0.356627	0.122285	0.129711	0.000280065	0.0351774	0.0105737	0.0119537	1	2	2
ENSG00000213494.5	CCL14	-1.54422	-0.0351254	0.122535	0.129967	0.0267163	0.0656451	0.000431224	0.000782307	10	10	10
ENSG00000161267.7	BDH1	-1.54335	-0.0312555	0.122746	0.130184	0.038496	0.0712657	0.000239459	0.000464275	16	16	16
ENSG00000125246.11	CLYBL	-1.54034	-0.0223106	0.123477	0.130934	0.0850893	0.13361	3.11809e-07	1.09515e-06	22	24	24
ENSG00000214324.1	C3orf56	-1.53934	-0.0282603	0.123722	0.131185	0.0426086	0.0487725	0.00252071	0.00359407	28	30	30
ENSG00000173124.10	C10orf129	1.53931	0.0144571	0.123729	0.131193	0.208671	0.31241	1.35955e-16	1.76123e-15	15	15	15
ENSG00000100280.12	AP1B1	1.53912	0.041501	0.123775	0.13124	0.025333	0.0769775	0.00013159	0.000271261	13	13	13
ENSG00000061676.10	NCKAP1	-1.53869	-0.0505137	0.123879	0.131347	0.014975	0.0211874	0.0480485	0.0415056	8	8	8
ENSG00000166435.11	XRRA1	1.53831	0.00878771	0.123972	0.131442	0.508923	0.556977	3.49415e-34	3.38905e-32	84	90	90
ENSG00000165282.9	PIGO	1.53821	0.0282854	0.123997	0.131467	0.0445078	0.0493925	0.00236203	0.00339987	19	21	21
ENSG00000095002.8	MSH2	1.53806	0.0104628	0.124033	0.131505	0.286969	0.328323	1.5577e-17	2.2576e-16	38	38	38
ENSG00000214290.3	COLCA2	1.53788	0.0257784	0.124079	0.131551	0.060006	0.122625	1.02771e-06	3.2418e-06	16	16	16
ENSG00000149260.10	CAPN5	-1.53754	-0.573525	0.124161	0.131636	9.45262e-05	0.0344466	0.0114287	0.0127677	1	1	1
ENSG00000151746.9	BICD1	1.53602	0.0324802	0.124534	0.132018	0.0673992	0.0339791	0.0120122	0.0133242	41	43	43
ENSG00000007933.8	FMO3	1.53486	0.0307372	0.124819	0.132311	0.0384928	0.0735071	0.000189345	0.000376372	8	8	8
ENSG00000006282.15	SPATA20	-1.53406	-0.0101589	0.125014	0.132511	0.407949	0.617266	5.11172e-40	1.28907e-37	13	13	13
ENSG00000130856.11	ZNF236	1.53308	0.025213	0.125257	0.13276	0.0463044	0.0417592	0.00526859	0.00668551	36	38	38
ENSG00000140323.4	DISP2	1.53278	0.00960591	0.12533	0.132835	0.323178	0.433548	2.30669e-24	7.79064e-23	45	46	46
ENSG00000103111.10	MON1B	-1.53239	-0.0325612	0.125425	0.132933	0.042791	0.047409	0.00290836	0.00406108	22	22	22
ENSG00000180988.2	OR52N2	-1.53032	-0.0173051	0.125937	0.133458	0.120983	0.210159	5.31293e-11	3.34396e-10	18	18	18
ENSG00000125409.8	TEKT3	1.53031	0.0113679	0.125941	0.133462	0.240069	0.349802	7.72044e-19	1.32145e-17	23	23	23
ENSG00000087085.9	ACHE	-1.52987	-0.0400373	0.126049	0.133573	0.0185374	0.0343188	0.0115854	0.0129046	5	5	5
ENSG00000166946.9	CCNDBP1	1.52983	0.0252719	0.126058	0.133582	0.0579786	0.120101	1.34947e-06	4.15687e-06	18	18	18
ENSG00000205863.5	C1QTNF9B	-1.52936	-0.0167083	0.126175	0.133703	0.149103	0.121002	1.22449e-06	3.79974e-06	58	59	59
ENSG00000104901.2	DKKL1	-1.5292	-0.0316162	0.126216	0.133744	0.0505733	0.134169	2.93349e-07	1.03609e-06	25	28	28
ENSG00000203772.6	SPRN	-1.52862	-0.0382989	0.126358	0.13389	0.0287375	0.0352261	0.010519	0.0119276	13	14	14
ENSG00000170477.8	KRT4	1.52806	0.0380092	0.126498	0.134033	0.0234254	0.0246157	0.0329451	0.0304187	14	15	15
ENSG00000198580.6	AC073343.1	-1.52409	-0.0332444	0.127487	0.135047	0.025045	0.0227643	0.0403635	0.0361205	19	22	22
ENSG00000204764.8	RANBP17	-1.52353	-0.0545796	0.127627	0.135191	0.015013	0.0259149	0.0285941	0.0271426	13	13	13
ENSG00000103479.10	RBL2	1.52267	0.0129817	0.127841	0.135411	0.219877	0.272531	2.52558e-14	2.51409e-13	37	38	38
ENSG00000152763.12	WDR78	-1.52208	-0.0358574	0.127989	0.135562	0.0231896	0.0480778	0.00271123	0.0038225	10	11	11
ENSG00000129465.11	RIPK3	-1.52151	-0.0423907	0.128132	0.135709	0.0366123	0.0636847	0.000529364	0.000928768	20	20	20
ENSG00000184408.5	KCND2	1.52113	0.0231336	0.128228	0.135807	0.100773	0.0271738	0.0249423	0.0242827	78	86	86
ENSG00000162631.14	NTNG1	-1.52035	-0.0247276	0.128424	0.136008	0.0462282	0.0808811	8.73408e-05	0.000188253	32	34	34
ENSG00000269558.1	AC104057.1	-1.51933	-0.0192713	0.128678	0.136269	0.0921432	0.143854	1.01461e-07	3.86892e-07	16	16	16
ENSG00000165682.10	CLEC1B	-1.51855	-0.0169985	0.128876	0.136471	0.120173	0.0664851	0.000394949	0.000726641	47	62	62
ENSG00000111652.5	COPS7A	-1.51762	-0.0307953	0.129111	0.136713	0.0366063	0.0467598	0.00311345	0.00430298	22	24	24
ENSG00000186453.8	FAM228A	1.51751	0.0106894	0.129137	0.136739	0.39044	0.445863	3.04545e-25	1.18763e-23	48	51	51
ENSG00000232653.4	GOLGA8N	1.51719	0.0174929	0.129218	0.136822	0.11007	0.190833	5.07999e-10	2.80937e-09	63	68	68
ENSG00000118197.9	DDX59	-1.5171	-0.0180537	0.129241	0.136846	0.112694	0.203057	1.22499e-10	7.32031e-10	29	30	30
ENSG00000179933.4	C14orf119	-1.51621	-0.0420701	0.129465	0.137075	0.0206396	0.0204979	0.0518759	0.044226	12	12	12
ENSG00000177628.11	GBA	-1.51598	-0.050001	0.129525	0.137137	0.0165017	0.0526922	0.00167166	0.00254355	4	4	4
ENSG00000136014.7	USP44	1.51436	0.0312514	0.129934	0.137556	0.039111	0.0202501	0.0533279	0.0452396	28	29	29
ENSG00000126581.8	BECN1	1.51386	0.0384399	0.130062	0.137687	0.0322145	0.0468889	0.00307154	0.00424971	19	21	21
ENSG00000163875.11	MEAF6	-1.51057	-0.0214137	0.130897	0.138543	0.067311	0.0303708	0.0176692	0.0182516	58	60	60
ENSG00000117425.9	PTCH2	1.51053	0.0470813	0.130909	0.138555	0.0158869	0.0196891	0.0567764	0.0477262	7	7	7
ENSG00000148604.9	RGR	1.50989	0.0373227	0.131071	0.138721	0.0249792	0.0340497	0.0119222	0.0132408	30	30	30
ENSG00000176428.5	VPS37D	1.50944	0.0283673	0.131187	0.13884	0.041954	0.0353946	0.0103324	0.0117406	46	49	49
ENSG00000178980.10	SEPW1	1.50864	0.0174563	0.131391	0.139049	0.133918	0.227294	6.87878e-12	4.88187e-11	20	22	22
ENSG00000103148.11	NPRL3	-1.5081	-0.0158029	0.131528	0.139189	0.171358	0.315933	8.4515e-17	1.12569e-15	11	13	13
ENSG00000137876.5	RSL24D1	-1.50777	-0.0152459	0.131612	0.139275	0.148029	0.121488	1.16189e-06	3.6233e-06	55	58	58
ENSG00000132275.6	RRP8	1.50748	0.0505211	0.131687	0.139352	0.0178564	0.0670474	0.000372384	0.00069016	3	3	3
ENSG00000116288.8	PARK7	-1.50719	-0.037722	0.131763	0.13943	0.0271251	0.106549	5.77361e-06	1.60234e-05	8	9	9
ENSG00000100151.11	PICK1	-1.50678	-0.0232786	0.131868	0.139537	0.0895102	0.056653	0.00110442	0.00178457	46	49	49
ENSG00000172273.8	HINFP	-1.50644	-0.0232544	0.131955	0.139627	0.0889988	0.0408358	0.00580755	0.00725024	54	60	60
ENSG00000175352.6	NRIP3	-1.50551	-0.0485068	0.132192	0.13987	0.0126485	0.026734	0.0261599	0.0252283	9	9	9
ENSG00000163214.16	DHX57	-1.50505	-0.0579603	0.132312	0.139992	0.0128081	0.0320526	0.0147552	0.0157047	8	8	8
ENSG00000178597.4	PSAPL1	-1.50475	-0.0106486	0.132389	0.140071	0.364528	0.105958	6.14962e-06	1.69219e-05	116	126	126
ENSG00000169016.12	E2F6	-1.50372	-0.629909	0.132652	0.140341	9.1087e-05	0.0237098	0.03638	0.0331453	1	1	1
ENSG00000269430.1	LRRC3DN	1.50301	0.0386335	0.132837	0.14053	0.0204747	0.0310119	0.0164947	0.0172409	7	7	7
ENSG00000204516.5	MICB	-1.50298	-0.0105803	0.132843	0.140536	0.210206	0.209678	5.62288e-11	3.52147e-10	112	118	118
ENSG00000161888.7	SPC24	1.50242	0.0237804	0.132988	0.140685	0.0785795	0.0454007	0.00359125	0.00484431	45	51	51
ENSG00000163703.13	CRELD1	1.5023	0.0160757	0.13302	0.140718	0.141563	0.163396	1.15553e-08	5.2285e-08	35	38	38
ENSG00000176623.7	RMDN1	1.50224	0.028006	0.133035	0.140733	0.0547763	0.0305316	0.0173668	0.0179933	44	48	48
ENSG00000180979.5	LRRC57	-1.50209	-0.0228422	0.133075	0.140773	0.0875409	0.0636948	0.000528805	0.000928219	37	40	40
ENSG00000105146.8	AURKC	1.50138	0.0240048	0.133258	0.140961	0.0689697	0.0365557	0.00913371	0.0105755	46	49	49
ENSG00000172239.9	PAIP1	-1.501	-0.044459	0.133356	0.141062	0.0186681	0.0338744	0.012147	0.0134347	16	17	17
ENSG00000214872.4	SMTNL1	-1.49956	-0.0109817	0.133727	0.141442	0.252201	0.36366	1.05523e-19	1.96631e-18	30	30	30
ENSG00000118420.12	UBE3D	1.49633	0.781197	0.134569	0.142303	8.33283e-05	0.0615454	0.00066209	0.00113325	2	2	2
ENSG00000166260.6	COX11	-1.49611	-0.0163202	0.134625	0.142361	0.138919	0.193304	3.81637e-10	2.15466e-09	39	40	40
ENSG00000163382.7	APOA1BP	-1.49576	-0.0148129	0.134717	0.142454	0.190731	0.0760197	0.000145498	0.000298144	66	71	71
ENSG00000115073.6	ACTR1B	1.49524	0.0219446	0.134852	0.142593	0.0989901	0.185037	9.90446e-10	5.29924e-09	9	10	10
ENSG00000136868.9	SLC31A1	1.49413	0.289226	0.135142	0.14289	0.000512658	0.0312988	0.0159952	0.0168116	2	2	2
ENSG00000026025.9	VIM	-1.49371	-0.0205651	0.135251	0.143001	0.0874747	0.036625	0.00906683	0.0105109	45	45	45
ENSG00000107537.9	PHYH	1.49299	0.0371055	0.135439	0.143194	0.027839	0.0777366	0.000121515	0.000254375	14	14	14
ENSG00000261701.2	HPR	-1.49156	-0.0178611	0.135813	0.143577	0.0700591	0.0629365	0.00057245	0.000995589	20	28	28
ENSG00000183715.9	OPCML	1.49092	0.183451	0.135983	0.143751	0.00117973	0.0201633	0.0538468	0.0456286	3	3	3
ENSG00000174780.11	SRP72	1.48955	0.0193032	0.136343	0.144119	0.0871072	0.148107	6.3456e-08	2.49776e-07	24	24	24
ENSG00000083290.15	ULK2	-1.48832	-0.0261354	0.136667	0.144451	0.0410523	0.0421368	0.00506302	0.00646956	24	29	29
ENSG00000157259.6	GATAD1	1.48808	0.0242711	0.136729	0.144514	0.0719492	0.0737106	0.000185351	0.000369987	28	28	28
ENSG00000163346.12	PBXIP1	1.48714	0.029707	0.136977	0.144768	0.0483271	0.075615	0.000151807	0.00030923	22	24	24
ENSG00000123415.10	SMUG1	1.48642	0.0188694	0.137169	0.144964	0.1071	0.138193	1.88935e-07	6.91183e-07	20	22	22
ENSG00000150627.11	WDR17	-1.4863	-0.0187801	0.137201	0.144997	0.092755	0.156412	2.52396e-08	1.0788e-07	20	21	21
ENSG00000124459.7	ZNF45	-1.48514	-0.0306909	0.137506	0.145309	0.0323137	0.0370052	0.0087085	0.0101766	31	39	39
ENSG00000120088.10	CRHR1	-1.48231	-0.0311649	0.138258	0.146078	0.0451299	0.12547	7.55378e-07	2.45268e-06	23	50	50
ENSG00000138767.8	CNOT6L	-1.48201	-0.0263956	0.138339	0.146161	0.059796	0.0734419	0.000190644	0.000378556	26	26	26
ENSG00000269753.1	AL589739.1	-1.48199	-0.0225936	0.138344	0.146167	0.0649763	0.0287096	0.0211275	0.0211482	30	33	33
ENSG00000142188.12	TMEM50B	-1.4817	-0.0157789	0.13842	0.146244	0.14587	0.219216	1.81252e-11	1.20708e-10	24	24	24
ENSG00000108264.12	TADA2A	-1.48134	-0.0119824	0.138515	0.146342	0.19542	0.282635	6.90218e-15	7.29298e-14	28	28	28
ENSG00000078124.7	ACER3	1.48031	0.0193205	0.138791	0.146623	0.0832586	0.0789345	0.000107157	0.000226448	43	46	46
ENSG00000178386.8	ZNF223	-1.48025	-0.0150222	0.138808	0.146641	0.204246	0.169458	5.83895e-09	2.77475e-08	57	62	62
ENSG00000177156.6	TALDO1	1.48014	0.656683	0.138836	0.146669	9.04982e-05	0.0269625	0.02552	0.0247651	1	1	1
ENSG00000182307.8	C8orf33	-1.47995	-0.0367442	0.138885	0.14672	0.0268637	0.0386799	0.00729313	0.0087469	6	7	7
ENSG00000258708.1	SLC25A21-AS1	-1.47984	-0.0139962	0.138916	0.146752	0.388403	0.124132	8.73132e-07	2.78717e-06	137	151	151
ENSG00000127561.10	SYNGR3	1.47966	0.022812	0.138965	0.146801	0.0634776	0.0356156	0.0100925	0.0115026	33	37	37
ENSG00000086570.8	FAT2	-1.47907	-0.0377534	0.139121	0.146961	0.0282492	0.0264388	0.0270116	0.0258872	20	20	20
ENSG00000224389.4	C4B	-1.47872	-0.0269473	0.139215	0.147057	0.048811	0.0375106	0.00825423	0.00971988	30	37	37
ENSG00000145817.12	YIPF5	1.47716	0.0307129	0.139633	0.147484	0.0421466	0.0640277	0.000510714	0.000900223	36	36	36
ENSG00000153208.12	MERTK	1.47492	0.0206344	0.140235	0.1481	0.102086	0.200699	1.61419e-10	9.54061e-10	18	18	18
ENSG00000168259.10	DNAJC7	1.47426	0.676353	0.140413	0.148282	8.22633e-05	0.0725649	0.000208992	0.000411105	1	1	1
ENSG00000053371.8	AKR7A2	1.47342	0.0315035	0.140638	0.148513	0.0405067	0.0917163	2.78868e-05	6.71467e-05	14	14	14
ENSG00000005194.10	CIAPIN1	1.47268	0.0461682	0.140837	0.148715	0.0129348	0.0476325	0.00284094	0.00397574	16	16	16
ENSG00000100426.6	ZBED4	1.47238	0.644117	0.140918	0.148799	0.000100601	0.0620325	0.000629211	0.00108532	1	1	1
ENSG00000196220.11	SRGAP3	-1.47216	-0.0412293	0.140978	0.14886	0.0201662	0.0376802	0.00810727	0.00957756	10	10	10
ENSG00000228157.2	AC007952.5	1.47215	0.0430173	0.140979	0.148861	0.02456	0.0496618	0.00229628	0.00332038	11	11	11
ENSG00000101158.8	NELFCD	-1.47157	-0.0125507	0.141138	0.149024	0.203523	0.382173	6.91157e-21	1.53791e-19	8	8	8
ENSG00000133962.3	CATSPERB	-1.47082	-0.0245759	0.141339	0.149229	0.0432752	0.0621649	0.00062056	0.00107236	17	18	18
ENSG00000226742.3	HSBP1L1	-1.4699	-0.0343753	0.14159	0.149485	0.03088	0.0639579	0.000514455	0.000905973	17	18	18
ENSG00000164535.10	DAGLB	1.46982	0.0206362	0.14161	0.149506	0.0709479	0.178927	1.99304e-09	1.01879e-08	6	6	6
ENSG00000203872.6	C6orf163	-1.46941	-0.020821	0.141721	0.14962	0.0915204	0.123873	8.97968e-07	2.85441e-06	51	54	54
ENSG00000254415.3	SIGLEC14	1.46905	0.0180358	0.14182	0.14972	0.0839714	0.0804314	9.15664e-05	0.000196465	27	29	29
ENSG00000132676.11	DAP3	1.4686	0.0516871	0.141942	0.149845	0.0156065	0.0219882	0.0439716	0.0386189	8	8	8
ENSG00000020129.11	NCDN	-1.46752	-0.0247031	0.142234	0.150144	0.0511725	0.0197953	0.0561059	0.0472887	22	24	24
ENSG00000163995.14	ABLIM2	-1.46673	-0.0549613	0.14245	0.150365	0.0420561	0.0356536	0.0100518	0.0114734	23	26	26
ENSG00000179889.14	PDXDC1	-1.46564	-0.0174538	0.142746	0.150667	0.0917166	0.0618029	0.0006445	0.00110665	46	63	63
ENSG00000166452.7	AKIP1	-1.46484	-0.0342511	0.142965	0.150891	0.0299175	0.053061	0.00160834	0.00246211	15	17	17
ENSG00000165105.9	RASEF	-1.46314	-0.02249	0.143428	0.151364	0.0675667	0.0400996	0.00627688	0.00772399	32	36	36
ENSG00000171843.11	MLLT3	-1.46278	-0.0333303	0.143528	0.151466	0.0353507	0.026835	0.0258751	0.0250263	20	20	20
ENSG00000162704.11	ARPC5	-1.46177	-0.0326108	0.143803	0.151747	0.030396	0.0812446	8.40671e-05	0.000181818	7	7	7
ENSG00000134198.5	TSPAN2	-1.46115	-0.0308207	0.143975	0.151922	0.035467	0.0298358	0.0187147	0.0191117	23	24	24
ENSG00000166762.12	CATSPER2	1.46068	0.0269123	0.144103	0.152053	0.0527689	0.0926506	2.52646e-05	6.1301e-05	32	32	32
ENSG00000071894.10	CPSF1	-1.46016	-0.00781867	0.144246	0.1522	0.581166	0.654585	4.16041e-44	3.14752e-41	46	53	53
ENSG00000100263.9	RHBDD3	1.45998	0.0217181	0.144295	0.152249	0.082052	0.0504442	0.00211549	0.00308848	46	48	48
ENSG00000182218.5	HHIPL1	1.4595	0.0263869	0.144428	0.152385	0.0427204	0.131803	3.79703e-07	1.30573e-06	9	9	9
ENSG00000071073.8	MGAT4A	1.45896	0.717498	0.144575	0.152536	7.04344e-05	0.0197479	0.0564044	0.0474663	1	1	1
ENSG00000137135.13	ARHGEF39	-1.45885	-0.0333761	0.144606	0.152568	0.0299978	0.0318283	0.0151136	0.0160186	21	24	24
ENSG00000261794.1	GOLGA8H	1.45875	0.0277367	0.144633	0.152595	0.0633986	0.0506817	0.00206349	0.00302752	28	31	31
ENSG00000125912.6	NCLN	1.45795	0.0243308	0.144853	0.15282	0.0567382	0.128682	5.3315e-07	1.78001e-06	15	16	16
ENSG00000125965.4	GDF5	-1.45762	-0.0300296	0.144946	0.152915	0.0475395	0.027367	0.0244258	0.0238969	27	28	28
ENSG00000171903.12	CYP4F11	1.45597	0.0171915	0.145402	0.153381	0.110278	0.24379	9.23429e-13	7.40054e-12	6	6	6
ENSG00000112773.11	FAM46A	1.45594	0.0198398	0.145409	0.153388	0.074857	0.0526787	0.00167402	0.00254515	32	33	33
ENSG00000177042.10	TMEM80	-1.45527	-0.00986856	0.145594	0.153577	0.358016	0.392911	1.37085e-21	3.38924e-20	42	59	59
ENSG00000164074.10	C4orf29	1.45442	0.0360848	0.14583	0.153818	0.027373	0.0643658	0.000492966	0.000874235	5	5	5
ENSG00000170949.13	ZNF160	1.45361	0.0245535	0.146055	0.154048	0.0454748	0.0940673	2.17486e-05	5.35603e-05	25	25	25
ENSG00000007129.13	CEACAM21	-1.45332	-0.021134	0.146134	0.154128	0.0785093	0.149673	5.33623e-08	2.14282e-07	12	16	16
ENSG00000178381.7	ZFAND2A	1.45307	0.0121888	0.146205	0.1542	0.218074	0.227156	6.99355e-12	4.95001e-11	76	97	97
ENSG00000105404.6	RABAC1	1.45295	0.0351877	0.146238	0.154234	0.0257085	0.03518	0.0105708	0.0119537	19	19	19
ENSG00000164825.3	DEFB1	1.45183	0.0124011	0.14655	0.154553	0.168976	0.305007	3.6642e-16	4.54445e-15	38	39	39
ENSG00000135541.16	AHI1	-1.45147	-0.015917	0.146648	0.154653	0.154902	0.199358	1.88778e-10	1.10711e-09	40	40	40
ENSG00000165476.8	REEP3	-1.45146	-0.0402387	0.146652	0.154657	0.0174276	0.0216369	0.0457137	0.039862	10	10	10
ENSG00000172901.15	AQPEP	1.45098	0.0209607	0.146785	0.154793	0.0764536	0.0509037	0.00201606	0.00296622	40	42	42
ENSG00000124688.9	MAD2L1BP	-1.45085	-0.0388076	0.146822	0.154831	0.0234915	0.0644093	0.000490727	0.000870673	8	8	8
ENSG00000198920.5	KIAA0753	1.44927	0.0649713	0.147262	0.15528	0.00824536	0.0289696	0.0205436	0.0206283	6	6	6
ENSG00000168811.2	IL12A	-1.44717	-0.030194	0.14785	0.155881	0.0420009	0.019444	0.0583557	0.048826	25	31	31
ENSG00000141570.6	CBX8	1.44632	0.0153421	0.148087	0.156122	0.151629	0.250775	3.89734e-13	3.29073e-12	23	25	25
ENSG00000133313.10	CNDP2	-1.44607	-0.031757	0.148157	0.156193	0.0361615	0.0540043	0.00145712	0.00225711	21	21	21
ENSG00000100285.9	NEFH	-1.44595	-4.09051	0.148191	0.156229	0.000887743	0.04615	0.00331938	0.00453713	4	8	8
ENSG00000080345.13	RIF1	1.44549	0.0150464	0.148322	0.156362	0.159528	0.153904	3.33682e-08	1.38705e-07	45	46	46
ENSG00000125970.7	RALY	1.44442	0.0361055	0.14862	0.156667	0.0328302	0.0317563	0.0152304	0.0161108	14	16	16
ENSG00000182077.6	PTCHD3	-1.44414	-0.0172043	0.148698	0.156746	0.128047	0.278138	1.23215e-14	1.27346e-13	32	32	32
ENSG00000165912.11	PACSIN3	-1.44213	-0.0312753	0.149264	0.157324	0.0336937	0.0751074	0.000160105	0.000325391	13	15	15
ENSG00000138771.10	SHROOM3	-1.44023	-0.0460309	0.149801	0.157872	0.0188988	0.0276287	0.0237437	0.0233407	15	16	16
ENSG00000167515.6	TRAPPC2L	1.44015	0.012695	0.149826	0.157897	0.166085	0.0358925	0.00979992	0.0112171	70	82	82
ENSG00000117595.6	IRF6	-1.44014	-0.02357	0.149828	0.157899	0.0787861	0.133615	3.11642e-07	1.09515e-06	30	30	30
ENSG00000266714.2	MYO15B	1.43989	0.0363513	0.149898	0.15797	0.0258091	0.0247386	0.0325059	0.0301078	12	13	13
ENSG00000167325.10	RRM1	1.43828	0.016286	0.150355	0.158437	0.116167	0.205087	9.65384e-11	5.82417e-10	17	17	17
ENSG00000072832.10	CRMP1	1.43827	0.0175466	0.150358	0.15844	0.11642	0.106064	6.08034e-06	1.67761e-05	37	37	37
ENSG00000159593.10	NAE1	-1.43739	-0.0276759	0.150606	0.158693	0.0496006	0.0215284	0.0462664	0.0402511	29	30	30
ENSG00000165060.7	FXN	-1.43595	-0.0404541	0.151017	0.159112	0.0270694	0.0305249	0.0173793	0.0180013	9	9	9
ENSG00000135702.10	CHST5	-1.4354	-0.0223958	0.151172	0.15927	0.0802832	0.0745116	0.000170425	0.000342907	46	48	48
ENSG00000130270.12	ATP8B3	1.43516	0.0173404	0.15124	0.15934	0.106919	0.135346	2.57972e-07	9.25834e-07	24	26	26
ENSG00000176209.7	SMIM19	1.43511	0.0128056	0.151256	0.159356	0.196862	0.306008	3.20655e-16	4.02971e-15	28	28	28
ENSG00000117226.7	GBP3	-1.43361	-0.0088799	0.151685	0.159794	0.381948	0.547391	2.4987e-33	2.1981e-31	17	17	17
ENSG00000104883.3	PEX11G	-1.43253	-0.0189453	0.151992	0.160107	0.100893	0.156942	2.3789e-08	1.02026e-07	18	19	19
ENSG00000164048.9	ZNF589	-1.43159	-0.00908121	0.152262	0.160383	0.353877	0.40612	1.80244e-22	4.90509e-21	55	62	62
ENSG00000134283.13	PPHLN1	-1.43127	-0.0219612	0.152352	0.160474	0.075025	0.0648809	0.000467111	0.000834011	43	47	47
ENSG00000154945.6	ANKRD40	-1.4304	-0.0410583	0.152601	0.160728	0.0225315	0.061186	0.000687451	0.00117348	5	5	5
ENSG00000005156.7	LIG3	1.42965	0.0177627	0.152819	0.16095	0.117554	0.206502	8.17552e-11	5.01224e-10	24	25	25
ENSG00000165934.8	CPSF2	1.42697	0.0153981	0.153588	0.161735	0.151025	0.263798	7.64504e-14	7.19376e-13	35	35	35
ENSG00000272636.1	DOC2B	-1.42692	-0.0205853	0.153604	0.161751	0.0917697	0.0439621	0.00417772	0.00550438	42	48	48
ENSG00000161551.8	ZNF577	-1.42667	-0.0196546	0.153676	0.161824	0.0948628	0.103679	7.84027e-06	2.11536e-05	26	28	28
ENSG00000197580.7	BCO2	-1.42665	-0.012302	0.15368	0.161829	0.307094	0.17452	3.29135e-09	1.63818e-08	112	120	120
ENSG00000142655.8	PEX14	1.42652	0.0277295	0.153717	0.161866	0.038542	0.0807246	8.87883e-05	0.000190938	14	14	14
ENSG00000186952.10	TMEM232	-1.42524	-0.0228904	0.154087	0.162243	0.0915624	0.0585011	0.000910293	0.00150365	51	52	52
ENSG00000196693.10	ZNF33B	1.42443	0.0340555	0.154322	0.162483	0.051051	0.0859642	5.11634e-05	0.000117223	22	25	25
ENSG00000164830.13	OXR1	1.42351	0.0183119	0.154587	0.162754	0.0997996	0.0833503	6.73694e-05	0.000149378	39	39	39
ENSG00000077420.11	APBB1IP	1.42249	0.0367827	0.154884	0.163056	0.0245434	0.0351289	0.0106284	0.0120084	7	7	7
ENSG00000197312.7	DDI2	-1.42234	-0.0105076	0.154927	0.1631	0.317775	0.106455	5.83229e-06	1.61625e-05	122	138	138
ENSG00000269402.1	AC116407.2	1.42223	0.028742	0.154959	0.163133	0.0401857	0.0281361	0.0224765	0.0223155	36	38	38
ENSG00000112769.14	LAMA4	1.42106	0.0215172	0.155301	0.163481	0.0938034	0.034637	0.0111994	0.012556	37	45	45
ENSG00000165511.4	C10orf25	-1.4201	-0.0325388	0.155579	0.163765	0.0221904	0.0408829	0.00577872	0.00722177	17	17	17
ENSG00000179097.4	HTR1F	-1.41936	-0.0354942	0.155795	0.163985	0.0280838	0.030372	0.017667	0.0182516	9	9	9
ENSG00000231360.2	AL592284.1	1.41757	0.0194431	0.156317	0.164517	0.213816	0.318632	5.8619e-17	8.03399e-16	8	12	12
ENSG00000147454.9	SLC25A37	1.41705	0.0272754	0.156468	0.164671	0.0495937	0.0367878	0.00891155	0.0103722	35	37	37
ENSG00000168612.4	ZSWIM1	-1.41695	-0.0191131	0.156499	0.164702	0.100868	0.0265893	0.0265741	0.0255455	57	62	62
ENSG00000105854.8	PON2	-1.41522	-0.0544402	0.157004	0.165217	0.00986751	0.0197542	0.0563644	0.0474456	7	7	7
ENSG00000179115.6	FARSA	1.41506	0.0390747	0.15705	0.165264	0.0212319	0.0270118	0.025384	0.0246395	17	17	17
ENSG00000162461.7	SLC25A34	1.41496	0.0355443	0.15708	0.165295	0.0272127	0.0880906	4.08907e-05	9.55978e-05	8	8	8
ENSG00000185585.15	OLFML2A	1.41467	0.0572265	0.157164	0.16538	0.0090005	0.0615837	0.000659448	0.00112924	6	7	7
ENSG00000054118.9	THRAP3	1.41411	0.030988	0.157329	0.165548	0.037419	0.0386245	0.00733596	0.00878712	25	27	27
ENSG00000003436.10	TFPI	-1.41384	-0.0256007	0.157408	0.165628	0.0707067	0.0430608	0.00459345	0.00597718	38	38	38
ENSG00000030110.8	BAK1	1.41265	0.020352	0.157758	0.165986	0.0855038	0.200641	1.62522e-10	9.59083e-10	13	14	14
ENSG00000100266.13	PACSIN2	1.41072	0.0129845	0.158327	0.166565	0.211201	0.0973945	1.52884e-05	3.88914e-05	75	78	78
ENSG00000197653.10	DNAH10	-1.41063	-0.10464	0.158354	0.166593	0.0361338	0.122618	1.02841e-06	3.2418e-06	14	17	17
ENSG00000155463.8	OXA1L	1.40769	0.0420985	0.159223	0.167478	0.0174521	0.0735683	0.000188134	0.000374358	6	6	6
ENSG00000148824.14	MTG1	-1.40733	-0.0138304	0.15933	0.167587	0.165233	0.290112	2.61314e-15	2.91585e-14	17	19	19
ENSG00000103168.12	TAF1C	1.40711	0.0102514	0.159394	0.167652	0.290053	0.506531	7.06121e-30	4.60525e-28	15	15	15
ENSG00000140955.6	ADAD2	1.40584	0.0258091	0.159772	0.168038	0.0530586	0.162808	1.2344e-08	5.55875e-08	5	8	8
ENSG00000140750.12	ARHGAP17	-1.40423	-0.0128406	0.160251	0.168525	0.149719	0.0879571	4.14704e-05	9.66544e-05	59	66	66
ENSG00000106263.13	EIF3B	-1.40327	-0.0315832	0.160535	0.168814	0.0344499	0.0852416	5.5209e-05	0.00012558	6	6	6
ENSG00000001631.10	KRIT1	1.40314	0.0537513	0.160575	0.168855	0.0103336	0.0208342	0.0499709	0.0428531	10	10	10
ENSG00000256087.2	ZNF432	-1.40224	-0.0316974	0.160844	0.169129	0.0334295	0.0440298	0.00414811	0.00547108	27	28	28
ENSG00000130783.9	CCDC62	-1.4015	-0.0372619	0.161064	0.169353	0.028927	0.0576695	0.000993015	0.00162469	16	17	17
ENSG00000135314.8	KHDC1	-1.40114	-0.0165211	0.161173	0.169464	0.108162	0.114196	2.54728e-06	7.51606e-06	42	43	43
ENSG00000152620.8	NADK2	1.39962	0.0204443	0.161628	0.169927	0.0986243	0.0372315	0.00850205	0.0099754	43	49	49
ENSG00000090054.9	SPTLC1	-1.39878	-0.0187813	0.161878	0.170182	0.0848398	0.0843332	6.07495e-05	0.000136378	35	35	35
ENSG00000243364.3	EFNA4	1.39842	0.0156595	0.161986	0.170292	0.0843811	0.0260769	0.028095	0.026783	38	44	44
ENSG00000111247.10	RAD51AP1	1.3981	0.0387893	0.162083	0.17039	0.0215343	0.0216505	0.0456447	0.0398333	17	17	17
ENSG00000154803.8	FLCN	1.39719	0.0111248	0.162355	0.170668	0.267386	0.405572	1.96256e-22	5.3027e-21	15	19	19
ENSG00000048140.13	TSPAN17	1.39582	0.0541906	0.162768	0.171088	0.0101231	0.0254799	0.0299808	0.028169	6	7	7
ENSG00000164880.11	INTS1	-1.39497	-0.0110445	0.163025	0.17135	0.244641	0.261652	1.00177e-13	9.15556e-13	51	60	60
ENSG00000167987.6	VPS37C	-1.39379	-0.0524525	0.163382	0.171713	0.0114001	0.0308883	0.0167148	0.0174179	17	17	17
ENSG00000044090.4	CUL7	-1.39365	-0.0387726	0.163425	0.171756	0.0280029	0.0336634	0.0124233	0.0136888	23	23	23
ENSG00000138111.10	TMEM180	-1.39337	-0.0145557	0.163509	0.171842	0.212667	0.252003	3.34628e-13	2.88336e-12	37	38	38
ENSG00000111796.3	KLRB1	1.39333	0.0232087	0.163521	0.171855	0.0579637	0.0540088	0.00145643	0.00225696	33	41	41
ENSG00000197136.4	PCNXL3	-1.39077	-0.0277471	0.164296	0.172643	0.0431232	0.0402258	0.00619376	0.00763413	28	30	30
ENSG00000005436.9	GCFC2	1.39006	0.0160304	0.164512	0.172863	0.123742	0.0346524	0.011181	0.0125426	70	77	77
ENSG00000168522.8	FNTA	1.38988	0.0326996	0.164564	0.172916	0.0486243	0.0770899	0.000130047	0.000268666	12	13	13
ENSG00000113070.6	HBEGF	1.38975	0.0290139	0.164606	0.172959	0.0319362	0.0223642	0.0421835	0.0373345	14	16	16
ENSG00000187741.10	FANCA	-1.38963	-0.020117	0.16464	0.172993	0.0934126	0.167297	7.45114e-09	3.49695e-08	16	18	18
ENSG00000196456.4	ZNF775	1.38881	0.0280853	0.164891	0.173248	0.0359623	0.0488547	0.00249905	0.00357127	19	21	21
ENSG00000164494.7	PDSS2	1.38822	0.0248333	0.165071	0.173432	0.0350673	0.0742269	0.000175586	0.000352917	10	10	10
ENSG00000121858.6	TNFSF10	1.38783	0.015023	0.16519	0.173553	0.173852	0.0956296	1.84331e-05	4.61462e-05	63	64	64
ENSG00000107897.14	ACBD5	-1.3864	-0.0264271	0.165624	0.173995	0.0432981	0.0329071	0.0134674	0.0145969	31	32	32
ENSG00000168395.10	ING5	-1.38612	-0.0362475	0.16571	0.174083	0.0292465	0.0231379	0.0387378	0.0349056	13	13	13
ENSG00000175279.17	APITD1	-1.38589	-0.0292807	0.165782	0.174155	0.0433668	0.0586458	0.000896627	0.00148432	16	16	16
ENSG00000120437.7	ACAT2	1.38564	0.0192329	0.165856	0.174231	0.0947505	0.0939201	2.20899e-05	5.42947e-05	45	51	51
ENSG00000196655.5	TRAPPC4	1.38455	0.00857996	0.16619	0.174571	0.372006	0.362304	1.28433e-19	2.35837e-18	69	74	74
ENSG00000113296.10	THBS4	1.38346	0.023936	0.166525	0.174911	0.0546195	0.0458568	0.0034232	0.00465622	28	29	29
ENSG00000006831.9	ADIPOR2	1.3826	0.0513639	0.166788	0.175179	0.0145537	0.0308942	0.0167042	0.0174117	7	10	10
ENSG00000138696.6	BMPR1B	1.38242	0.0435162	0.166844	0.175236	0.0179488	0.0366984	0.00899649	0.010455	8	8	8
ENSG00000230567.3	FAM203B	-1.3757	-0.0222805	0.168915	0.177343	0.0454768	0.0287189	0.0211064	0.0211327	20	26	26
ENSG00000196704.7	AMZ2	1.37526	0.0324108	0.16905	0.177479	0.0479872	0.0552756	0.0012756	0.00202061	22	22	22
ENSG00000099617.2	EFNA2	1.37504	0.0220775	0.169118	0.177549	0.0602734	0.0378395	0.00797157	0.00943493	32	33	33
ENSG00000153487.11	ING1	-1.37398	-0.0309077	0.169447	0.177884	0.0201949	0.019508	0.057939	0.0485095	16	16	16
ENSG00000134809.4	TIMM10	1.37347	0.00993848	0.169608	0.178047	0.27576	0.391799	1.62297e-21	3.92163e-20	26	28	28
ENSG00000087076.4	HSD17B14	1.37004	0.0241739	0.170675	0.179132	0.0587785	0.132228	3.62527e-07	1.25007e-06	12	13	13
ENSG00000198478.6	SH3BGRL2	1.36925	0.0178599	0.17092	0.179381	0.0935535	0.19141	4.75218e-10	2.64743e-09	14	14	14
ENSG00000086619.9	ERO1LB	-1.36902	-0.0507187	0.170992	0.179454	0.0131458	0.0509362	0.00200921	0.00296074	21	23	23
ENSG00000165410.10	CFL2	-1.36889	-0.0227899	0.171033	0.179496	0.059723	0.0428536	0.00469476	0.00608389	25	28	28
ENSG00000183605.12	SFXN4	-1.36864	-0.00900252	0.171111	0.179575	0.407227	0.409561	1.05478e-22	2.97755e-21	63	65	65
ENSG00000170647.2	TMEM133	1.36863	0.0557146	0.171115	0.179579	0.0112435	0.0336017	0.0125053	0.0137592	3	3	3
ENSG00000172554.7	SNTG2	-1.36718	-0.0210757	0.171569	0.18004	0.0753336	0.175235	3.03453e-09	1.51634e-08	19	21	21
ENSG00000137225.8	CAPN11	-1.36666	-0.0167258	0.171731	0.180205	0.112531	0.128652	5.34936e-07	1.78304e-06	29	34	34
ENSG00000188342.7	GTF2F2	1.36628	0.457462	0.17185	0.180326	8.84437e-05	0.0254972	0.0299244	0.028137	1	1	1
ENSG00000204644.5	ZFP57	-1.36473	-0.00754884	0.172339	0.180824	0.409119	0.584428	9.80021e-37	1.37301e-34	26	27	27
ENSG00000116198.8	CEP104	-1.36419	-0.00596959	0.172507	0.180994	0.278553	0.230276	4.79895e-12	3.47759e-11	87	96	96
ENSG00000204991.6	SPIRE2	-1.36298	-0.0233059	0.172888	0.181381	0.066494	0.133012	3.32817e-07	1.16032e-06	16	18	18
ENSG00000164093.11	PITX2	1.36166	0.613623	0.173306	0.181806	9.07841e-05	0.0929857	2.43851e-05	5.94722e-05	1	1	1
ENSG00000198099.4	ADH4	-1.36004	-0.0454926	0.173819	0.182327	0.0154607	0.0246286	0.0328989	0.0303899	9	10	10
ENSG00000118271.5	TTR	1.35967	0.0238143	0.173936	0.182446	0.0655849	0.0665598	0.000391873	0.00072274	34	34	34
ENSG00000132746.10	ALDH3B2	-1.35918	-0.0275641	0.17409	0.182602	0.0456276	0.0225168	0.0414792	0.0368404	31	37	37
ENSG00000127993.10	RBM48	1.3587	0.0361546	0.174241	0.182757	0.0302762	0.046839	0.0030877	0.00426894	25	25	25
ENSG00000110906.8	KCTD10	-1.35718	-0.0234308	0.174726	0.183248	0.0501721	0.0489001	0.00248719	0.00355836	19	19	19
ENSG00000136250.7	AOAH	1.35697	0.0181298	0.17479	0.183313	0.0994444	0.0876818	4.26922e-05	9.93795e-05	36	37	37
ENSG00000164938.9	TP53INP1	-1.35687	-0.0321655	0.174824	0.183348	0.0317709	0.0522383	0.00175304	0.00264297	12	16	16
ENSG00000176108.5	CHMP6	1.35678	0.0214175	0.174851	0.183375	0.0520229	0.0383446	0.00755654	0.00901139	37	40	40
ENSG00000106366.7	SERPINE1	1.35618	0.0295814	0.175043	0.183571	0.0443227	0.0420273	0.0051218	0.00652771	24	28	28
ENSG00000198711.4	SSBP3-AS1	1.3559	0.0378767	0.175131	0.18366	0.0206222	0.0374521	0.00830552	0.00976906	10	10	10
ENSG00000124406.12	ATP8A1	1.35384	0.0109956	0.175788	0.184327	0.447715	0.388754	2.57286e-21	5.97078e-20	94	99	99
ENSG00000070669.12	ASNS	-1.35089	-0.0206562	0.176731	0.185286	0.0647746	0.0483991	0.00262139	0.00371941	28	30	30
ENSG00000157349.11	DDX19B	-1.35049	0.0249861	0.176858	0.185414	0.0884458	0.0369345	0.00877395	0.0102352	48	58	58
ENSG00000157193.10	LRP8	1.34963	-0.00332839	0.177133	0.185694	0.131094	0.0640817	0.000507833	0.000895563	52	54	54
ENSG00000175344.12	CHRNA7	1.34874	0.0265224	0.17742	0.185985	0.0510716	0.0271421	0.0250279	0.0243438	29	30	30
ENSG00000081019.9	RSBN1	-1.34869	-0.055303	0.177438	0.186003	0.0090793	0.0409114	0.00576138	0.00720448	2	2	2
ENSG00000145388.10	METTL14	-1.34831	-0.0213749	0.177557	0.186125	0.0605685	0.126462	6.784e-07	2.21796e-06	38	41	41
ENSG00000052795.8	FNIP2	1.34614	0.0195727	0.178257	0.186835	0.052072	0.0205889	0.0513527	0.0438294	39	42	42
ENSG00000152767.11	FARP1	-1.34505	-0.0102679	0.178609	0.187193	0.274482	0.0618927	0.00063848	0.00109769	108	114	114
ENSG00000145642.7	FAM159B	-1.34474	-0.0339011	0.178709	0.187294	0.0216957	0.0338274	0.012208	0.0134908	20	21	21
ENSG00000160447.6	PKN3	1.34372	0.228011	0.17904	0.18763	0.000519361	0.024683	0.0327039	0.0302467	6	6	6
ENSG00000117174.6	ZNHIT6	1.34361	0.0167451	0.179075	0.187666	0.0911321	0.145052	8.89064e-08	3.43041e-07	35	36	36
ENSG00000172661.13	FAM21C	1.34297	0.0140412	0.179281	0.187875	0.106979	0.149684	5.32972e-08	2.14248e-07	44	63	63
ENSG00000170248.9	PDCD6IP	1.34264	0.0169499	0.179388	0.187983	0.0963026	0.0329661	0.0133829	0.0145344	68	74	74
ENSG00000145965.5	C6ORF50	-1.34251	-0.0262031	0.179431	0.188027	0.0419937	0.0466301	0.00315615	0.00435404	23	24	24
ENSG00000148935.6	GAS2	1.34211	0.0188832	0.17956	0.188158	0.074122	0.0326192	0.013888	0.0149413	33	37	37
ENSG00000166529.10	ZSCAN21	-1.34194	-0.0170858	0.179616	0.188215	0.0925199	0.111811	3.28964e-06	9.53038e-06	20	23	23
ENSG00000118680.8	MYL12B	-1.34071	-0.30131	0.180015	0.18862	0.000378125	0.0206634	0.0509289	0.0435365	1	1	1
ENSG00000198142.3	SOWAHC	-1.33928	-0.0256647	0.180478	0.18909	0.0464647	0.0484196	0.00261576	0.0037128	25	26	26
ENSG00000089220.4	PEBP1	1.33916	0.275475	0.180519	0.189132	0.000379485	0.0249816	0.0316546	0.0294563	1	1	1
ENSG00000183844.12	FAM3B	-1.33887	-0.0125268	0.180612	0.189225	0.262211	0.275742	1.6754e-14	1.69907e-13	56	58	58
ENSG00000253305.1	PCDHGB6	-1.33764	-0.0207084	0.181012	0.189632	0.0980092	0.0436303	0.00432617	0.00567428	47	52	52
ENSG00000137968.12	SLC44A5	-1.33732	0.0061338	0.181118	0.189739	0.176466	0.210682	4.99422e-11	3.1486e-10	45	45	45
ENSG00000126790.7	L3HYPDH	-1.33722	-0.00964542	0.181151	0.189773	0.301657	0.301111	6.1491e-16	7.40771e-15	77	80	80
ENSG00000175322.7	ZNF519	1.33697	0.0112828	0.181232	0.189855	0.354794	0.360786	1.59981e-19	2.8955e-18	70	78	78
ENSG00000253309.2	SERPINE3	1.33575	0.0338347	0.181632	0.190261	0.0224067	0.0306725	0.0171063	0.0177525	17	20	20
ENSG00000235098.4	ANKRD65	-1.33349	-0.0138927	0.182372	0.191012	0.239195	0.406531	1.69101e-22	4.63519e-21	39	42	42
ENSG00000108465.10	CDK5RAP3	1.33271	0.0219081	0.182628	0.191272	0.0585099	0.132487	3.52414e-07	1.21965e-06	16	16	16
ENSG00000258713.2	C20orf141	-1.33087	-0.0479018	0.183231	0.191884	0.0124841	0.0232821	0.0381287	0.0344716	15	15	15
ENSG00000164414.12	SLC35A1	-1.3297	-0.0201351	0.183616	0.192274	0.0852375	0.145322	8.63036e-08	3.34488e-07	25	26	26
ENSG00000100038.15	TOP3B	1.32941	0.0208301	0.183713	0.192372	0.0777891	0.154344	3.17752e-08	1.33551e-07	41	41	41
ENSG00000100191.4	SLC5A4	-1.32913	-0.00873752	0.183804	0.192465	0.318901	0.291338	2.22625e-15	2.50632e-14	106	115	115
ENSG00000023171.10	GRAMD1B	1.32884	0.0376023	0.183902	0.192564	0.0197831	0.0554327	0.0012548	0.00199013	13	13	13
ENSG00000197548.8	ATG7	1.32883	0.0160463	0.183904	0.192566	0.122333	0.124386	8.49477e-07	2.72766e-06	34	38	38
ENSG00000115310.13	RTN4	-1.32827	-0.0106977	0.184087	0.192752	0.201313	0.207344	7.40435e-11	4.57654e-10	47	47	47
ENSG00000115963.9	RND3	1.32714	0.0144733	0.184464	0.193134	0.100012	0.0570992	0.00105405	0.00171196	59	63	63
ENSG00000153896.13	ZNF599	1.32623	0.0765495	0.184764	0.193438	0.00622821	0.0363657	0.00931969	0.010748	3	3	3
ENSG00000161813.16	LARP4	1.3255	0.0206882	0.185004	0.193682	0.0794235	0.0736371	0.000186784	0.000371868	32	40	40
ENSG00000169371.9	SNUPN	-1.32489	-0.0153383	0.185208	0.193889	0.124131	0.140178	1.51986e-07	5.6199e-07	44	48	48
ENSG00000164253.8	WDR41	-1.32368	-0.0326104	0.185608	0.194295	0.024757	0.037969	0.00786301	0.00933273	10	10	10
ENSG00000033178.8	UBA6	-1.32367	-0.0181019	0.185614	0.1943	0.0846318	0.179058	1.96351e-09	1.00778e-08	20	20	20
ENSG00000158113.8	LRRC43	1.32284	0.0195104	0.185888	0.194579	0.05812	0.052001	0.00179714	0.00270299	21	21	21
ENSG00000126460.6	PRRG2	1.32274	0.262153	0.185923	0.194614	0.00036326	0.0250825	0.0313081	0.0291905	1	1	1
ENSG00000100321.10	SYNGR1	-1.32265	-0.0307413	0.185952	0.194644	0.0285785	0.0221035	0.0434148	0.0382364	16	16	16
ENSG00000108823.11	SGCA	1.32217	0.0153322	0.186112	0.194806	0.151925	0.26271	8.7686e-14	8.21014e-13	17	20	20
ENSG00000090621.9	PABPC4	-1.3219	-0.0627791	0.186201	0.194896	0.00744753	0.0278505	0.023181	0.0228887	9	9	9
ENSG00000049247.9	UTS2	1.32104	0.0339883	0.186487	0.195186	0.0331319	0.0560189	0.00118016	0.00188761	13	16	16
ENSG00000105323.12	HNRNPUL1	-1.32036	-0.0248762	0.186713	0.195415	0.0415007	0.0427568	0.00474287	0.00612735	22	25	25
ENSG00000115368.5	WDR75	1.31879	0.03159	0.187241	0.19595	0.0302528	0.0474041	0.00290984	0.00406165	14	15	15
ENSG00000165669.9	FAM204A	1.3187	0.0387475	0.187269	0.195979	0.0160907	0.0270237	0.0253511	0.0246265	10	10	10
ENSG00000116783.10	TNNI3K	1.318	0.0155835	0.187503	0.196216	0.142988	0.17081	5.01167e-09	2.41192e-08	40	40	40
ENSG00000178187.3	ZNF454	-1.31792	-0.0326293	0.18753	0.196243	0.0327723	0.0579787	0.000961416	0.00157914	8	9	9
ENSG00000185664.10	PMEL	-1.31751	-0.0200646	0.187668	0.196384	0.0790279	0.133451	3.17274e-07	1.11228e-06	18	20	20
ENSG00000077616.6	NAALAD2	-1.31682	-0.0208309	0.187898	0.196617	0.0465796	0.0217169	0.0453105	0.0395834	23	26	26
ENSG00000152240.8	HAUS1	1.31675	0.02093	0.187921	0.19664	0.0616513	0.103754	7.77808e-06	2.10158e-05	29	29	29
ENSG00000149231.7	CCDC82	-1.31592	-0.00695912	0.188201	0.196923	0.434095	0.640036	1.83412e-42	1.15632e-39	11	11	11
ENSG00000139921.8	TMX1	-1.31582	-0.0738378	0.188233	0.196956	0.00517205	0.021022	0.0489388	0.0421501	5	5	5
ENSG00000154153.9	FAM134B	1.3157	0.0352349	0.188276	0.197	0.0236834	0.0253279	0.0304815	0.0285544	17	19	19
ENSG00000027001.7	MIPEP	-1.31546	-0.0300698	0.188355	0.19708	0.025501	0.032932	0.0134317	0.0145738	25	29	29
ENSG00000178718.5	RPP25	-1.31535	-0.0271177	0.188392	0.197118	0.0401415	0.0746422	0.000168108	0.000339259	20	20	20
ENSG00000204536.9	CCHCR1	-1.3138	-0.00963357	0.188915	0.197647	0.186562	0.261052	1.08025e-13	9.82274e-13	53	55	55
ENSG00000079950.9	STX7	1.31369	0.0260067	0.188952	0.197685	0.0255004	0.0568851	0.00107792	0.00174624	13	14	14
ENSG00000118785.9	SPP1	-1.31343	-0.0315391	0.189037	0.197771	0.0305373	0.0489527	0.00247352	0.00354282	24	24	24
ENSG00000087884.10	AAMDC	-1.31325	-0.0432479	0.1891	0.197835	0.0120766	0.0207673	0.0503439	0.0430948	7	7	7
ENSG00000172955.13	ADH6	-1.31166	-0.0196776	0.189635	0.198377	0.0743918	0.0681061	0.000333335	0.00062576	30	37	37
ENSG00000185274.7	WBSCR17	-1.31139	-0.560973	0.189727	0.19847	8.37691e-05	0.0218108	0.0448422	0.0392559	1	1	1
ENSG00000165609.8	NUDT5	1.31072	0.0535393	0.189953	0.1987	0.0319475	0.0312563	0.0160683	0.0168698	12	14	14
ENSG00000178149.12	DALRD3	-1.31008	-0.0325626	0.19017	0.19892	0.0237469	0.0295552	0.0192881	0.0195764	5	7	7
ENSG00000138658.11	C4orf21	1.3096	0.0135668	0.190333	0.199084	0.142339	0.228237	6.13897e-12	4.40643e-11	49	49	49
ENSG00000127311.5	HELB	1.3096	0.0192062	0.190333	0.199085	0.0771935	0.163724	1.11381e-08	5.06397e-08	13	13	13
ENSG00000159588.10	CCDC17	-1.30858	-0.0182563	0.190677	0.199433	0.132271	0.0306866	0.0170804	0.0177306	48	56	56
ENSG00000149054.10	ZNF215	-1.30738	-0.0113398	0.191083	0.199845	0.216012	0.373723	2.42186e-20	5.0061e-19	33	36	36
ENSG00000177302.10	TOP3A	-1.30713	-0.0732067	0.191169	0.199932	0.0264774	0.0193197	0.0591741	0.0494124	12	12	12
ENSG00000198342.5	ZNF442	-1.30539	-0.0178929	0.191759	0.20053	0.102163	0.0432196	0.00451728	0.00589225	55	63	63
ENSG00000142856.12	ITGB3BP	1.30406	0.00729432	0.192214	0.200991	0.496337	0.633997	8.44476e-42	3.993e-39	53	55	55
ENSG00000135211.5	TMEM60	-1.30357	-0.0191562	0.192379	0.201158	0.0733004	0.112145	3.17401e-06	9.21438e-06	26	26	26
ENSG00000198836.4	OPA1	-1.30354	-0.048638	0.192391	0.20117	0.0116561	0.0198855	0.0555434	0.046846	15	16	16
ENSG00000082068.4	WDR70	-1.30352	-0.0355395	0.192397	0.201177	0.0224684	0.0221075	0.0433958	0.038229	35	37	37
ENSG00000173598.9	NUDT4	1.3031	0.019157	0.192542	0.201324	0.0778877	0.0913452	2.90023e-05	6.95669e-05	30	31	31
ENSG00000164331.5	ANKRA2	1.30143	0.0154422	0.19311	0.201899	0.135332	0.0563963	0.00113447	0.00182456	66	70	70
ENSG00000162006.5	MSLNL	1.30078	0.0163908	0.193335	0.202127	0.160244	0.0409499	0.00573803	0.00718479	69	89	89
ENSG00000109832.8	DDX25	1.30008	0.0222674	0.193574	0.202369	0.0519439	0.0957028	1.82907e-05	4.58504e-05	17	19	19
ENSG00000167286.5	CD3D	-1.29905	-0.0311015	0.193926	0.202725	0.02496	0.0415346	0.00539485	0.00682056	10	11	11
ENSG00000182257.5	C22orf26	1.29872	0.0254996	0.19404	0.202841	0.0425978	0.0889131	3.74927e-05	8.80892e-05	14	14	14
ENSG00000129667.8	RHBDF2	-1.29852	-0.0303658	0.19411	0.202912	0.0377951	0.0848947	5.72631e-05	0.000129551	23	26	26
ENSG00000157077.10	ZFYVE9	1.29741	0.0330797	0.194489	0.203296	0.0269003	0.0196165	0.0572396	0.0480409	23	23	23
ENSG00000111581.5	NUP107	-1.29625	-0.0181901	0.194891	0.203703	0.0849288	0.126163	7.00754e-07	2.28907e-06	31	32	32
ENSG00000139344.3	AMDHD1	-1.29612	-0.0239379	0.194933	0.203745	0.0468739	0.0938962	2.21459e-05	5.43617e-05	15	16	16
ENSG00000101182.10	PSMA7	-1.29604	-0.0415226	0.194961	0.203773	0.0199648	0.0299872	0.0184127	0.0188753	11	12	12
ENSG00000079691.15	LRRC16A	-1.29558	-0.026313	0.195119	0.203933	0.0303133	0.0471868	0.00297697	0.00413855	21	23	23
ENSG00000128272.10	ATF4	-1.29497	-0.0304773	0.19533	0.204147	0.0312915	0.0397088	0.00654145	0.00799331	14	14	14
ENSG00000054523.12	KIF1B	-1.29492	-0.00864742	0.195349	0.204167	0.0716241	0.14081	1.41797e-07	5.2741e-07	19	20	20
ENSG00000171759.4	PAH	1.29416	0.0124208	0.195609	0.20443	0.174371	0.0643587	0.000493335	0.00087448	99	102	102
ENSG00000034713.3	GABARAPL2	1.29239	0.0160559	0.196221	0.20505	0.15472	0.036173	0.00951232	0.0109468	80	87	87
ENSG00000104415.9	WISP1	-1.29224	-0.617758	0.196275	0.205104	7.60935e-05	0.0341837	0.0117532	0.0130723	1	1	1
ENSG00000139044.6	B4GALNT3	1.29079	0.0124828	0.196775	0.205611	0.157648	0.0939012	2.21341e-05	5.43617e-05	58	68	68
ENSG00000101343.10	CRNKL1	-1.29066	-0.0192647	0.196822	0.205658	0.135862	0.0483362	0.00263873	0.0037356	81	94	94
ENSG00000116032.5	GRIN3B	1.29005	0.0377329	0.197033	0.205871	0.0168661	0.054132	0.00143777	0.00223354	11	11	11
ENSG00000179134.10	SAMD4B	1.28993	0.0257372	0.197076	0.205915	0.0384919	0.0294853	0.0194339	0.0197032	21	23	23
ENSG00000149679.7	CABLES2	-1.28992	-0.0296321	0.19708	0.205919	0.0317178	0.0749034	0.000163567	0.000331223	12	13	13
ENSG00000184293.3	CLECL1	-1.28907	-0.010409	0.197374	0.206217	0.383037	0.304522	3.90859e-16	4.81596e-15	107	121	121
ENSG00000073670.9	ADAM11	-1.28793	-0.028075	0.197769	0.206617	0.0341682	0.0701042	0.000270428	0.000518473	12	14	14
ENSG00000227184.3	EPPK1	1.28574	0.0280942	0.198535	0.207393	0.0269948	0.0641396	0.000504771	0.000890992	5	7	7
ENSG00000186318.12	BACE1	-1.28504	-0.0311815	0.198777	0.207637	0.0243911	0.0246431	0.0328465	0.0303638	12	16	16
ENSG00000152953.8	STK32B	1.28349	0.02608	0.199321	0.208188	0.046014	0.0288371	0.020839	0.0209092	35	37	37
ENSG00000137074.14	APTX	1.28297	0.0545479	0.199501	0.20837	0.0408534	0.0636368	0.000532021	0.000932997	18	19	19
ENSG00000257949.2	TEN1	-1.28257	-0.0128935	0.199644	0.208515	0.153707	0.227726	6.52942e-12	4.67781e-11	22	23	23
ENSG00000122515.10	ZMIZ2	-1.28238	-0.0295889	0.199709	0.208581	0.0354331	0.0733708	0.000192069	0.000381185	24	24	24
ENSG00000144504.11	ANKMY1	1.28172	0.221406	0.199942	0.208817	0.000531442	0.0256491	0.0294335	0.0278067	3	3	3
ENSG00000109625.14	CPZ	1.28117	0.015592	0.200132	0.209009	0.128022	0.172587	4.09823e-09	2.00808e-08	43	51	51
ENSG00000109047.7	RCVRN	1.28076	0.0168016	0.200276	0.209155	0.0917384	0.183192	1.22391e-09	6.43904e-09	18	20	20
ENSG00000170776.15	AKAP13	-1.27924	-0.0741763	0.200813	0.209698	0.00526653	0.0201011	0.054222	0.0458746	1	1	1
ENSG00000069966.14	GNB5	-1.27912	-0.0216156	0.200855	0.20974	0.0581393	0.0729077	0.00020162	0.000397844	49	50	50
ENSG00000117505.8	DR1	1.27898	0.0318142	0.200905	0.20979	0.027383	0.066571	0.000391416	0.000722249	60	60	60
ENSG00000100068.7	LRP5L	-1.27838	-0.0111023	0.201116	0.210004	0.231	0.27904	1.09716e-14	1.13704e-13	63	75	75
ENSG00000153237.13	CCDC148	1.2768	0.067394	0.201671	0.210566	0.00648059	0.0212642	0.0476411	0.0412384	6	8	8
ENSG00000186009.4	ATP4B	1.27663	0.0868543	0.201733	0.210629	0.0039143	0.063115	0.000561864	0.00097943	3	6	6
ENSG00000161640.11	SIGLEC11	1.27612	0.0244896	0.201913	0.210811	0.0483293	0.057496	0.0010112	0.0016523	21	22	22
ENSG00000187758.3	ADH1A	-1.27602	-0.0236095	0.20195	0.210848	0.0584938	0.124319	8.55648e-07	2.74061e-06	9	11	11
ENSG00000165244.6	ZNF367	-1.275	-0.0128046	0.20231	0.211212	0.0777015	0.0256369	0.0294725	0.0278276	48	50	50
ENSG00000022840.11	RNF10	-1.27469	-0.0172438	0.202418	0.211322	0.0739049	0.0297244	0.0189404	0.0193011	34	39	39
ENSG00000176386.4	CDC26	-1.27443	-0.0106232	0.202512	0.211417	0.275405	0.397411	6.90124e-22	1.77719e-20	33	33	33
ENSG00000111653.15	ING4	1.27379	0.0144001	0.202738	0.211646	0.15173	0.0637298	0.000526873	0.000925257	97	104	104
ENSG00000139687.9	RB1	1.27271	0.147551	0.203119	0.212031	0.00115257	0.0209055	0.0495763	0.0426113	2	2	2
ENSG00000170175.6	CHRNB1	-1.2724	-0.0149858	0.20323	0.212143	0.109154	0.204621	1.01971e-10	6.13236e-10	25	25	25
ENSG00000184144.5	CNTN2	1.27219	0.0385332	0.203305	0.212219	0.0197526	0.022949	0.0395511	0.0355706	8	9	9
ENSG00000128714.5	HOXD13	1.27188	0.0419323	0.203416	0.212331	0.0162911	0.0402604	0.00617122	0.00761472	2	2	2
ENSG00000131467.6	PSME3	-1.27146	-0.213856	0.203565	0.212483	0.000323198	0.0395768	0.00663328	0.00809149	1	1	1
ENSG00000147576.11	ADHFE1	-1.27142	-0.0116311	0.203578	0.212495	0.209335	0.182612	1.30801e-09	6.834e-09	48	53	53
ENSG00000160226.11	C21orf2	1.27053	0.0207245	0.203896	0.212817	0.0634509	0.160096	1.67252e-08	7.38232e-08	8	8	8
ENSG00000127249.10	ATP13A4	-1.27015	-0.0138958	0.204033	0.212955	0.12451	0.0806074	8.98884e-05	0.000193084	52	54	54
ENSG00000127220.5	ABHD8	-1.27009	-0.0234069	0.204053	0.212976	0.0527226	0.0315401	0.0155872	0.0164513	32	34	34
ENSG00000125149.7	C16orf70	1.26929	0.338276	0.204336	0.213262	0.00030769	0.0405259	0.00600063	0.00744215	1	1	1
ENSG00000132432.9	SEC61G	1.26848	0.0300434	0.204627	0.213556	0.0311876	0.0451426	0.00369	0.00495673	55	55	55
ENSG00000161692.13	DBF4B	-1.26801	-0.0102311	0.204795	0.213726	0.25152	0.384721	4.72043e-21	1.06863e-19	35	44	44
ENSG00000203880.7	PCMTD2	1.26747	0.0191392	0.204987	0.21392	0.0787347	0.121927	1.10812e-06	3.47569e-06	36	44	44
ENSG00000169087.6	HSPBAP1	1.26738	0.0268377	0.20502	0.213954	0.0336385	0.0323219	0.0143363	0.01535	40	42	42
ENSG00000162415.6	ZSWIM5	1.26733	0.0202827	0.205036	0.21397	0.0599703	0.0794297	0.000101727	0.000216668	42	42	42
ENSG00000057468.6	MSH4	-1.26628	-0.0189053	0.205412	0.21435	0.0827047	0.173578	3.66276e-09	1.81113e-08	13	13	13
ENSG00000196365.7	LONP1	1.26611	0.0108977	0.205473	0.214412	0.240862	0.212326	4.11176e-11	2.61405e-10	58	60	60
ENSG00000113240.8	CLK4	-1.26531	-0.0269979	0.205759	0.214701	0.0344112	0.025178	0.0309838	0.0289675	27	31	31
ENSG00000139155.4	SLCO1C1	1.26509	0.0094328	0.205838	0.214781	0.358316	0.112904	2.9259e-06	8.55316e-06	134	141	141
ENSG00000255837.1	TAS2R20	1.26479	0.0160786	0.205948	0.214892	0.0978815	0.149956	5.17131e-08	2.08768e-07	26	28	28
ENSG00000182158.10	CREB3L2	1.26417	0.0329342	0.20617	0.215117	0.0248957	0.0251132	0.0312035	0.029144	13	13	13
ENSG00000172890.7	NADSYN1	1.26391	0.0131218	0.206263	0.21521	0.227715	0.235875	2.43241e-12	1.83655e-11	60	77	77
ENSG00000184702.13	2005-09-01	1.26364	0.0106218	0.206359	0.215308	0.157933	0.119996	1.36482e-06	4.20072e-06	67	71	71
ENSG00000139620.8	KANSL2	1.26358	0.0197692	0.20638	0.215329	0.0703323	0.154648	3.07171e-08	1.29536e-07	13	13	13
ENSG00000143318.8	CASQ1	-1.26245	-0.0183862	0.206787	0.215741	0.0661525	0.0291399	0.0201702	0.0203298	38	39	39
ENSG00000205085.4	FAM71F2	1.26234	0.0258578	0.206827	0.215781	0.0352824	0.0387121	0.00726831	0.0087282	20	21	21
ENSG00000138629.11	UBL7	1.25866	0.035563	0.208153	0.217122	0.0198777	0.0336727	0.012411	0.0136792	13	14	14
ENSG00000163468.10	CCT3	-1.2581	-0.0970853	0.208357	0.217328	0.00255074	0.0197158	0.0566071	0.0476051	7	7	7
ENSG00000087365.10	SF3B2	-1.25787	-0.02424	0.20844	0.217411	0.0467252	0.0612554	0.000682475	0.00116603	17	19	19
ENSG00000221890.2	NPTXR	1.25711	0.0455286	0.208712	0.217687	0.0119024	0.0335772	0.012538	0.0137871	6	7	7
ENSG00000154813.5	DPH3	1.25607	0.0249062	0.209092	0.218071	0.0386737	0.021146	0.0482699	0.0416683	17	17	17
ENSG00000081818.1	PCDHB4	-1.25472	-0.267628	0.209581	0.218565	0.000333927	0.0260989	0.0280279	0.0267258	2	2	2
ENSG00000104442.5	ARMC1	-1.2541	-0.0504766	0.209806	0.218792	0.00958389	0.0272015	0.0248675	0.0242377	16	16	16
ENSG00000138193.10	PLCE1	1.25359	0.0163893	0.20999	0.218978	0.0919933	0.109865	4.05158e-06	1.15493e-05	42	42	42
ENSG00000122674.8	CCZ1	1.25349	0.0119106	0.210026	0.219015	0.177318	0.286465	4.20144e-15	4.58005e-14	51	58	58
ENSG00000128040.6	SPINK2	-1.25271	-0.0540854	0.210311	0.219302	0.0203261	0.0312659	0.0160517	0.0168569	20	21	21
ENSG00000205810.4	KLRC3	-1.25227	-0.0316203	0.210472	0.219466	0.0295379	0.0819651	7.79349e-05	0.000169916	11	13	13
ENSG00000100906.6	NFKBIA	1.25106	0.0217986	0.210912	0.21991	0.0547214	0.0309733	0.0165632	0.0173029	23	23	23
ENSG00000115364.9	MRPL19	-1.25072	-0.00861444	0.211036	0.220035	0.353097	0.375925	1.74941e-20	3.7177e-19	69	72	72
ENSG00000155957.12	TMBIM4	1.25008	0.011683	0.211269	0.220271	0.162961	0.153352	3.54794e-08	1.46355e-07	62	66	66
ENSG00000167920.4	TMEM99	1.24973	0.0149387	0.211396	0.2204	0.132076	0.100383	1.11326e-05	2.91227e-05	49	55	55
ENSG00000136643.7	RPS6KC1	-1.24967	-0.0260024	0.211421	0.220425	0.0384605	0.0200223	0.054701	0.0462282	32	35	35
ENSG00000134490.9	TMEM241	-1.24942	-0.0265254	0.211513	0.220517	0.0362264	0.0371743	0.00855377	0.0100174	26	30	30
ENSG00000127419.12	TMEM175	-1.24844	-0.0138085	0.211871	0.220879	0.144938	0.0434158	0.00442497	0.00578381	78	95	95
ENSG00000158483.11	FAM86C1	-1.24736	-0.00948905	0.212265	0.221277	0.314148	0.384808	4.65915e-21	1.0617e-19	40	44	44
ENSG00000166510.9	CCDC68	1.24525	0.0173693	0.213039	0.22206	0.0737549	0.0646345	0.000479304	0.000852404	41	41	41
ENSG00000187987.5	ZSCAN23	-1.24415	-0.0133878	0.213443	0.222468	0.131713	0.227147	7.00096e-12	4.95001e-11	8	10	10
ENSG00000113303.7	BTNL8	-1.24401	-0.0173763	0.213498	0.222523	0.0856325	0.249432	4.60278e-13	3.82658e-12	6	7	7
ENSG00000111696.7	NT5DC3	1.24365	0.0123014	0.21363	0.222656	0.18632	0.112277	3.12926e-06	9.10542e-06	66	69	69
ENSG00000237190.3	CDKN2AIPNL	1.24358	0.0177244	0.213653	0.22268	0.0631247	0.0500281	0.00220978	0.00321498	37	41	41
ENSG00000186766.7	FOXI2	-1.24283	-0.225515	0.213932	0.222961	0.000457807	0.0358098	0.00988639	0.0113051	2	2	2
ENSG00000248333.3	CDK11B	-1.24269	-0.0422425	0.213981	0.223011	0.0114051	0.0269196	0.0256389	0.0248423	9	9	9
ENSG00000166881.5	TMEM194A	1.24179	0.0192215	0.214313	0.223347	0.0717013	0.153934	3.32553e-08	1.38388e-07	6	7	7
ENSG00000119737.5	GPR75	1.24143	0.0302927	0.214446	0.223481	0.0254499	0.0277114	0.0235324	0.0231813	23	23	23
ENSG00000188921.12	PTPLAD2	1.2405	0.0267734	0.214792	0.22383	0.0237956	0.0455155	0.00354817	0.0047986	10	10	10
ENSG00000169026.8	MFSD7	1.23876	0.030545	0.215433	0.224477	0.0317042	0.0718959	0.000224162	0.000436857	9	12	12
ENSG00000145979.13	TBC1D7	1.23621	0.0216884	0.216379	0.225433	0.05242	0.0687473	0.000311699	0.000590713	29	29	29
ENSG00000039650.5	PNKP	-1.23593	-0.0207074	0.216483	0.225538	0.0632101	0.0471382	0.0029922	0.00415666	28	31	31
ENSG00000125877.8	ITPA	1.23529	0.0103249	0.216724	0.225782	0.232663	0.367276	6.23376e-20	1.19698e-18	22	23	23
ENSG00000159228.8	CBR1	-1.23387	-0.040869	0.217252	0.226314	0.0277235	0.0413321	0.00551129	0.0069515	10	10	10
ENSG00000197140.10	ADAM32	-1.23337	-0.0126262	0.217438	0.226502	0.156961	0.265846	5.90306e-14	5.63876e-13	21	22	22
ENSG00000181656.6	GPR88	-1.23333	-0.0510147	0.217454	0.226518	0.00858453	0.0236212	0.0367352	0.0334437	2	2	2
ENSG00000011590.9	ZBTB32	1.2328	0.0188679	0.217652	0.226718	0.0752282	0.101513	9.87268e-06	2.60974e-05	22	23	23
ENSG00000213694.3	S1PR3	-1.23164	-0.442499	0.218083	0.227153	0.000104315	0.0470487	0.00302045	0.00418976	2	2	2
ENSG00000221838.5	AP4M1	-1.23113	-0.022292	0.218275	0.227347	0.0479584	0.0868149	4.67772e-05	0.000107827	9	9	9
ENSG00000162520.10	SYNC	-1.23094	-0.0332115	0.218347	0.22742	0.041627	0.13423	2.9142e-07	1.0312e-06	58	60	60
ENSG00000176945.12	MUC20	-1.23074	-0.0100079	0.21842	0.227494	0.240041	0.365899	7.61997e-20	1.45576e-18	67	79	79
ENSG00000177570.9	SAMD12	1.22978	0.034024	0.21878	0.227857	0.0172542	0.056855	0.00108133	0.001751	16	16	16
ENSG00000243710.3	WDR65	1.22924	0.00761029	0.218983	0.228062	0.329035	0.393417	1.26937e-21	3.1799e-20	35	45	45
ENSG00000183486.8	MX2	1.22922	0.0282196	0.218989	0.228068	0.0291987	0.0193848	0.0587439	0.0490965	24	25	25
ENSG00000105699.12	LSR	-1.22921	-0.0115338	0.218993	0.228072	0.156047	0.0893486	3.58088e-05	8.43425e-05	52	56	56
ENSG00000171115.3	GIMAP8	1.22913	0.0281478	0.219023	0.228103	0.0312633	0.0350583	0.0107085	0.0120917	14	15	15
ENSG00000139971.11	C14orf37	1.22855	0.0100874	0.219242	0.228323	0.22377	0.134427	2.85225e-07	1.01117e-06	86	89	89
ENSG00000151693.5	ASAP2	1.22718	0.013878	0.219754	0.228841	0.1416	0.0944745	2.08311e-05	5.15019e-05	79	85	85
ENSG00000196646.7	ZNF136	-1.22669	-0.0158898	0.219941	0.229029	0.110311	0.0411516	0.0056172	0.00706389	52	54	54
ENSG00000165516.6	KLHDC2	-1.22664	-0.00842709	0.219958	0.229047	0.404569	0.111541	3.386e-06	9.76981e-06	121	130	130
ENSG00000166478.5	ZNF143	1.22597	0.031987	0.220209	0.2293	0.157917	0.0682	0.000330073	0.000620252	76	83	83
ENSG00000148229.8	POLE3	1.22586	0.0366903	0.22025	0.229341	0.0209638	0.0594697	0.000822603	0.00137623	5	5	5
ENSG00000002919.10	SNX11	-1.22581	-0.010899	0.22027	0.229361	0.222457	0.229084	5.5423e-12	3.9933e-11	54	58	58
ENSG00000144191.7	CNGA3	1.22546	0.0168691	0.220401	0.229493	0.119394	0.235781	2.4604e-12	1.85398e-11	11	11	11
ENSG00000181143.11	MUC16	-1.2254	-0.369701	0.220425	0.229518	0.00016364	0.0276184	0.0237703	0.0233473	3	3	3
ENSG00000167723.10	TRPV3	1.2241	0.0146554	0.220914	0.230012	0.10205	0.0831191	6.90283e-05	0.000152698	39	41	41
ENSG00000160221.12	C21orf33	1.22367	0.0417581	0.221075	0.230174	0.0167781	0.0222874	0.0425421	0.0376079	15	17	17
ENSG00000062524.11	LTK	1.22178	0.0292704	0.221791	0.230896	0.0273128	0.0970534	1.58515e-05	4.01349e-05	4	4	4
ENSG00000160072.15	ATAD3B	-1.22154	-0.0115363	0.221883	0.230989	0.305298	0.230435	4.70741e-12	3.42437e-11	103	121	121
ENSG00000033800.9	PIAS1	1.22074	0.0318693	0.222186	0.231295	0.0237713	0.0228754	0.039873	0.035809	12	12	12
ENSG00000185627.13	PSMD13	-1.21909	-0.0152369	0.222811	0.231925	0.107243	0.212103	4.22167e-11	2.67941e-10	16	16	16
ENSG00000214595.7	EML6	-1.21899	-0.00492611	0.222849	0.231963	0.120577	0.0745472	0.000169789	0.000342175	45	48	48
ENSG00000105849.5	TWISTNB	1.21893	0.0180923	0.222872	0.231987	0.0567273	0.0346863	0.0111408	0.0125098	29	30	30
ENSG00000122512.10	PMS2	-1.2189	-0.0136654	0.222884	0.231999	0.109686	0.0953315	1.90242e-05	4.74376e-05	50	55	55
ENSG00000259363.1	CTD-2054N24.2	1.21829	0.0123884	0.223112	0.232229	0.140522	0.310653	1.7219e-16	2.20048e-15	18	19	19
ENSG00000213676.6	ATF6B	-1.21822	-0.0218509	0.22314	0.232258	0.0542206	0.0477037	0.00281977	0.00394904	29	37	37
ENSG00000100036.11	SLC35E4	-1.21718	-0.0133043	0.223537	0.232658	0.089258	0.0709815	0.000246693	0.000476348	36	39	39
ENSG00000160185.9	UBASH3A	-1.21621	-0.0439508	0.223903	0.233027	0.0134421	0.0254731	0.030003	0.0281828	10	10	10
ENSG00000122085.12	MTERFD2	-1.21535	-0.0238094	0.224234	0.233361	0.0557594	0.131866	3.77099e-07	1.29796e-06	20	20	20
ENSG00000106077.14	ABHD11	-1.21516	-0.0182099	0.224304	0.233432	0.0701295	0.0777114	0.000121836	0.000254906	21	24	24
ENSG00000198933.5	TBKBP1	-1.21475	-0.0286663	0.22446	0.233589	0.031359	0.0620522	0.000627916	0.00108408	13	13	13
ENSG00000204161.9	C10orf128	1.21373	0.0124141	0.224851	0.233984	0.121328	0.0281581	0.0224232	0.0222742	67	77	77
ENSG00000213402.2	PTPRCAP	-1.21264	-0.0178104	0.225267	0.234403	0.0755054	0.157109	2.33507e-08	1.00488e-07	20	21	21
ENSG00000188095.3	MESP2	-1.21235	-0.0341558	0.22538	0.234517	0.027199	0.0341556	0.0117884	0.0131076	28	29	29
ENSG00000176222.7	ZNF404	-1.21199	-0.0134853	0.225517	0.234655	0.125263	0.162928	1.21789e-08	5.49098e-08	28	32	32
ENSG00000182263.9	FIGN	1.21163	0.0190987	0.225654	0.234793	0.0644935	0.182748	1.28777e-09	6.75625e-09	5	5	5
ENSG00000165895.13	ARHGAP42	1.21126	0.0184827	0.225797	0.234938	0.0830862	0.1292	5.03978e-07	1.69307e-06	21	23	23
ENSG00000076662.5	ICAM3	1.21118	0.0134383	0.225825	0.234966	0.147241	0.1431	1.10235e-07	4.17979e-07	52	54	54
ENSG00000128563.9	PRKRIP1	-1.21046	-0.0268341	0.226103	0.235247	0.0355142	0.025102	0.0312415	0.0291722	22	25	25
ENSG00000103034.10	NDRG4	-1.21037	-0.0342763	0.226138	0.235282	0.024992	0.0369521	0.00875763	0.0102214	19	19	19
ENSG00000105137.8	SYDE1	-1.21028	-0.0311242	0.226171	0.235315	0.0260394	0.0496981	0.00228756	0.00330972	20	23	23
ENSG00000161328.10	LRRC56	1.21018	0.0216031	0.226208	0.235353	0.0544329	0.0701509	0.000269107	0.000516726	19	22	22
ENSG00000155749.8	ALS2CR12	1.20945	0.0179342	0.226491	0.235638	0.0840823	0.0604497	0.000742476	0.00125382	47	48	48
ENSG00000185808.9	PIGP	-1.20901	-0.00934731	0.226659	0.235807	0.27939	0.417405	3.07376e-23	9.1552e-22	35	37	37
ENSG00000173226.12	IQCB1	-1.20763	-0.00832833	0.227191	0.236343	0.317664	0.424554	9.85004e-24	3.18459e-22	36	37	37
ENSG00000144134.14	RABL2A	1.2074	0.0611252	0.227279	0.236432	0.00743565	0.0203373	0.0528123	0.0448589	4	4	4
ENSG00000086062.8	B4GALT1	1.20613	0.029561	0.227769	0.236926	0.0257705	0.0257406	0.0291416	0.0275654	17	23	23
ENSG00000114784.3	EIF1B	1.20582	0.0247958	0.227887	0.237046	0.288151	0.0875361	4.3353e-05	0.000100732	104	110	110
ENSG00000169683.3	LRRC45	1.20516	0.0214196	0.228141	0.237302	0.0540755	0.0845801	5.91912e-05	0.000133275	24	26	26
ENSG00000119650.8	IFT43	1.20469	0.0438532	0.228325	0.237487	0.0138102	0.0403637	0.00610426	0.00755582	5	6	6
ENSG00000240344.4	PPIL3	-1.20391	-0.00844946	0.228625	0.23779	0.373226	0.477086	1.46104e-27	7.67595e-26	45	47	47
ENSG00000169231.9	THBS3	1.2035	0.0170766	0.228784	0.23795	0.076751	0.0884579	3.93368e-05	9.2193e-05	25	28	28
ENSG00000100418.7	DESI1	1.20306	0.0105732	0.228953	0.238121	0.2484	0.118036	1.68576e-06	5.14252e-06	71	89	89
ENSG00000117748.5	RPA2	-1.2022	-0.0118878	0.229285	0.238455	0.147862	0.27237	2.5782e-14	2.55972e-13	5	9	9
ENSG00000205572.5	SERF1B	-1.20197	-0.0396046	0.229376	0.238547	0.0195261	0.0368702	0.00883404	0.0102852	5	8	8
ENSG00000124164.11	VAPB	-1.2008	-0.0125516	0.229829	0.239004	0.146683	0.279585	1.02294e-14	1.06305e-13	46	46	46
ENSG00000144455.9	SUMF1	1.20033	0.00811592	0.230011	0.239187	0.371384	0.503771	1.17944e-29	7.43576e-28	45	46	46
ENSG00000138363.10	ATIC	1.19854	0.0168487	0.230706	0.239888	0.076665	0.0759382	0.000146746	0.000300377	37	38	38
ENSG00000124155.12	PIGT	-1.19709	-0.0352167	0.231271	0.240457	0.020518	0.0344319	0.0114466	0.0127839	17	17	17
ENSG00000179922.5	ZNF784	-1.19648	-0.00927134	0.231511	0.240699	0.185612	0.0445396	0.0039315	0.00522364	67	72	72
ENSG00000143622.6	RIT1	-1.19631	-0.0175235	0.231576	0.240765	0.0901268	0.142044	1.23817e-07	4.65569e-07	26	30	30
ENSG00000135502.12	SLC26A10	-1.19552	-0.0267356	0.231883	0.241074	0.0548262	0.0543151	0.00141048	0.00220018	21	21	21
ENSG00000160310.12	PRMT2	-1.19549	-0.0225046	0.231896	0.241087	0.0592106	0.0542015	0.00142735	0.002221	26	30	30
ENSG00000188242.4	CTD-2228K2.5	1.19467	0.020788	0.232214	0.241408	0.0573871	0.0868556	4.65768e-05	0.000107432	21	29	29
ENSG00000181827.10	RFX7	1.19388	0.018422	0.232525	0.241722	0.097291	0.142812	1.13791e-07	4.29577e-07	24	25	25
ENSG00000137834.10	SMAD6	-1.19367	-0.128219	0.232606	0.241803	0.00138157	0.0279365	0.0229664	0.0227243	4	4	4
ENSG00000175895.3	PLEKHF2	1.19367	0.0249672	0.232607	0.241804	0.0343969	0.0211162	0.0484299	0.0417969	27	27	27
ENSG00000130347.8	RTN4IP1	1.19319	0.0471862	0.232793	0.241992	0.0145297	0.0320225	0.0148028	0.0157492	8	9	9
ENSG00000163820.10	FYCO1	1.19279	0.0279875	0.232952	0.242152	0.0297099	0.0408824	0.00577902	0.00722177	23	23	23
ENSG00000105509.6	HAS1	1.19267	0.0228426	0.233	0.2422	0.0351805	0.0383469	0.00755464	0.00901139	15	16	16
ENSG00000145824.8	CXCL14	-1.19199	-0.0169589	0.233266	0.242468	0.0825425	0.11794	1.7033e-06	5.18767e-06	35	37	37
ENSG00000221937.3	TAS2R40	1.1917	0.45666	0.233378	0.242581	5.66029e-05	0.0276109	0.0237896	0.0233494	1	2	2
ENSG00000053438.7	NNAT	-1.19162	-0.04406	0.233411	0.242614	0.0166723	0.0260221	0.0282628	0.026909	11	12	12
ENSG00000154511.7	FAM69A	-1.19142	-0.0441717	0.233487	0.242691	0.021288	0.0223158	0.0424089	0.0375164	6	6	6
ENSG00000072121.11	ZFYVE26	-1.19123	-0.0252803	0.233562	0.242766	0.032396	0.0375056	0.00825857	0.00971988	31	33	33
ENSG00000112378.11	PERP	-1.19098	-0.0116128	0.23366	0.242865	0.219893	0.23458	2.84734e-12	2.1328e-11	53	57	57
ENSG00000175348.6	TMEM9B	-1.19051	-0.0174716	0.233846	0.243052	0.0663748	0.0570938	0.00105465	0.0017122	34	36	36
ENSG00000151632.12	AKR1C2	-1.19036	-0.0154552	0.233906	0.243113	0.091089	0.0584547	0.000914722	0.00150917	50	57	57
ENSG00000204604.5	ZNF468	1.18988	0.0238343	0.234095	0.243304	0.0421882	0.130498	4.37666e-07	1.49284e-06	23	25	25
ENSG00000011295.11	TTC19	1.18882	0.0173425	0.234512	0.243723	0.065803	0.0966361	1.65684e-05	4.17821e-05	27	28	28
ENSG00000179240.4	RP11-111M22.2	1.18849	0.0539241	0.23464	0.243853	0.00813333	0.0236055	0.0367986	0.0334852	3	3	3
ENSG00000173890.12	GPR160	-1.18809	-0.0504176	0.234797	0.244011	0.0101893	0.0327587	0.0136826	0.0147582	6	6	6
ENSG00000135535.10	CD164	-1.18588	-0.0211694	0.235668	0.244888	0.053956	0.0591135	0.00085382	0.00141967	22	22	22
ENSG00000115459.13	ELMOD3	-1.18583	-0.0248912	0.235688	0.244909	0.0417933	0.0228259	0.0400908	0.0359414	24	24	24
ENSG00000133318.9	RTN3	-1.18531	-0.567094	0.235895	0.245117	7.42129e-05	0.0215719	0.0460438	0.0400759	1	1	1
ENSG00000133687.11	TMTC1	-1.18499	-0.027154	0.236022	0.245245	0.0374411	0.0297377	0.0189133	0.0192828	35	36	36
ENSG00000102910.9	LONP2	1.18442	0.0187937	0.236245	0.24547	0.0635168	0.127756	5.89533e-07	1.94762e-06	21	21	21
ENSG00000159399.5	HK2	1.18433	0.0381138	0.236283	0.245508	0.0155331	0.0428379	0.00470257	0.00608983	13	13	13
ENSG00000187630.10	DHRS4L2	1.18432	0.0183452	0.236286	0.245511	0.0884384	0.174551	3.27979e-09	1.63458e-08	21	24	24
ENSG00000105298.9	CACTIN	-1.18391	-0.0563262	0.23645	0.245676	0.0109173	0.0214102	0.0468762	0.0406508	6	6	6
ENSG00000004468.8	CD38	-1.18359	-0.00896691	0.236577	0.245804	0.162017	0.0662994	0.000402697	0.000739098	69	76	76
ENSG00000132199.14	ENOSF1	-1.18289	-0.0254021	0.236855	0.246084	0.033924	0.0933685	2.34174e-05	5.72229e-05	8	8	8
ENSG00000119318.8	RAD23B	1.18281	0.425528	0.236886	0.246115	0.000143546	0.0226548	0.0408533	0.0364213	2	3	3
ENSG00000136986.5	DERL1	-1.18264	-0.0170628	0.23695	0.24618	0.0727633	0.0544962	0.001384	0.00216691	43	43	43
ENSG00000188641.8	DPYD	-1.18202	-0.0152876	0.237196	0.246427	0.0471598	0.0335905	0.0125203	0.0137716	26	29	29
ENSG00000115919.10	KYNU	1.18187	0.0267565	0.237255	0.246487	0.0345994	0.0319457	0.014925	0.0158586	29	29	29
ENSG00000181001.1	OR52N1	1.18155	0.0193753	0.237385	0.246618	0.0773789	0.14936	5.524e-08	2.20884e-07	10	11	11
ENSG00000198131.9	ZNF544	-1.18099	-0.0228657	0.237606	0.24684	0.0463041	0.103248	8.20849e-06	2.20684e-05	15	15	15
ENSG00000144810.11	COL8A1	-1.18083	-0.0193008	0.23767	0.246905	0.055048	0.0578065	0.00097889	0.00160296	40	44	44
ENSG00000174194.11	AGAP8	1.18038	0.00771126	0.237851	0.247087	0.368006	0.54635	3.08608e-33	2.65312e-31	24	25	25
ENSG00000110104.7	CCDC86	-1.18012	-0.0336599	0.237953	0.24719	0.0179133	0.0514484	0.00190423	0.00283476	5	5	5
ENSG00000147813.11	NAPRT1	-1.17993	-0.00922613	0.238028	0.247266	0.30486	0.370416	3.93816e-20	7.84045e-19	42	50	50
ENSG00000154719.9	MRPL39	-1.17827	-0.0153669	0.238691	0.247933	0.0986418	0.0772401	0.000128014	0.000265335	49	51	51
ENSG00000241106.2	HLA-DOB	-1.17819	-0.0116649	0.238719	0.247962	0.190102	0.34394	1.76955e-18	2.91029e-17	31	34	34
ENSG00000112299.7	VNN1	1.17711	0.0268943	0.239153	0.248399	0.0340658	0.0512088	0.00195263	0.00289681	20	20	20
ENSG00000144747.10	TMF1	1.17623	0.154901	0.239501	0.248749	0.000854887	0.0258474	0.028805	0.0273084	1	1	1
ENSG00000108231.7	LGI1	-1.17572	-0.0210188	0.239706	0.248955	0.0883989	0.0672317	0.000365272	0.000679643	39	42	42
ENSG00000085491.11	SLC25A24	-1.17565	-0.0153801	0.239734	0.248983	0.0955312	0.0557327	0.00121603	0.00193842	48	58	58
ENSG00000160563.9	MED27	1.17528	0.0309156	0.239883	0.249133	0.0855444	0.022682	0.0407312	0.0363291	46	47	47
ENSG00000196735.7	HLA-DQA1	-1.1751	-0.00924819	0.239956	0.249207	0.26667	0.587245	5.24697e-37	7.93909e-35	52	58	58
ENSG00000120784.11	ZFP30	-1.17455	-0.00841305	0.240174	0.249426	0.0747307	0.0652837	0.000447838	0.000804385	66	67	67
ENSG00000119147.5	C2orf40	1.17278	0.0126247	0.240886	0.250143	0.183434	0.164696	9.98501e-09	4.57267e-08	73	79	79
ENSG00000196648.6	GOLGA6L9	-1.17185	-0.011859	0.241259	0.250519	0.160686	0.183815	1.13946e-09	6.02831e-09	37	41	41
ENSG00000134698.10	AGO4	1.17167	0.029984	0.24133	0.25059	0.0311308	0.0390614	0.00700468	0.00847892	23	25	25
ENSG00000103248.13	MTHFSD	-1.17137	-0.01882	0.241451	0.250713	0.0750786	0.226017	8.02139e-12	5.61899e-11	3	4	4
ENSG00000170584.6	NUDCD2	-1.17136	-0.021938	0.241455	0.250716	0.0465946	0.0613852	0.000673274	0.00115083	31	35	35
ENSG00000152433.10	ZNF547	1.17119	0.0205404	0.241523	0.250785	0.0576313	0.062092	0.000625308	0.00108007	23	24	24
ENSG00000240247.2	DEFA1B	1.17095	0.0298902	0.241619	0.250881	0.0282015	0.0454734	0.00356393	0.00481474	21	26	26
ENSG00000188610.8	FAM72B	-1.17046	-0.0512934	0.241814	0.251078	0.0127414	0.0518847	0.00181917	0.00272854	17	23	23
ENSG00000134247.9	PTGFRN	-1.1699	-0.0221104	0.242042	0.251307	0.0540026	0.0193628	0.0588893	0.0492071	43	51	51
ENSG00000112685.9	EXOC2	-1.1697	-0.0181642	0.242122	0.251388	0.0900745	0.137241	2.09689e-07	7.6195e-07	28	29	29
[truncated: 3,069 more rows]

## Sheet: Adrenal_Gland
gene	gene_name	zscore	effect_size	pvalue	adjusted Pvalue	var_g	pred_perf_r2	pred_perf_pval	pred_perf_qval	n_snps_used	n_snps_in_cov	n_snps_in_model
[truncated: 4,031 more rows]

[truncated: 41 more sheets: Artery_Aortagene,gene_name,zsco, Artery_Coronary, Artery_Tibial, Brain_Anterior_cingulate_cortex, Brain_Caudate_basal_ganglia, Brain_Cerebellar_Hemisphere, Brain_Cerebellum, Brain_Cortex, Brain_Frontal_Cortex, Brain_Hippocampus, Brain_Hypothalamus, Brain_Nucleus_accumbens_basal_g, Brain_Putamen_basal_ganglia, Breast_Mammary_Tissue, Cells_EBV-transformed_lymphocyt, Cells_Transformed_fibroblasts, Colon_Sigmoid, Colon_Transverse, Esophagus_Gastroesophageal_Junc, Esophagus_Mucosa …]
