# Supplementary material for: Gastroesophageal reflux GWAS identifies risk loci that also associate with subsequent severe esophageal diseases
Source: Nat Commun. 2019 Sep 16;10:4219. doi: 10.1038/s41467-019-11968-2 (PMC6746768; doi:10.1038/s41467-019-11968-2)
Supplement: Supplementary file 11 — Supplementary Data 7 [file 41467_2019_11968_MOESM11_ESM.xlsx]

## Sheet: geneprioritization
Gene set enrichment analysis using DEPICT
Locus	Nr of genes in locus	Chromosome and position	GWAS P value	Ensembl gene ID	Gene symbol	Nominal P value	Gene closest to lead SNP	Top cis eQTL SNP (Westra et al. Nature Genetics 2014)	False discovery rate
rs7552188	1	chr1:97543299-98386605	1.95e-10	ENSG00000188641	DPYD	0.03	TRUE	rs1399291;rs1333717	>0.20
rs34636113	1	chr1:190066792-190446759	3.31e-08	ENSG00000162670	FAM5C	0.1	TRUE	-	>0.20
rs11171710	3	chr12:56390964-56497289	8.16e-09	ENSG00000139531	SUOX	0.11	FALSE	-	>0.20
rs2344609	4	chr11:6226796-6293357	1.93e-08	ENSG00000110148	CCKBR	0.12	TRUE	rs11603067	>0.20
rs60716777	2	chr3:134316643-134979309	3.51e-08	ENSG00000154928	EPHB1	0.12	FALSE	rs7644618	>0.20
rs597808	16	chr12:111471828-112947717	4.77e-09	ENSG00000111252	SH2B3	0.16	FALSE	rs2239195	>0.20
rs7613875	10	chr3:49726932-50226508	1.99e-08	ENSG00000185614	C3orf54	0.16	FALSE	rs7645061	>0.20
rs7613875	10	chr3:49726932-50226508	1.99e-08	ENSG00000164076	CAMKV	0.16	FALSE	rs11130240	>0.20
rs7613875	10	chr3:49726932-50226508	1.99e-08	ENSG00000182179	UBA7	0.17	FALSE	rs1128535	>0.20
rs809955	1	chr4:140640419-141075338	3.75e-10	ENSG00000196782	MAML3	0.18	TRUE	-	>0.20
rs597808	16	chr12:111471828-112947717	4.77e-09	ENSG00000111271	ACAD10	0.18	FALSE	rs634389	>0.20
rs7613875	10	chr3:49726932-50226508	1.99e-08	ENSG00000164068	RNF123	0.19	FALSE	-	>0.20
rs12706746	1	chr7:126078652-126893348	3.91e-09	ENSG00000179603	GRM8	0.21	FALSE	-	>0.20
rs144086849	1	chr2:100163718-100759201	1.9e-10	ENSG00000144218	AFF3	0.21	FALSE	rs17022653	>0.20
rs11171710	3	chr12:56390964-56497289	8.16e-09	ENSG00000123411	IKZF4	0.22	FALSE	-	>0.20
rs1297211	1	chr21:16333556-16437321	1.94e-08	ENSG00000180530	NRIP1	0.22	FALSE	rs2823027	>0.20
rs1469513	1	chr2:21224301-21266945	1.21e-08	ENSG00000084674	APOB	0.24	TRUE	-	>0.20
rs3749313	1	chr3:18386864-18487080	3.51e-08	ENSG00000182568	SATB1	0.24	TRUE	rs11128886	>0.20
rs60716777	2	chr3:134316643-134979309	3.51e-08	ENSG00000174611	KY	0.26	TRUE	-	>0.20
rs597808	16	chr12:111471828-112947717	4.77e-09	ENSG00000198324	FAM109A	0.31	FALSE	rs2239195	>0.20
rs2344609	4	chr11:6226796-6293357	1.93e-08	ENSG00000180878	C11orf42	0.32	FALSE	-	>0.20
rs597808	16	chr12:111471828-112947717	4.77e-09	ENSG00000089248	ERP29	0.33	FALSE	rs7970397;rs7310545	>0.20
rs7613875	10	chr3:49726932-50226508	1.99e-08	ENSG00000001617	SEMA3F	0.33	FALSE	-	>0.20
rs2344609	4	chr11:6226796-6293357	1.93e-08	ENSG00000132259	CNGA4	0.34	FALSE	-	>0.20
rs2891698;rs76975981;rs2051815	5	chr19:18699495-18893142	1.81e-10	ENSG00000105696	TMEM59L	0.34	TRUE	-	>0.20
rs73057238	2	chr12:15260717-15750333	2.58e-08	ENSG00000134533	RERG	0.37	TRUE	-	>0.20
rs597808	16	chr12:111471828-112947717	4.77e-09	ENSG00000111275	ALDH2	0.43	FALSE	rs16941669	>0.20
rs73057238	2	chr12:15260717-15750333	2.58e-08	ENSG00000151490	PTPRO	0.45	FALSE	rs17174795	>0.20
rs967823	1	chr17:49707675-50237377	8.9e-12	ENSG00000154975	CA10	0.45	TRUE	rs6504736	>0.20
rs7613875	10	chr3:49726932-50226508	1.99e-08	ENSG00000003756	RBM5	0.45	FALSE	rs6776145	>0.20
rs4676893	1	chr3:71003844-71633140	1.36e-09	ENSG00000114861	FOXP1	0.45	FALSE	rs17008749	>0.20
rs7613875	10	chr3:49726932-50226508	1.99e-08	ENSG00000164077	MON1A	0.47	TRUE	-	>0.20
rs2891698;rs76975981;rs2051815	5	chr19:18699495-18893142	1.81e-10	ENSG00000105662	CRTC1	0.48	TRUE	rs11665980	>0.20
rs10228350	1	chr7:113726382-114333827	1.88e-08	ENSG00000128573	FOXP2	0.51	TRUE	rs1058335;rs6945523	>0.20
rs597808	16	chr12:111471828-112947717	4.77e-09	ENSG00000204842	ATXN2	0.52	TRUE	rs3809278	>0.20
rs597808	16	chr12:111471828-112947717	4.77e-09	ENSG00000234608	C12orf47	0.53	FALSE	-	>0.20
rs74652506	2	chr3:43328004-43733086	2.77e-08	ENSG00000163788	SNRK	0.54	TRUE	rs1018175;rs2135511	>0.20
rs7534143	1	chr1:66258197-66840259	1.44e-08	ENSG00000184588	PDE4B	0.55	TRUE	rs1137100	>0.20
rs597808	16	chr12:111471828-112947717	4.77e-09	ENSG00000229186	ADAM1	0.55	FALSE	-	>0.20
rs10242223	1	chr7:3341080-4308632	1.75e-08	ENSG00000146555	SDK1	0.56	TRUE	-	>0.20
rs9472010	1	chr6:43044006-43129457	2.34e-08	ENSG00000112655	PTK7	0.57	TRUE	-	>0.20
rs597808	16	chr12:111471828-112947717	4.77e-09	ENSG00000111249	CUX2	0.6	FALSE	-	>0.20
rs2891698;rs76975981;rs2051815	5	chr19:18699495-18893142	1.81e-10	ENSG00000006016	CRLF1	0.61	FALSE	rs1804826	>0.20
rs74652506	2	chr3:43328004-43733086	2.77e-08	ENSG00000160746	ANO10	0.63	FALSE	-	>0.20
rs7282609	1	chr21:34162985-34186053	2.94e-08	ENSG00000205929	C21orf62	0.69	TRUE	-	>0.20
rs2861695	1	chr2:68023186-68052694	3.2e-10	ENSG00000237013	-	0.69	TRUE	-	>0.20
rs597808	16	chr12:111471828-112947717	4.77e-09	ENSG00000198270	TMEM116	0.7	FALSE	rs7295294	>0.20
rs597808	16	chr12:111471828-112947717	4.77e-09	ENSG00000173064	C12orf51	0.74	FALSE	-	>0.20
rs11171710	3	chr12:56390964-56497289	8.16e-09	ENSG00000065361	ERBB3	0.75	FALSE	rs705702	>0.20
rs597808	16	chr12:111471828-112947717	4.77e-09	ENSG00000179295	PTPN11	0.76	FALSE	-	>0.20
rs2891698;rs76975981;rs2051815	5	chr19:18699495-18893142	1.81e-10	ENSG00000167487	KLHL26	0.76	FALSE	rs3795028	>0.20
rs2344609	4	chr11:6226796-6293357	1.93e-08	ENSG00000051009	FAM160A2	0.79	FALSE	-	>0.20
rs2891698;rs76975981;rs2051815	5	chr19:18699495-18893142	1.81e-10	ENSG00000006015	C19orf60	0.8	FALSE	rs7250623	>0.20
rs7613875	10	chr3:49726932-50226508	1.99e-08	ENSG00000164078	MST1R	0.8	FALSE	-	>0.20
rs13378714	1	chr13:54689924-54707001	3.66e-08	ENSG00000234787	LINC00458	0.8	TRUE	-	>0.20
rs597808	16	chr12:111471828-112947717	4.77e-09	ENSG00000135148	TRAFD1	0.85	FALSE	rs10492014	>0.20
rs7613875	10	chr3:49726932-50226508	1.99e-08	ENSG00000004534	RBM6	0.87	FALSE	rs2245365	>0.20
rs11747010	1	chr5:29380403-29396088	2.18e-10	ENSG00000248391	-	0.89	TRUE	-	>0.20
rs597808	16	chr12:111471828-112947717	4.77e-09	ENSG00000111300	NAA25	0.95	FALSE	rs16941724	>0.20
rs7613875	10	chr3:49726932-50226508	1.99e-08	ENSG00000183763	TRAIP	0.96	FALSE	-	>0.20
rs597808	16	chr12:111471828-112947717	4.77e-09	ENSG00000089022	MAPKAPK5	0.97	FALSE	rs12580246;rs12426312	>0.20
rs597808	16	chr12:111471828-112947717	4.77e-09	ENSG00000089234	BRAP	0.97	FALSE	-	>0.20
rs12985909	1	chr19:18417720-18434001	2.68e-10	ENSG00000130520	LSM4	0.98	TRUE	rs2059038	>0.20
rs62435650	1	chr7:1855383-2272878	8.64e-09	ENSG00000002822	MAD1L1	0.99	FALSE	rs7783715	>0.20

## Sheet: genesetenrichment
Original gene set ID	Original gene set description	Nominal P value	False discovery rate	Reconstituted gene set Z score gene 1	Reconstituted gene set Z score gene 2	Reconstituted gene set Z score gene 3	Reconstituted gene set Z score gene 4	Reconstituted gene set Z score gene 5	Reconstituted gene set Z score gene 6	Reconstituted gene set Z score gene 7	Reconstituted gene set Z score gene 8	Reconstituted gene set Z score gene 9	Reconstituted gene set Z score gene 10
ENSG00000119138	KLF9 PPI subnetwork	9.76e-05	>=0.20	MAD1L1 (2.1)	ATXN2 (2.0)	FOXP1 (1.9)	C12orf51 (1.9)	C11orf42 (1.8)	TMEM116 (1.8)	KY (1.8)	TRAIP (1.3)	BRAP (1.2)	RERG (1.1)
GO:0045664	regulation of neuron differentiation	0.000187	>=0.20	EPHB1 (2.5)	CRTC1 (2.4)	CUX2 (2.1)	TMEM59L (1.8)	FAM109A (1.7)	CRLF1 (1.6)	PTPRO (1.4)	ANO10 (1.3)	CCKBR (1.2)	AFF3 (1.1)
ENSG00000112559	MDFI PPI subnetwork	0.000224	>=0.20	CRTC1 (2.5)	KLHL26 (2.1)	MST1R (2.0)	UBA7 (2.0)	PTK7 (1.9)	SEMA3F (1.9)	FAM109A (1.8)	FAM160A2 (1.7)	NRIP1 (1.6)	C11orf42 (1.4)
REACTOME_SEMAPHORIN_INTERACTIONS	REACTOME_SEMAPHORIN_INTERACTIONS	0.000403	>=0.20	PTPRO (3.2)	SEMA3F (2.2)	ADAM1 (2.0)	EPHB1 (1.8)	SNRK (1.8)	ERBB3 (1.8)	SH2B3 (1.6)	FAM109A (1.5)	PTK7 (1.4)	PTPN11 (1.4)
MP:0001529	abnormal vocalization	0.000627	>=0.20	EPHB1 (3.5)	TMEM59L (2.3)	GRM8 (1.7)	CAMKV (1.5)	CRTC1 (1.5)	FAM5C (1.4)	ENSG00000248391 (1.3)	KY (1.3)	LINC00458 (1.3)	C12orf47 (1.3)
KEGG_VASCULAR_SMOOTH_MUSCLE_CONTRACTION	KEGG_VASCULAR_SMOOTH_MUSCLE_CONTRACTION	0.000634	>=0.20	C3orf54 (2.2)	RERG (2.1)	FOXP1 (2.1)	EPHB1 (2.1)	ENSG00000248391 (1.9)	MON1A (1.8)	SH2B3 (1.7)	SDK1 (1.6)	UBA7 (1.6)	RNF123 (1.5)
REACTOME_SIGNALING_BY_PDGF	REACTOME_SIGNALING_BY_PDGF	0.000796	>=0.20	SNRK (2.3)	AFF3 (2.3)	CRLF1 (2.1)	FOXP1 (2.0)	ERBB3 (1.9)	FAM160A2 (1.8)	SH2B3 (1.7)	KLHL26 (1.7)	CRTC1 (1.6)	FAM5C (1.5)
MP:0009142	decreased prepulse inhibition	0.000805	>=0.20	CAMKV (3.2)	CA10 (3.0)	CCKBR (2.8)	CUX2 (1.9)	PTPRO (1.9)	DPYD (1.4)	FAM5C (1.4)	ERBB3 (1.3)	SATB1 (1.3)	TMEM116 (1.2)
REACTOME_SIGNALING_BY_FGFR	REACTOME_SIGNALING_BY_FGFR	0.000882	>=0.20	CRLF1 (3.0)	AFF3 (2.8)	SNRK (2.7)	FAM160A2 (2.7)	PTPN11 (2.5)	SEMA3F (2.4)	FOXP1 (2.2)	ANO10 (2.0)	SH2B3 (1.9)	C3orf54 (1.9)
REACTOME_SIGNALING_BY_ERBB2	REACTOME_SIGNALING_BY_ERBB2	0.00105	>=0.20	FOXP1 (3.4)	SNRK (3.2)	MAD1L1 (2.3)	SH2B3 (2.3)	CRLF1 (2.2)	FAM160A2 (2.2)	CRTC1 (2.1)	KLHL26 (2.1)	MON1A (1.9)	C3orf54 (1.8)
GO:0032403	protein complex binding	0.00107	>=0.20	SEMA3F (2.3)	CRLF1 (2.0)	SDK1 (1.9)	SH2B3 (1.9)	ATXN2 (1.8)	MAD1L1 (1.7)	PTK7 (1.7)	SNRK (1.6)	RNF123 (1.6)	PTPN11 (1.4)
MP:0001052	abnormal muscle innervation	0.00109	>=0.20	ERBB3 (3.8)	CRLF1 (3.3)	EPHB1 (2.1)	TMEM59L (2.1)	C3orf54 (2.0)	MAD1L1 (2.0)	FOXP2 (2.0)	MST1R (1.8)	ENSG00000237013 (1.6)	LINC00458 (1.4)
REACTOME_INTEGRATION_OF_ENERGY_METABOLISM	REACTOME_INTEGRATION_OF_ENERGY_METABOLISM	0.00117	>=0.20	FOXP1 (2.4)	SNRK (2.4)	TMEM59L (2.4)	C3orf54 (2.0)	CRTC1 (1.9)	CCKBR (1.9)	RERG (1.9)	CAMKV (1.8)	CA10 (1.7)	MST1R (1.5)
ENSG00000105610	KLF1 PPI subnetwork	0.00128	>=0.20	ATXN2 (3.4)	MAPKAPK5 (2.6)	FOXP1 (2.3)	BRAP (2.2)	C12orf51 (2.0)	C12orf47 (1.8)	CRTC1 (1.8)	PDE4B (1.4)	ADAM1 (1.3)	CUX2 (1.3)
REACTOME_DOWNSTREAM_SIGNALING_OF_ACTIVATED_FGFR	REACTOME_DOWNSTREAM_SIGNALING_OF_ACTIVATED_FGFR	0.00139	>=0.20	CRLF1 (3.2)	AFF3 (2.7)	PTPN11 (2.7)	SNRK (2.7)	SEMA3F (2.6)	FOXP1 (2.4)	FAM160A2 (2.2)	C3orf54 (2.1)	ANO10 (2.0)	CAMKV (2.0)
REACTOME_GLUCAGON_SIGNALING_IN_METABOLIC_REGULATION	REACTOME_GLUCAGON_SIGNALING_IN_METABOLIC_REGULATION	0.00166	>=0.20	C3orf54 (3.5)	SNRK (2.7)	TMEM59L (2.3)	ENSG00000248391 (2.1)	SH2B3 (1.8)	FAM5C (1.7)	MAML3 (1.7)	FOXP1 (1.6)	CAMKV (1.6)	CRTC1 (1.6)
ENSG00000178562	CD28 PPI subnetwork	0.00173	>=0.20	SATB1 (3.3)	MAD1L1 (3.0)	C12orf51 (1.6)	IKZF4 (1.4)	PTK7 (1.3)	ADAM1 (1.2)	LINC00458 (1.2)	CCKBR (1.2)	ANO10 (1.2)	CAMKV (1.2)
GO:0015026	coreceptor activity	0.00203	>=0.20	PTPRO (2.0)	SNRK (1.6)	SEMA3F (1.2)	APOB (1.2)	SDK1 (1.1)	KY (1.1)	ERP29 (1.0)	PTK7 (1.0)	C11orf42 (1.0)	NRIP1 (0.9)
REACTOME_DEFENSINS	REACTOME_DEFENSINS	0.00244	>=0.20	KY (2.5)	C11orf42 (1.9)	SATB1 (1.9)	PTPRO (1.9)	APOB (1.7)	ANO10 (1.6)	ALDH2 (1.4)	IKZF4 (1.1)	PDE4B (1.0)	TMEM116 (1.0)
MP:0001360	abnormal social investigation	0.00251	>=0.20	TMEM59L (4.4)	CA10 (3.1)	ENSG00000237013 (2.8)	CRTC1 (2.5)	SDK1 (2.5)	FAM5C (2.4)	MAML3 (1.8)	C11orf42 (1.7)	C21orf62 (1.6)	CAMKV (1.4)
KEGG_INSULIN_SIGNALING_PATHWAY	KEGG_INSULIN_SIGNALING_PATHWAY	0.00254	>=0.20	SUOX (2.8)	KLHL26 (2.6)	PTPN11 (2.5)	RNF123 (1.9)	SNRK (1.4)	FAM5C (1.4)	SATB1 (1.4)	IKZF4 (1.4)	ACAD10 (1.3)	SH2B3 (1.3)
REACTOME_DOWNSTREAM_SIGNAL_TRANSDUCTION	REACTOME_DOWNSTREAM_SIGNAL_TRANSDUCTION	0.00288	>=0.20	SNRK (4.0)	FOXP1 (3.3)	SEMA3F (2.4)	SH2B3 (2.3)	MON1A (2.2)	PTPN11 (1.9)	C3orf54 (1.9)	FAM109A (1.9)	CRLF1 (1.9)	CAMKV (1.7)
ENSG00000009954	BAZ1B PPI subnetwork	0.00291	>=0.20	IKZF4 (2.6)	FAM109A (2.3)	RBM6 (2.1)	ATXN2 (2.1)	NRIP1 (2.0)	C12orf47 (1.8)	MST1R (1.7)	SUOX (1.5)	UBA7 (1.4)	MAML3 (1.4)
ENSG00000157557	ETS2 PPI subnetwork	0.00344	>=0.20	SNRK (3.2)	SATB1 (2.6)	FOXP1 (1.8)	DPYD (1.6)	NRIP1 (1.6)	PTPN11 (1.5)	ADAM1 (1.4)	SDK1 (1.3)	C12orf51 (1.3)	FAM109A (1.3)
GO:0040008	regulation of growth	0.00346	>=0.20	CRLF1 (3.3)	KLHL26 (1.9)	FOXP1 (1.8)	IKZF4 (1.3)	LINC00458 (1.2)	NRIP1 (1.2)	ATXN2 (1.1)	FAM160A2 (1.1)	C21orf62 (1.0)	TMEM59L (1.0)
ENSG00000121152	NCAPH PPI subnetwork	0.00353	>=0.20	FAM5C (3.4)	RERG (2.6)	LSM4 (2.3)	TRAIP (2.2)	C21orf62 (2.2)	RNF123 (1.8)	ENSG00000248391 (1.8)	CA10 (1.6)	CUX2 (1.6)	PTPRO (1.4)
REACTOME_PKA:MEDIATED_PHOSPHORYLATION_OF_CREB	REACTOME_PKA:MEDIATED_PHOSPHORYLATION_OF_CREB	0.00392	>=0.20	GRM8 (3.2)	SH2B3 (2.7)	SNRK (2.5)	ENSG00000248391 (2.5)	FAM5C (2.2)	FOXP1 (2.0)	C3orf54 (2.0)	MON1A (2.0)	MST1R (1.9)	CAMKV (1.9)
MP:0000633	abnormal pituitary gland morphology	0.00398	>=0.20	EPHB1 (3.0)	FOXP2 (2.6)	SEMA3F (2.4)	MAD1L1 (2.2)	CRTC1 (1.9)	RERG (1.9)	LINC00458 (1.8)	C12orf47 (1.8)	C21orf62 (1.8)	PTPRO (1.4)
MP:0002574	increased vertical activity	0.00399	>=0.20	CCKBR (2.6)	GRM8 (2.6)	FAM5C (2.0)	C11orf42 (1.9)	CA10 (1.9)	ENSG00000237013 (1.8)	C12orf51 (1.8)	CAMKV (1.7)	ATXN2 (1.6)	TMEM59L (1.6)
GO:0060571	morphogenesis of an epithelial fold	0.00406	>=0.20	PTK7 (2.7)	SDK1 (2.2)	C21orf62 (2.0)	FOXP2 (1.6)	MAML3 (1.3)	GRM8 (1.3)	LINC00458 (1.2)	RERG (1.2)	ALDH2 (1.2)	FAM5C (1.1)
REACTOME_PHOSPHOLIPASE_C:MEDIATED_CASCADE	REACTOME_PHOSPHOLIPASE_C:MEDIATED_CASCADE	0.00428	>=0.20	CRLF1 (3.9)	AFF3 (3.3)	CAMKV (2.8)	SEMA3F (2.4)	SDK1 (2.3)	C3orf54 (2.2)	TMEM59L (2.0)	ALDH2 (2.0)	SH2B3 (1.9)	GRM8 (1.9)
MP:0008723	impaired eosinophil recruitment	0.00435	>=0.20	SATB1 (3.1)	IKZF4 (2.9)	PDE4B (2.3)	AFF3 (2.1)	C11orf42 (2.0)	EPHB1 (1.8)	C21orf62 (1.4)	SUOX (1.3)	ERBB3 (1.2)	MST1R (1.2)
GO:0045937	positive regulation of phosphate metabolic process	0.00456	>=0.20	MAML3 (2.4)	SH2B3 (2.2)	EPHB1 (2.0)	FAM5C (1.8)	C11orf42 (1.7)	FOXP2 (1.7)	CRLF1 (1.7)	C21orf62 (1.6)	SATB1 (1.5)	FOXP1 (1.5)
GO:0010562	positive regulation of phosphorus metabolic process	0.00456	>=0.20	MAML3 (2.4)	SH2B3 (2.2)	EPHB1 (2.0)	FAM5C (1.8)	C11orf42 (1.7)	FOXP2 (1.7)	CRLF1 (1.7)	C21orf62 (1.6)	SATB1 (1.5)	FOXP1 (1.5)
REACTOME_PKA_ACTIVATION	REACTOME_PKA_ACTIVATION	0.00484	>=0.20	GRM8 (3.4)	ENSG00000248391 (2.6)	SH2B3 (2.6)	SNRK (2.3)	MST1R (2.1)	FAM5C (2.1)	C3orf54 (2.1)	CAMKV (2.0)	SDK1 (1.9)	MAML3 (1.8)
MP:0004618	thoracic vertebral transformation	0.00498	>=0.20	PTK7 (2.0)	C3orf54 (1.8)	EPHB1 (1.8)	NRIP1 (1.6)	SATB1 (1.6)	IKZF4 (1.5)	ENSG00000237013 (1.4)	CNGA4 (1.4)	ATXN2 (1.1)	SNRK (1.1)
GO:0008022	protein C-terminus binding	0.00505	>=0.20	RBM5 (2.4)	SNRK (2.2)	PTPN11 (1.7)	C12orf51 (1.6)	RNF123 (1.6)	MON1A (1.5)	SUOX (1.3)	CAMKV (1.3)	TMEM59L (1.2)	ENSG00000237013 (1.1)
MP:0003817	abnormal pituitary diverticulum morphology	0.00506	>=0.20	FOXP2 (3.3)	ENSG00000248391 (2.7)	SATB1 (2.6)	EPHB1 (2.5)	FOXP1 (2.5)	KLHL26 (1.8)	PTPRO (1.7)	CRLF1 (1.6)	IKZF4 (1.5)	PTK7 (1.4)
GO:0043679	axon terminus	0.00514	>=0.20	TMEM59L (4.1)	CA10 (3.6)	CUX2 (2.5)	CCKBR (2.4)	GRM8 (2.2)	C12orf47 (2.1)	PTPRO (1.8)	CRTC1 (1.6)	C11orf42 (1.6)	ERP29 (1.6)
ENSG00000120948	TARDBP PPI subnetwork	0.00516	>=0.20	RBM5 (2.8)	RBM6 (2.4)	SEMA3F (1.9)	CNGA4 (1.8)	PTPN11 (1.7)	KY (1.5)	BRAP (1.2)	FOXP1 (1.2)	SDK1 (1.2)	MAPKAPK5 (1.2)
GO:0048706	embryonic skeletal system development	0.00516	>=0.20	PTK7 (2.2)	CUX2 (2.0)	C3orf54 (1.9)	GRM8 (1.8)	AFF3 (1.6)	CRLF1 (1.6)	EPHB1 (1.4)	ANO10 (1.2)	MAML3 (1.2)	FOXP2 (1.0)
REACTOME_PLCG1_EVENTS_IN_ERBB2_SIGNALING	REACTOME_PLCG1_EVENTS_IN_ERBB2_SIGNALING	0.00537	>=0.20	FOXP1 (4.0)	CAMKV (3.1)	DPYD (2.7)	SH2B3 (2.7)	CRLF1 (2.7)	AFF3 (2.3)	C3orf54 (2.2)	ENSG00000248391 (2.1)	CRTC1 (2.1)	FAM5C (2.0)
MP:0000940	abnormal motor neuron innervation	0.00563	>=0.20	ERBB3 (4.1)	FAM5C (2.8)	EPHB1 (2.7)	FOXP2 (2.4)	DPYD (2.0)	FOXP1 (1.8)	CA10 (1.8)	SDK1 (1.8)	MAD1L1 (1.6)	GRM8 (1.5)
MP:0004615	cervical vertebral transformation	0.00568	>=0.20	PTK7 (2.5)	IKZF4 (2.1)	EPHB1 (2.0)	CNGA4 (1.8)	ENSG00000237013 (1.8)	SEMA3F (1.6)	SATB1 (1.5)	C3orf54 (1.4)	FOXP1 (1.3)	RBM5 (1.2)
ENSG00000130176	CNN1 PPI subnetwork	0.00572	>=0.20	KY (2.6)	PTPN11 (2.2)	CRTC1 (2.0)	SATB1 (1.9)	FOXP1 (1.4)	ENSG00000237013 (1.4)	PTK7 (1.3)	KLHL26 (1.3)	RBM5 (1.2)	ERBB3 (1.0)
REACTOME_REGULATION_OF_WATER_BALANCE_BY_RENAL_AQUAPORINS	REACTOME_REGULATION_OF_WATER_BALANCE_BY_RENAL_AQUAPORINS	0.00578	>=0.20	C21orf62 (3.4)	SNRK (3.3)	C3orf54 (3.1)	TMEM59L (2.1)	CAMKV (2.1)	RERG (2.0)	ENSG00000248391 (1.9)	CNGA4 (1.7)	CRTC1 (1.7)	CRLF1 (1.5)
GO:0016493	C-C chemokine receptor activity	0.00591	>=0.20	IKZF4 (4.6)	AFF3 (2.6)	KY (2.1)	SATB1 (2.0)	SUOX (1.7)	PTPRO (1.4)	ERP29 (1.4)	MAML3 (1.3)	C11orf42 (1.1)	TMEM116 (1.1)
ENSG00000124164	VAPB PPI subnetwork	0.00592	>=0.20	FOXP2 (2.3)	ERP29 (1.8)	ANO10 (1.6)	ENSG00000237013 (1.5)	CNGA4 (1.5)	LINC00458 (1.4)	EPHB1 (1.3)	RERG (1.2)	ADAM1 (1.2)	SH2B3 (1.2)
GO:0051145	smooth muscle cell differentiation	0.00633	>=0.20	FOXP2 (3.6)	RERG (2.7)	CRLF1 (2.2)	ALDH2 (1.9)	KY (1.7)	CUX2 (1.7)	FAM5C (1.6)	FAM109A (1.5)	SDK1 (1.5)	MON1A (1.5)
KEGG_CELL_ADHESION_MOLECULES_CAMS	KEGG_CELL_ADHESION_MOLECULES_CAMS	0.00662	>=0.20	ERBB3 (2.7)	UBA7 (1.9)	IKZF4 (1.7)	PTPRO (1.6)	PDE4B (1.6)	CA10 (1.5)	TMEM59L (1.5)	PTK7 (1.4)	SDK1 (1.3)	C21orf62 (1.3)
GO:0071564	npBAF complex	0.00669	>=0.20	RBM6 (3.0)	ATXN2 (2.3)	SDK1 (2.1)	C12orf51 (2.0)	IKZF4 (1.9)	MAPKAPK5 (1.8)	C12orf47 (1.6)	FOXP1 (1.5)	RBM5 (1.5)	FAM109A (1.5)
REACTOME_PKA_ACTIVATION_IN_GLUCAGON_SIGNALLING	REACTOME_PKA_ACTIVATION_IN_GLUCAGON_SIGNALLING	0.00671	>=0.20	GRM8 (3.4)	ENSG00000248391 (2.8)	SH2B3 (2.7)	SNRK (2.4)	C3orf54 (2.2)	FAM5C (2.1)	MST1R (2.0)	SDK1 (1.9)	CAMKV (1.8)	MAML3 (1.8)
GO:0005001	transmembrane receptor protein tyrosine phosphatase activity	0.00689	>=0.20	CA10 (2.7)	EPHB1 (2.4)	MST1R (2.4)	DPYD (2.2)	PTK7 (2.1)	CAMKV (1.9)	SNRK (1.8)	PTPRO (1.8)	SATB1 (1.6)	RERG (1.4)
GO:0019198	transmembrane receptor protein phosphatase activity	0.00689	>=0.20	CA10 (2.7)	EPHB1 (2.4)	MST1R (2.4)	DPYD (2.2)	PTK7 (2.1)	CAMKV (1.9)	SNRK (1.8)	PTPRO (1.8)	SATB1 (1.6)	RERG (1.4)
REACTOME_DSCAM_INTERACTIONS	REACTOME_DSCAM_INTERACTIONS	0.00704	>=0.20	CA10 (3.4)	CNGA4 (2.2)	PTPRO (2.1)	CCKBR (2.0)	IKZF4 (1.9)	LINC00458 (1.8)	FAM5C (1.6)	PTK7 (1.5)	CUX2 (1.5)	C21orf62 (1.3)
REACTOME_EGFR_INTERACTS_WITH_PHOSPHOLIPASE_C:GAMMA	REACTOME_EGFR_INTERACTS_WITH_PHOSPHOLIPASE_C:GAMMA	0.00716	>=0.20	FOXP1 (4.0)	CAMKV (3.3)	DPYD (2.7)	SH2B3 (2.7)	CRLF1 (2.4)	AFF3 (2.4)	ENSG00000248391 (2.3)	CRTC1 (2.2)	C3orf54 (2.1)	SNRK (1.8)
GO:0016849	phosphorus-oxygen lyase activity	0.00739	>=0.20	FAM5C (2.7)	C3orf54 (2.5)	RERG (2.5)	FOXP2 (2.3)	EPHB1 (2.1)	UBA7 (2.1)	CAMKV (2.1)	GRM8 (2.0)	SDK1 (1.9)	FAM160A2 (1.7)
REACTOME_NGF_SIGNALLING_VIA_TRKA_FROM_THE_PLASMA_MEMBRANE	REACTOME_NGF_SIGNALLING_VIA_TRKA_FROM_THE_PLASMA_MEMBRANE	0.00761	>=0.20	SNRK (4.3)	SH2B3 (2.9)	FAM109A (2.6)	MON1A (2.4)	FOXP1 (2.3)	C3orf54 (2.1)	PTPN11 (2.1)	CAMKV (1.9)	FAM160A2 (1.8)	CRLF1 (1.8)
GO:0008146	sulfotransferase activity	0.00773	>=0.20	CNGA4 (3.6)	SDK1 (3.5)	EPHB1 (3.0)	FAM5C (2.5)	SH2B3 (2.2)	C21orf62 (2.2)	APOB (2.1)	CRLF1 (2.0)	CA10 (2.0)	FAM109A (1.9)
MP:0001951	abnormal breathing pattern	0.00781	>=0.20	KLHL26 (2.2)	EPHB1 (2.2)	IKZF4 (2.0)	TMEM59L (2.0)	CRLF1 (2.0)	CRTC1 (1.9)	CUX2 (1.6)	FAM109A (1.5)	ATXN2 (1.4)	ANO10 (1.3)
GO:0002828	regulation of type 2 immune response	0.00792	>=0.20	C11orf42 (4.4)	MON1A (2.5)	SDK1 (2.4)	ENSG00000237013 (2.3)	GRM8 (1.7)	CA10 (1.5)	ALDH2 (1.4)	SATB1 (1.4)	SNRK (1.3)	SUOX (1.3)
ENSG00000101343	CRNKL1 PPI subnetwork	0.00806	>=0.20	RBM6 (4.7)	RBM5 (3.0)	MAD1L1 (2.9)	BRAP (2.8)	TRAFD1 (2.2)	KLHL26 (1.9)	C19orf60 (1.8)	TRAIP (1.5)	MAML3 (1.4)	RNF123 (1.4)
GO:0060341	regulation of cellular localization	0.00842	>=0.20	FOXP2 (2.5)	FOXP1 (2.4)	MAML3 (2.3)	PDE4B (2.0)	CCKBR (1.8)	TMEM59L (1.8)	RERG (1.6)	ENSG00000237013 (1.5)	IKZF4 (1.5)	C12orf47 (1.3)
GO:0008543	fibroblast growth factor receptor signaling pathway	0.00855	>=0.20	LINC00458 (2.4)	NRIP1 (2.1)	CRLF1 (2.1)	SEMA3F (2.0)	RERG (1.9)	ERBB3 (1.8)	FAM109A (1.6)	MAML3 (1.6)	KLHL26 (1.6)	SNRK (1.6)
ENSG00000154380	ENAH PPI subnetwork	0.00905	>=0.20	ATXN2 (2.8)	NRIP1 (2.5)	MAD1L1 (2.1)	C12orf51 (1.8)	SNRK (1.6)	ALDH2 (1.5)	FOXP2 (1.4)	SATB1 (1.4)	RERG (1.4)	FAM109A (1.3)
ENSG00000006715	VPS41 PPI subnetwork	0.00917	>=0.20	RBM5 (4.1)	BRAP (3.2)	ERP29 (2.1)	MAD1L1 (2.1)	SNRK (1.9)	MON1A (1.8)	ENSG00000237013 (1.7)	ADAM1 (1.5)	TRAFD1 (1.5)	ANO10 (1.4)
ENSG00000178950	GAK PPI subnetwork	0.0098	>=0.20	KLHL26 (3.5)	NRIP1 (3.3)	SATB1 (2.6)	RNF123 (2.1)	AFF3 (2.0)	ANO10 (2.0)	CRTC1 (1.6)	KY (1.6)	CCKBR (1.5)	FAM5C (1.5)
REACTOME_GABA_B_RECEPTOR_ACTIVATION	REACTOME_GABA_B_RECEPTOR_ACTIVATION	0.00981	>=0.20	CA10 (3.1)	CNGA4 (2.9)	CAMKV (2.2)	CCKBR (2.1)	FAM5C (2.0)	C3orf54 (2.0)	TMEM59L (1.8)	CUX2 (1.8)	SNRK (1.7)	EPHB1 (1.5)
REACTOME_ACTIVATION_OF_GABAB_RECEPTORS	REACTOME_ACTIVATION_OF_GABAB_RECEPTORS	0.00981	>=0.20	CA10 (3.1)	CNGA4 (2.9)	CAMKV (2.2)	CCKBR (2.1)	FAM5C (2.0)	C3orf54 (2.0)	TMEM59L (1.8)	CUX2 (1.8)	SNRK (1.7)	EPHB1 (1.5)
ENSG00000129514	FOXA1 PPI subnetwork	0.00992	>=0.20	CNGA4 (2.9)	FAM160A2 (2.5)	MST1R (2.4)	ENSG00000248391 (2.2)	AFF3 (2.1)	FOXP2 (2.0)	NRIP1 (1.9)	RERG (1.7)	GRM8 (1.6)	PTK7 (1.3)
REACTOME_AQUAPORIN:MEDIATED_TRANSPORT	REACTOME_AQUAPORIN:MEDIATED_TRANSPORT	0.01	>=0.20	C21orf62 (3.2)	SNRK (3.1)	RERG (2.4)	ENSG00000248391 (2.3)	C3orf54 (2.3)	CRTC1 (2.0)	CAMKV (2.0)	TMEM59L (1.9)	FAM5C (1.5)	ENSG00000237013 (1.5)
MP:0003313	abnormal locomotor activation	0.01	>=0.20	GRM8 (3.5)	FOXP2 (3.4)	CA10 (2.8)	TMEM59L (2.7)	SNRK (2.3)	CCKBR (2.3)	FAM5C (2.1)	ERP29 (2.1)	C11orf42 (2.1)	ADAM1 (1.8)
ENSG00000106355	LSM5 PPI subnetwork	0.01	>=0.20	RBM6 (2.5)	LSM4 (2.4)	MAD1L1 (2.2)	BRAP (1.9)	NAA25 (1.7)	ADAM1 (1.6)	CRTC1 (1.5)	KY (1.5)	RNF123 (1.4)	RBM5 (1.4)
MP:0001044	abnormal enteric nervous system morphology	0.01	>=0.20	ERBB3 (5.1)	RERG (3.2)	DPYD (2.6)	FOXP2 (2.2)	FOXP1 (1.9)	TMEM59L (1.7)	SATB1 (1.4)	CA10 (1.4)	SDK1 (1.3)	C3orf54 (1.2)
GO:0042327	positive regulation of phosphorylation	0.01	>=0.20	MAML3 (2.3)	SH2B3 (2.1)	EPHB1 (2.1)	FOXP2 (1.8)	C11orf42 (1.7)	C21orf62 (1.7)	SATB1 (1.6)	FAM5C (1.6)	FOXP1 (1.6)	CRLF1 (1.5)
REACTOME_G_ALPHA_I_SIGNALLING_EVENTS	REACTOME_G_ALPHA_I_SIGNALLING_EVENTS	0.01	>=0.20	CAMKV (3.0)	TMEM59L (2.5)	PTPRO (2.4)	PDE4B (2.3)	RERG (2.0)	GRM8 (1.8)	IKZF4 (1.7)	CCKBR (1.6)	AFF3 (1.5)	C21orf62 (1.5)
GO:0016782	transferase activity, transferring sulfur-containing groups	0.01	>=0.20	CNGA4 (3.4)	SDK1 (2.7)	EPHB1 (2.5)	FAM5C (2.4)	CRLF1 (2.4)	FAM109A (2.1)	APOB (2.0)	CA10 (1.7)	C21orf62 (1.7)	ENSG00000248391 (1.6)
GO:0030425	dendrite	0.01	>=0.20	CAMKV (4.9)	TMEM59L (3.8)	CRTC1 (3.0)	CCKBR (2.8)	CA10 (2.7)	KLHL26 (2.4)	FAM5C (2.0)	FOXP1 (1.9)	GRM8 (1.5)	CUX2 (1.5)
MP:0011101	partial prenatal lethality	0.01	>=0.20	PTK7 (3.1)	RERG (1.8)	SEMA3F (1.8)	SDK1 (1.7)	LINC00458 (1.6)	C12orf51 (1.4)	PDE4B (1.4)	MAML3 (1.3)	APOB (1.2)	ENSG00000237013 (1.2)
GO:0018105	peptidyl-serine phosphorylation	0.01	>=0.20	ENSG00000248391 (2.3)	SNRK (2.2)	KY (2.1)	SDK1 (1.5)	PTPN11 (1.5)	RNF123 (1.4)	RBM5 (1.4)	CA10 (1.3)	FAM109A (1.3)	C12orf51 (1.3)
MP:0000149	abnormal scapula morphology	0.01	>=0.20	FOXP2 (3.8)	CRLF1 (2.9)	FAM109A (2.2)	FAM5C (2.2)	EPHB1 (2.0)	ANO10 (1.9)	MAML3 (1.8)	C3orf54 (1.5)	PTK7 (1.2)	PDE4B (1.0)
REACTOME_REGULATION_OF_INSULIN_SECRETION	REACTOME_REGULATION_OF_INSULIN_SECRETION	0.01	>=0.20	TMEM59L (2.5)	FOXP1 (2.2)	C3orf54 (2.1)	RERG (2.1)	CCKBR (2.1)	CA10 (2.0)	SNRK (1.8)	CAMKV (1.5)	CRTC1 (1.4)	PDE4B (1.4)
GO:0016411	acylglycerol O-acyltransferase activity	0.01	>=0.20	ANO10 (5.8)	CCKBR (2.3)	FAM160A2 (2.0)	FAM109A (2.0)	CUX2 (1.6)	SUOX (1.6)	ALDH2 (1.5)	ENSG00000248391 (1.5)	PTK7 (1.5)	RNF123 (1.4)
GO:0071377	cellular response to glucagon stimulus	0.01	>=0.20	C3orf54 (3.2)	ENSG00000248391 (3.1)	ENSG00000237013 (2.4)	CNGA4 (2.3)	SNRK (2.1)	FAM5C (2.0)	MAML3 (1.9)	CRTC1 (1.7)	MON1A (1.6)	C21orf62 (1.4)
REACTOME_SIGNALING_BY_EGFR	REACTOME_SIGNALING_BY_EGFR	0.01	>=0.20	SNRK (3.6)	SH2B3 (3.0)	FOXP1 (2.9)	MON1A (2.3)	C3orf54 (2.1)	RNF123 (2.0)	C12orf51 (2.0)	MAD1L1 (2.0)	CRTC1 (1.7)	ATXN2 (1.6)
REACTOME_G_ALPHA_Q_SIGNALLING_EVENTS	REACTOME_G_ALPHA_Q_SIGNALLING_EVENTS	0.01	>=0.20	CAMKV (3.3)	FOXP2 (3.3)	RERG (2.6)	GRM8 (2.5)	PDE4B (2.2)	TMEM59L (2.2)	CCKBR (2.0)	PTPRO (2.0)	FAM5C (1.8)	C12orf47 (1.7)
GO:0010769	regulation of cell morphogenesis involved in differentiation	0.01	>=0.20	FOXP2 (2.3)	NRIP1 (1.8)	CRLF1 (1.8)	ERBB3 (1.8)	TMEM59L (1.8)	C3orf54 (1.6)	CRTC1 (1.6)	PTK7 (1.5)	LINC00458 (1.5)	CCKBR (1.5)
REACTOME_INHIBITION_OF_INSULIN_SECRETION_BY_ADRENALINENORADRENALINE	REACTOME_INHIBITION_OF_INSULIN_SECRETION_BY_ADRENALINENORADRENALINE	0.01	>=0.20	C3orf54 (3.1)	SDK1 (2.1)	RERG (2.0)	SNRK (1.8)	TMEM59L (1.7)	NRIP1 (1.6)	CAMKV (1.6)	EPHB1 (1.6)	SUOX (1.5)	IKZF4 (1.5)
MP:0003345	decreased rib number	0.01	>=0.20	PTK7 (3.2)	FAM5C (3.1)	CRLF1 (2.9)	EPHB1 (2.8)	LINC00458 (2.2)	MAD1L1 (2.1)	ALDH2 (1.5)	CA10 (1.5)	TMEM59L (1.4)	AFF3 (1.3)
GO:0015924	mannosyl-oligosaccharide mannosidase activity	0.01	>=0.20	ERP29 (3.0)	NRIP1 (1.6)	DPYD (1.3)	C3orf54 (1.3)	IKZF4 (1.1)	MAML3 (1.0)	C12orf51 (1.0)	ADAM1 (1.0)	C12orf47 (1.0)	ENSG00000237013 (0.8)
REACTOME_THE_NLRP3_INFLAMMASOME	REACTOME_THE_NLRP3_INFLAMMASOME	0.01	>=0.20	MAD1L1 (2.3)	UBA7 (2.3)	DPYD (2.1)	ERBB3 (2.0)	CA10 (1.8)	PTPRO (1.8)	FOXP2 (1.8)	MST1R (1.4)	C11orf42 (1.2)	FAM109A (1.2)
ENSG00000136518	ACTL6A PPI subnetwork	0.01	>=0.20	RBM6 (3.5)	RBM5 (2.9)	BRAP (2.7)	FOXP1 (2.6)	MON1A (2.4)	ATXN2 (2.3)	MAPKAPK5 (2.0)	TRAFD1 (1.9)	C19orf60 (1.7)	LINC00458 (1.7)
MP:0002980	abnormal postural reflex	0.01	>=0.20	FAM5C (3.1)	CA10 (2.3)	ANO10 (2.2)	TMEM116 (2.1)	DPYD (2.0)	ENSG00000248391 (2.0)	MON1A (1.8)	KY (1.7)	C12orf47 (1.5)	CUX2 (1.4)
GO:0042402	cellular biogenic amine catabolic process	0.01	>=0.20	GRM8 (3.2)	RNF123 (2.9)	DPYD (2.6)	KY (2.2)	CUX2 (1.8)	MON1A (1.7)	C12orf51 (1.4)	ALDH2 (1.3)	MAML3 (1.3)	SUOX (1.2)
MP:0000757	herniated abdominal wall	0.01	>=0.20	CCKBR (4.3)	PTK7 (3.1)	ATXN2 (2.2)	SEMA3F (1.9)	CRTC1 (1.7)	RERG (1.7)	IKZF4 (1.4)	C19orf60 (1.4)	ERBB3 (1.3)	ANO10 (1.3)
ENSG00000106245	BUD31 PPI subnetwork	0.01	>=0.20	MAD1L1 (2.8)	BRAP (2.4)	RBM6 (2.4)	KLHL26 (1.6)	RBM5 (1.5)	MAML3 (1.4)	KY (1.3)	NAA25 (1.3)	ALDH2 (1.2)	C19orf60 (1.1)
REACTOME_NUCLEAR_RECEPTOR_TRANSCRIPTION_PATHWAY	REACTOME_NUCLEAR_RECEPTOR_TRANSCRIPTION_PATHWAY	0.01	>=0.20	ERBB3 (3.0)	NRIP1 (2.8)	SNRK (2.4)	FAM160A2 (2.3)	APOB (2.1)	MON1A (2.1)	SUOX (1.7)	FAM109A (1.7)	DPYD (1.5)	SATB1 (1.5)
GO:0050773	regulation of dendrite development	0.01	>=0.20	FOXP2 (3.2)	CAMKV (2.3)	CCKBR (1.9)	DPYD (1.8)	TMEM59L (1.7)	FAM160A2 (1.7)	MST1R (1.6)	FOXP1 (1.6)	CRTC1 (1.5)	NRIP1 (1.4)
GO:0008374	O-acyltransferase activity	0.01	>=0.20	ANO10 (5.3)	SUOX (2.7)	KY (2.4)	APOB (2.3)	FAM5C (2.0)	ACAD10 (1.9)	RNF123 (1.9)	FAM160A2 (1.6)	CCKBR (1.6)	DPYD (1.5)
MP:0001386	abnormal maternal nurturing	0.01	>=0.20	FOXP2 (2.9)	SDK1 (2.7)	GRM8 (2.0)	CCKBR (1.9)	TMEM59L (1.7)	NRIP1 (1.7)	CNGA4 (1.7)	FAM5C (1.6)	ENSG00000237013 (1.5)	C12orf51 (1.5)
GO:0050767	regulation of neurogenesis	0.01	>=0.20	EPHB1 (2.5)	CRTC1 (2.4)	CRLF1 (2.2)	TMEM59L (1.7)	CUX2 (1.6)	FAM109A (1.6)	FOXP2 (1.5)	PTPRO (1.4)	CAMKV (1.3)	ANO10 (1.2)
ENSG00000196405	EVL PPI subnetwork	0.01	>=0.20	ATXN2 (3.0)	C12orf51 (2.1)	C12orf47 (1.6)	NRIP1 (1.5)	CRTC1 (1.4)	ENSG00000237013 (1.3)	LINC00458 (1.2)	RNF123 (1.2)	SH2B3 (1.2)	BRAP (1.1)
GO:0060425	lung morphogenesis	0.01	>=0.20	FOXP2 (4.3)	SDK1 (2.8)	CRLF1 (2.8)	PTK7 (1.8)	LINC00458 (1.8)	SUOX (1.3)	IKZF4 (1.2)	FAM5C (1.2)	KLHL26 (1.1)	RERG (1.1)
GO:0044344	cellular response to fibroblast growth factor stimulus	0.01	>=0.20	NRIP1 (2.5)	CRLF1 (2.3)	SEMA3F (2.0)	LINC00458 (2.0)	SDK1 (1.7)	FAM109A (1.7)	RERG (1.7)	EPHB1 (1.6)	ERBB3 (1.6)	GRM8 (1.6)
GO:0071774	response to fibroblast growth factor stimulus	0.01	>=0.20	NRIP1 (2.5)	CRLF1 (2.3)	SEMA3F (2.0)	LINC00458 (2.0)	SDK1 (1.7)	FAM109A (1.7)	RERG (1.7)	EPHB1 (1.6)	ERBB3 (1.6)	GRM8 (1.6)
REACTOME_DAG_AND_IP3_SIGNALING	REACTOME_DAG_AND_IP3_SIGNALING	0.01	>=0.20	FOXP1 (3.8)	CAMKV (3.6)	SH2B3 (2.9)	CRLF1 (2.5)	ENSG00000248391 (2.5)	AFF3 (2.4)	DPYD (2.4)	CRTC1 (2.2)	MON1A (2.1)	C3orf54 (2.1)
MP:0005091	increased double-positive T cell number	0.01	>=0.20	SATB1 (2.5)	MAD1L1 (2.3)	UBA7 (1.7)	ENSG00000248391 (1.6)	PDE4B (1.5)	AFF3 (1.5)	SNRK (1.4)	MST1R (1.2)	IKZF4 (1.2)	C21orf62 (1.1)
GO:0005637	nuclear inner membrane	0.01	>=0.20	KY (2.1)	MAD1L1 (1.5)	SEMA3F (1.5)	NRIP1 (1.2)	FOXP2 (1.2)	LINC00458 (1.2)	ADAM1 (1.1)	SNRK (1.0)	TRAFD1 (1.0)	ERBB3 (1.0)
MP:0000611	jaundice	0.01	>=0.20	RNF123 (6.2)	C12orf51 (3.3)	ENSG00000248391 (3.0)	IKZF4 (2.3)	ACAD10 (2.2)	KY (2.1)	ANO10 (1.7)	SUOX (1.6)	C3orf54 (1.4)	CA10 (1.3)
ENSG00000145794	MEGF10 PPI subnetwork	0.01	>=0.20	PTK7 (3.2)	C12orf51 (2.8)	RNF123 (2.3)	ENSG00000237013 (2.2)	KLHL26 (2.0)	ATXN2 (1.9)	CRTC1 (1.8)	FAM160A2 (1.7)	TMEM116 (1.6)	CUX2 (1.6)
REACTOME_G_ALPHA_S_SIGNALLING_EVENTS	REACTOME_G_ALPHA_S_SIGNALLING_EVENTS	0.01	>=0.20	MAML3 (3.1)	FOXP2 (3.1)	TMEM59L (2.7)	CAMKV (2.5)	PTPRO (2.1)	CCKBR (2.1)	SNRK (2.0)	PDE4B (1.8)	RERG (1.8)	C21orf62 (1.5)
ENSG00000163510	CWC22 PPI subnetwork	0.01	>=0.20	RBM6 (2.8)	MAD1L1 (2.7)	BRAP (2.4)	RBM5 (1.8)	KLHL26 (1.7)	NAA25 (1.5)	C19orf60 (1.5)	TRAIP (1.2)	ALDH2 (1.1)	MAML3 (1.1)
REACTOME_SIGNALING_BY_EGFR_IN_CANCER	REACTOME_SIGNALING_BY_EGFR_IN_CANCER	0.01	>=0.20	SNRK (3.6)	SH2B3 (2.9)	FOXP1 (2.9)	MON1A (2.4)	C3orf54 (2.3)	MAD1L1 (2.3)	RNF123 (2.1)	CRTC1 (1.9)	C12orf51 (1.7)	FAM109A (1.6)
ENSG00000064703	DDX20 PPI subnetwork	0.01	>=0.20	ATXN2 (2.1)	NAA25 (1.8)	MAPKAPK5 (1.7)	MON1A (1.5)	PTK7 (1.4)	C12orf47 (1.3)	FAM109A (1.1)	MAD1L1 (1.1)	SDK1 (1.0)	MAML3 (0.9)
GO:0003714	transcription corepressor activity	0.01	>=0.20	ATXN2 (2.6)	CRTC1 (1.8)	SATB1 (1.8)	SEMA3F (1.7)	IKZF4 (1.7)	ENSG00000237013 (1.6)	CUX2 (1.6)	FOXP1 (1.5)	MAPKAPK5 (1.3)	SNRK (1.2)
MP:0010249	lactation failure	0.01	>=0.20	EPHB1 (2.4)	IKZF4 (2.3)	SH2B3 (2.3)	CNGA4 (2.1)	SATB1 (2.0)	ERBB3 (1.7)	LINC00458 (1.4)	PTPRO (1.3)	CCKBR (1.2)	RERG (1.1)
ENSG00000126226	PCID2 PPI subnetwork	0.01	>=0.20	RBM6 (2.7)	MAD1L1 (2.4)	RBM5 (2.3)	KY (2.0)	LSM4 (1.7)	TRAFD1 (1.5)	ALDH2 (1.3)	BRAP (1.2)	PTPN11 (1.2)	CRTC1 (1.2)
GO:0042092	type 2 immune response	0.01	>=0.20	C11orf42 (4.9)	SDK1 (1.9)	PDE4B (1.8)	SATB1 (1.6)	CNGA4 (1.5)	ENSG00000237013 (1.5)	TRAFD1 (1.5)	MON1A (1.5)	GRM8 (1.5)	FOXP1 (1.4)
REACTOME_OTHER_SEMAPHORIN_INTERACTIONS	REACTOME_OTHER_SEMAPHORIN_INTERACTIONS	0.02	>=0.20	PTPRO (2.5)	SH2B3 (2.3)	ADAM1 (2.1)	EPHB1 (2.0)	CA10 (1.8)	LINC00458 (1.7)	SEMA3F (1.7)	SDK1 (1.5)	SNRK (1.5)	GRM8 (1.4)
GO:0033762	response to glucagon stimulus	0.02	>=0.20	ENSG00000237013 (2.8)	C3orf54 (2.6)	ENSG00000248391 (2.1)	CRTC1 (1.9)	MON1A (1.8)	DPYD (1.8)	SNRK (1.8)	FAM5C (1.8)	C21orf62 (1.5)	CNGA4 (1.4)
MP:0003271	abnormal duodenum morphology	0.02	>=0.20	FOXP2 (3.2)	FOXP1 (1.9)	C21orf62 (1.9)	CRTC1 (1.7)	EPHB1 (1.6)	KY (1.6)	FAM109A (1.5)	MON1A (1.4)	ANO10 (1.3)	MAPKAPK5 (1.2)
KEGG_PROGESTERONE_MEDIATED_OOCYTE_MATURATION	KEGG_PROGESTERONE_MEDIATED_OOCYTE_MATURATION	0.02	>=0.20	SNRK (2.8)	TRAIP (2.5)	RERG (1.7)	ENSG00000248391 (1.6)	LSM4 (1.6)	FAM5C (1.4)	ANO10 (1.3)	RNF123 (1.1)	GRM8 (1.1)	SUOX (1.1)
GO:0019216	regulation of lipid metabolic process	0.02	>=0.20	KLHL26 (2.2)	SUOX (2.1)	ALDH2 (1.8)	ANO10 (1.8)	DPYD (1.8)	APOB (1.5)	SNRK (1.3)	SATB1 (1.2)	CRLF1 (1.2)	MON1A (1.1)
ENSG00000173175	ADCY5 PPI subnetwork	0.02	>=0.20	SNRK (3.4)	PDE4B (2.4)	FOXP1 (2.2)	FOXP2 (1.7)	EPHB1 (1.7)	FAM5C (1.7)	CAMKV (1.4)	CNGA4 (1.3)	GRM8 (1.3)	SUOX (1.2)
MP:0006092	abnormal olfactory neuron morphology	0.02	>=0.20	RERG (2.9)	C12orf47 (2.7)	GRM8 (2.1)	TMEM116 (1.8)	CNGA4 (1.7)	ENSG00000248391 (1.4)	CUX2 (1.4)	ANO10 (1.3)	EPHB1 (1.3)	CRLF1 (1.3)
MP:0004703	abnormal vertebral column morphology	0.02	>=0.20	PTK7 (2.6)	ENSG00000237013 (2.4)	FOXP1 (2.1)	CRLF1 (2.0)	LINC00458 (1.9)	CUX2 (1.7)	SDK1 (1.7)	CCKBR (1.5)	GRM8 (1.5)	MST1R (1.3)
REACTOME_G_ALPHA_Z_SIGNALLING_EVENTS	REACTOME_G_ALPHA_Z_SIGNALLING_EVENTS	0.02	>=0.20	C3orf54 (3.4)	SNRK (3.0)	CAMKV (2.8)	SH2B3 (2.6)	FOXP1 (2.1)	TMEM59L (1.9)	CUX2 (1.6)	CRTC1 (1.6)	NRIP1 (1.5)	GRM8 (1.5)
GO:0048638	regulation of developmental growth	0.02	>=0.20	CNGA4 (3.7)	ENSG00000237013 (2.3)	CRLF1 (2.1)	CUX2 (1.9)	C11orf42 (1.9)	AFF3 (1.8)	SDK1 (1.7)	PTPRO (1.5)	FAM109A (1.4)	CA10 (1.4)
ENSG00000087460	GNAS PPI subnetwork	0.02	>=0.20	CCKBR (3.0)	C3orf54 (2.9)	GRM8 (2.9)	CAMKV (2.7)	SH2B3 (2.3)	CUX2 (2.2)	TMEM59L (1.8)	PTPRO (1.5)	EPHB1 (1.5)	PDE4B (1.3)
GO:0051046	regulation of secretion	0.02	>=0.20	MAML3 (2.5)	CCKBR (2.4)	ENSG00000237013 (2.3)	FOXP2 (2.0)	TMEM59L (1.7)	KY (1.6)	FOXP1 (1.6)	C12orf47 (1.6)	RERG (1.5)	C21orf62 (1.4)
MP:0008148	abnormal rib-sternum attachment	0.02	>=0.20	PTK7 (3.8)	CRLF1 (2.4)	ALDH2 (1.9)	MAPKAPK5 (1.9)	EPHB1 (1.7)	IKZF4 (1.6)	AFF3 (1.6)	MAD1L1 (1.5)	C3orf54 (1.2)	CNGA4 (1.2)
ENSG00000164742	ADCY1 PPI subnetwork	0.02	>=0.20	SNRK (2.7)	CNGA4 (2.0)	PDE4B (1.7)	FOXP2 (1.6)	CRTC1 (1.6)	ENSG00000237013 (1.5)	CAMKV (1.5)	FOXP1 (1.4)	C3orf54 (1.3)	SDK1 (1.2)
GO:0032355	response to estradiol stimulus	0.02	>=0.20	ENSG00000237013 (2.3)	SDK1 (2.1)	GRM8 (1.9)	MAML3 (1.7)	CA10 (1.7)	CNGA4 (1.6)	RERG (1.4)	KY (1.3)	SUOX (1.2)	C21orf62 (1.1)
MP:0000351	increased cell proliferation	0.02	>=0.20	FAM5C (2.3)	EPHB1 (2.2)	CRLF1 (1.8)	MAPKAPK5 (1.7)	PTK7 (1.5)	LINC00458 (1.5)	FOXP2 (1.5)	FAM160A2 (1.5)	C21orf62 (1.4)	KLHL26 (1.3)
ENSG00000177301	KCNA2 PPI subnetwork	0.02	>=0.20	GRM8 (2.4)	CAMKV (2.2)	NRIP1 (1.9)	FAM5C (1.9)	FOXP2 (1.7)	ERP29 (1.6)	CCKBR (1.6)	CA10 (1.4)	PTPRO (1.4)	RBM5 (1.3)
GO:0000790	nuclear chromatin	0.02	>=0.20	ATXN2 (2.7)	RBM6 (2.4)	MAPKAPK5 (2.1)	FOXP1 (2.0)	SATB1 (1.8)	ENSG00000237013 (1.5)	CUX2 (1.3)	FOXP2 (1.2)	RNF123 (1.1)	C3orf54 (1.1)
ENSG00000169750	RAC3 PPI subnetwork	0.02	>=0.20	SNRK (2.2)	PTPRO (2.1)	FAM109A (2.0)	RERG (1.8)	AFF3 (1.8)	MAD1L1 (1.7)	SATB1 (1.7)	FAM5C (1.4)	DPYD (1.4)	ENSG00000248391 (1.4)
MP:0001395	bidirectional circling	0.02	>=0.20	SDK1 (3.2)	MAML3 (2.5)	EPHB1 (2.4)	FAM5C (2.3)	PTPRO (1.9)	CNGA4 (1.9)	PDE4B (1.9)	CA10 (1.9)	IKZF4 (1.8)	C11orf42 (1.7)
MP:0000538	abnormal urinary bladder morphology	0.02	>=0.20	DPYD (3.6)	SDK1 (3.1)	FOXP2 (2.6)	RERG (2.5)	APOB (1.6)	FAM109A (1.4)	CUX2 (1.4)	ANO10 (1.2)	MAML3 (1.2)	CA10 (1.1)
ENSG00000137547	MRPL15 PPI subnetwork	0.02	>=0.20	MAPKAPK5 (2.3)	NAA25 (1.9)	ATXN2 (1.9)	BRAP (1.8)	C19orf60 (1.8)	LSM4 (1.6)	C11orf42 (1.5)	MAML3 (1.5)	FAM5C (1.4)	RBM5 (1.3)
ENSG00000163599	CTLA4 PPI subnetwork	0.02	>=0.20	IKZF4 (3.7)	SATB1 (3.4)	NRIP1 (3.4)	SUOX (2.8)	TRAFD1 (2.6)	RNF123 (2.0)	EPHB1 (1.9)	ENSG00000237013 (1.6)	ANO10 (1.5)	CA10 (1.3)
MP:0004322	abnormal sternebra morphology	0.02	>=0.20	EPHB1 (3.6)	PTK7 (2.7)	CUX2 (2.1)	CRLF1 (1.8)	SEMA3F (1.4)	MST1R (1.4)	ALDH2 (1.3)	ATXN2 (1.2)	FOXP2 (1.2)	FOXP1 (1.2)
GO:0001501	skeletal system development	0.02	>=0.20	AFF3 (2.9)	CRLF1 (2.6)	PTK7 (2.1)	FAM109A (1.8)	CUX2 (1.8)	FOXP2 (1.8)	RERG (1.5)	SEMA3F (1.4)	C3orf54 (1.3)	GRM8 (1.2)
GO:0040036	regulation of fibroblast growth factor receptor signaling pathway	0.02	>=0.20	GRM8 (2.8)	MST1R (2.7)	SDK1 (2.7)	RERG (2.5)	EPHB1 (2.4)	ERBB3 (2.3)	SEMA3F (1.8)	DPYD (1.7)	SNRK (1.5)	CA10 (1.5)
ENSG00000151276	MAGI1 PPI subnetwork	0.02	>=0.20	ERBB3 (2.0)	PTK7 (1.6)	SNRK (1.5)	NRIP1 (1.5)	MST1R (1.5)	SEMA3F (1.5)	AFF3 (1.4)	FOXP1 (1.3)	CRTC1 (1.3)	RNF123 (1.2)
MP:0003447	decreased tumor growth/size	0.02	>=0.20	PDE4B (3.0)	PTK7 (2.7)	SEMA3F (2.4)	PTPRO (2.1)	ENSG00000237013 (2.0)	CRLF1 (1.9)	MST1R (1.6)	DPYD (1.5)	NRIP1 (1.5)	SDK1 (1.2)
ENSG00000130520	LSM4 PPI subnetwork	0.02	>=0.20	RBM6 (2.8)	RBM5 (2.0)	RNF123 (1.9)	MAD1L1 (1.8)	BRAP (1.8)	TRAFD1 (1.7)	PTPN11 (1.6)	KY (1.6)	LSM4 (1.3)	KLHL26 (1.3)
ENSG00000173702	MUC13 PPI subnetwork	0.02	>=0.20	ANO10 (2.8)	SH2B3 (2.1)	ERBB3 (1.9)	RNF123 (1.6)	PTPRO (1.6)	MST1R (1.5)	C12orf47 (1.4)	KY (1.3)	C3orf54 (1.2)	CNGA4 (1.1)
ENSG00000100056	DGCR14 PPI subnetwork	0.02	>=0.20	BRAP (3.4)	C12orf51 (2.5)	KY (2.3)	NAA25 (2.1)	SH2B3 (1.7)	RNF123 (1.7)	TMEM116 (1.5)	PTPN11 (1.5)	MAD1L1 (1.4)	MAPKAPK5 (1.3)
MP:0001732	postnatal growth retardation	0.02	>=0.20	ERBB3 (2.4)	SDK1 (2.3)	NRIP1 (2.2)	IKZF4 (1.8)	FOXP2 (1.8)	FOXP1 (1.7)	SEMA3F (1.6)	EPHB1 (1.6)	SATB1 (1.6)	ATXN2 (1.3)
GO:0007612	learning	0.02	>=0.20	CAMKV (3.2)	TMEM59L (2.6)	ADAM1 (2.3)	C12orf47 (2.2)	PTPRO (2.2)	FAM160A2 (2.1)	CRTC1 (1.7)	C11orf42 (1.6)	GRM8 (1.5)	MAML3 (1.5)
MP:0003743	abnormal facial morphology	0.02	>=0.20	EPHB1 (2.3)	AFF3 (2.2)	SATB1 (2.0)	PTK7 (1.8)	ANO10 (1.8)	RERG (1.8)	GRM8 (1.7)	ATXN2 (1.7)	NRIP1 (1.6)	FOXP2 (1.4)
ENSG00000179915	NRXN1 PPI subnetwork	0.02	>=0.20	GRM8 (4.3)	CA10 (3.5)	FAM5C (3.5)	CCKBR (2.7)	TMEM59L (2.4)	MST1R (2.3)	C21orf62 (2.1)	CAMKV (2.0)	CUX2 (1.9)	SNRK (1.8)
GO:0004950	chemokine receptor activity	0.02	>=0.20	SATB1 (2.5)	IKZF4 (2.4)	PTPRO (2.4)	EPHB1 (2.1)	AFF3 (2.0)	KY (2.0)	FAM5C (1.9)	CA10 (1.8)	PDE4B (1.6)	TMEM116 (1.3)
GO:0001637	G-protein coupled chemoattractant receptor activity	0.02	>=0.20	SATB1 (2.5)	IKZF4 (2.4)	PTPRO (2.4)	EPHB1 (2.1)	AFF3 (2.0)	KY (2.0)	FAM5C (1.9)	CA10 (1.8)	PDE4B (1.6)	TMEM116 (1.3)
MP:0010024	increased total body fat amount	0.02	>=0.20	C21orf62 (2.9)	GRM8 (2.4)	CCKBR (2.2)	RERG (2.0)	KY (2.0)	MAML3 (1.8)	CAMKV (1.7)	C12orf47 (1.7)	FOXP2 (1.6)	ANO10 (1.4)
ENSG00000170860	LSM3 PPI subnetwork	0.02	>=0.20	RBM6 (2.7)	LSM4 (2.2)	ADAM1 (1.9)	TRAFD1 (1.8)	RBM5 (1.7)	MAD1L1 (1.6)	IKZF4 (1.5)	TRAIP (1.3)	C19orf60 (1.3)	BRAP (1.3)
GO:0031903	microbody membrane	0.02	>=0.20	SUOX (3.7)	ANO10 (2.1)	ALDH2 (2.1)	KLHL26 (1.8)	DPYD (1.8)	ACAD10 (1.7)	FAM5C (1.7)	ENSG00000248391 (1.1)	SNRK (1.1)	RNF123 (0.9)
GO:0005778	peroxisomal membrane	0.02	>=0.20	SUOX (3.7)	ANO10 (2.1)	ALDH2 (2.1)	KLHL26 (1.8)	DPYD (1.8)	ACAD10 (1.7)	FAM5C (1.7)	ENSG00000248391 (1.1)	SNRK (1.1)	RNF123 (0.9)
REACTOME_PLATELET_HOMEOSTASIS	REACTOME_PLATELET_HOMEOSTASIS	0.02	>=0.20	SNRK (2.7)	CAMKV (2.5)	FOXP2 (2.3)	PTPRO (2.2)	C3orf54 (2.2)	RERG (1.9)	PDE4B (1.9)	FOXP1 (1.7)	C12orf51 (1.7)	FAM5C (1.7)
ENSG00000167670	CHAF1A PPI subnetwork	0.02	>=0.20	TRAIP (2.9)	PTPN11 (2.2)	IKZF4 (2.1)	MAD1L1 (2.1)	BRAP (2.1)	SDK1 (2.1)	SATB1 (1.8)	ENSG00000248391 (1.7)	NRIP1 (1.7)	KLHL26 (1.6)
GO:0051149	positive regulation of muscle cell differentiation	0.02	>=0.20	KY (4.3)	FOXP2 (2.3)	CRLF1 (2.1)	CUX2 (2.0)	MAML3 (1.7)	C3orf54 (1.5)	ENSG00000248391 (1.3)	FAM109A (1.3)	CRTC1 (1.3)	ENSG00000237013 (1.2)
GO:0004879	ligand-activated sequence-specific DNA binding RNA polymerase II transcription factor activity	0.02	>=0.20	ERBB3 (3.5)	NRIP1 (2.9)	SUOX (2.1)	SNRK (2.0)	FOXP1 (1.9)	FAM160A2 (1.8)	SATB1 (1.8)	MON1A (1.7)	RERG (1.6)	FAM109A (1.6)
GO:0060572	morphogenesis of an epithelial bud	0.02	>=0.20	PTK7 (2.7)	SDK1 (2.5)	MAML3 (2.2)	GRM8 (1.7)	C21orf62 (1.7)	AFF3 (1.6)	RERG (1.5)	FAM5C (1.4)	TMEM116 (1.4)	ALDH2 (1.3)
REACTOME_GLUCAGON:TYPE_LIGAND_RECEPTORS	REACTOME_GLUCAGON:TYPE_LIGAND_RECEPTORS	0.02	>=0.20	CA10 (2.5)	TMEM59L (2.4)	FOXP2 (2.1)	SNRK (1.3)	PDE4B (1.2)	FAM160A2 (1.2)	CCKBR (1.0)	FAM5C (1.0)	MAML3 (0.9)	RERG (0.9)
ENSG00000113580	NR3C1 PPI subnetwork	0.02	>=0.20	ATXN2 (3.0)	TRAFD1 (2.6)	APOB (2.4)	MAPKAPK5 (1.8)	DPYD (1.7)	NRIP1 (1.7)	BRAP (1.6)	C12orf51 (1.6)	FOXP1 (1.6)	SNRK (1.5)
REACTOME_CALMODULIN_INDUCED_EVENTS	REACTOME_CALMODULIN_INDUCED_EVENTS	0.02	>=0.20	CAMKV (3.7)	FOXP1 (3.1)	SH2B3 (2.8)	MON1A (2.6)	ENSG00000248391 (2.6)	GRM8 (2.4)	SNRK (2.1)	CRLF1 (2.1)	DPYD (2.0)	CCKBR (2.0)
REACTOME_CAM_PATHWAY	REACTOME_CAM_PATHWAY	0.02	>=0.20	CAMKV (3.7)	FOXP1 (3.1)	SH2B3 (2.8)	MON1A (2.6)	ENSG00000248391 (2.6)	GRM8 (2.4)	SNRK (2.1)	CRLF1 (2.1)	DPYD (2.0)	CCKBR (2.0)
GO:0001934	positive regulation of protein phosphorylation	0.02	>=0.20	FAM5C (2.2)	MAML3 (2.0)	SH2B3 (2.0)	EPHB1 (2.0)	SATB1 (1.8)	FOXP2 (1.8)	CRLF1 (1.6)	PTPN11 (1.4)	C21orf62 (1.4)	FOXP1 (1.4)
GO:0050730	regulation of peptidyl-tyrosine phosphorylation	0.02	>=0.20	SATB1 (2.1)	SH2B3 (1.9)	ADAM1 (1.6)	IKZF4 (1.4)	KLHL26 (1.4)	FOXP1 (1.3)	FAM5C (1.2)	PDE4B (1.2)	EPHB1 (1.1)	DPYD (1.0)
MP:0004620	cervical vertebral fusion	0.02	>=0.20	FOXP1 (3.6)	FOXP2 (3.5)	CRLF1 (2.4)	PTK7 (1.8)	ATXN2 (1.8)	SATB1 (1.7)	ENSG00000248391 (1.6)	ALDH2 (1.6)	RNF123 (1.5)	TMEM59L (1.5)
MP:0002626	increased heart rate	0.02	>=0.20	C12orf47 (2.4)	PTPRO (2.3)	C11orf42 (2.2)	C21orf62 (2.2)	SEMA3F (2.0)	C3orf54 (1.7)	RERG (1.7)	AFF3 (1.6)	SNRK (1.6)	FOXP1 (1.6)
MP:0002442	abnormal leukocyte physiology	0.02	>=0.20	PTPRO (2.3)	SATB1 (2.2)	AFF3 (2.1)	SH2B3 (2.1)	PDE4B (2.0)	UBA7 (1.8)	C21orf62 (1.7)	ADAM1 (1.3)	C12orf51 (1.3)	TMEM116 (1.3)
ENSG00000066117	SMARCD1 PPI subnetwork	0.02	>=0.20	C12orf51 (2.7)	MAPKAPK5 (2.3)	RBM5 (1.9)	RBM6 (1.9)	FOXP1 (1.8)	SUOX (1.8)	BRAP (1.8)	TRAFD1 (1.6)	SDK1 (1.6)	C3orf54 (1.6)
MP:0000761	thin diaphragm muscle	0.02	>=0.20	CRLF1 (2.9)	ERBB3 (2.7)	TMEM59L (2.2)	EPHB1 (1.7)	MAML3 (1.7)	ERP29 (1.5)	DPYD (1.4)	FOXP2 (1.4)	CUX2 (1.3)	FAM5C (1.3)
MP:0002258	abnormal cricoid cartilage morphology	0.02	>=0.20	CRLF1 (3.6)	FOXP2 (3.4)	CCKBR (2.5)	SEMA3F (1.9)	CA10 (1.9)	FAM109A (1.7)	C3orf54 (1.4)	CNGA4 (1.2)	LINC00458 (1.2)	CUX2 (1.2)
REACTOME_BETA_DEFENSINS	REACTOME_BETA_DEFENSINS	0.02	>=0.20	C11orf42 (2.4)	PTPRO (2.3)	KY (1.5)	SATB1 (1.5)	BRAP (1.3)	DPYD (1.2)	PDE4B (1.2)	TMEM116 (1.0)	IKZF4 (1.0)	ALDH2 (0.9)
MP:0008008	early cellular replicative senescence	0.02	>=0.20	RBM5 (2.5)	BRAP (2.4)	RBM6 (2.3)	NRIP1 (1.9)	TMEM116 (1.9)	LINC00458 (1.6)	PTK7 (1.3)	AFF3 (1.2)	SDK1 (1.2)	TRAIP (1.1)
ENSG00000173473	SMARCC1 PPI subnetwork	0.02	>=0.20	ATXN2 (3.2)	C12orf51 (2.3)	RNF123 (2.2)	KLHL26 (2.1)	RBM6 (2.0)	TRAFD1 (2.0)	FOXP1 (1.9)	RBM5 (1.8)	SUOX (1.8)	ENSG00000237013 (1.8)
MP:0001364	decreased anxiety-related response	0.02	>=0.20	CAMKV (4.1)	TMEM59L (3.1)	CCKBR (2.8)	MAML3 (2.4)	C12orf47 (1.9)	RERG (1.7)	GRM8 (1.6)	C11orf42 (1.6)	CRTC1 (1.5)	SDK1 (1.5)
GO:0022604	regulation of cell morphogenesis	0.02	>=0.20	C3orf54 (2.3)	ERBB3 (2.1)	LINC00458 (2.0)	CRLF1 (1.9)	CRTC1 (1.8)	MST1R (1.8)	TMEM59L (1.7)	NRIP1 (1.6)	SH2B3 (1.6)	PTK7 (1.4)
ENSG00000175220	ARHGAP1 PPI subnetwork	0.02	>=0.20	MAD1L1 (2.4)	C3orf54 (2.1)	MST1R (1.9)	RBM5 (1.8)	CA10 (1.7)	SEMA3F (1.7)	PTK7 (1.7)	RERG (1.6)	ANO10 (1.5)	RNF123 (1.4)
MP:0005289	increased oxygen consumption	0.02	>=0.20	ALDH2 (2.5)	CRLF1 (2.1)	APOB (1.8)	SNRK (1.7)	FAM109A (1.6)	IKZF4 (1.6)	KLHL26 (1.5)	C21orf62 (1.4)	C11orf42 (1.4)	FAM5C (1.3)
REACTOME_PRESYNAPTIC_FUNCTION_OF_KAINATE_RECEPTORS	REACTOME_PRESYNAPTIC_FUNCTION_OF_KAINATE_RECEPTORS	0.02	>=0.20	CA10 (3.5)	C3orf54 (3.0)	CNGA4 (2.1)	PTPRO (1.7)	TMEM59L (1.6)	PDE4B (1.5)	RERG (1.4)	EPHB1 (1.4)	CRTC1 (1.3)	CUX2 (1.3)
ENSG00000065989	PDE4A PPI subnetwork	0.02	>=0.20	C12orf51 (3.3)	RNF123 (2.9)	UBA7 (2.6)	KY (2.4)	PTPN11 (2.3)	FOXP1 (1.9)	RBM6 (1.8)	ATXN2 (1.8)	CNGA4 (1.6)	NRIP1 (1.6)
ENSG00000198478	SH3BGRL2 PPI subnetwork	0.02	>=0.20	ANO10 (3.0)	MST1R (1.9)	SH2B3 (1.9)	ERBB3 (1.6)	RNF123 (1.5)	C12orf47 (1.4)	PTPRO (1.4)	KY (1.1)	FOXP2 (1.1)	C3orf54 (0.9)
GO:0045597	positive regulation of cell differentiation	0.02	>=0.20	IKZF4 (2.1)	SATB1 (2.0)	NRIP1 (1.9)	EPHB1 (1.9)	CRLF1 (1.8)	CCKBR (1.5)	FOXP2 (1.4)	ANO10 (1.4)	AFF3 (1.3)	FAM109A (1.3)
GO:0045580	regulation of T cell differentiation	0.02	>=0.20	IKZF4 (3.8)	SATB1 (2.6)	AFF3 (1.7)	ENSG00000237013 (1.7)	PDE4B (1.5)	MON1A (1.2)	DPYD (1.1)	CNGA4 (1.0)	ENSG00000248391 (1.0)	C11orf42 (1.0)
GO:0001664	G-protein coupled receptor binding	0.02	>=0.20	PDE4B (2.4)	CAMKV (2.3)	FOXP2 (2.2)	PTPRO (2.1)	TMEM59L (1.9)	SDK1 (1.8)	C11orf42 (1.7)	C21orf62 (1.5)	MST1R (1.4)	LINC00458 (1.3)
ENSG00000144218	AFF3 PPI subnetwork	0.02	>=0.20	NAA25 (3.0)	ANO10 (2.1)	SDK1 (1.8)	ERP29 (1.6)	ACAD10 (1.6)	ATXN2 (1.5)	C12orf47 (1.4)	KLHL26 (1.3)	C11orf42 (1.2)	CUX2 (1.2)
ENSG00000170515	PA2G4 PPI subnetwork	0.02	>=0.20	BRAP (2.7)	SUOX (2.0)	ADAM1 (2.0)	RBM6 (1.9)	C3orf54 (1.8)	FOXP1 (1.8)	RBM5 (1.8)	CA10 (1.5)	EPHB1 (1.4)	MAML3 (1.4)
KEGG_COLORECTAL_CANCER	KEGG_COLORECTAL_CANCER	0.03	>=0.20	SNRK (2.7)	RBM5 (2.1)	SEMA3F (2.1)	MAD1L1 (2.0)	RERG (2.0)	SATB1 (1.9)	SH2B3 (1.9)	ANO10 (1.7)	LINC00458 (1.2)	PTK7 (1.1)
ENSG00000177380	PPFIA3 PPI subnetwork	0.03	>=0.20	MST1R (2.7)	CA10 (2.4)	ERBB3 (2.3)	CAMKV (2.2)	SEMA3F (1.9)	C11orf42 (1.8)	SDK1 (1.7)	CCKBR (1.6)	ANO10 (1.6)	PTK7 (1.4)
GO:0003707	steroid hormone receptor activity	0.03	>=0.20	ERBB3 (3.3)	NRIP1 (2.7)	SNRK (2.5)	FAM160A2 (2.4)	SUOX (2.1)	APOB (2.0)	SH2B3 (1.8)	MON1A (1.7)	FOXP1 (1.6)	FAM109A (1.6)
ENSG00000125691	RPL23 PPI subnetwork	0.03	>=0.20	NAA25 (3.1)	ENSG00000248391 (2.3)	PTPN11 (2.1)	CUX2 (1.8)	ADAM1 (1.8)	BRAP (1.4)	LSM4 (1.2)	RBM6 (1.2)	RBM5 (1.1)	ERP29 (1.0)
MP:0001777	abnormal body temperature homeostasis	0.03	>=0.20	GRM8 (2.7)	DPYD (2.4)	PTPRO (2.1)	CA10 (2.0)	C11orf42 (1.8)	MAML3 (1.5)	FOXP2 (1.5)	APOB (1.4)	MON1A (1.3)	SNRK (1.2)
GO:0007188	adenylate cyclase-modulating G-protein coupled receptor signaling pathway	0.03	>=0.20	MAML3 (3.2)	C12orf47 (2.9)	C21orf62 (2.7)	GRM8 (2.0)	CCKBR (1.9)	ENSG00000248391 (1.8)	AFF3 (1.6)	C11orf42 (1.5)	CAMKV (1.3)	IKZF4 (1.3)
GO:0044306	neuron projection terminus	0.03	>=0.20	TMEM59L (4.8)	CA10 (3.5)	CUX2 (2.5)	CCKBR (2.4)	CRTC1 (1.9)	GRM8 (1.9)	C12orf47 (1.7)	PTPRO (1.7)	CAMKV (1.5)	C11orf42 (1.4)
KEGG_CHEMOKINE_SIGNALING_PATHWAY	KEGG_CHEMOKINE_SIGNALING_PATHWAY	0.03	>=0.20	PDE4B (3.4)	PTPRO (2.9)	SATB1 (2.4)	UBA7 (2.3)	SH2B3 (2.1)	TRAFD1 (1.9)	SNRK (1.6)	IKZF4 (1.4)	SEMA3F (1.2)	NRIP1 (1.1)
ENSG00000164077	MON1A PPI subnetwork	0.03	>=0.20	RNF123 (3.4)	MAD1L1 (3.1)	C3orf54 (2.4)	C12orf51 (2.2)	BRAP (2.0)	SUOX (1.6)	ANO10 (1.6)	MAML3 (1.4)	ERP29 (1.2)	UBA7 (1.2)
ENSG00000120063	GNA13 PPI subnetwork	0.03	>=0.20	LINC00458 (2.3)	SH2B3 (2.2)	CA10 (2.0)	C3orf54 (1.8)	FAM160A2 (1.7)	SNRK (1.7)	IKZF4 (1.7)	ERBB3 (1.7)	PDE4B (1.5)	UBA7 (1.5)
ENSG00000101144	BMP7 PPI subnetwork	0.03	>=0.20	CCKBR (2.4)	AFF3 (2.1)	FAM5C (2.0)	IKZF4 (1.9)	RERG (1.7)	PTPRO (1.7)	FOXP2 (1.7)	EPHB1 (1.5)	CA10 (1.3)	ATXN2 (1.3)
GO:0019935	cyclic-nucleotide-mediated signaling	0.03	>=0.20	MAML3 (3.4)	GRM8 (3.0)	CCKBR (2.3)	C21orf62 (2.3)	ENSG00000248391 (2.3)	C12orf47 (2.1)	C11orf42 (2.1)	CAMKV (1.9)	AFF3 (1.7)	PTPRO (1.6)
MP:0008347	decreased gamma-delta T cell number	0.03	>=0.20	SATB1 (4.6)	SEMA3F (2.3)	SDK1 (2.3)	C3orf54 (1.9)	SNRK (1.9)	NRIP1 (1.6)	CCKBR (1.6)	AFF3 (1.4)	SH2B3 (1.3)	GRM8 (1.2)
ENSG00000101199	ARFGAP1 PPI subnetwork	0.03	>=0.20	KLHL26 (1.8)	FAM5C (1.8)	TRAFD1 (1.6)	DPYD (1.6)	C11orf42 (1.6)	ERP29 (1.5)	CCKBR (1.4)	ADAM1 (1.4)	FAM160A2 (1.4)	LINC00458 (1.3)
REACTOME_TRYPTOPHAN_CATABOLISM	REACTOME_TRYPTOPHAN_CATABOLISM	0.03	>=0.20	DPYD (3.3)	SUOX (2.9)	RNF123 (2.4)	PDE4B (1.8)	ALDH2 (1.8)	CUX2 (1.7)	TRAFD1 (1.6)	KY (1.4)	PTPRO (1.3)	GRM8 (1.2)
REACTOME_NEF_MEDIATED_DOWNREGULATION_OF_MHC_CLASS_I_COMPLEX_CELL_SURFACE_EXPRESSION	REACTOME_NEF_MEDIATED_DOWNREGULATION_OF_MHC_CLASS_I_COMPLEX_CELL_SURFACE_EXPRESSION	0.03	>=0.20	SH2B3 (2.3)	CRTC1 (2.3)	LSM4 (1.8)	DPYD (1.8)	UBA7 (1.6)	C12orf51 (1.5)	SNRK (1.5)	RNF123 (1.4)	AFF3 (1.4)	ANO10 (1.3)
GO:0018209	peptidyl-serine modification	0.03	>=0.20	SNRK (1.8)	ENSG00000248391 (1.8)	KY (1.8)	CA10 (1.6)	IKZF4 (1.5)	PTPN11 (1.3)	FAM109A (1.3)	RNF123 (1.3)	PDE4B (1.1)	FOXP1 (1.1)
MP:0002672	abnormal branchial arch artery morphology	0.03	>=0.20	NRIP1 (3.4)	FOXP1 (3.0)	LINC00458 (2.6)	SEMA3F (2.3)	CRLF1 (1.9)	CCKBR (1.8)	SNRK (1.7)	SH2B3 (1.6)	FOXP2 (1.4)	EPHB1 (1.4)
MP:0002961	abnormal axon guidance	0.03	>=0.20	EPHB1 (3.0)	PTPRO (2.5)	C12orf47 (1.9)	NRIP1 (1.8)	FOXP2 (1.8)	TMEM59L (1.7)	CNGA4 (1.7)	MST1R (1.7)	KLHL26 (1.7)	ENSG00000237013 (1.6)
GO:0048732	gland development	0.03	>=0.20	RERG (3.3)	SDK1 (3.0)	SEMA3F (2.4)	PTK7 (2.4)	NRIP1 (2.1)	ERBB3 (2.0)	CRLF1 (1.9)	EPHB1 (1.8)	FAM5C (1.4)	FAM109A (1.1)
GO:0035176	social behavior	0.03	>=0.20	MAML3 (3.0)	C21orf62 (2.4)	CRTC1 (2.2)	TMEM59L (2.1)	FAM109A (2.0)	SDK1 (1.8)	C12orf47 (1.8)	MON1A (1.7)	ERP29 (1.2)	PTPRO (1.2)
ENSG00000143702	CEP170 PPI subnetwork	0.03	>=0.20	ANO10 (2.8)	PTPRO (2.0)	ERBB3 (1.9)	MST1R (1.8)	C12orf47 (1.6)	SH2B3 (1.6)	KY (1.4)	RNF123 (1.4)	FOXP2 (1.2)	RBM5 (1.0)
GO:0019933	cAMP-mediated signaling	0.03	>=0.20	MAML3 (3.1)	GRM8 (2.7)	ENSG00000248391 (2.4)	C21orf62 (2.4)	C12orf47 (2.1)	CCKBR (2.0)	CAMKV (1.9)	AFF3 (1.8)	C11orf42 (1.4)	SNRK (1.3)
MP:0001906	increased dopamine level	0.03	>=0.20	GRM8 (2.8)	C21orf62 (2.4)	C12orf47 (2.1)	C3orf54 (2.1)	SATB1 (2.0)	CRLF1 (1.8)	MAML3 (1.8)	CAMKV (1.8)	ALDH2 (1.7)	TMEM59L (1.6)
MP:0005036	diarrhea	0.03	>=0.20	IKZF4 (5.0)	SATB1 (2.5)	PDE4B (2.3)	FAM5C (2.2)	DPYD (2.1)	FOXP1 (2.1)	SDK1 (1.2)	C11orf42 (1.1)	ERBB3 (1.0)	UBA7 (0.9)
GO:0044062	regulation of excretion	0.03	>=0.20	PTPRO (3.4)	RERG (2.9)	FAM109A (2.0)	AFF3 (2.0)	C12orf47 (1.8)	FOXP2 (1.7)	C11orf42 (1.6)	CRTC1 (1.1)	CAMKV (1.0)	ENSG00000237013 (0.9)
GO:0007187	G-protein coupled receptor signaling pathway, coupled to cyclic nucleotide second messenger	0.03	>=0.20	MAML3 (3.1)	GRM8 (2.5)	C12orf47 (2.5)	C11orf42 (2.4)	C21orf62 (2.4)	CCKBR (2.2)	ENSG00000248391 (1.8)	AFF3 (1.7)	RERG (1.7)	PTPRO (1.5)
ENSG00000067596	DHX8 PPI subnetwork	0.03	>=0.20	RBM5 (2.9)	BRAP (2.5)	KLHL26 (2.3)	RBM6 (2.3)	MAD1L1 (2.2)	TRAFD1 (1.3)	NAA25 (1.3)	TRAIP (1.3)	CRTC1 (1.3)	PDE4B (1.2)
ENSG00000133243	BTBD2 PPI subnetwork	0.03	>=0.20	DPYD (2.4)	TRAFD1 (2.1)	FAM160A2 (1.8)	LINC00458 (1.7)	UBA7 (1.5)	C19orf60 (1.4)	SUOX (1.3)	BRAP (1.3)	PDE4B (1.3)	C21orf62 (1.2)
ENSG00000160916	ENSG00000160916 PPI subnetwork	0.03	>=0.20	ACAD10 (4.1)	ERP29 (2.3)	SUOX (2.3)	BRAP (1.9)	LSM4 (1.9)	NRIP1 (1.8)	LINC00458 (1.8)	C12orf47 (1.7)	FOXP2 (1.6)	TMEM116 (1.4)
ENSG00000007392	LUC7L PPI subnetwork	0.03	>=0.20	RBM6 (3.5)	MAD1L1 (2.8)	RBM5 (2.6)	NAA25 (1.9)	ADAM1 (1.8)	ERP29 (1.7)	TRAFD1 (1.6)	RNF123 (1.3)	MAML3 (1.3)	BRAP (1.1)
ENSG00000141380	SS18 PPI subnetwork	0.03	>=0.20	ENSG00000237013 (2.5)	MAPKAPK5 (2.4)	RBM6 (2.1)	RBM5 (1.9)	FAM109A (1.8)	ADAM1 (1.8)	C12orf51 (1.8)	PTPN11 (1.6)	FOXP2 (1.6)	AFF3 (1.6)
GO:0006112	energy reserve metabolic process	0.03	>=0.20	KY (3.0)	FAM5C (2.5)	ENSG00000237013 (2.4)	C3orf54 (2.2)	SNRK (1.7)	CRTC1 (1.5)	C21orf62 (1.5)	KLHL26 (1.4)	TMEM59L (1.4)	PTPN11 (1.3)
GO:0060284	regulation of cell development	0.03	>=0.20	CRLF1 (2.5)	EPHB1 (2.5)	CRTC1 (2.2)	CUX2 (1.9)	FAM109A (1.6)	FOXP2 (1.5)	MAML3 (1.5)	AFF3 (1.5)	PTK7 (1.4)	TMEM59L (1.2)
GO:0000792	heterochromatin	0.03	>=0.20	LINC00458 (2.3)	CNGA4 (2.0)	ATXN2 (1.9)	CUX2 (1.8)	ENSG00000237013 (1.5)	TRAIP (1.4)	IKZF4 (1.4)	LSM4 (1.4)	MON1A (1.3)	SEMA3F (1.3)
MP:0004502	decreased incidence of chemically-induced tumors	0.03	>=0.20	PDE4B (3.5)	FOXP1 (1.9)	PTPRO (1.9)	DPYD (1.7)	CA10 (1.6)	IKZF4 (1.3)	AFF3 (1.3)	APOB (1.1)	ENSG00000248391 (1.1)	RERG (1.1)
REACTOME_NEF:MEDIATES_DOWN_MODULATION_OF_CELL_SURFACE_RECEPTORS_BY_RECRUITING_THEM_TO_CLATHRIN_ADAPTERS	REACTOME_NEF:MEDIATES_DOWN_MODULATION_OF_CELL_SURFACE_RECEPTORS_BY_RECRUITING_THEM_TO_CLATHRIN_ADAPTERS	0.03	>=0.20	MAD1L1 (3.2)	ANO10 (2.0)	RNF123 (2.0)	LSM4 (1.7)	CRTC1 (1.7)	SATB1 (1.4)	C12orf51 (1.4)	ERP29 (1.3)	SNRK (1.2)	C19orf60 (1.2)
GO:0044439	peroxisomal part	0.03	>=0.20	SUOX (4.5)	DPYD (2.5)	ANO10 (2.5)	ALDH2 (2.4)	ACAD10 (2.4)	APOB (1.7)	FAM5C (1.6)	RNF123 (1.4)	KLHL26 (1.1)	PTPRO (0.9)
GO:0044438	microbody part	0.03	>=0.20	SUOX (4.5)	DPYD (2.5)	ANO10 (2.5)	ALDH2 (2.4)	ACAD10 (2.4)	APOB (1.7)	FAM5C (1.6)	RNF123 (1.4)	KLHL26 (1.1)	PTPRO (0.9)
ENSG00000131043	C20orf4 PPI subnetwork	0.03	>=0.20	RBM6 (2.8)	BRAP (2.5)	MAD1L1 (2.5)	LSM4 (1.7)	MAPKAPK5 (1.6)	MAML3 (1.6)	RNF123 (1.6)	PTPN11 (1.5)	NAA25 (1.5)	KLHL26 (1.5)
GO:0031295	T cell costimulation	0.03	>=0.20	IKZF4 (2.9)	SATB1 (2.6)	ENSG00000248391 (2.3)	MAD1L1 (2.3)	LINC00458 (1.9)	EPHB1 (1.3)	C11orf42 (1.3)	CA10 (1.2)	ANO10 (1.1)	NRIP1 (1.0)
GO:0031294	lymphocyte costimulation	0.03	>=0.20	IKZF4 (2.9)	SATB1 (2.6)	ENSG00000248391 (2.3)	MAD1L1 (2.3)	LINC00458 (1.9)	EPHB1 (1.3)	C11orf42 (1.3)	CA10 (1.2)	ANO10 (1.1)	NRIP1 (1.0)
GO:0005184	neuropeptide hormone activity	0.03	>=0.20	FOXP2 (4.1)	TMEM59L (3.0)	ERP29 (2.6)	C12orf47 (2.5)	RERG (2.5)	ADAM1 (2.3)	CAMKV (2.3)	PTPRO (2.2)	CCKBR (1.9)	FAM5C (1.8)
MP:0000599	enlarged liver	0.03	>=0.20	RNF123 (2.9)	APOB (2.5)	DPYD (1.7)	C12orf51 (1.6)	ALDH2 (1.6)	IKZF4 (1.4)	FOXP2 (1.3)	GRM8 (1.3)	SH2B3 (1.3)	ACAD10 (1.2)
GO:0033267	axon part	0.03	>=0.20	TMEM59L (5.0)	CA10 (2.8)	CUX2 (2.2)	CCKBR (1.9)	CAMKV (1.9)	GRM8 (1.8)	CRTC1 (1.8)	AFF3 (1.7)	C12orf47 (1.5)	PTPRO (1.4)
GO:0019002	GMP binding	0.03	>=0.20	CAMKV (2.8)	CCKBR (2.1)	FAM5C (2.0)	C11orf42 (1.6)	C21orf62 (1.5)	ANO10 (1.1)	SNRK (1.0)	CRTC1 (1.0)	NRIP1 (0.9)	FOXP2 (0.9)
ENSG00000100109	TFIP11 PPI subnetwork	0.03	>=0.20	MAD1L1 (3.1)	RBM6 (3.1)	MAML3 (2.0)	BRAP (1.9)	C19orf60 (1.4)	CRTC1 (1.3)	RNF123 (1.3)	KLHL26 (1.3)	RBM5 (1.0)	ERP29 (0.9)
ENSG00000001626	CFTR PPI subnetwork	0.03	>=0.20	ANO10 (2.1)	FAM160A2 (1.7)	KY (1.4)	PTPN11 (1.2)	AFF3 (1.1)	C3orf54 (1.1)	RBM5 (1.1)	GRM8 (1.0)	RERG (1.0)	ADAM1 (1.0)
ENSG00000065135	GNAI3 PPI subnetwork	0.03	>=0.20	SH2B3 (2.4)	DPYD (2.1)	PTPRO (1.9)	CAMKV (1.9)	ANO10 (1.8)	C3orf54 (1.7)	FOXP2 (1.7)	SNRK (1.6)	ERP29 (1.5)	KLHL26 (1.5)
ENSG00000187391	MAGI2 PPI subnetwork	0.03	>=0.20	CAMKV (4.7)	CRTC1 (4.0)	CUX2 (2.7)	NRIP1 (2.3)	CCKBR (2.0)	FOXP1 (2.0)	PTK7 (1.8)	KLHL26 (1.8)	CNGA4 (1.8)	PDE4B (1.4)
MP:0005463	abnormal CD4-positive T cell physiology	0.03	>=0.20	SATB1 (4.7)	IKZF4 (3.3)	PDE4B (2.4)	SH2B3 (2.1)	AFF3 (1.2)	PTPN11 (1.1)	GRM8 (0.9)	ENSG00000237013 (0.7)	ERBB3 (0.7)	KY (0.6)
REACTOME_COSTIMULATION_BY_THE_CD28_FAMILY	REACTOME_COSTIMULATION_BY_THE_CD28_FAMILY	0.03	>=0.20	IKZF4 (2.7)	MAD1L1 (2.3)	SATB1 (2.1)	ALDH2 (1.7)	PTPRO (1.6)	NRIP1 (1.2)	LINC00458 (1.1)	EPHB1 (1.1)	SH2B3 (1.0)	PDE4B (0.9)
ENSG00000204120	GIGYF2 PPI subnetwork	0.03	>=0.20	MAD1L1 (3.9)	LSM4 (3.6)	KY (1.7)	RNF123 (1.3)	CNGA4 (1.2)	TMEM116 (1.2)	KLHL26 (1.1)	MAML3 (0.9)	AFF3 (0.9)	CAMKV (0.8)
GO:0051960	regulation of nervous system development	0.03	>=0.20	EPHB1 (2.9)	CRTC1 (2.4)	CRLF1 (2.1)	TMEM59L (2.0)	CUX2 (1.9)	PTPRO (1.9)	FAM109A (1.8)	FOXP2 (1.3)	CCKBR (1.1)	PTK7 (1.1)
ENSG00000125991	ERGIC3 PPI subnetwork	0.03	>=0.20	FAM109A (2.5)	ERP29 (2.3)	PTK7 (2.1)	ANO10 (2.0)	C11orf42 (1.9)	RBM5 (1.6)	CRLF1 (1.5)	SH2B3 (1.4)	KY (1.4)	ENSG00000248391 (1.3)
REACTOME_G:PROTEIN_MEDIATED_EVENTS	REACTOME_G:PROTEIN_MEDIATED_EVENTS	0.03	>=0.20	FOXP1 (3.1)	CAMKV (3.0)	SH2B3 (2.6)	AFF3 (2.4)	FAM5C (2.2)	CRTC1 (2.1)	DPYD (2.1)	C3orf54 (1.9)	SEMA3F (1.9)	FOXP2 (1.8)
GO:0019932	second-messenger-mediated signaling	0.03	>=0.20	C12orf47 (2.9)	MAML3 (2.8)	ENSG00000248391 (2.5)	GRM8 (2.0)	AFF3 (2.0)	C11orf42 (1.9)	CAMKV (1.9)	CCKBR (1.8)	C21orf62 (1.8)	PTPRO (1.7)
MP:0010701	fusion of atlas and odontoid process	0.03	>=0.20	SEMA3F (4.2)	ERBB3 (2.6)	FAM109A (2.6)	C3orf54 (2.4)	ENSG00000237013 (2.4)	TMEM59L (2.0)	CUX2 (1.8)	AFF3 (1.8)	PTK7 (1.6)	ENSG00000248391 (1.5)
MP:0000937	abnormal motor neuron morphology	0.03	>=0.20	TMEM59L (2.6)	ERBB3 (2.1)	DPYD (2.1)	FAM5C (2.1)	CUX2 (1.9)	ANO10 (1.8)	ALDH2 (1.8)	MAD1L1 (1.7)	FOXP2 (1.6)	RERG (1.3)
ENSG00000130024	PHF10 PPI subnetwork	0.03	>=0.20	ATXN2 (2.2)	CRTC1 (2.1)	RBM5 (1.8)	ADAM1 (1.8)	RBM6 (1.7)	IKZF4 (1.6)	C12orf51 (1.5)	FOXP2 (1.4)	RERG (1.4)	NRIP1 (1.2)
GO:0006140	regulation of nucleotide metabolic process	0.03	>=0.20	CAMKV (2.1)	MAD1L1 (2.0)	CCKBR (1.9)	SNRK (1.9)	PTPRO (1.8)	C12orf51 (1.8)	FOXP2 (1.5)	FAM160A2 (1.5)	C12orf47 (1.5)	MAML3 (1.3)
GO:0030534	adult behavior	0.03	>=0.20	CA10 (2.4)	CUX2 (2.4)	GRM8 (2.2)	TMEM59L (2.1)	C12orf47 (2.0)	C11orf42 (1.8)	SDK1 (1.7)	FAM5C (1.7)	RERG (1.6)	MAML3 (1.5)
GO:0048704	embryonic skeletal system morphogenesis	0.03	>=0.20	AFF3 (2.1)	PTK7 (2.1)	CUX2 (1.8)	C3orf54 (1.8)	MAML3 (1.7)	CRLF1 (1.7)	SEMA3F (1.5)	EPHB1 (1.3)	GRM8 (1.2)	ANO10 (0.9)
GO:0042692	muscle cell differentiation	0.03	>=0.20	KY (3.6)	EPHB1 (2.3)	CRLF1 (2.0)	FAM109A (1.9)	FOXP2 (1.9)	CRTC1 (1.8)	PTK7 (1.7)	FAM5C (1.6)	CUX2 (1.5)	MAML3 (1.5)
REACTOME_SIGNALING_BY_ERBB4	REACTOME_SIGNALING_BY_ERBB4	0.03	>=0.20	NRIP1 (3.3)	ATXN2 (2.2)	SNRK (2.2)	FOXP1 (1.8)	FAM160A2 (1.7)	MAD1L1 (1.7)	LINC00458 (1.5)	SATB1 (1.4)	RNF123 (1.3)	PTPN11 (1.2)
GO:0031965	nuclear membrane	0.03	>=0.20	NAA25 (2.7)	ERP29 (2.2)	PTPRO (1.7)	TRAIP (1.6)	NRIP1 (1.6)	CNGA4 (1.4)	PTPN11 (1.4)	MST1R (1.3)	IKZF4 (1.1)	MAD1L1 (1.1)
ENSG00000120688	WBP4 PPI subnetwork	0.03	>=0.20	RBM5 (2.8)	RBM6 (2.6)	PTPN11 (1.9)	ATXN2 (1.8)	CRTC1 (1.7)	LSM4 (1.6)	KLHL26 (1.3)	TRAFD1 (1.1)	PDE4B (1.0)	AFF3 (1.0)
MP:0004740	sensorineural hearing loss	0.03	>=0.20	ERBB3 (2.4)	AFF3 (2.3)	GRM8 (2.2)	TMEM116 (2.1)	ENSG00000237013 (1.9)	CCKBR (1.6)	EPHB1 (1.4)	ANO10 (1.3)	ERP29 (1.3)	CUX2 (1.2)
REACTOME_INSULIN_RECEPTOR_SIGNALLING_CASCADE	REACTOME_INSULIN_RECEPTOR_SIGNALLING_CASCADE	0.03	>=0.20	PTPN11 (3.8)	CRLF1 (2.3)	BRAP (1.9)	SEMA3F (1.7)	ENSG00000237013 (1.7)	ANO10 (1.7)	MAPKAPK5 (1.6)	AFF3 (1.6)	ATXN2 (1.5)	RERG (1.5)
ENSG00000168394	TAP1 PPI subnetwork	0.03	>=0.20	UBA7 (5.4)	ERP29 (2.5)	PTK7 (2.2)	MST1R (1.9)	C3orf54 (1.6)	MAML3 (1.5)	AFF3 (1.5)	TRAFD1 (1.4)	SNRK (1.2)	MAD1L1 (1.2)
ENSG00000206233	ENSG00000206233 PPI subnetwork	0.03	>=0.20	UBA7 (5.4)	ERP29 (2.5)	PTK7 (2.2)	MST1R (1.9)	C3orf54 (1.6)	MAML3 (1.5)	AFF3 (1.5)	TRAFD1 (1.4)	SNRK (1.2)	MAD1L1 (1.2)
ENSG00000206297	TAP1 PPI subnetwork	0.03	>=0.20	UBA7 (5.4)	ERP29 (2.5)	PTK7 (2.2)	MST1R (1.9)	C3orf54 (1.6)	MAML3 (1.5)	AFF3 (1.5)	TRAFD1 (1.4)	SNRK (1.2)	MAD1L1 (1.2)
GO:0018108	peptidyl-tyrosine phosphorylation	0.03	>=0.20	SATB1 (2.4)	SH2B3 (1.6)	IKZF4 (1.6)	NRIP1 (1.5)	ADAM1 (1.5)	EPHB1 (1.4)	UBA7 (1.4)	FOXP2 (1.3)	ALDH2 (1.3)	DPYD (1.1)
ENSG00000169564	PCBP1 PPI subnetwork	0.03	>=0.20	RBM6 (3.4)	RBM5 (3.4)	PTPN11 (2.6)	LSM4 (2.0)	CRTC1 (1.4)	KLHL26 (1.3)	TRAFD1 (1.3)	C12orf47 (1.3)	PDE4B (1.2)	DPYD (1.2)
GO:0048485	sympathetic nervous system development	0.03	>=0.20	ERBB3 (2.5)	ENSG00000237013 (1.7)	DPYD (1.7)	LINC00458 (1.6)	GRM8 (1.6)	ADAM1 (1.6)	C12orf47 (1.6)	ANO10 (1.5)	CNGA4 (1.5)	SDK1 (1.5)
ENSG00000152056	AP1S3 PPI subnetwork	0.03	>=0.20	C12orf51 (2.8)	RBM5 (2.3)	SH2B3 (2.2)	ANO10 (2.1)	UBA7 (1.8)	SNRK (1.7)	CRTC1 (1.5)	KLHL26 (1.4)	RNF123 (1.4)	MAD1L1 (1.3)
MP:0009757	impaired behavioral response to morphine	0.03	>=0.20	CAMKV (2.9)	DPYD (2.7)	FOXP1 (2.3)	CCKBR (2.1)	FAM109A (1.9)	GRM8 (1.8)	PTPRO (1.8)	AFF3 (1.6)	PDE4B (1.5)	KLHL26 (1.4)
REACTOME_OPIOID_SIGNALLING	REACTOME_OPIOID_SIGNALLING	0.03	>=0.20	CAMKV (4.5)	FOXP1 (3.8)	CRTC1 (2.6)	TMEM59L (2.5)	PDE4B (2.4)	SNRK (2.3)	C3orf54 (2.2)	SH2B3 (1.9)	SEMA3F (1.8)	CRLF1 (1.6)
GO:0060537	muscle tissue development	0.03	>=0.20	EPHB1 (2.2)	PTK7 (1.9)	ERBB3 (1.7)	C3orf54 (1.6)	KY (1.6)	FOXP2 (1.5)	NRIP1 (1.5)	RERG (1.4)	ENSG00000248391 (1.3)	CUX2 (1.3)
GO:0046632	alpha-beta T cell differentiation	0.03	>=0.20	IKZF4 (2.8)	SATB1 (2.8)	NRIP1 (1.8)	PDE4B (1.5)	ENSG00000248391 (1.3)	CA10 (1.2)	SNRK (1.2)	CNGA4 (1.1)	FAM5C (0.9)	DPYD (0.9)
GO:0018212	peptidyl-tyrosine modification	0.03	>=0.20	SATB1 (2.4)	SH2B3 (1.7)	UBA7 (1.5)	NRIP1 (1.4)	ADAM1 (1.4)	IKZF4 (1.3)	ALDH2 (1.3)	EPHB1 (1.3)	DPYD (1.2)	FOXP2 (1.1)
ENSG00000140319	SRP14 PPI subnetwork	0.03	>=0.20	ADAM1 (2.5)	MAML3 (2.2)	AFF3 (2.2)	ERP29 (2.0)	RBM6 (1.8)	EPHB1 (1.6)	PTPN11 (1.5)	C3orf54 (1.4)	SH2B3 (1.3)	RBM5 (1.1)
REACTOME_NEUROTRANSMITTER_RECEPTOR_BINDING_AND_DOWNSTREAM_TRANSMISSION_IN_THE__POSTSYNAPTIC_CELL	REACTOME_NEUROTRANSMITTER_RECEPTOR_BINDING_AND_DOWNSTREAM_TRANSMISSION_IN_THE__POSTSYNAPTIC_CELL	0.03	>=0.20	CAMKV (4.1)	CA10 (3.7)	TMEM59L (3.1)	CCKBR (3.1)	FAM5C (2.8)	CRTC1 (1.9)	AFF3 (1.4)	NRIP1 (1.3)	PTPRO (1.3)	GRM8 (1.2)
GO:0014706	striated muscle tissue development	0.03	>=0.20	EPHB1 (1.9)	PTK7 (1.8)	KY (1.8)	C3orf54 (1.6)	ERBB3 (1.6)	ENSG00000248391 (1.6)	FOXP2 (1.4)	RERG (1.4)	CRLF1 (1.3)	LINC00458 (1.2)
ENSG00000149182	ARFGAP2 PPI subnetwork	0.03	>=0.20	FAM160A2 (2.5)	ENSG00000248391 (1.8)	MST1R (1.6)	FAM5C (1.2)	ANO10 (1.1)	MAML3 (1.0)	TMEM59L (1.0)	RBM5 (1.0)	C12orf47 (0.9)	LSM4 (0.9)
ENSG00000206240	HLA-DRB1 PPI subnetwork	0.03	>=0.20	SATB1 (3.3)	DPYD (2.4)	IKZF4 (2.2)	ALDH2 (1.9)	MAD1L1 (1.7)	UBA7 (1.6)	RNF123 (1.1)	AFF3 (1.1)	ENSG00000248391 (1.0)	ENSG00000237013 (0.8)
ENSG00000206306	HLA-DRB1 PPI subnetwork	0.03	>=0.20	SATB1 (3.3)	DPYD (2.4)	IKZF4 (2.2)	ALDH2 (1.9)	MAD1L1 (1.7)	UBA7 (1.6)	RNF123 (1.1)	AFF3 (1.1)	ENSG00000248391 (1.0)	ENSG00000237013 (0.8)
GO:0061061	muscle structure development	0.03	>=0.20	KY (3.4)	CRLF1 (2.0)	EPHB1 (1.9)	MAML3 (1.8)	FOXP2 (1.7)	PTK7 (1.5)	CRTC1 (1.4)	C3orf54 (1.4)	ERBB3 (1.3)	LINC00458 (1.3)
ENSG00000154556	SORBS2 PPI subnetwork	0.03	>=0.20	ATXN2 (2.7)	IKZF4 (2.0)	CRTC1 (2.0)	C12orf47 (1.9)	C12orf51 (1.8)	PDE4B (1.8)	ERBB3 (1.7)	GRM8 (1.7)	SUOX (1.6)	NAA25 (1.5)
GO:0001837	epithelial to mesenchymal transition	0.03	>=0.20	CRLF1 (2.5)	C3orf54 (2.2)	PTK7 (2.0)	AFF3 (1.7)	SEMA3F (1.5)	CNGA4 (1.4)	FOXP2 (1.4)	EPHB1 (1.3)	MAML3 (1.3)	MAD1L1 (1.1)
MP:0006009	abnormal neuronal migration	0.03	>=0.20	PTPRO (2.6)	EPHB1 (2.3)	SEMA3F (1.7)	SNRK (1.6)	RBM5 (1.4)	FOXP2 (1.3)	CRLF1 (1.2)	CAMKV (1.1)	IKZF4 (1.1)	CRTC1 (1.0)
REACTOME_THROMBIN_SIGNALLING_THROUGH_PROTEINASE_ACTIVATED_RECEPTORS_PARS	REACTOME_THROMBIN_SIGNALLING_THROUGH_PROTEINASE_ACTIVATED_RECEPTORS_PARS	0.03	>=0.20	C3orf54 (3.3)	SH2B3 (2.4)	RERG (1.6)	CA10 (1.5)	C21orf62 (1.4)	SNRK (1.3)	C12orf47 (1.3)	PTPN11 (1.2)	CAMKV (1.2)	PDE4B (1.2)
ENSG00000075340	ADD2 PPI subnetwork	0.03	>=0.20	RNF123 (3.2)	SNRK (2.4)	CRTC1 (2.4)	C12orf51 (2.1)	RBM6 (2.0)	PTPRO (1.6)	RBM5 (1.6)	KLHL26 (1.5)	NRIP1 (1.4)	LSM4 (1.4)
ENSG00000139239	ENSG00000139239 PPI subnetwork	0.03	>=0.20	NAA25 (2.2)	ENSG00000248391 (2.1)	RBM6 (1.5)	ADAM1 (1.5)	AFF3 (1.2)	ACAD10 (1.2)	EPHB1 (1.2)	PTPN11 (1.1)	LSM4 (1.1)	MAD1L1 (0.9)
GO:0016746	transferase activity, transferring acyl groups	0.03	>=0.20	ANO10 (4.9)	SUOX (3.0)	FAM160A2 (2.3)	ACAD10 (2.1)	RNF123 (1.8)	ALDH2 (1.3)	MON1A (1.3)	SNRK (1.3)	PTK7 (1.2)	TMEM116 (1.1)
GO:0016829	lyase activity	0.03	>=0.20	SUOX (4.4)	ALDH2 (2.9)	ACAD10 (2.5)	ENSG00000237013 (1.5)	RNF123 (1.4)	DPYD (1.4)	APOB (1.3)	KY (1.0)	TMEM59L (0.9)	SNRK (0.9)
MP:0008883	abnormal enterocyte proliferation	0.03	>=0.20	MST1R (2.5)	ENSG00000248391 (1.9)	FAM5C (1.8)	MAPKAPK5 (1.8)	DPYD (1.6)	MON1A (1.6)	C19orf60 (1.4)	PTK7 (1.2)	C21orf62 (1.2)	FAM160A2 (1.1)
GO:0071375	cellular response to peptide hormone stimulus	0.03	>=0.20	PTPN11 (2.9)	ENSG00000237013 (2.3)	FAM109A (2.2)	GRM8 (1.6)	BRAP (1.6)	KY (1.5)	MON1A (1.5)	CUX2 (1.4)	ALDH2 (1.3)	CRLF1 (1.2)
GO:0007626	locomotory behavior	0.03	>=0.20	CA10 (3.0)	GRM8 (2.7)	PTPRO (2.5)	SDK1 (2.3)	CUX2 (2.1)	FOXP2 (1.8)	ENSG00000248391 (1.7)	CAMKV (1.7)	EPHB1 (1.7)	FAM5C (1.6)
GO:0048841	regulation of axon extension involved in axon guidance	0.04	>=0.20	CNGA4 (3.9)	LINC00458 (3.1)	ANO10 (2.0)	CRLF1 (1.9)	CA10 (1.6)	PTK7 (1.4)	CRTC1 (1.3)	SDK1 (1.3)	C21orf62 (1.2)	EPHB1 (1.2)
REACTOME_NUCLEAR_SIGNALING_BY_ERBB4	REACTOME_NUCLEAR_SIGNALING_BY_ERBB4	0.04	>=0.20	NRIP1 (2.3)	FAM160A2 (1.8)	IKZF4 (1.7)	SATB1 (1.7)	CCKBR (1.6)	KY (1.5)	ERBB3 (1.5)	CNGA4 (1.5)	EPHB1 (1.4)	LINC00458 (1.3)
ENSG00000198788	MUC2 PPI subnetwork	0.04	>=0.20	PTPRO (2.1)	ERBB3 (2.1)	MST1R (1.8)	KY (1.7)	SDK1 (1.7)	CNGA4 (1.6)	FAM160A2 (1.4)	ANO10 (1.2)	C12orf47 (1.1)	FOXP2 (1.1)
GO:0060419	heart growth	0.04	>=0.20	CNGA4 (2.7)	AFF3 (2.5)	RERG (2.2)	ENSG00000237013 (2.2)	ALDH2 (1.5)	SDK1 (1.3)	CCKBR (1.2)	CRLF1 (1.2)	CA10 (1.2)	PTK7 (0.9)
MP:0001654	hepatic necrosis	0.04	>=0.20	IKZF4 (2.5)	PDE4B (2.0)	SATB1 (2.0)	ACAD10 (1.7)	APOB (1.7)	NRIP1 (1.4)	UBA7 (1.3)	MAD1L1 (1.2)	DPYD (1.1)	FOXP1 (1.1)
ENSG00000114812	VIPR1 PPI subnetwork	0.04	>=0.20	CA10 (3.6)	SNRK (2.5)	FOXP2 (2.4)	CCKBR (2.0)	SATB1 (1.9)	MST1R (1.8)	C19orf60 (1.7)	GRM8 (1.3)	ERP29 (1.3)	SH2B3 (1.2)
GO:0021517	ventral spinal cord development	0.04	>=0.20	CUX2 (2.5)	C12orf47 (2.4)	RERG (2.4)	EPHB1 (2.0)	KY (1.8)	FAM5C (1.2)	ENSG00000248391 (1.2)	FAM109A (1.2)	FOXP2 (1.1)	TMEM116 (1.1)
GO:0050890	cognition	0.04	>=0.20	CA10 (3.1)	TMEM59L (3.1)	CAMKV (2.9)	PTPRO (2.6)	FAM5C (2.4)	CCKBR (1.8)	ADAM1 (1.7)	GRM8 (1.6)	SDK1 (1.6)	CRTC1 (1.6)
KEGG_AXON_GUIDANCE	KEGG_AXON_GUIDANCE	0.04	>=0.20	SEMA3F (4.4)	MST1R (3.6)	CUX2 (2.8)	PTK7 (2.8)	EPHB1 (2.6)	FAM109A (2.2)	PTPRO (2.1)	FOXP2 (1.9)	RERG (1.9)	SNRK (1.7)
ENSG00000122585	NPY PPI subnetwork	0.04	>=0.20	RERG (4.7)	CCKBR (3.4)	GRM8 (2.9)	CAMKV (2.8)	C21orf62 (2.7)	PTPRO (1.8)	FAM109A (1.7)	LINC00458 (1.5)	FOXP2 (1.3)	APOB (1.2)
GO:0070603	SWI/SNF-type complex	0.04	>=0.20	RBM6 (3.4)	C12orf51 (2.8)	ATXN2 (2.7)	IKZF4 (2.2)	SDK1 (1.9)	FAM109A (1.9)	FOXP1 (1.8)	RNF123 (1.7)	ENSG00000237013 (1.5)	MAPKAPK5 (1.5)
ENSG00000156052	GNAQ PPI subnetwork	0.04	>=0.20	CCKBR (3.3)	GRM8 (2.6)	RERG (2.3)	C3orf54 (2.2)	PTPRO (2.0)	CUX2 (1.9)	C12orf47 (1.9)	EPHB1 (1.8)	PDE4B (1.7)	KLHL26 (1.7)
ENSG00000101161	PRPF6 PPI subnetwork	0.04	>=0.20	RBM6 (3.5)	LSM4 (2.7)	RBM5 (2.4)	PTPN11 (1.8)	CRTC1 (1.4)	KLHL26 (1.3)	MAD1L1 (1.3)	TRAFD1 (1.2)	ERP29 (1.0)	KY (0.9)
REACTOME_PI:3K_CASCADE	REACTOME_PI:3K_CASCADE	0.04	>=0.20	PTPN11 (2.8)	CRLF1 (2.3)	AFF3 (2.2)	SEMA3F (2.1)	ANO10 (1.9)	LINC00458 (1.9)	NRIP1 (1.9)	RERG (1.6)	IKZF4 (1.2)	FAM109A (1.2)
MP:0004774	abnormal bile salt level	0.04	>=0.20	SUOX (4.1)	APOB (2.5)	DPYD (2.5)	ERBB3 (2.2)	NRIP1 (1.7)	FOXP2 (1.5)	RERG (1.4)	FAM5C (1.3)	CUX2 (1.2)	ALDH2 (0.9)
MP:0004613	fusion of vertebral arches	0.04	>=0.20	FOXP2 (2.8)	EPHB1 (2.7)	PTK7 (2.6)	ENSG00000237013 (2.5)	ACAD10 (2.2)	MAML3 (2.1)	C3orf54 (2.0)	NRIP1 (1.7)	FOXP1 (1.4)	TMEM116 (1.2)
MP:0000598	abnormal liver morphology	0.04	>=0.20	LINC00458 (2.8)	APOB (2.6)	C21orf62 (2.0)	SUOX (1.8)	NRIP1 (1.7)	IKZF4 (1.5)	C11orf42 (1.4)	DPYD (1.4)	ALDH2 (1.3)	FAM5C (1.1)
REACTOME_PLC_BETA_MEDIATED_EVENTS	REACTOME_PLC_BETA_MEDIATED_EVENTS	0.04	>=0.20	FOXP1 (3.1)	SH2B3 (2.8)	CAMKV (2.6)	AFF3 (2.5)	DPYD (2.3)	CRTC1 (2.2)	C3orf54 (2.0)	SEMA3F (1.8)	SNRK (1.8)	FAM5C (1.7)
MP:0001436	abnormal suckling behavior	0.04	>=0.20	TMEM59L (2.8)	PDE4B (2.3)	PTPRO (2.3)	FOXP2 (1.8)	APOB (1.8)	CAMKV (1.8)	EPHB1 (1.6)	ALDH2 (1.6)	GRM8 (1.5)	CUX2 (1.5)
GO:0030553	cGMP binding	0.04	>=0.20	CAMKV (2.7)	CCKBR (2.0)	FAM5C (1.9)	C11orf42 (1.8)	C21orf62 (1.8)	CRTC1 (1.1)	DPYD (1.1)	ANO10 (1.0)	NRIP1 (0.9)	AFF3 (0.9)
ENSG00000160803	UBQLN4 PPI subnetwork	0.04	>=0.20	TMEM59L (2.4)	FAM109A (1.9)	CRLF1 (1.8)	FOXP2 (1.7)	MAML3 (1.7)	SATB1 (1.7)	FAM5C (1.7)	CCKBR (1.6)	RBM5 (1.5)	RBM6 (1.5)
REACTOME_PI3K_CASCADE	REACTOME_PI3K_CASCADE	0.04	>=0.20	PTPN11 (3.5)	BRAP (2.5)	CRLF1 (2.3)	AFF3 (2.2)	ALDH2 (1.7)	C12orf51 (1.6)	FOXP2 (1.5)	SUOX (1.5)	RERG (1.5)	RNF123 (1.4)
GO:0055074	calcium ion homeostasis	0.04	>=0.20	C12orf47 (2.8)	IKZF4 (2.7)	C11orf42 (2.6)	MAML3 (2.4)	RERG (1.9)	PTPRO (1.7)	ERP29 (1.5)	KY (1.4)	FOXP2 (1.4)	GRM8 (1.4)
ENSG00000184408	KCND2 PPI subnetwork	0.04	>=0.20	C21orf62 (2.5)	TMEM59L (2.3)	CRTC1 (2.2)	CAMKV (2.0)	KLHL26 (1.9)	FAM5C (1.6)	AFF3 (1.6)	CA10 (1.5)	SATB1 (1.4)	FAM109A (1.4)
GO:0046165	alcohol biosynthetic process	0.04	>=0.20	SUOX (2.3)	KY (1.9)	C21orf62 (1.6)	C11orf42 (1.5)	ALDH2 (1.5)	SNRK (1.3)	KLHL26 (1.3)	FAM5C (1.2)	ACAD10 (1.2)	MON1A (1.2)
REACTOME_LYSOSOME_VESICLE_BIOGENESIS	REACTOME_LYSOSOME_VESICLE_BIOGENESIS	0.04	>=0.20	ERP29 (3.3)	LSM4 (2.1)	ENSG00000237013 (2.0)	CRTC1 (1.7)	SH2B3 (1.7)	ANO10 (1.6)	CA10 (1.5)	PTPN11 (1.5)	MAD1L1 (1.4)	SNRK (1.3)
GO:0048534	hemopoietic or lymphoid organ development	0.04	>=0.20	SATB1 (3.3)	ENSG00000237013 (1.9)	IKZF4 (1.8)	SH2B3 (1.7)	C3orf54 (1.5)	NRIP1 (1.5)	FOXP1 (1.4)	UBA7 (1.3)	CNGA4 (1.2)	ENSG00000248391 (1.2)
KEGG_PURINE_METABOLISM	KEGG_PURINE_METABOLISM	0.04	>=0.20	CAMKV (2.4)	FAM5C (1.9)	LSM4 (1.9)	FOXP1 (1.6)	RERG (1.5)	SDK1 (1.4)	PDE4B (1.3)	MST1R (1.2)	FOXP2 (1.1)	TRAIP (1.1)
ENSG00000105364	MRPL4 PPI subnetwork	0.04	>=0.20	MAPKAPK5 (2.8)	LSM4 (2.8)	C19orf60 (2.6)	BRAP (2.1)	C12orf51 (2.1)	NAA25 (1.8)	C11orf42 (1.5)	ATXN2 (1.2)	MAD1L1 (1.2)	KLHL26 (1.2)
GO:0021510	spinal cord development	0.04	>=0.20	EPHB1 (4.1)	CUX2 (2.8)	C12orf47 (2.5)	KY (2.3)	RERG (2.3)	MAML3 (2.0)	FAM5C (1.5)	AFF3 (1.3)	FOXP2 (1.2)	SDK1 (1.1)
MP:0002085	abnormal embryonic tissue morphology	0.04	>=0.20	LINC00458 (3.7)	TRAIP (2.7)	PTK7 (2.5)	ATXN2 (1.7)	LSM4 (1.7)	CCKBR (1.7)	RERG (1.4)	RNF123 (1.4)	SEMA3F (1.3)	RBM5 (1.3)
ENSG00000182899	RPL35A PPI subnetwork	0.04	>=0.20	ENSG00000248391 (2.0)	NAA25 (2.0)	KY (2.0)	ADAM1 (1.7)	PTPN11 (1.5)	TRAFD1 (1.5)	LSM4 (1.4)	EPHB1 (1.2)	CUX2 (1.0)	FOXP1 (0.9)
ENSG00000171566	PLRG1 PPI subnetwork	0.04	>=0.20	MAD1L1 (3.3)	RBM5 (2.7)	RBM6 (2.7)	BRAP (1.9)	C19orf60 (1.8)	NAA25 (1.5)	KLHL26 (1.4)	CRTC1 (1.3)	RNF123 (1.2)	ALDH2 (1.1)
REACTOME_CA:DEPENDENT_EVENTS	REACTOME_CA:DEPENDENT_EVENTS	0.04	>=0.20	CAMKV (3.7)	FOXP1 (3.0)	SH2B3 (2.8)	ENSG00000248391 (2.6)	CRLF1 (2.5)	MON1A (2.4)	CRTC1 (2.1)	C3orf54 (2.0)	DPYD (2.0)	FOXP2 (2.0)
GO:0045202	synapse	0.04	>=0.20	TMEM59L (4.4)	CAMKV (3.9)	CRTC1 (3.3)	CCKBR (3.3)	GRM8 (2.9)	CA10 (2.9)	CUX2 (1.7)	EPHB1 (1.5)	RERG (1.5)	KLHL26 (1.4)
MP:0000857	abnormal cerebellar foliation	0.04	>=0.20	EPHB1 (3.7)	GRM8 (3.5)	FOXP2 (3.4)	CA10 (2.2)	NRIP1 (1.6)	C21orf62 (1.5)	TMEM116 (1.3)	SDK1 (1.2)	FAM5C (1.2)	ALDH2 (1.2)
MP:0005560	decreased circulating glucose level	0.04	>=0.20	SUOX (2.1)	ACAD10 (1.8)	ALDH2 (1.8)	DPYD (1.8)	NRIP1 (1.7)	RERG (1.4)	RNF123 (1.4)	APOB (1.3)	CRTC1 (1.2)	TMEM116 (1.2)
KEGG_NON_HOMOLOGOUS_END_JOINING	KEGG_NON_HOMOLOGOUS_END_JOINING	0.04	>=0.20	ACAD10 (2.5)	AFF3 (2.4)	MAD1L1 (2.3)	LSM4 (2.0)	SATB1 (1.8)	RBM6 (1.4)	ANO10 (1.1)	CRLF1 (1.0)	ENSG00000237013 (1.0)	MAPKAPK5 (1.0)
GO:0044304	main axon	0.04	>=0.20	TMEM59L (3.9)	CCKBR (2.3)	CAMKV (2.2)	KY (1.7)	ERBB3 (1.6)	GRM8 (1.5)	CRTC1 (1.5)	C11orf42 (1.5)	AFF3 (1.4)	CNGA4 (1.4)
ENSG00000130816	DNMT1 PPI subnetwork	0.04	>=0.20	C21orf62 (2.5)	MAD1L1 (1.9)	TRAFD1 (1.8)	MAPKAPK5 (1.7)	C3orf54 (1.6)	PTPN11 (1.5)	NRIP1 (1.5)	C12orf51 (1.4)	SDK1 (1.4)	RBM6 (1.2)
ENSG00000006638	TBXA2R PPI subnetwork	0.04	>=0.20	C3orf54 (3.4)	MON1A (2.9)	UBA7 (2.6)	SDK1 (2.5)	SH2B3 (2.0)	ANO10 (1.8)	RERG (1.7)	PDE4B (1.6)	SNRK (1.5)	FOXP1 (1.3)
GO:0015669	gas transport	0.04	>=0.20	ENSG00000248391 (3.8)	FAM109A (2.6)	ENSG00000237013 (2.4)	FOXP2 (2.0)	GRM8 (1.1)	CA10 (1.1)	FAM5C (1.0)	C21orf62 (0.8)	ERP29 (0.8)	C19orf60 (0.7)
ENSG00000138018	EPT1 PPI subnetwork	0.04	>=0.20	ERP29 (2.0)	MAPKAPK5 (1.9)	SDK1 (1.7)	ENSG00000248391 (1.7)	PTK7 (1.6)	LSM4 (1.4)	C11orf42 (1.3)	KY (1.3)	NRIP1 (1.1)	C12orf47 (1.0)
REACTOME_SIGNALLING_BY_NGF	REACTOME_SIGNALLING_BY_NGF	0.04	>=0.20	SNRK (3.6)	SH2B3 (3.1)	FOXP1 (2.9)	FAM109A (2.5)	C3orf54 (2.2)	CRTC1 (2.1)	FAM160A2 (2.0)	MON1A (1.9)	CAMKV (1.9)	TMEM59L (1.7)
ENSG00000153234	NR4A2 PPI subnetwork	0.04	>=0.20	CNGA4 (2.3)	FOXP2 (2.2)	SUOX (1.9)	FAM109A (1.8)	RNF123 (1.6)	FAM160A2 (1.6)	ALDH2 (1.5)	MON1A (1.5)	MAD1L1 (1.5)	PTPRO (1.3)
MP:0001263	weight loss	0.04	>=0.20	PDE4B (3.3)	IKZF4 (2.4)	DPYD (2.0)	ANO10 (1.6)	ALDH2 (1.6)	SUOX (1.4)	CRLF1 (1.4)	ERP29 (1.4)	TMEM116 (1.4)	GRM8 (1.3)
GO:0045620	negative regulation of lymphocyte differentiation	0.04	>=0.20	AFF3 (3.9)	C11orf42 (2.7)	CNGA4 (2.4)	ENSG00000237013 (2.3)	SATB1 (2.1)	ENSG00000248391 (1.6)	MON1A (1.5)	NRIP1 (1.3)	IKZF4 (1.1)	CCKBR (1.1)
GO:0032870	cellular response to hormone stimulus	0.04	>=0.20	ENSG00000237013 (2.5)	CUX2 (2.4)	FAM109A (2.3)	RERG (2.1)	ATXN2 (1.6)	ALDH2 (1.5)	FOXP1 (1.4)	GRM8 (1.4)	SH2B3 (1.4)	BRAP (1.3)
REACTOME_MRNA_DECAY_BY_5_TO_3_EXORIBONUCLEASE	REACTOME_MRNA_DECAY_BY_5_TO_3_EXORIBONUCLEASE	0.04	>=0.20	C19orf60 (2.8)	MAD1L1 (1.7)	UBA7 (1.7)	SNRK (1.4)	TRAFD1 (1.3)	MAPKAPK5 (1.3)	LSM4 (1.3)	TRAIP (1.3)	LINC00458 (1.2)	PTPN11 (1.1)
ENSG00000142875	PRKACB PPI subnetwork	0.04	>=0.20	CRTC1 (2.9)	CAMKV (2.2)	RERG (2.0)	CUX2 (1.9)	TMEM59L (1.9)	C12orf47 (1.8)	MST1R (1.8)	FOXP2 (1.8)	ENSG00000237013 (1.4)	CRLF1 (1.4)
MP:0009435	abnormal miniature inhibitory postsynaptic currents	0.04	>=0.20	CRTC1 (3.3)	ENSG00000237013 (3.2)	KLHL26 (2.6)	FAM5C (2.4)	LINC00458 (2.3)	GRM8 (2.3)	C19orf60 (2.2)	C11orf42 (2.2)	CNGA4 (2.1)	CA10 (2.0)
MP:0002217	small lymph nodes	0.04	>=0.20	SATB1 (5.1)	UBA7 (2.7)	NRIP1 (2.6)	ENSG00000248391 (1.6)	SNRK (1.6)	CA10 (1.6)	FOXP1 (1.5)	MAD1L1 (1.4)	DPYD (1.4)	IKZF4 (1.3)
MP:0001882	abnormal lactation	0.04	>=0.20	RERG (2.8)	FAM109A (1.7)	ENSG00000248391 (1.7)	FOXP2 (1.5)	SNRK (1.4)	NRIP1 (1.3)	ALDH2 (1.1)	FAM160A2 (1.0)	APOB (1.0)	EPHB1 (0.9)
ENSG00000189403	HMGB1 PPI subnetwork	0.04	>=0.20	EPHB1 (2.3)	C12orf47 (1.7)	ENSG00000248391 (1.5)	C21orf62 (1.2)	RERG (1.0)	PTPRO (1.0)	SEMA3F (0.9)	PTK7 (0.9)	PDE4B (0.9)	SATB1 (0.8)
GO:0043566	structure-specific DNA binding	0.04	>=0.20	FOXP1 (2.9)	TRAIP (2.4)	FOXP2 (2.0)	SNRK (1.8)	MAD1L1 (1.8)	LSM4 (1.7)	SATB1 (1.4)	LINC00458 (1.3)	NRIP1 (1.2)	IKZF4 (1.2)
ENSG00000175216	CKAP5 PPI subnetwork	0.04	>=0.20	TRAIP (2.6)	MAD1L1 (2.4)	PDE4B (2.0)	SDK1 (1.9)	LSM4 (1.6)	SATB1 (1.4)	AFF3 (1.3)	RBM5 (1.2)	FAM5C (1.2)	C12orf47 (1.2)
REACTOME_CGMP_EFFECTS	REACTOME_CGMP_EFFECTS	0.04	>=0.20	FOXP2 (3.3)	CAMKV (3.1)	FOXP1 (2.9)	FAM5C (2.8)	RERG (2.2)	SDK1 (1.9)	SATB1 (1.8)	PTPRO (1.4)	AFF3 (1.3)	KLHL26 (1.1)
GO:0030323	respiratory tube development	0.04	>=0.20	CRLF1 (2.5)	FOXP2 (2.4)	PTK7 (2.3)	SDK1 (2.1)	SEMA3F (1.9)	ALDH2 (1.9)	ATXN2 (1.3)	RERG (1.2)	CUX2 (1.1)	MST1R (1.1)
ENSG00000152455	SUV39H2 PPI subnetwork	0.04	>=0.20	RBM6 (3.6)	MON1A (2.3)	PTPN11 (2.1)	FAM109A (2.0)	RBM5 (2.0)	MAD1L1 (1.5)	SNRK (1.5)	PTK7 (1.3)	TRAFD1 (1.2)	ATXN2 (1.2)
GO:0019897	extrinsic to plasma membrane	0.04	>=0.20	CA10 (2.3)	LINC00458 (1.9)	C3orf54 (1.8)	SH2B3 (1.6)	CNGA4 (1.4)	SUOX (1.4)	C21orf62 (1.2)	MAD1L1 (1.1)	NRIP1 (1.0)	IKZF4 (1.0)
REACTOME_IRS:MEDIATED_SIGNALLING	REACTOME_IRS:MEDIATED_SIGNALLING	0.04	>=0.20	PTPN11 (3.7)	CRLF1 (2.2)	RNF123 (1.9)	ANO10 (1.8)	MAPKAPK5 (1.8)	AFF3 (1.8)	C12orf51 (1.7)	SEMA3F (1.6)	BRAP (1.6)	C11orf42 (1.4)
REACTOME_IRS:RELATED_EVENTS	REACTOME_IRS:RELATED_EVENTS	0.04	>=0.20	PTPN11 (3.7)	CRLF1 (2.2)	RNF123 (1.9)	ANO10 (1.8)	MAPKAPK5 (1.8)	AFF3 (1.8)	C12orf51 (1.7)	SEMA3F (1.6)	BRAP (1.6)	C11orf42 (1.4)
MP:0001179	thick pulmonary interalveolar septum	0.04	>=0.20	SNRK (3.0)	PDE4B (2.7)	FOXP2 (2.5)	FAM160A2 (1.8)	SDK1 (1.8)	MST1R (1.7)	SEMA3F (1.6)	PTK7 (1.3)	DPYD (1.2)	FAM5C (1.1)
GO:0030217	T cell differentiation	0.04	>=0.20	SATB1 (4.3)	IKZF4 (2.3)	DPYD (1.9)	ENSG00000237013 (1.9)	NRIP1 (1.7)	ENSG00000248391 (1.6)	AFF3 (1.4)	PDE4B (1.1)	FOXP1 (0.9)	MON1A (0.8)
MP:0003651	abnormal axon outgrowth	0.04	>=0.20	EPHB1 (2.6)	NRIP1 (2.4)	CUX2 (2.2)	FOXP2 (2.1)	TMEM59L (1.9)	KLHL26 (1.7)	PTPRO (1.7)	IKZF4 (1.6)	CAMKV (1.4)	CRLF1 (1.4)
MP:0002723	abnormal immune serum protein physiology	0.04	>=0.20	SH2B3 (2.4)	FOXP1 (2.1)	FAM5C (2.1)	SATB1 (1.8)	C11orf42 (1.5)	SEMA3F (1.5)	C12orf47 (1.4)	PDE4B (1.2)	ENSG00000248391 (1.1)	GRM8 (1.1)
GO:0014704	intercalated disc	0.04	>=0.20	GRM8 (1.9)	ALDH2 (1.5)	PTPN11 (1.5)	CA10 (1.5)	LINC00458 (1.4)	C21orf62 (1.3)	FAM160A2 (1.3)	RBM5 (1.2)	FAM109A (1.0)	CCKBR (1.0)
REACTOME_TRIGLYCERIDE_BIOSYNTHESIS	REACTOME_TRIGLYCERIDE_BIOSYNTHESIS	0.04	>=0.20	ANO10 (2.3)	DPYD (2.1)	C11orf42 (1.6)	ALDH2 (1.4)	APOB (1.4)	KLHL26 (1.2)	PTK7 (1.2)	SUOX (1.1)	ERBB3 (0.9)	ACAD10 (0.9)
GO:0007595	lactation	0.04	>=0.20	RERG (3.1)	FAM109A (2.7)	MAML3 (2.5)	KY (1.9)	GRM8 (1.9)	ERBB3 (1.4)	FAM5C (1.3)	DPYD (1.3)	AFF3 (1.2)	SUOX (1.1)
MP:0005322	abnormal serotonin level	0.04	>=0.20	GRM8 (2.9)	C21orf62 (2.6)	SNRK (1.8)	ADAM1 (1.6)	PTPN11 (1.6)	ENSG00000237013 (1.5)	MST1R (1.5)	PDE4B (1.5)	SDK1 (1.4)	RERG (1.3)
ENSG00000132535	DLG4 PPI subnetwork	0.04	>=0.20	CAMKV (4.6)	CCKBR (3.9)	CRTC1 (3.0)	TMEM59L (2.7)	RNF123 (1.8)	EPHB1 (1.8)	FAM5C (1.6)	CUX2 (1.5)	ERBB3 (1.4)	FAM160A2 (1.3)
REACTOME_N:GLYCAN_TRIMMING_IN_THE_ER_AND_CALNEXINCALRETICULIN_CYCLE	REACTOME_N:GLYCAN_TRIMMING_IN_THE_ER_AND_CALNEXINCALRETICULIN_CYCLE	0.04	>=0.20	ERP29 (6.1)	PTK7 (1.9)	ENSG00000237013 (1.5)	ACAD10 (1.3)	ANO10 (1.2)	SUOX (1.2)	ENSG00000248391 (1.0)	GRM8 (1.0)	C12orf47 (0.9)	ADAM1 (0.7)
GO:0006586	indolalkylamine metabolic process	0.04	>=0.20	KY (2.6)	DPYD (2.4)	GRM8 (2.0)	SUOX (1.3)	PTPRO (1.3)	SDK1 (1.3)	MAML3 (1.2)	MON1A (1.2)	CUX2 (1.0)	FOXP1 (0.9)
GO:0042430	indole-containing compound metabolic process	0.04	>=0.20	KY (2.6)	DPYD (2.4)	GRM8 (2.0)	SUOX (1.3)	PTPRO (1.3)	SDK1 (1.3)	MAML3 (1.2)	MON1A (1.2)	CUX2 (1.0)	FOXP1 (0.9)
MP:0003048	abnormal cervical vertebrae morphology	0.04	>=0.20	FOXP2 (4.0)	CRLF1 (3.2)	CA10 (2.7)	C3orf54 (2.4)	SEMA3F (2.3)	EPHB1 (2.1)	KY (1.8)	CUX2 (1.4)	AFF3 (1.4)	RBM5 (1.3)
ENSG00000125352	RNF113A PPI subnetwork	0.04	>=0.20	BRAP (3.2)	KLHL26 (2.3)	MAD1L1 (2.2)	DPYD (1.7)	MAML3 (1.6)	RBM5 (1.6)	PDE4B (1.4)	TRAIP (1.2)	RNF123 (1.2)	ALDH2 (1.1)
MP:0002492	decreased IgE level	0.04	>=0.20	IKZF4 (4.1)	SATB1 (3.5)	PDE4B (3.1)	FOXP1 (1.8)	EPHB1 (1.4)	C21orf62 (1.2)	SH2B3 (1.2)	CA10 (1.1)	FAM5C (1.1)	TRAFD1 (0.9)
ENSG00000106367	AP1S1 PPI subnetwork	0.04	>=0.20	ANO10 (2.2)	RBM5 (2.0)	C12orf51 (1.8)	ERP29 (1.6)	UBA7 (1.6)	RNF123 (1.5)	MAD1L1 (1.5)	CRTC1 (1.5)	C21orf62 (1.3)	KLHL26 (1.3)
ENSG00000110107	PRPF19 PPI subnetwork	0.04	>=0.20	RBM6 (3.4)	MAD1L1 (2.5)	BRAP (2.4)	RBM5 (2.2)	TRAFD1 (2.1)	C19orf60 (1.8)	KLHL26 (1.5)	LSM4 (1.4)	MAML3 (1.4)	NAA25 (1.4)
MP:0004174	abnormal spine curvature	0.04	>=0.20	PTK7 (3.5)	SDK1 (2.7)	CRTC1 (2.1)	AFF3 (1.9)	CRLF1 (1.9)	EPHB1 (1.9)	RNF123 (1.7)	SEMA3F (1.7)	CUX2 (1.6)	FAM109A (1.5)
GO:0043195	terminal button	0.04	>=0.20	CA10 (4.3)	TMEM59L (3.6)	C12orf47 (2.6)	AFF3 (2.5)	CUX2 (2.3)	GRM8 (2.0)	CCKBR (1.7)	CRTC1 (1.6)	C11orf42 (1.4)	PTPRO (1.4)
ENSG00000078295	ADCY2 PPI subnetwork	0.04	>=0.20	SNRK (3.3)	IKZF4 (2.2)	ENSG00000237013 (2.1)	FOXP1 (1.7)	CAMKV (1.6)	C3orf54 (1.6)	FOXP2 (1.6)	SDK1 (1.5)	CNGA4 (1.5)	PDE4B (1.3)
GO:0021516	dorsal spinal cord development	0.04	>=0.20	EPHB1 (4.2)	GRM8 (2.7)	KY (2.6)	C12orf47 (2.5)	CUX2 (2.4)	C21orf62 (2.0)	TMEM116 (1.9)	PTPRO (1.8)	CRTC1 (1.4)	ENSG00000237013 (1.3)
ENSG00000137177	KIF13A PPI subnetwork	0.04	>=0.20	CRTC1 (2.7)	FAM5C (2.5)	MAD1L1 (1.9)	RBM5 (1.4)	RERG (1.3)	PDE4B (1.3)	DPYD (1.3)	NRIP1 (1.1)	MST1R (1.0)	PTPRO (1.0)
ENSG00000125970	RALY PPI subnetwork	0.04	>=0.20	RBM5 (3.6)	RBM6 (2.1)	LSM4 (1.9)	ERP29 (1.9)	FOXP1 (1.7)	C19orf60 (1.5)	CA10 (1.4)	CRTC1 (1.4)	PTPN11 (1.4)	CNGA4 (1.4)
GO:0072662	protein localization to peroxisome	0.04	>=0.20	ENSG00000248391 (2.4)	MON1A (2.1)	SUOX (2.0)	ACAD10 (1.9)	CNGA4 (1.6)	DPYD (1.6)	BRAP (1.4)	TMEM116 (1.3)	FAM160A2 (1.3)	ADAM1 (1.3)
GO:0072663	establishment of protein localization to peroxisome	0.04	>=0.20	ENSG00000248391 (2.4)	MON1A (2.1)	SUOX (2.0)	ACAD10 (1.9)	CNGA4 (1.6)	DPYD (1.6)	BRAP (1.4)	TMEM116 (1.3)	FAM160A2 (1.3)	ADAM1 (1.3)
GO:0006625	protein targeting to peroxisome	0.04	>=0.20	ENSG00000248391 (2.4)	MON1A (2.1)	SUOX (2.0)	ACAD10 (1.9)	CNGA4 (1.6)	DPYD (1.6)	BRAP (1.4)	TMEM116 (1.3)	FAM160A2 (1.3)	ADAM1 (1.3)
ENSG00000176108	CHMP6 PPI subnetwork	0.04	>=0.20	FOXP2 (3.2)	C19orf60 (2.0)	BRAP (1.9)	CCKBR (1.6)	LSM4 (1.6)	SATB1 (1.4)	LINC00458 (1.4)	GRM8 (1.4)	PTK7 (1.4)	ERP29 (1.2)
MP:0000837	abnormal hypothalamus morphology	0.04	>=0.20	PTPRO (3.4)	C12orf47 (2.4)	CNGA4 (2.3)	FOXP2 (1.9)	IKZF4 (1.8)	SDK1 (1.4)	MAML3 (1.4)	KLHL26 (1.3)	PTK7 (1.3)	TMEM116 (1.1)
GO:0043401	steroid hormone mediated signaling pathway	0.04	>=0.20	FAM160A2 (2.7)	ERBB3 (2.6)	MON1A (2.5)	CNGA4 (2.0)	SNRK (2.0)	FAM109A (1.9)	SUOX (1.8)	NRIP1 (1.8)	MAML3 (1.4)	ATXN2 (1.1)
GO:0007409	axonogenesis	0.04	>=0.20	FOXP2 (3.2)	CUX2 (2.6)	EPHB1 (2.4)	PTPRO (2.3)	SDK1 (2.2)	TMEM59L (2.1)	GRM8 (2.0)	ANO10 (1.8)	C12orf51 (1.7)	CRTC1 (1.7)
GO:0016514	SWI/SNF complex	0.05	>=0.20	RBM6 (3.1)	ATXN2 (2.5)	C12orf51 (2.3)	FOXP1 (1.9)	FAM109A (1.9)	IKZF4 (1.7)	CRTC1 (1.5)	EPHB1 (1.5)	C12orf47 (1.5)	MAPKAPK5 (1.4)
ENSG00000146007	ZMAT2 PPI subnetwork	0.05	>=0.20	C19orf60 (2.2)	LSM4 (2.2)	MAD1L1 (2.0)	PTPN11 (1.5)	RBM6 (1.5)	PDE4B (1.5)	KY (1.5)	BRAP (1.3)	RNF123 (1.1)	ALDH2 (1.1)
ENSG00000100387	RBX1 PPI subnetwork	0.05	>=0.20	RNF123 (2.9)	RBM5 (2.9)	UBA7 (2.3)	SATB1 (1.6)	C3orf54 (1.5)	SUOX (1.5)	ATXN2 (1.5)	TRAFD1 (1.5)	MON1A (1.4)	RBM6 (1.4)
GO:0044456	synapse part	0.05	>=0.20	TMEM59L (4.6)	CAMKV (4.5)	CCKBR (3.4)	GRM8 (3.0)	CRTC1 (2.8)	CA10 (2.5)	CUX2 (2.0)	RERG (1.7)	KLHL26 (1.5)	PTPRO (1.3)
GO:0001782	B cell homeostasis	0.05	>=0.20	CNGA4 (2.2)	IKZF4 (1.7)	SH2B3 (1.5)	ACAD10 (1.3)	EPHB1 (1.0)	BRAP (0.9)	C21orf62 (0.9)	ERP29 (0.9)	AFF3 (0.9)	DPYD (0.9)
GO:0008045	motor axon guidance	0.05	>=0.20	FOXP2 (3.0)	C11orf42 (3.0)	EPHB1 (2.7)	ENSG00000237013 (2.7)	FAM5C (2.2)	DPYD (2.1)	LINC00458 (2.0)	CUX2 (1.7)	ANO10 (1.6)	MAD1L1 (1.5)
MP:0008214	increased immature B cell number	0.05	>=0.20	PDE4B (2.7)	FOXP1 (2.1)	SATB1 (2.0)	UBA7 (1.7)	AFF3 (1.6)	GRM8 (1.4)	ERP29 (1.4)	TMEM116 (1.4)	IKZF4 (1.3)	DPYD (1.2)
MP:0003036	vertebral transformation	0.05	>=0.20	EPHB1 (2.5)	PTK7 (2.3)	IKZF4 (2.1)	CCKBR (1.9)	SEMA3F (1.8)	CA10 (1.7)	KLHL26 (1.6)	CNGA4 (1.4)	ENSG00000237013 (1.3)	C11orf42 (1.2)
ENSG00000168066	SF1 PPI subnetwork	0.05	>=0.20	ATXN2 (2.5)	RBM5 (2.4)	FOXP2 (2.2)	AFF3 (2.0)	BRAP (2.0)	CRTC1 (1.9)	SATB1 (1.9)	FOXP1 (1.9)	KLHL26 (1.8)	C12orf47 (1.5)
GO:0016051	carbohydrate biosynthetic process	0.05	>=0.20	KY (2.1)	FAM5C (1.8)	SUOX (1.6)	ACAD10 (1.5)	C21orf62 (1.4)	KLHL26 (1.4)	RNF123 (1.0)	NRIP1 (1.0)	ERP29 (1.0)	DPYD (0.9)
ENSG00000172780	RAB43 PPI subnetwork	0.05	>=0.20	BRAP (3.3)	RBM5 (2.3)	MAD1L1 (2.3)	KLHL26 (2.2)	MAML3 (1.8)	RBM6 (1.5)	RNF123 (1.4)	NAA25 (1.3)	C12orf47 (1.2)	DPYD (1.0)
GO:0006874	cellular calcium ion homeostasis	0.05	>=0.20	C12orf47 (3.0)	C11orf42 (2.8)	IKZF4 (2.7)	MAML3 (2.4)	RERG (1.9)	PTPRO (1.6)	ERP29 (1.6)	FOXP2 (1.6)	KY (1.4)	CAMKV (1.4)
MP:0003139	patent ductus arteriosus	0.05	>=0.20	CA10 (1.9)	SEMA3F (1.7)	DPYD (1.5)	CUX2 (1.5)	FOXP1 (1.5)	TMEM59L (1.3)	C12orf51 (1.1)	RERG (1.1)	SDK1 (1.0)	APOB (1.0)
MP:0005185	decreased circulating progesterone level	0.05	>=0.20	APOB (3.2)	NRIP1 (2.3)	AFF3 (1.8)	FOXP1 (1.7)	FOXP2 (1.7)	LINC00458 (1.6)	C21orf62 (1.3)	FAM160A2 (1.2)	IKZF4 (1.0)	ANO10 (1.0)
GO:0007031	peroxisome organization	0.05	>=0.20	SUOX (2.0)	ACAD10 (2.0)	ENSG00000248391 (1.9)	DPYD (1.8)	C19orf60 (1.7)	FAM5C (1.7)	CNGA4 (1.6)	MON1A (1.5)	C11orf42 (1.1)	KLHL26 (1.0)
GO:0061387	regulation of extent of cell growth	0.05	>=0.20	CNGA4 (2.9)	C12orf47 (2.1)	CA10 (1.9)	LINC00458 (1.9)	C11orf42 (1.9)	ENSG00000248391 (1.9)	PTPRO (1.9)	ENSG00000237013 (1.8)	CRLF1 (1.7)	ANO10 (1.6)
ENSG00000105810	CDK6 PPI subnetwork	0.05	>=0.20	KLHL26 (1.8)	SNRK (1.8)	FOXP1 (1.7)	IKZF4 (1.6)	RBM5 (1.5)	ENSG00000237013 (1.5)	TRAIP (1.4)	LSM4 (1.4)	RERG (1.3)	NRIP1 (1.3)
GO:0045471	response to ethanol	0.05	>=0.20	DPYD (2.3)	ALDH2 (2.2)	CNGA4 (2.2)	MAML3 (1.9)	FAM5C (1.6)	SUOX (1.5)	C11orf42 (1.5)	ACAD10 (1.4)	AFF3 (1.3)	C12orf51 (1.3)
GO:0019898	extrinsic to membrane	0.05	>=0.20	SDK1 (2.6)	SH2B3 (2.3)	CA10 (2.0)	NRIP1 (1.6)	GRM8 (1.5)	MAD1L1 (1.5)	ERBB3 (1.4)	LINC00458 (1.4)	AFF3 (1.3)	TMEM59L (1.1)
GO:0050770	regulation of axonogenesis	0.05	>=0.20	TMEM59L (2.5)	ENSG00000237013 (2.1)	CRTC1 (2.1)	C3orf54 (2.0)	C12orf47 (1.6)	ERBB3 (1.5)	LINC00458 (1.5)	CRLF1 (1.4)	CUX2 (1.4)	PTPRO (1.3)
MP:0003484	abnormal channel response	0.05	>=0.20	CA10 (3.3)	GRM8 (3.3)	C12orf47 (2.9)	FAM5C (2.4)	FOXP2 (2.1)	EPHB1 (2.1)	CAMKV (2.0)	NRIP1 (1.8)	TMEM59L (1.7)	SDK1 (1.7)
GO:0051969	regulation of transmission of nerve impulse	0.05	>=0.20	TMEM59L (3.1)	CAMKV (2.6)	CCKBR (2.4)	CA10 (2.3)	MAML3 (2.1)	CRTC1 (2.1)	FAM5C (1.9)	MON1A (1.5)	GRM8 (1.4)	CNGA4 (1.4)
MP:0000715	decreased thymocyte number	0.05	>=0.20	SATB1 (6.3)	SNRK (2.7)	IKZF4 (2.2)	NRIP1 (2.1)	PTK7 (1.4)	DPYD (1.4)	MAD1L1 (1.3)	PDE4B (1.3)	UBA7 (1.2)	LINC00458 (0.9)
ENSG00000164167	LSM6 PPI subnetwork	0.05	>=0.20	MAD1L1 (2.7)	RBM6 (2.3)	C19orf60 (2.3)	LSM4 (2.2)	KLHL26 (1.7)	NAA25 (1.4)	TRAFD1 (1.4)	BRAP (1.3)	MAML3 (1.2)	TRAIP (1.2)
GO:0030530	heterogeneous nuclear ribonucleoprotein complex	0.05	>=0.20	LSM4 (2.3)	RBM6 (2.1)	ADAM1 (1.9)	IKZF4 (1.7)	PTPN11 (1.6)	TRAFD1 (1.5)	RBM5 (1.4)	ERP29 (1.2)	CRTC1 (1.1)	AFF3 (1.0)
ENSG00000043591	ADRB1 PPI subnetwork	0.05	>=0.20	FAM5C (2.5)	NRIP1 (2.0)	IKZF4 (1.9)	CUX2 (1.9)	CAMKV (1.8)	SNRK (1.8)	CNGA4 (1.8)	GRM8 (1.5)	CCKBR (1.5)	SDK1 (1.4)
ENSG00000161970	RPL26 PPI subnetwork	0.05	>=0.20	NAA25 (2.3)	ADAM1 (1.8)	ENSG00000248391 (1.6)	RBM5 (1.4)	CUX2 (1.4)	PTPN11 (1.4)	EPHB1 (1.2)	MAML3 (1.2)	LSM4 (1.1)	SATB1 (0.9)
ENSG00000002834	LASP1 PPI subnetwork	0.05	>=0.20	APOB (5.2)	DPYD (2.5)	ENSG00000248391 (2.0)	LINC00458 (1.7)	CRLF1 (1.4)	BRAP (1.4)	C11orf42 (1.2)	NRIP1 (1.1)	C21orf62 (1.1)	UBA7 (1.0)
GO:0016358	dendrite development	0.05	>=0.20	PTPRO (2.9)	CAMKV (2.5)	CCKBR (1.9)	CUX2 (1.6)	TMEM59L (1.6)	FOXP2 (1.6)	NRIP1 (1.6)	DPYD (1.5)	FAM160A2 (1.3)	MST1R (1.3)
MP:0006042	increased apoptosis	0.05	>=0.20	RBM5 (2.2)	LSM4 (2.1)	TRAIP (1.9)	NRIP1 (1.9)	RNF123 (1.7)	AFF3 (1.7)	FOXP1 (1.5)	RBM6 (1.5)	ATXN2 (1.5)	MON1A (1.4)
GO:0033549	MAP kinase phosphatase activity	0.05	>=0.20	PDE4B (2.8)	KY (1.8)	CCKBR (1.6)	C11orf42 (1.6)	FAM160A2 (1.6)	SNRK (1.5)	SH2B3 (1.5)	FAM109A (1.5)	NRIP1 (1.4)	KLHL26 (1.1)
GO:0071565	nBAF complex	0.05	>=0.20	C12orf51 (3.0)	CRTC1 (2.6)	RBM6 (2.2)	IKZF4 (2.1)	ATXN2 (2.1)	FAM109A (1.8)	SUOX (1.7)	RNF123 (1.7)	SDK1 (1.7)	FOXP1 (1.6)
GO:0004896	cytokine receptor activity	0.05	>=0.20	IKZF4 (3.4)	SATB1 (3.3)	CA10 (2.2)	PDE4B (2.1)	AFF3 (1.9)	PTPRO (1.6)	CUX2 (1.4)	KY (1.3)	FAM5C (1.3)	EPHB1 (1.2)
ENSG00000168539	CHRM1 PPI subnetwork	0.05	>=0.20	IKZF4 (3.5)	FAM5C (2.1)	C3orf54 (2.0)	SH2B3 (2.0)	CNGA4 (1.8)	FOXP2 (1.8)	CA10 (1.7)	MON1A (1.3)	UBA7 (1.1)	SUOX (1.0)
MP:0005015	increased T cell number	0.05	>=0.20	SATB1 (3.5)	IKZF4 (2.6)	PDE4B (2.4)	TRAFD1 (1.8)	SH2B3 (1.6)	C21orf62 (1.3)	MAML3 (1.3)	UBA7 (1.2)	SUOX (1.0)	NRIP1 (0.9)
REACTOME_PKB:MEDIATED_EVENTS	REACTOME_PKB:MEDIATED_EVENTS	0.05	>=0.20	BRAP (3.8)	PTPN11 (3.2)	RNF123 (2.8)	CA10 (2.3)	SUOX (2.2)	CUX2 (2.1)	C12orf51 (1.9)	FOXP2 (1.7)	ACAD10 (1.6)	RBM5 (1.6)
MP:0010465	aberrant origin of the right subclavian artery	0.05	>=0.20	SDK1 (3.1)	SEMA3F (2.8)	FOXP2 (2.5)	PTK7 (2.1)	CRLF1 (1.8)	C3orf54 (1.6)	C21orf62 (1.6)	MAML3 (1.4)	C19orf60 (1.2)	RERG (1.1)
GO:0008206	bile acid metabolic process	0.05	>=0.20	DPYD (3.7)	SUOX (3.3)	CUX2 (1.8)	APOB (1.5)	LINC00458 (1.4)	FAM5C (1.4)	CCKBR (1.3)	FOXP2 (1.3)	ERBB3 (1.2)	SDK1 (1.1)
GO:0005942	phosphatidylinositol 3-kinase complex	0.05	>=0.20	SNRK (2.6)	FAM109A (2.2)	SEMA3F (1.9)	FAM5C (1.6)	MAML3 (1.3)	PDE4B (1.2)	ACAD10 (1.2)	ENSG00000237013 (1.2)	ANO10 (1.2)	ERP29 (1.1)
ENSG00000129219	PLD2 PPI subnetwork	0.05	>=0.20	KY (2.2)	ENSG00000248391 (1.9)	MAD1L1 (1.8)	ERBB3 (1.6)	MST1R (1.5)	ADAM1 (1.5)	CA10 (1.4)	SH2B3 (1.2)	SEMA3F (1.1)	FOXP1 (1.1)
GO:0006568	tryptophan metabolic process	0.05	>=0.20	DPYD (2.5)	SUOX (2.3)	RNF123 (1.9)	CUX2 (1.7)	PTPRO (1.4)	KY (1.3)	GRM8 (1.3)	FAM5C (1.2)	TRAFD1 (1.1)	ALDH2 (1.1)
GO:0030324	lung development	0.05	>=0.20	CRLF1 (2.6)	FOXP2 (2.4)	PTK7 (2.3)	ALDH2 (2.0)	SEMA3F (2.0)	SDK1 (1.9)	RERG (1.4)	ATXN2 (1.3)	CUX2 (1.1)	MST1R (1.0)
GO:0051147	regulation of muscle cell differentiation	0.05	>=0.20	KY (3.5)	FOXP2 (3.1)	FAM109A (2.5)	CRLF1 (2.5)	CUX2 (2.3)	MAML3 (2.0)	GRM8 (1.7)	EPHB1 (1.6)	CRTC1 (1.4)	KLHL26 (1.2)
GO:0030424	axon	0.05	>=0.20	TMEM59L (4.3)	CAMKV (2.5)	GRM8 (2.2)	CUX2 (2.2)	CA10 (2.2)	AFF3 (2.0)	PTPRO (1.9)	CRTC1 (1.7)	C12orf51 (1.6)	CCKBR (1.6)
MP:0002444	abnormal T cell physiology	0.05	>=0.20	SATB1 (3.9)	IKZF4 (3.5)	PDE4B (2.9)	UBA7 (2.6)	TRAFD1 (1.7)	SH2B3 (1.6)	SNRK (1.5)	PTPRO (1.4)	MAD1L1 (1.4)	ENSG00000248391 (0.9)
GO:0044057	regulation of system process	0.05	>=0.20	CCKBR (2.5)	MAML3 (2.5)	TMEM59L (2.0)	CAMKV (2.0)	CA10 (1.9)	FAM5C (1.7)	CRTC1 (1.7)	FOXP2 (1.6)	GRM8 (1.4)	C21orf62 (1.3)
GO:0000981	sequence-specific DNA binding RNA polymerase II transcription factor activity	0.05	>=0.20	ERBB3 (3.1)	FOXP1 (2.9)	NRIP1 (2.2)	GRM8 (2.1)	FOXP2 (2.0)	SEMA3F (2.0)	EPHB1 (1.9)	FAM109A (1.9)	SH2B3 (1.8)	ALDH2 (1.8)
GO:0017017	MAP kinase tyrosine/serine/threonine phosphatase activity	0.05	>=0.20	PDE4B (2.8)	KY (1.7)	SNRK (1.6)	FAM160A2 (1.6)	SH2B3 (1.6)	CCKBR (1.6)	C11orf42 (1.5)	FAM109A (1.5)	KLHL26 (1.5)	NRIP1 (1.4)
GO:0050771	negative regulation of axonogenesis	0.05	>=0.20	AFF3 (2.9)	ENSG00000237013 (2.5)	C3orf54 (2.1)	CA10 (2.1)	LINC00458 (2.0)	C12orf47 (2.0)	ERBB3 (1.9)	TMEM59L (1.4)	ADAM1 (1.3)	ANO10 (1.3)
ENSG00000081479	LRP2 PPI subnetwork	0.05	>=0.20	APOB (2.7)	TMEM59L (2.5)	CA10 (2.4)	CRTC1 (2.1)	CNGA4 (1.9)	MAML3 (1.3)	TMEM116 (1.3)	ENSG00000237013 (1.3)	SEMA3F (1.1)	ALDH2 (1.1)
GO:0030594	neurotransmitter receptor activity	0.05	>=0.20	GRM8 (5.1)	CCKBR (4.3)	CAMKV (3.8)	RERG (3.0)	MAML3 (2.3)	C12orf47 (2.3)	C21orf62 (1.8)	PTPRO (1.7)	FOXP2 (1.7)	TMEM59L (1.6)
ENSG00000205022	PABPN1L PPI subnetwork	0.05	>=0.20	ATXN2 (2.9)	BRAP (2.8)	LSM4 (2.2)	RBM6 (2.2)	MAD1L1 (2.0)	C12orf51 (1.7)	NAA25 (1.7)	CRTC1 (1.7)	ACAD10 (1.6)	MAML3 (1.6)
REACTOME_SIGNAL_AMPLIFICATION	REACTOME_SIGNAL_AMPLIFICATION	0.05	>=0.20	C3orf54 (5.1)	CA10 (2.6)	PTPRO (1.9)	SH2B3 (1.6)	PDE4B (1.6)	NRIP1 (1.5)	DPYD (1.4)	SNRK (1.2)	ENSG00000248391 (1.2)	C21orf62 (1.2)
MP:0000519	hydronephrosis	0.05	>=0.20	FOXP2 (2.2)	CUX2 (1.9)	SDK1 (1.9)	ERP29 (1.9)	CA10 (1.5)	RERG (1.4)	PTPRO (1.4)	RNF123 (1.3)	KLHL26 (1.2)	SATB1 (1.2)
MP:0004607	abnormal cervical atlas morphology	0.05	>=0.20	CRLF1 (4.2)	FOXP2 (3.0)	CUX2 (2.4)	PTK7 (2.3)	EPHB1 (2.2)	FOXP1 (2.0)	CA10 (1.8)	AFF3 (1.7)	ENSG00000248391 (1.6)	ENSG00000237013 (1.6)
ENSG00000111275	ALDH2 PPI subnetwork	0.05	>=0.20	CUX2 (2.8)	ACAD10 (2.5)	GRM8 (1.6)	CNGA4 (1.4)	CA10 (1.4)	EPHB1 (1.4)	SUOX (1.3)	KLHL26 (1.2)	LSM4 (1.2)	MAML3 (1.2)
GO:0016798	hydrolase activity, acting on glycosyl bonds	0.05	>=0.20	ERP29 (4.2)	ANO10 (3.0)	KY (1.9)	ACAD10 (1.8)	ENSG00000237013 (1.7)	RNF123 (1.6)	NRIP1 (1.2)	ALDH2 (1.0)	ADAM1 (1.0)	MAPKAPK5 (1.0)
GO:0055012	ventricular cardiac muscle cell differentiation	0.05	>=0.20	CNGA4 (4.0)	ENSG00000237013 (2.2)	AFF3 (2.1)	CUX2 (1.3)	FOXP2 (1.2)	C3orf54 (1.2)	ERBB3 (1.2)	MON1A (1.0)	SH2B3 (1.0)	NRIP1 (1.0)
MP:0006065	abnormal heart position or orientation	0.05	>=0.20	LINC00458 (5.7)	FOXP2 (4.4)	CCKBR (3.0)	IKZF4 (2.5)	ATXN2 (2.0)	FAM160A2 (1.8)	C11orf42 (1.5)	SDK1 (1.4)	RERG (1.2)	FOXP1 (1.1)
ENSG00000164885	CDK5 PPI subnetwork	0.05	>=0.20	TMEM59L (2.9)	CRTC1 (2.5)	CAMKV (2.4)	KLHL26 (2.0)	FOXP1 (1.8)	PTPN11 (1.7)	IKZF4 (1.6)	CCKBR (1.3)	PTPRO (1.3)	CUX2 (1.3)
MP:0009546	absent gastric milk in neonates	0.05	>=0.20	CUX2 (3.0)	TMEM59L (2.4)	ALDH2 (2.3)	KLHL26 (2.2)	CRTC1 (1.9)	FOXP2 (1.7)	SNRK (1.7)	PTPRO (1.6)	NRIP1 (1.5)	SEMA3F (1.5)
ENSG00000137672	TRPC6 PPI subnetwork	0.05	>=0.20	PTPRO (4.6)	UBA7 (3.1)	C3orf54 (2.5)	SH2B3 (1.8)	C12orf51 (1.7)	NRIP1 (1.5)	EPHB1 (1.4)	RNF123 (1.3)	PDE4B (1.2)	PTK7 (1.2)
GO:0071495	cellular response to endogenous stimulus	0.05	>=0.20	FAM109A (2.1)	RERG (2.0)	CUX2 (1.9)	ENSG00000237013 (1.7)	SH2B3 (1.7)	GRM8 (1.5)	ATXN2 (1.3)	ALDH2 (1.3)	MON1A (1.2)	FAM160A2 (1.1)
ENSG00000185024	BRF1 PPI subnetwork	0.05	>=0.20	PTPN11 (2.3)	MAPKAPK5 (2.2)	ADAM1 (1.7)	FAM160A2 (1.5)	MON1A (1.4)	C12orf47 (1.4)	LSM4 (1.3)	ATXN2 (1.1)	BRAP (1.1)	C11orf42 (1.0)
GO:0007389	pattern specification process	0.05	>=0.20	EPHB1 (3.3)	FOXP2 (1.8)	CRLF1 (1.7)	PTK7 (1.7)	CUX2 (1.6)	SEMA3F (1.6)	CCKBR (1.5)	C3orf54 (1.4)	IKZF4 (1.2)	LINC00458 (1.2)
GO:0003705	RNA polymerase II distal enhancer sequence-specific DNA binding transcription factor activity	0.05	>=0.20	FOXP1 (4.1)	FOXP2 (3.0)	ERBB3 (2.3)	CRLF1 (2.1)	CRTC1 (2.1)	ALDH2 (2.0)	GRM8 (1.9)	EPHB1 (1.7)	IKZF4 (1.4)	ATXN2 (1.4)
REACTOME_TRANSMISSION_ACROSS_CHEMICAL_SYNAPSES	REACTOME_TRANSMISSION_ACROSS_CHEMICAL_SYNAPSES	0.05	>=0.20	CAMKV (4.1)	TMEM59L (3.7)	CA10 (3.2)	CCKBR (2.4)	FAM5C (2.0)	CRTC1 (1.9)	GRM8 (1.8)	SNRK (1.6)	CUX2 (1.5)	PTPRO (1.4)
GO:0008361	regulation of cell size	0.05	>=0.20	CRTC1 (2.6)	CA10 (2.4)	C11orf42 (2.2)	CNGA4 (2.1)	RNF123 (2.0)	ENSG00000248391 (2.0)	CRLF1 (1.8)	ENSG00000237013 (1.6)	C12orf47 (1.4)	PTPRO (1.3)
ENSG00000100280	AP1B1 PPI subnetwork	0.05	>=0.20	SH2B3 (1.9)	CRTC1 (1.9)	C12orf51 (1.7)	MAD1L1 (1.7)	SNRK (1.6)	LSM4 (1.5)	AFF3 (1.2)	ANO10 (1.0)	CCKBR (1.0)	FAM5C (1.0)
REACTOME_LIPOPROTEIN_METABOLISM	REACTOME_LIPOPROTEIN_METABOLISM	0.05	>=0.20	APOB (9.0)	FAM109A (3.0)	DPYD (2.4)	KY (1.4)	CRTC1 (1.2)	MAML3 (1.1)	FAM5C (0.9)	C3orf54 (0.9)	SEMA3F (0.8)	SH2B3 (0.8)
GO:0043367	CD4-positive, alpha-beta T cell differentiation	0.05	>=0.20	IKZF4 (3.9)	NRIP1 (2.3)	PDE4B (2.1)	CA10 (1.7)	FAM5C (1.6)	SATB1 (1.5)	CNGA4 (1.5)	FOXP1 (1.2)	ENSG00000248391 (0.9)	ANO10 (0.8)
ENSG00000117242	ENSG00000117242 PPI subnetwork	0.05	>=0.20	ERP29 (2.2)	C11orf42 (2.1)	ANO10 (1.9)	ENSG00000237013 (1.5)	AFF3 (1.1)	GRM8 (1.1)	DPYD (1.0)	PTK7 (1.0)	MON1A (0.7)	LSM4 (0.7)
ENSG00000163877	SNIP1 PPI subnetwork	0.05	>=0.20	RBM5 (2.9)	ATXN2 (2.5)	FOXP1 (2.3)	BRAP (2.1)	TRAFD1 (1.9)	SNRK (1.8)	ENSG00000237013 (1.5)	NRIP1 (1.4)	NAA25 (1.2)	SDK1 (1.1)
REACTOME_GPCR_LIGAND_BINDING	REACTOME_GPCR_LIGAND_BINDING	0.05	>=0.20	CAMKV (2.6)	PTPRO (2.6)	TMEM59L (2.5)	CCKBR (2.4)	FOXP2 (2.4)	GRM8 (2.1)	MAML3 (2.0)	RERG (1.9)	PDE4B (1.9)	C12orf47 (1.9)
ENSG00000175467	SART1 PPI subnetwork	0.05	>=0.20	BRAP (3.1)	NAA25 (2.3)	MAD1L1 (1.9)	KLHL26 (1.7)	LSM4 (1.7)	RBM6 (1.7)	KY (1.5)	CRTC1 (1.2)	C19orf60 (1.2)	NRIP1 (1.2)
ENSG00000128340	RAC2 PPI subnetwork	0.05	>=0.20	PDE4B (2.4)	SNRK (2.3)	DPYD (2.0)	FAM109A (1.8)	RERG (1.8)	SATB1 (1.6)	PTPRO (1.6)	FAM5C (1.5)	AFF3 (1.4)	C3orf54 (1.2)
REACTOME_GABA_RECEPTOR_ACTIVATION	REACTOME_GABA_RECEPTOR_ACTIVATION	0.05	>=0.20	CA10 (3.9)	CAMKV (3.4)	CCKBR (3.0)	FAM5C (2.7)	TMEM59L (2.0)	CNGA4 (2.0)	PTPRO (2.0)	ENSG00000248391 (1.9)	SNRK (1.5)	EPHB1 (1.3)
GO:0016747	transferase activity, transferring acyl groups other than amino-acyl groups	0.05	>=0.20	ANO10 (5.0)	SUOX (3.0)	ACAD10 (2.0)	FAM160A2 (2.0)	SNRK (1.8)	MON1A (1.7)	RNF123 (1.6)	PTK7 (1.5)	BRAP (1.4)	APOB (1.3)
REACTOME_PLC:GAMMA1_SIGNALLING	REACTOME_PLC:GAMMA1_SIGNALLING	0.05	>=0.20	FOXP1 (3.9)	CAMKV (2.8)	CRLF1 (2.8)	SH2B3 (2.6)	ENSG00000248391 (2.4)	MON1A (2.4)	AFF3 (2.2)	DPYD (2.1)	C3orf54 (2.0)	CRTC1 (1.9)
GO:0035710	CD4-positive, alpha-beta T cell activation	0.05	>=0.20	IKZF4 (4.1)	NRIP1 (2.3)	PDE4B (2.2)	SATB1 (1.6)	CNGA4 (1.5)	FAM5C (1.5)	CA10 (1.4)	FOXP1 (1.2)	ENSG00000248391 (1.0)	SDK1 (1.0)
ENSG00000108688	CCL7 PPI subnetwork	0.05	>=0.20	PTK7 (1.9)	PDE4B (1.7)	SATB1 (1.5)	SDK1 (1.5)	MAML3 (1.4)	EPHB1 (1.4)	ENSG00000237013 (1.1)	SEMA3F (1.1)	C11orf42 (1.0)	FAM5C (1.0)
GO:0019217	regulation of fatty acid metabolic process	0.05	>=0.20	RNF123 (3.1)	SUOX (2.6)	MON1A (2.0)	ACAD10 (2.0)	KLHL26 (1.7)	MAML3 (1.7)	BRAP (1.7)	GRM8 (1.6)	KY (1.4)	CUX2 (1.2)
ENSG00000105723	GSK3A PPI subnetwork	0.05	>=0.20	SH2B3 (2.2)	MAPKAPK5 (2.2)	FOXP1 (2.1)	PDE4B (2.1)	KLHL26 (2.0)	CRTC1 (1.9)	FAM160A2 (1.9)	AFF3 (1.7)	ALDH2 (1.6)	MON1A (1.6)
MP:0000157	abnormal sternum morphology	0.06	>=0.20	PTK7 (3.8)	SATB1 (1.6)	SEMA3F (1.5)	CUX2 (1.5)	ENSG00000237013 (1.5)	EPHB1 (1.4)	KY (1.4)	FAM109A (1.3)	SDK1 (1.3)	FOXP2 (1.1)
KEGG_ERBB_SIGNALING_PATHWAY	KEGG_ERBB_SIGNALING_PATHWAY	0.06	>=0.20	SATB1 (2.6)	NRIP1 (2.3)	FAM160A2 (1.8)	KLHL26 (1.8)	PTPN11 (1.7)	FAM5C (1.6)	CA10 (1.6)	CRTC1 (1.5)	MAD1L1 (1.5)	FOXP1 (1.4)
ENSG00000096060	FKBP5 PPI subnetwork	0.06	>=0.20	AFF3 (2.9)	RERG (2.2)	MAD1L1 (2.1)	NRIP1 (1.9)	RNF123 (1.8)	FOXP1 (1.5)	ENSG00000248391 (1.5)	UBA7 (1.4)	TRAIP (1.3)	BRAP (1.3)
GO:0016558	protein import into peroxisome matrix	0.06	>=0.20	ENSG00000248391 (3.1)	MON1A (2.3)	BRAP (2.1)	FAM160A2 (1.9)	ACAD10 (1.9)	CNGA4 (1.4)	SUOX (1.3)	KLHL26 (1.2)	TMEM116 (1.2)	FAM5C (1.1)
ENSG00000130332	LSM7 PPI subnetwork	0.06	>=0.20	RBM6 (2.6)	BRAP (2.3)	MAD1L1 (2.2)	TRAIP (1.9)	KY (1.8)	LSM4 (1.7)	KLHL26 (1.6)	TRAFD1 (1.5)	PTPN11 (1.4)	ERP29 (1.4)
ENSG00000111481	COPZ1 PPI subnetwork	0.06	>=0.20	MAML3 (1.9)	RBM5 (1.8)	CRTC1 (1.5)	UBA7 (1.5)	MON1A (1.4)	RNF123 (1.2)	C3orf54 (1.2)	ENSG00000237013 (1.0)	ENSG00000248391 (1.0)	FAM5C (1.0)
ENSG00000163162	RNF149 PPI subnetwork	0.06	>=0.20	C21orf62 (2.6)	NAA25 (2.4)	FAM5C (1.9)	FAM160A2 (1.8)	MAML3 (1.8)	RNF123 (1.7)	RERG (1.1)	PTPRO (1.1)	ENSG00000237013 (1.1)	LSM4 (0.9)
MP:0006298	abnormal platelet activation	0.06	>=0.20	C3orf54 (4.0)	UBA7 (2.2)	FAM109A (1.6)	ENSG00000248391 (1.5)	SH2B3 (1.2)	MON1A (1.1)	RNF123 (1.1)	C21orf62 (0.9)	APOB (0.9)	KY (0.8)
MP:0001384	abnormal pup retrieval	0.06	>=0.20	RERG (2.7)	CAMKV (2.5)	CCKBR (2.2)	KY (2.2)	CNGA4 (2.1)	CUX2 (1.9)	LINC00458 (1.8)	C12orf51 (1.5)	TMEM59L (1.5)	EPHB1 (1.4)
GO:0051350	negative regulation of lyase activity	0.06	>=0.20	ENSG00000248391 (3.0)	C12orf47 (3.0)	AFF3 (2.5)	C21orf62 (2.3)	PTPRO (2.0)	CCKBR (2.0)	CAMKV (1.8)	RERG (1.6)	TMEM59L (1.6)	FAM160A2 (1.5)
GO:0022603	regulation of anatomical structure morphogenesis	0.06	>=0.20	SEMA3F (2.8)	C3orf54 (2.6)	CRLF1 (2.3)	PTK7 (2.1)	ERBB3 (2.1)	SDK1 (1.9)	FAM109A (1.7)	LINC00458 (1.5)	SH2B3 (1.5)	ATXN2 (1.4)
GO:0007611	learning or memory	0.06	>=0.20	TMEM59L (3.1)	CAMKV (3.0)	CA10 (2.9)	PTPRO (2.7)	FAM5C (2.0)	ADAM1 (1.8)	CCKBR (1.7)	CRTC1 (1.7)	FOXP1 (1.7)	FAM160A2 (1.6)
GO:0007589	body fluid secretion	0.06	>=0.20	CNGA4 (3.5)	RERG (2.4)	GRM8 (2.0)	FAM109A (1.8)	MAML3 (1.8)	FAM5C (1.6)	AFF3 (1.3)	DPYD (1.3)	ERBB3 (1.1)	KY (1.0)
GO:0030551	cyclic nucleotide binding	0.06	>=0.20	CAMKV (3.6)	SNRK (1.7)	CRTC1 (1.7)	DPYD (1.5)	CCKBR (1.5)	C11orf42 (1.4)	FAM5C (1.4)	FOXP2 (1.3)	ENSG00000237013 (1.2)	ALDH2 (1.0)
REACTOME_THE_ROLE_OF_NEF_IN_HIV:1_REPLICATION_AND_DISEASE_PATHOGENESIS	REACTOME_THE_ROLE_OF_NEF_IN_HIV:1_REPLICATION_AND_DISEASE_PATHOGENESIS	0.06	>=0.20	MAD1L1 (3.8)	SATB1 (2.4)	PTPRO (1.8)	RNF123 (1.7)	SNRK (1.6)	SH2B3 (1.6)	LSM4 (1.6)	ANO10 (1.4)	C12orf51 (1.4)	DPYD (1.3)
MP:0000689	abnormal spleen morphology	0.06	>=0.20	IKZF4 (4.1)	SATB1 (3.9)	FOXP1 (2.3)	PDE4B (1.6)	NRIP1 (1.6)	SEMA3F (1.2)	SH2B3 (1.2)	DPYD (0.8)	AFF3 (0.7)	ENSG00000248391 (0.7)
MP:0002781	increased circulating testosterone level	0.06	>=0.20	RERG (2.1)	AFF3 (2.0)	NRIP1 (1.9)	C21orf62 (1.9)	ENSG00000248391 (1.4)	FAM160A2 (1.3)	SEMA3F (1.3)	PTPRO (1.3)	CNGA4 (1.2)	CUX2 (1.1)
ENSG00000010610	CD4 PPI subnetwork	0.06	>=0.20	SATB1 (3.1)	MAD1L1 (2.2)	DPYD (1.8)	IKZF4 (1.6)	ANO10 (1.5)	TMEM116 (1.4)	LINC00458 (1.4)	ERP29 (1.1)	AFF3 (0.9)	C21orf62 (0.8)
ENSG00000141759	TXNL4A PPI subnetwork	0.06	>=0.20	RBM6 (3.5)	LSM4 (3.1)	RBM5 (2.4)	PTPN11 (2.0)	CRTC1 (1.5)	TRAFD1 (1.2)	MAD1L1 (1.2)	KY (1.1)	ERP29 (1.1)	C12orf47 (1.0)
MP:0011087	complete neonatal lethality	0.06	>=0.20	FOXP2 (4.2)	PTK7 (3.2)	EPHB1 (3.1)	CRLF1 (2.4)	SEMA3F (2.2)	SDK1 (2.1)	CUX2 (1.8)	TMEM59L (1.6)	FOXP1 (1.5)	NRIP1 (1.4)
GO:0007610	behavior	0.06	>=0.20	PTPRO (2.9)	SDK1 (2.5)	RERG (2.5)	TMEM59L (2.5)	GRM8 (2.4)	CAMKV (2.4)	CA10 (2.3)	C21orf62 (2.1)	C12orf47 (1.9)	FOXP2 (1.8)
MP:0008721	abnormal chemokine level	0.06	>=0.20	PDE4B (3.1)	DPYD (1.8)	EPHB1 (1.6)	FOXP1 (1.6)	PTPRO (1.5)	APOB (1.5)	RERG (1.2)	IKZF4 (1.1)	SH2B3 (0.9)	ERBB3 (0.9)
MP:0003862	decreased aggression towards males	0.06	>=0.20	C21orf62 (2.4)	AFF3 (2.2)	CA10 (1.9)	CAMKV (1.8)	RERG (1.8)	PTPRO (1.4)	NRIP1 (1.4)	UBA7 (1.3)	C11orf42 (1.2)	TMEM59L (1.2)
MP:0005297	spina bifida occulta	0.06	>=0.20	PTK7 (2.7)	CRLF1 (2.3)	AFF3 (2.1)	EPHB1 (2.0)	ENSG00000248391 (1.9)	DPYD (1.7)	FOXP1 (1.5)	CNGA4 (1.5)	LINC00458 (1.3)	FOXP2 (1.1)
ENSG00000137656	BUD13 PPI subnetwork	0.06	>=0.20	BRAP (3.6)	KLHL26 (2.9)	RBM5 (2.6)	RBM6 (1.9)	MAD1L1 (1.5)	NAA25 (1.3)	CRTC1 (1.1)	TRAFD1 (1.0)	C12orf47 (1.0)	ERP29 (1.0)
ENSG00000120805	ARL1 PPI subnetwork	0.06	>=0.20	ACAD10 (2.7)	RBM5 (2.3)	MON1A (2.3)	NRIP1 (1.8)	LINC00458 (1.7)	ANO10 (1.6)	SUOX (1.6)	UBA7 (1.6)	MAD1L1 (1.3)	C19orf60 (1.3)
MP:0008111	abnormal granulocyte differentiation	0.06	>=0.20	SATB1 (2.2)	PDE4B (1.7)	FOXP1 (1.6)	ERP29 (1.3)	SH2B3 (1.2)	C12orf47 (1.1)	C21orf62 (1.0)	UBA7 (0.9)	AFF3 (0.9)	TMEM116 (0.9)
ENSG00000198087	CD2AP PPI subnetwork	0.06	>=0.20	PTPRO (3.8)	ATXN2 (2.7)	MAPKAPK5 (2.6)	C12orf47 (2.5)	MAD1L1 (2.4)	SNRK (2.4)	SATB1 (2.2)	ERBB3 (1.9)	PDE4B (1.8)	C12orf51 (1.7)
KEGG_MELANOGENESIS	KEGG_MELANOGENESIS	0.06	>=0.20	PTK7 (2.0)	CCKBR (2.0)	CRTC1 (2.0)	SDK1 (1.9)	CUX2 (1.7)	CAMKV (1.7)	FOXP1 (1.4)	FAM160A2 (1.3)	C19orf60 (1.3)	PDE4B (1.2)
MP:0000696	abnormal Peyer's patch morphology	0.06	>=0.20	PDE4B (3.0)	IKZF4 (2.6)	SATB1 (1.9)	AFF3 (1.8)	MAD1L1 (1.8)	UBA7 (1.4)	FOXP1 (1.3)	FAM5C (1.3)	NRIP1 (1.2)	SDK1 (1.0)
MP:0001399	hyperactivity	0.06	>=0.20	CAMKV (3.4)	CCKBR (3.0)	GRM8 (3.0)	PDE4B (2.4)	TMEM59L (2.0)	PTPRO (1.8)	CA10 (1.8)	FAM5C (1.6)	EPHB1 (1.5)	SDK1 (1.1)
ENSG00000108819	ENSG00000108819 PPI subnetwork	0.06	>=0.20	RERG (2.9)	KY (2.6)	FOXP1 (2.2)	BRAP (1.9)	DPYD (1.8)	SNRK (1.8)	GRM8 (1.6)	FOXP2 (1.6)	ADAM1 (1.5)	CRTC1 (1.4)
MP:0003384	abnormal ventral body wall morphology	0.06	>=0.20	PTK7 (3.2)	MST1R (2.8)	FOXP2 (2.1)	APOB (2.1)	SEMA3F (1.8)	IKZF4 (1.7)	RERG (1.6)	C21orf62 (1.6)	SDK1 (1.5)	NRIP1 (1.4)
GO:0043395	heparan sulfate proteoglycan binding	0.06	>=0.20	CRLF1 (4.4)	PTPRO (3.3)	KLHL26 (2.4)	APOB (1.8)	DPYD (1.6)	CCKBR (1.6)	FAM160A2 (1.5)	SDK1 (1.3)	ALDH2 (1.3)	RBM5 (1.0)
ENSG00000182944	EWSR1 PPI subnetwork	0.06	>=0.20	LSM4 (2.5)	LINC00458 (2.3)	MAML3 (2.0)	PTPN11 (2.0)	NRIP1 (1.9)	MAPKAPK5 (1.4)	RBM5 (1.2)	MST1R (1.2)	FAM109A (1.2)	EPHB1 (1.2)
GO:0005779	integral to peroxisomal membrane	0.06	>=0.20	SUOX (2.4)	C19orf60 (1.9)	KLHL26 (1.9)	FAM5C (1.5)	DPYD (1.5)	ACAD10 (1.5)	CUX2 (1.2)	ALDH2 (1.1)	IKZF4 (1.1)	SNRK (1.1)
GO:0031231	intrinsic to peroxisomal membrane	0.06	>=0.20	SUOX (2.4)	C19orf60 (1.9)	KLHL26 (1.9)	FAM5C (1.5)	DPYD (1.5)	ACAD10 (1.5)	CUX2 (1.2)	ALDH2 (1.1)	IKZF4 (1.1)	SNRK (1.1)
GO:0010578	regulation of adenylate cyclase activity involved in G-protein coupled receptor signaling pathway	0.06	>=0.20	MAML3 (3.4)	GRM8 (2.1)	ENSG00000248391 (1.7)	CCKBR (1.6)	TMEM116 (1.6)	FAM5C (1.5)	FOXP2 (1.4)	IKZF4 (1.2)	SNRK (1.1)	TMEM59L (1.1)
GO:0007189	adenylate cyclase-activating G-protein coupled receptor signaling pathway	0.06	>=0.20	MAML3 (3.4)	GRM8 (2.1)	ENSG00000248391 (1.7)	CCKBR (1.6)	TMEM116 (1.6)	FAM5C (1.5)	FOXP2 (1.4)	IKZF4 (1.2)	SNRK (1.1)	TMEM59L (1.1)
GO:0010579	positive regulation of adenylate cyclase activity involved in G-protein coupled receptor signaling pathway	0.06	>=0.20	MAML3 (3.4)	GRM8 (2.1)	ENSG00000248391 (1.7)	CCKBR (1.6)	TMEM116 (1.6)	FAM5C (1.5)	FOXP2 (1.4)	IKZF4 (1.2)	SNRK (1.1)	TMEM59L (1.1)
MP:0008146	asymmetric rib-sternum attachment	0.06	>=0.20	PTK7 (3.1)	SATB1 (2.2)	ENSG00000237013 (1.8)	EPHB1 (1.4)	C21orf62 (1.3)	IKZF4 (1.3)	NRIP1 (1.3)	CNGA4 (1.2)	ERBB3 (1.2)	SDK1 (1.2)
MP:0001935	decreased litter size	0.06	>=0.20	APOB (2.6)	EPHB1 (2.0)	ALDH2 (1.9)	PTK7 (1.8)	RERG (1.7)	CNGA4 (1.6)	FOXP2 (1.4)	LINC00458 (1.3)	FAM160A2 (1.3)	SEMA3F (1.3)
GO:0014048	regulation of glutamate secretion	0.06	>=0.20	CA10 (4.4)	PTPRO (2.3)	CNGA4 (2.1)	C21orf62 (1.9)	AFF3 (1.6)	C11orf42 (1.6)	ENSG00000248391 (1.6)	FAM5C (1.5)	KLHL26 (1.4)	GRM8 (1.3)
GO:0050803	regulation of synapse structure and activity	0.06	>=0.20	CA10 (3.9)	ENSG00000237013 (3.1)	FAM5C (2.9)	CRTC1 (2.6)	PTPRO (2.5)	CUX2 (2.5)	GRM8 (2.0)	TMEM59L (1.9)	CCKBR (1.9)	AFF3 (1.6)
ENSG00000196504	PRPF40A PPI subnetwork	0.06	>=0.20	ATXN2 (3.9)	BRAP (3.1)	MAD1L1 (3.0)	NAA25 (2.5)	ALDH2 (2.1)	MAPKAPK5 (2.0)	RBM6 (1.9)	C12orf51 (1.8)	CRTC1 (1.8)	TRAFD1 (1.7)
MP:0005136	decreased growth hormone level	0.06	>=0.20	TMEM59L (3.0)	C12orf47 (2.3)	FAM160A2 (1.9)	FAM5C (1.6)	ERBB3 (1.6)	CRLF1 (1.6)	KY (1.4)	EPHB1 (1.4)	SDK1 (1.3)	KLHL26 (1.2)
REACTOME_EARLY_PHASE_OF_HIV_LIFE_CYCLE	REACTOME_EARLY_PHASE_OF_HIV_LIFE_CYCLE	0.06	>=0.20	MAD1L1 (2.9)	LSM4 (2.6)	ERP29 (2.0)	PDE4B (1.7)	SATB1 (1.5)	LINC00458 (1.2)	EPHB1 (1.0)	TMEM116 (1.0)	TRAIP (1.0)	CNGA4 (1.0)
ENSG00000206308	HLA-DRA PPI subnetwork	0.06	>=0.20	SATB1 (2.6)	ALDH2 (1.8)	MAD1L1 (1.7)	UBA7 (1.6)	IKZF4 (1.4)	ERP29 (1.4)	ENSG00000248391 (1.4)	FOXP2 (1.1)	ENSG00000237013 (1.0)	LINC00458 (1.0)
GO:0043574	peroxisomal transport	0.06	>=0.20	ENSG00000248391 (2.6)	MON1A (2.2)	CNGA4 (1.9)	SUOX (1.9)	ACAD10 (1.8)	TMEM116 (1.6)	MAD1L1 (1.6)	C11orf42 (1.4)	BRAP (1.4)	DPYD (1.3)
MP:0001340	abnormal eyelid morphology	0.06	>=0.20	SDK1 (3.4)	FOXP2 (2.4)	MST1R (2.4)	FAM5C (2.2)	CA10 (1.8)	CNGA4 (1.6)	RBM6 (1.5)	PTK7 (1.3)	NRIP1 (1.2)	PDE4B (1.2)
MP:0000480	increased rib number	0.06	>=0.20	IKZF4 (2.2)	RERG (2.1)	EPHB1 (2.1)	ENSG00000248391 (1.9)	ENSG00000237013 (1.9)	NRIP1 (1.8)	PTK7 (1.2)	SATB1 (1.2)	CUX2 (1.0)	RBM6 (1.0)
MP:0000534	abnormal ureter morphology	0.06	>=0.20	SEMA3F (2.8)	CUX2 (2.2)	RERG (2.1)	AFF3 (1.7)	GRM8 (1.5)	FAM5C (1.5)	EPHB1 (1.5)	FOXP2 (1.1)	C3orf54 (1.1)	ANO10 (1.1)
ENSG00000163960	UBXN7 PPI subnetwork	0.06	>=0.20	RNF123 (2.4)	BRAP (1.7)	SUOX (1.5)	RBM6 (1.5)	ENSG00000237013 (1.4)	C12orf51 (1.3)	C19orf60 (1.3)	C11orf42 (1.1)	NRIP1 (1.1)	PDE4B (1.1)
ENSG00000110931	CAMKK2 PPI subnetwork	0.06	>=0.20	CAMKV (3.5)	MAPKAPK5 (3.2)	FOXP1 (2.0)	SDK1 (1.9)	ALDH2 (1.9)	RERG (1.7)	CRTC1 (1.5)	PTPRO (1.4)	C3orf54 (1.2)	MAML3 (1.1)
REACTOME_LIPID_DIGESTION_MOBILIZATION_AND_TRANSPORT	REACTOME_LIPID_DIGESTION_MOBILIZATION_AND_TRANSPORT	0.06	>=0.20	APOB (7.3)	FAM109A (2.9)	DPYD (1.7)	ADAM1 (1.3)	RNF123 (1.2)	BRAP (1.2)	MON1A (1.1)	MAML3 (1.0)	SH2B3 (1.0)	SNRK (0.9)
MP:0005171	absent coat pigmentation	0.06	>=0.20	ERBB3 (3.1)	EPHB1 (2.3)	PDE4B (1.8)	TMEM116 (1.4)	C12orf47 (1.4)	KLHL26 (1.3)	SATB1 (1.2)	FOXP2 (1.2)	C11orf42 (1.1)	FAM5C (1.1)
ENSG00000141434	MEP1B PPI subnetwork	0.06	>=0.20	UBA7 (3.2)	CCKBR (2.4)	MAPKAPK5 (2.1)	APOB (1.9)	FAM160A2 (1.7)	ANO10 (1.7)	SH2B3 (1.6)	ADAM1 (1.5)	ERP29 (1.5)	FAM109A (1.5)
GO:0004690	cyclic nucleotide-dependent protein kinase activity	0.06	>=0.20	BRAP (2.7)	KY (2.5)	PTPN11 (2.5)	FAM5C (2.2)	SDK1 (1.8)	ADAM1 (1.8)	SUOX (1.7)	GRM8 (1.6)	CRTC1 (1.4)	KLHL26 (1.3)
KEGG_TYPE_II_DIABETES_MELLITUS	KEGG_TYPE_II_DIABETES_MELLITUS	0.06	>=0.20	IKZF4 (3.8)	CA10 (2.5)	KLHL26 (2.2)	RNF123 (2.2)	SUOX (2.0)	TMEM59L (1.5)	MAML3 (1.5)	PDE4B (1.4)	C12orf51 (1.3)	AFF3 (1.2)
ENSG00000169020	ATP5I PPI subnetwork	0.06	>=0.20	ACAD10 (3.6)	C12orf47 (2.5)	ERP29 (1.9)	TMEM116 (1.7)	C19orf60 (1.6)	FOXP2 (1.5)	ALDH2 (1.4)	SUOX (1.1)	CA10 (1.0)	LSM4 (1.0)
GO:0055123	digestive system development	0.06	>=0.20	FOXP2 (4.2)	CNGA4 (2.6)	PTK7 (2.1)	EPHB1 (1.9)	FAM5C (1.9)	CUX2 (1.5)	RERG (1.5)	SDK1 (1.5)	C3orf54 (1.1)	CCKBR (1.1)
MP:0001905	abnormal dopamine level	0.06	>=0.20	PDE4B (3.9)	SNRK (2.3)	MON1A (2.0)	FOXP2 (1.9)	FOXP1 (1.8)	SUOX (1.8)	MST1R (1.4)	CUX2 (1.4)	ACAD10 (1.3)	CA10 (1.2)
GO:0007617	mating behavior	0.06	>=0.20	C11orf42 (3.6)	FAM109A (2.9)	GRM8 (2.4)	FOXP2 (2.2)	ERP29 (2.1)	RERG (2.1)	CAMKV (1.7)	ENSG00000237013 (1.5)	ALDH2 (1.4)	PTPRO (1.2)
ENSG00000130294	KIF1A PPI subnetwork	0.06	>=0.20	DPYD (2.2)	MAD1L1 (2.1)	ACAD10 (2.0)	CAMKV (1.9)	RBM5 (1.9)	CCKBR (1.6)	CRLF1 (1.5)	SNRK (1.5)	CRTC1 (1.3)	SH2B3 (1.2)
ENSG00000141378	PTRH2 PPI subnetwork	0.06	>=0.20	MON1A (3.4)	RNF123 (3.0)	C19orf60 (2.8)	MAD1L1 (2.3)	ENSG00000248391 (2.1)	CRTC1 (2.1)	SNRK (1.6)	SATB1 (1.5)	LSM4 (1.5)	NAA25 (1.3)
MP:0009642	abnormal blood homeostasis	0.06	>=0.20	APOB (4.6)	PTPRO (2.6)	DPYD (2.1)	SUOX (1.9)	RERG (1.9)	FAM5C (1.5)	TMEM116 (1.5)	RNF123 (1.4)	SNRK (1.3)	ALDH2 (1.2)
ENSG00000163932	PRKCD PPI subnetwork	0.06	>=0.20	SH2B3 (2.3)	ERBB3 (2.2)	CAMKV (2.1)	MST1R (1.7)	FOXP1 (1.7)	C11orf42 (1.5)	C12orf51 (1.5)	PTK7 (1.5)	UBA7 (1.4)	CRLF1 (1.3)
GO:0003001	generation of a signal involved in cell-cell signaling	0.06	>=0.20	MAML3 (3.0)	TMEM59L (2.7)	GRM8 (2.1)	CCKBR (2.1)	FOXP2 (1.8)	KY (1.7)	CAMKV (1.6)	MST1R (1.5)	C21orf62 (1.4)	CUX2 (1.4)
GO:0023061	signal release	0.06	>=0.20	MAML3 (3.0)	TMEM59L (2.7)	GRM8 (2.1)	CCKBR (2.1)	FOXP2 (1.8)	KY (1.7)	CAMKV (1.6)	MST1R (1.5)	C21orf62 (1.4)	CUX2 (1.4)
GO:0045619	regulation of lymphocyte differentiation	0.06	>=0.20	IKZF4 (3.3)	SATB1 (2.8)	PDE4B (1.7)	ENSG00000237013 (1.6)	AFF3 (1.6)	ENSG00000248391 (1.4)	CNGA4 (1.4)	TRAFD1 (1.0)	MON1A (1.0)	NRIP1 (0.9)
ENSG00000134014	ELP3 PPI subnetwork	0.06	>=0.20	MAPKAPK5 (2.4)	C19orf60 (2.3)	ATXN2 (1.9)	PDE4B (1.6)	NRIP1 (1.4)	FOXP1 (1.3)	SATB1 (1.3)	SH2B3 (1.2)	CNGA4 (1.2)	FOXP2 (1.1)
ENSG00000214133	ENSG00000214133 PPI subnetwork	0.06	>=0.20	C11orf42 (1.8)	ACAD10 (1.7)	BRAP (1.6)	TRAFD1 (1.4)	MON1A (1.4)	LINC00458 (1.3)	RBM5 (1.3)	ATXN2 (1.2)	LSM4 (1.0)	ANO10 (1.0)
ENSG00000158623	COPG2 PPI subnetwork	0.06	>=0.20	C11orf42 (1.8)	ACAD10 (1.7)	BRAP (1.6)	TRAFD1 (1.4)	MON1A (1.4)	LINC00458 (1.3)	RBM5 (1.3)	ATXN2 (1.2)	LSM4 (1.0)	ANO10 (1.0)
GO:0043900	regulation of multi-organism process	0.06	>=0.20	UBA7 (2.0)	ANO10 (1.9)	SATB1 (1.8)	MAD1L1 (1.4)	C12orf51 (1.3)	RNF123 (1.2)	IKZF4 (1.1)	ENSG00000237013 (1.1)	TRAFD1 (1.1)	PDE4B (1.1)
ENSG00000153922	CHD1 PPI subnetwork	0.06	>=0.20	RBM6 (3.1)	ATXN2 (3.1)	MAD1L1 (2.5)	RBM5 (1.9)	BRAP (1.5)	ERP29 (1.4)	FOXP1 (1.4)	PTPN11 (1.4)	SDK1 (1.4)	C12orf51 (1.3)
REACTOME_HEMOSTASIS	REACTOME_HEMOSTASIS	0.06	>=0.20	C3orf54 (3.4)	SH2B3 (2.5)	APOB (2.2)	SNRK (2.0)	PTPN11 (2.0)	ENSG00000248391 (1.6)	UBA7 (1.4)	PTPRO (1.2)	PDE4B (1.1)	CAMKV (1.1)
GO:0001764	neuron migration	0.06	>=0.20	CUX2 (3.4)	PTPRO (2.4)	C11orf42 (2.1)	SDK1 (1.8)	TMEM116 (1.8)	MAML3 (1.6)	ANO10 (1.6)	EPHB1 (1.4)	SATB1 (1.4)	C21orf62 (1.2)
GO:0055007	cardiac muscle cell differentiation	0.06	>=0.20	ENSG00000248391 (2.4)	CNGA4 (2.1)	ENSG00000237013 (1.9)	FAM5C (1.7)	LINC00458 (1.3)	FAM109A (1.3)	KY (1.2)	ERBB3 (1.0)	CCKBR (1.0)	PTK7 (1.0)
MP:0004841	abnormal small intestine crypts of Lieberkuhn morphology	0.06	>=0.20	C21orf62 (3.9)	CNGA4 (2.7)	RERG (2.1)	MST1R (2.1)	GRM8 (1.7)	ENSG00000237013 (1.7)	SEMA3F (1.4)	ADAM1 (1.3)	SDK1 (1.3)	C12orf47 (1.3)
ENSG00000116830	TTF2 PPI subnetwork	0.06	>=0.20	RBM5 (3.2)	MAPKAPK5 (3.1)	TRAIP (3.0)	ATXN2 (2.1)	ADAM1 (1.9)	NRIP1 (1.8)	RBM6 (1.8)	ANO10 (1.6)	PDE4B (1.5)	FAM109A (1.4)
ENSG00000070950	RAD18 PPI subnetwork	0.06	>=0.20	LSM4 (2.9)	TRAIP (1.8)	SATB1 (1.6)	TMEM116 (1.4)	RBM6 (1.2)	FAM5C (1.1)	C3orf54 (1.0)	GRM8 (1.0)	CRLF1 (0.9)	SH2B3 (0.9)
GO:0042044	fluid transport	0.06	>=0.20	ENSG00000248391 (3.4)	C21orf62 (3.1)	ENSG00000237013 (2.8)	GRM8 (2.5)	ADAM1 (2.1)	MAML3 (2.1)	FAM5C (1.8)	CRTC1 (1.4)	SNRK (1.1)	MST1R (1.1)
REACTOME_INTERACTION_BETWEEN_L1_AND_ANKYRINS	REACTOME_INTERACTION_BETWEEN_L1_AND_ANKYRINS	0.06	>=0.20	CA10 (3.8)	TMEM59L (3.4)	RNF123 (3.0)	C12orf51 (2.7)	ERBB3 (1.9)	C21orf62 (1.9)	CAMKV (1.8)	PTPRO (1.6)	AFF3 (1.6)	SDK1 (1.5)
GO:0072507	divalent inorganic cation homeostasis	0.06	>=0.20	IKZF4 (2.7)	C12orf47 (2.5)	MAML3 (2.4)	C11orf42 (2.2)	RERG (1.8)	PTPRO (1.7)	ERP29 (1.5)	KY (1.4)	CAMKV (1.4)	TMEM59L (1.3)
ENSG00000160282	FTCD PPI subnetwork	0.06	>=0.20	MAD1L1 (2.7)	RNF123 (2.6)	PTPN11 (1.7)	BRAP (1.7)	APOB (1.7)	CRTC1 (1.6)	C12orf51 (1.4)	DPYD (1.4)	MAPKAPK5 (1.3)	FAM160A2 (1.2)
GO:0007194	negative regulation of adenylate cyclase activity	0.06	>=0.20	C12orf47 (3.0)	ENSG00000248391 (2.9)	AFF3 (2.4)	C21orf62 (2.1)	PTPRO (2.1)	CCKBR (1.9)	CAMKV (1.8)	RERG (1.6)	TMEM59L (1.5)	GRM8 (1.4)
GO:0031280	negative regulation of cyclase activity	0.06	>=0.20	C12orf47 (3.0)	ENSG00000248391 (2.9)	AFF3 (2.4)	C21orf62 (2.1)	PTPRO (2.1)	CCKBR (1.9)	CAMKV (1.8)	RERG (1.6)	TMEM59L (1.5)	GRM8 (1.4)
REACTOME_INNATE_IMMUNE_SYSTEM	REACTOME_INNATE_IMMUNE_SYSTEM	0.06	>=0.20	UBA7 (4.8)	TRAFD1 (3.4)	DPYD (3.1)	PDE4B (2.3)	SH2B3 (2.0)	C11orf42 (1.7)	ALDH2 (1.4)	APOB (1.2)	FOXP1 (1.1)	KY (1.1)
GO:0016328	lateral plasma membrane	0.06	>=0.20	ERBB3 (4.1)	PTK7 (3.0)	MAD1L1 (2.0)	KLHL26 (1.9)	SDK1 (1.9)	CNGA4 (1.7)	SEMA3F (1.6)	SUOX (1.6)	FAM160A2 (1.6)	APOB (1.5)
GO:0050432	catecholamine secretion	0.06	>=0.20	MON1A (2.0)	ENSG00000237013 (2.0)	CNGA4 (1.9)	MAML3 (1.8)	RERG (1.8)	CCKBR (1.7)	C3orf54 (1.6)	KY (1.6)	MST1R (1.5)	TMEM59L (1.5)
GO:0032673	regulation of interleukin-4 production	0.06	>=0.20	IKZF4 (3.1)	ENSG00000248391 (2.4)	NRIP1 (1.7)	SATB1 (1.6)	SDK1 (1.4)	C11orf42 (1.0)	TMEM116 (1.0)	GRM8 (1.0)	FAM5C (1.0)	SUOX (0.8)
GO:0008344	adult locomotory behavior	0.06	>=0.20	CA10 (2.9)	EPHB1 (2.5)	CUX2 (2.1)	C11orf42 (2.1)	C12orf47 (1.9)	ENSG00000248391 (1.6)	TMEM59L (1.6)	PTPRO (1.6)	SDK1 (1.5)	GRM8 (1.5)
ENSG00000180879	SSR4 PPI subnetwork	0.06	>=0.20	MAML3 (2.3)	LINC00458 (2.2)	MAD1L1 (2.0)	ERP29 (1.9)	C3orf54 (1.7)	LSM4 (1.5)	ENSG00000248391 (1.4)	ACAD10 (1.4)	ANO10 (1.4)	NRIP1 (1.3)
MP:0004678	split xiphoid process	0.06	>=0.20	PTK7 (3.0)	APOB (2.5)	SUOX (2.4)	SATB1 (2.2)	FOXP2 (2.1)	AFF3 (1.9)	CNGA4 (1.7)	C11orf42 (1.5)	LINC00458 (1.4)	RERG (1.2)
ENSG00000084676	NCOA1 PPI subnetwork	0.06	>=0.20	ERBB3 (2.9)	ATXN2 (2.8)	FOXP1 (2.8)	DPYD (2.5)	C12orf51 (2.5)	SNRK (2.3)	SUOX (2.1)	FAM160A2 (1.6)	RBM5 (1.6)	NRIP1 (1.5)
ENSG00000152700	SAR1B PPI subnetwork	0.06	>=0.20	ANO10 (1.7)	ADAM1 (1.6)	C12orf51 (1.5)	RBM5 (1.4)	ATXN2 (1.4)	KY (1.3)	ERP29 (1.3)	LINC00458 (1.3)	DPYD (1.2)	TRAFD1 (1.2)
KEGG_INTESTINAL_IMMUNE_NETWORK_FOR_IGA_PRODUCTION	KEGG_INTESTINAL_IMMUNE_NETWORK_FOR_IGA_PRODUCTION	0.06	>=0.20	PDE4B (2.4)	UBA7 (2.2)	SH2B3 (2.1)	DPYD (1.8)	IKZF4 (1.7)	TRAFD1 (1.5)	ERP29 (1.1)	ALDH2 (1.1)	C11orf42 (1.1)	PTPRO (1.0)
MP:0002757	decreased vertical activity	0.06	>=0.20	TMEM59L (3.7)	C12orf47 (2.5)	CAMKV (2.3)	C12orf51 (2.2)	CRTC1 (2.1)	C21orf62 (1.9)	RERG (1.6)	AFF3 (1.4)	SDK1 (1.2)	ERP29 (1.2)
ENSG00000185104	FAF1 PPI subnetwork	0.06	>=0.20	BRAP (2.2)	MAD1L1 (1.8)	PTPN11 (1.4)	RNF123 (1.3)	ATXN2 (1.2)	KLHL26 (1.1)	DPYD (1.1)	SNRK (1.0)	ENSG00000237013 (1.0)	MAML3 (0.9)
GO:0034339	regulation of transcription from RNA polymerase II promoter by nuclear hormone receptor	0.06	>=0.20	MON1A (2.4)	ERBB3 (2.3)	FAM160A2 (2.2)	FAM109A (2.2)	NRIP1 (2.1)	SNRK (1.5)	C19orf60 (1.3)	DPYD (1.2)	CNGA4 (1.2)	CRTC1 (1.1)
ENSG00000114745	GORASP1 PPI subnetwork	0.06	>=0.20	ERP29 (2.4)	TRAFD1 (2.2)	TRAIP (2.1)	FAM5C (1.9)	ANO10 (1.7)	UBA7 (1.7)	ERBB3 (1.5)	C12orf47 (1.5)	ENSG00000248391 (1.4)	PTPN11 (1.3)
GO:0015923	mannosidase activity	0.06	>=0.20	ERP29 (3.4)	UBA7 (1.9)	C19orf60 (1.7)	ACAD10 (1.2)	FOXP1 (1.2)	RNF123 (1.2)	ANO10 (1.1)	ENSG00000248391 (1.1)	C3orf54 (1.0)	DPYD (1.0)
MP:0002696	decreased circulating glucagon level	0.06	>=0.20	CCKBR (3.2)	GRM8 (3.0)	TMEM59L (2.4)	SH2B3 (2.3)	FOXP1 (2.2)	ENSG00000237013 (1.9)	CAMKV (1.7)	C12orf47 (1.7)	RERG (1.7)	DPYD (1.6)
GO:0003690	double-stranded DNA binding	0.07	>=0.20	FOXP1 (3.8)	FOXP2 (2.5)	TRAIP (1.7)	RBM6 (1.6)	LINC00458 (1.4)	MAD1L1 (1.4)	MAPKAPK5 (1.4)	SNRK (1.2)	NRIP1 (1.2)	IKZF4 (1.1)
MP:0002447	abnormal erythrocyte morphology	0.07	>=0.20	RNF123 (6.3)	C12orf51 (4.0)	ENSG00000248391 (1.8)	C21orf62 (1.5)	UBA7 (1.4)	CRTC1 (1.3)	ADAM1 (1.3)	KLHL26 (1.2)	ANO10 (1.2)	ACAD10 (1.1)
GO:0031300	intrinsic to organelle membrane	0.07	>=0.20	ANO10 (3.2)	ERP29 (2.5)	SUOX (1.4)	C19orf60 (1.4)	MON1A (1.3)	C11orf42 (1.3)	RNF123 (1.2)	FAM5C (1.1)	DPYD (1.1)	SNRK (1.0)
ENSG00000206293	ENSG00000206293 PPI subnetwork	0.07	>=0.20	SATB1 (2.8)	IKZF4 (2.4)	MAD1L1 (2.4)	ALDH2 (1.7)	ENSG00000248391 (1.2)	ERBB3 (1.0)	UBA7 (0.9)	DPYD (0.8)	AFF3 (0.8)	CNGA4 (0.8)
ENSG00000204257	HLA-DMA PPI subnetwork	0.07	>=0.20	SATB1 (2.8)	IKZF4 (2.4)	MAD1L1 (2.4)	ALDH2 (1.7)	ENSG00000248391 (1.2)	ERBB3 (1.0)	UBA7 (0.9)	DPYD (0.8)	AFF3 (0.8)	CNGA4 (0.8)
ENSG00000206229	ENSG00000206229 PPI subnetwork	0.07	>=0.20	SATB1 (2.8)	IKZF4 (2.4)	MAD1L1 (2.4)	ALDH2 (1.7)	ENSG00000248391 (1.2)	ERBB3 (1.0)	UBA7 (0.9)	DPYD (0.8)	AFF3 (0.8)	CNGA4 (0.8)
MP:0010053	decreased grip strength	0.07	>=0.20	ENSG00000237013 (2.8)	GRM8 (2.5)	KY (2.3)	TMEM59L (2.1)	SNRK (1.9)	RNF123 (1.8)	PDE4B (1.8)	SDK1 (1.7)	C19orf60 (1.6)	PTPRO (1.6)
REACTOME_THROMBOXANE_SIGNALLING_THROUGH_TP_RECEPTOR	REACTOME_THROMBOXANE_SIGNALLING_THROUGH_TP_RECEPTOR	0.07	>=0.20	C3orf54 (4.3)	CA10 (3.0)	SH2B3 (1.6)	PDE4B (1.6)	CNGA4 (1.6)	RERG (1.5)	PTPRO (1.4)	SNRK (1.4)	TMEM59L (1.1)	UBA7 (1.0)
GO:0021536	diencephalon development	0.07	>=0.20	FOXP2 (2.8)	EPHB1 (2.2)	ENSG00000248391 (2.2)	MAML3 (2.1)	SDK1 (1.9)	GRM8 (1.8)	C21orf62 (1.7)	KY (1.6)	SEMA3F (1.3)	CRLF1 (1.2)
MP:0004800	decreased susceptibility to experimental autoimmune encephalomyelitis	0.07	>=0.20	SATB1 (3.5)	PTPRO (2.8)	SH2B3 (2.6)	IKZF4 (2.3)	C21orf62 (2.2)	PDE4B (1.9)	UBA7 (1.9)	TRAFD1 (1.2)	FOXP2 (1.0)	AFF3 (1.0)
ENSG00000131368	MRPS25 PPI subnetwork	0.07	>=0.20	ACAD10 (3.6)	LINC00458 (2.9)	MAML3 (2.4)	SUOX (2.0)	NRIP1 (1.4)	FOXP1 (1.4)	ERP29 (1.3)	FOXP2 (1.2)	C12orf47 (1.1)	NAA25 (1.0)
ENSG00000139372	TDG PPI subnetwork	0.07	>=0.20	SNRK (2.2)	RERG (2.1)	SUOX (1.8)	ERBB3 (1.8)	IKZF4 (1.6)	PTK7 (1.6)	TRAFD1 (1.6)	AFF3 (1.5)	FAM5C (1.4)	MAPKAPK5 (1.4)
REACTOME_CHYLOMICRON:MEDIATED_LIPID_TRANSPORT	REACTOME_CHYLOMICRON:MEDIATED_LIPID_TRANSPORT	0.07	>=0.20	APOB (10.9)	FAM109A (3.0)	DPYD (3.0)	FAM5C (1.3)	KY (1.1)	CRTC1 (1.0)	SEMA3F (0.9)	C3orf54 (0.9)	CAMKV (0.8)	CCKBR (0.8)
MP:0001216	abnormal epidermal layer morphology	0.07	>=0.20	MST1R (3.5)	SEMA3F (3.4)	ERBB3 (3.1)	C3orf54 (2.2)	MON1A (2.1)	PTK7 (1.7)	NRIP1 (1.5)	SDK1 (1.4)	MAD1L1 (1.3)	FOXP1 (1.2)
GO:0031225	anchored to membrane	0.07	>=0.20	CA10 (3.8)	MST1R (3.0)	EPHB1 (3.0)	TMEM59L (2.4)	SEMA3F (2.3)	FAM5C (1.8)	CRLF1 (1.7)	GRM8 (1.7)	ANO10 (1.7)	SDK1 (1.4)
GO:0048538	thymus development	0.07	>=0.20	C3orf54 (2.9)	FOXP2 (2.7)	SDK1 (2.0)	ERBB3 (1.9)	CUX2 (1.8)	SATB1 (1.7)	IKZF4 (1.5)	FOXP1 (1.5)	CRLF1 (1.4)	ENSG00000237013 (1.4)
REACTOME_REGULATION_OF_INSULIN_SECRETION_BY_GLUCAGON:LIKE_PEPTIDE:1	REACTOME_REGULATION_OF_INSULIN_SECRETION_BY_GLUCAGON:LIKE_PEPTIDE:1	0.07	>=0.20	C3orf54 (2.7)	RERG (2.7)	TMEM59L (2.4)	SNRK (2.1)	FAM5C (2.0)	SH2B3 (2.0)	PDE4B (1.8)	CAMKV (1.7)	FOXP1 (1.6)	C21orf62 (1.6)
ENSG00000135547	HEY2 PPI subnetwork	0.07	>=0.20	DPYD (2.8)	RERG (2.0)	RBM6 (1.9)	SDK1 (1.8)	IKZF4 (1.7)	MAD1L1 (1.4)	FAM160A2 (1.4)	SUOX (1.3)	LINC00458 (1.3)	FAM109A (1.2)
MP:0008673	decreased interleukin-13 secretion	0.07	>=0.20	SATB1 (4.2)	IKZF4 (2.9)	C21orf62 (2.8)	UBA7 (2.1)	PTPRO (1.5)	PDE4B (1.3)	KLHL26 (1.2)	EPHB1 (1.2)	FAM5C (1.0)	KY (0.9)
ENSG00000170296	GABARAP PPI subnetwork	0.07	>=0.20	ENSG00000248391 (3.1)	FOXP2 (2.7)	MON1A (2.7)	C12orf51 (2.6)	RNF123 (2.5)	FAM160A2 (2.2)	BRAP (1.8)	RBM5 (1.7)	GRM8 (1.6)	PTPRO (1.5)
MP:0001261	obese	0.07	>=0.20	C21orf62 (3.5)	GRM8 (2.7)	C12orf47 (2.6)	IKZF4 (2.0)	C11orf42 (1.4)	PDE4B (1.4)	AFF3 (1.2)	KY (1.2)	KLHL26 (1.2)	CAMKV (1.1)
GO:0050804	regulation of synaptic transmission	0.07	>=0.20	TMEM59L (3.2)	CA10 (2.7)	CAMKV (2.5)	MAML3 (2.3)	CCKBR (2.2)	CRTC1 (2.2)	FAM5C (1.8)	KLHL26 (1.5)	C21orf62 (1.4)	GRM8 (1.4)
REACTOME_HEXOSE_TRANSPORT	REACTOME_HEXOSE_TRANSPORT	0.07	>=0.20	NAA25 (2.7)	KLHL26 (1.9)	NRIP1 (1.6)	TRAIP (1.6)	APOB (1.3)	MAML3 (1.3)	ADAM1 (1.3)	RNF123 (1.2)	MAPKAPK5 (1.2)	FAM160A2 (1.1)
ENSG00000122218	COPA PPI subnetwork	0.07	>=0.20	ANO10 (1.8)	BRAP (1.8)	RBM5 (1.7)	FAM5C (1.4)	MON1A (1.4)	C11orf42 (1.3)	MAML3 (1.3)	LSM4 (1.2)	RNF123 (1.2)	UBA7 (1.1)
GO:0042578	phosphoric ester hydrolase activity	0.07	>=0.20	SNRK (3.2)	CAMKV (2.3)	SH2B3 (2.1)	DPYD (1.7)	FOXP1 (1.6)	RNF123 (1.5)	SEMA3F (1.4)	PTPRO (1.4)	FAM109A (1.4)	NRIP1 (1.3)
GO:0048742	regulation of skeletal muscle fiber development	0.07	>=0.20	FAM109A (2.7)	AFF3 (2.6)	KY (2.4)	EPHB1 (1.7)	CUX2 (1.7)	RNF123 (1.5)	MAD1L1 (1.2)	SNRK (1.2)	DPYD (1.1)	LINC00458 (1.1)
GO:0003002	regionalization	0.07	>=0.20	EPHB1 (3.6)	PTK7 (1.9)	CUX2 (1.9)	CCKBR (1.8)	CRLF1 (1.8)	LINC00458 (1.7)	FOXP2 (1.5)	C3orf54 (1.3)	SEMA3F (1.2)	RERG (1.2)
GO:0055017	cardiac muscle tissue growth	0.07	>=0.20	AFF3 (3.4)	CNGA4 (3.1)	ENSG00000237013 (2.0)	RERG (1.8)	CCKBR (1.6)	CRLF1 (1.6)	FOXP2 (1.4)	ALDH2 (1.3)	ENSG00000248391 (1.2)	MAML3 (1.0)
ENSG00000152942	RAD17 PPI subnetwork	0.07	>=0.20	UBA7 (3.5)	EPHB1 (2.0)	TMEM116 (1.9)	MAD1L1 (1.8)	GRM8 (1.5)	TRAIP (1.5)	LSM4 (1.3)	MST1R (1.2)	ERP29 (1.2)	ERBB3 (1.0)
KEGG_LONG_TERM_DEPRESSION	KEGG_LONG_TERM_DEPRESSION	0.07	>=0.20	CA10 (3.2)	FAM5C (2.8)	SNRK (2.4)	FOXP1 (2.2)	CAMKV (1.7)	RNF123 (1.7)	FAM160A2 (1.5)	CRTC1 (1.5)	AFF3 (1.4)	PTPN11 (1.3)
GO:0004869	cysteine-type endopeptidase inhibitor activity	0.07	>=0.20	APOB (3.1)	LINC00458 (2.5)	ENSG00000237013 (2.4)	GRM8 (2.0)	ALDH2 (1.9)	SUOX (1.8)	FAM160A2 (1.4)	ERP29 (1.1)	C19orf60 (1.0)	SH2B3 (1.0)
ENSG00000109339	MAPK10 PPI subnetwork	0.07	>=0.20	SNRK (2.9)	FAM160A2 (1.8)	PDE4B (1.8)	MAD1L1 (1.8)	FOXP2 (1.6)	CAMKV (1.6)	NRIP1 (1.5)	SH2B3 (1.5)	TMEM59L (1.4)	IKZF4 (1.3)
MP:0001175	abnormal lung morphology	0.07	>=0.20	FOXP2 (4.1)	CRLF1 (3.0)	PTK7 (2.8)	SDK1 (2.5)	FOXP1 (2.2)	RERG (2.0)	SEMA3F (2.0)	PDE4B (1.5)	NRIP1 (1.1)	CUX2 (1.1)
ENSG00000109111	SUPT6H PPI subnetwork	0.07	>=0.20	RBM6 (3.0)	BRAP (2.9)	RBM5 (2.6)	MAD1L1 (2.5)	RNF123 (2.2)	ENSG00000237013 (1.7)	PTPN11 (1.5)	C11orf42 (1.5)	FOXP1 (1.4)	SEMA3F (1.4)
REACTOME_G_ALPHA_1213_SIGNALLING_EVENTS	REACTOME_G_ALPHA_1213_SIGNALLING_EVENTS	0.07	>=0.20	C3orf54 (4.0)	RERG (3.4)	SNRK (2.9)	PTPRO (2.6)	CRTC1 (2.5)	NRIP1 (2.2)	SH2B3 (2.1)	FOXP1 (2.0)	CAMKV (1.9)	SEMA3F (1.8)
GO:0030098	lymphocyte differentiation	0.07	>=0.20	SATB1 (3.6)	ENSG00000248391 (2.3)	IKZF4 (2.0)	ENSG00000237013 (1.7)	AFF3 (1.6)	DPYD (1.5)	PDE4B (1.5)	NRIP1 (1.4)	SH2B3 (1.0)	UBA7 (0.9)
GO:0050817	coagulation	0.07	>=0.20	C3orf54 (3.5)	ENSG00000248391 (2.7)	PTPN11 (1.8)	ENSG00000237013 (1.6)	C21orf62 (1.6)	SH2B3 (1.4)	APOB (1.2)	ADAM1 (1.1)	LINC00458 (1.0)	PTPRO (1.0)
MP:0000465	gastrointestinal hemorrhage	0.07	>=0.20	ALDH2 (3.3)	C3orf54 (2.4)	ENSG00000248391 (2.3)	UBA7 (2.3)	SEMA3F (1.9)	APOB (1.9)	C12orf47 (1.7)	PDE4B (1.6)	ANO10 (1.3)	SDK1 (1.3)
REACTOME_GRB2_EVENTS_IN_ERBB2_SIGNALING	REACTOME_GRB2_EVENTS_IN_ERBB2_SIGNALING	0.07	>=0.20	FAM160A2 (2.8)	CRTC1 (2.1)	KY (2.0)	CRLF1 (1.5)	GRM8 (1.4)	ATXN2 (1.4)	ERBB3 (1.4)	SNRK (1.3)	CCKBR (1.3)	TMEM116 (1.3)
GO:0043627	response to estrogen stimulus	0.07	>=0.20	MAML3 (2.3)	ENSG00000237013 (1.9)	C21orf62 (1.7)	FAM109A (1.4)	CCKBR (1.2)	SDK1 (1.1)	RERG (1.0)	APOB (0.9)	DPYD (0.9)	NRIP1 (0.9)
GO:0020027	hemoglobin metabolic process	0.07	>=0.20	RNF123 (4.5)	ENSG00000248391 (3.4)	ADAM1 (2.4)	MAML3 (2.0)	C12orf51 (1.7)	MAD1L1 (1.6)	AFF3 (1.3)	KY (1.2)	C21orf62 (1.1)	FAM160A2 (1.0)
KEGG_TIGHT_JUNCTION	KEGG_TIGHT_JUNCTION	0.07	>=0.20	ERBB3 (4.0)	PTK7 (1.9)	KY (1.7)	ATXN2 (1.4)	SEMA3F (1.2)	ANO10 (1.1)	IKZF4 (1.0)	C11orf42 (0.9)	PTPN11 (0.9)	EPHB1 (0.9)
MP:0000120	malocclusion	0.07	>=0.20	FAM109A (2.3)	SEMA3F (2.0)	SDK1 (1.9)	PTK7 (1.9)	LINC00458 (1.9)	ENSG00000237013 (1.7)	CCKBR (1.7)	ATXN2 (1.5)	TMEM116 (1.4)	AFF3 (1.4)
ENSG00000177951	BET1L PPI subnetwork	0.07	>=0.20	C11orf42 (1.4)	ANO10 (1.4)	UBA7 (1.2)	C21orf62 (1.2)	KY (1.1)	CRTC1 (1.1)	MAD1L1 (1.0)	TRAFD1 (1.0)	C19orf60 (1.0)	MAML3 (0.9)
GO:0002521	leukocyte differentiation	0.07	>=0.20	SATB1 (3.6)	ENSG00000248391 (2.3)	SH2B3 (1.6)	NRIP1 (1.6)	IKZF4 (1.5)	MAML3 (1.5)	UBA7 (1.3)	ENSG00000237013 (1.1)	PDE4B (1.1)	FOXP1 (1.0)
ENSG00000113196	HAND1 PPI subnetwork	0.07	>=0.20	FAM109A (2.6)	KY (2.4)	C3orf54 (2.3)	RNF123 (1.8)	RERG (1.4)	ENSG00000237013 (1.2)	MAML3 (1.2)	CRTC1 (1.1)	GRM8 (1.1)	NRIP1 (0.9)
ENSG00000166747	AP1G1 PPI subnetwork	0.07	>=0.20	C12orf51 (2.7)	RNF123 (2.1)	SH2B3 (1.9)	ERP29 (1.8)	RBM5 (1.7)	CRTC1 (1.6)	PTPRO (1.5)	MON1A (1.4)	CA10 (1.4)	MAD1L1 (1.2)
ENSG00000124172	ATP5E PPI subnetwork	0.07	>=0.20	C12orf47 (3.2)	ACAD10 (3.0)	C19orf60 (1.7)	ERP29 (1.6)	TMEM116 (1.6)	TMEM59L (1.4)	ALDH2 (1.4)	LSM4 (1.3)	FOXP2 (1.3)	SUOX (1.3)
MP:0001953	respiratory failure	0.07	>=0.20	FOXP2 (4.4)	SEMA3F (2.0)	EPHB1 (2.0)	RERG (1.8)	PTK7 (1.4)	ATXN2 (1.4)	ERBB3 (1.3)	CRLF1 (1.3)	CUX2 (1.3)	CA10 (1.2)
GO:0046887	positive regulation of hormone secretion	0.07	>=0.20	FOXP2 (2.7)	KY (2.4)	MST1R (2.0)	MON1A (1.8)	IKZF4 (1.6)	FAM109A (1.5)	RERG (1.4)	C12orf47 (1.4)	ADAM1 (1.4)	CRLF1 (1.3)
REACTOME_DOWNSTREAM_TCR_SIGNALING	REACTOME_DOWNSTREAM_TCR_SIGNALING	0.07	>=0.20	IKZF4 (2.0)	ALDH2 (2.0)	UBA7 (1.9)	SH2B3 (1.9)	SATB1 (1.7)	LINC00458 (1.7)	PDE4B (1.7)	DPYD (1.7)	MAD1L1 (1.3)	NRIP1 (1.2)
GO:0015464	acetylcholine receptor activity	0.07	>=0.20	MAML3 (3.7)	CCKBR (3.4)	GRM8 (3.2)	C12orf47 (2.2)	CAMKV (1.7)	CRTC1 (1.7)	ERBB3 (1.6)	CUX2 (1.4)	ENSG00000237013 (1.4)	KY (1.3)
GO:0051051	negative regulation of transport	0.07	>=0.20	RERG (2.2)	CNGA4 (2.2)	FOXP1 (2.0)	PDE4B (1.9)	CCKBR (1.7)	FOXP2 (1.6)	C11orf42 (1.5)	NRIP1 (1.4)	KY (1.2)	CRLF1 (1.2)
ENSG00000111676	ATN1 PPI subnetwork	0.07	>=0.20	SEMA3F (3.5)	ATXN2 (2.5)	RBM5 (2.4)	PTK7 (2.4)	RBM6 (2.0)	TRAFD1 (1.9)	RNF123 (1.9)	SNRK (1.8)	FOXP2 (1.7)	AFF3 (1.7)
MP:0000223	decreased monocyte cell number	0.07	>=0.20	C21orf62 (2.5)	SH2B3 (2.4)	AFF3 (2.3)	PTPRO (2.2)	SATB1 (1.8)	ENSG00000237013 (1.6)	PDE4B (1.6)	DPYD (1.5)	MAML3 (1.2)	KLHL26 (1.2)
ENSG00000145391	SETD7 PPI subnetwork	0.07	>=0.20	RNF123 (2.2)	AFF3 (2.1)	C19orf60 (2.0)	MAML3 (1.4)	KY (1.4)	C12orf47 (1.3)	IKZF4 (1.3)	CUX2 (1.2)	MAD1L1 (1.2)	UBA7 (1.0)
GO:0090066	regulation of anatomical structure size	0.07	>=0.20	C11orf42 (2.8)	FOXP2 (2.5)	C3orf54 (1.9)	RERG (1.6)	C12orf47 (1.4)	C12orf51 (1.3)	ADAM1 (1.2)	TMEM59L (1.2)	KY (1.2)	ENSG00000248391 (1.2)
ENSG00000047936	ROS1 PPI subnetwork	0.07	>=0.20	ENSG00000237013 (2.8)	NRIP1 (2.5)	FOXP1 (1.7)	FOXP2 (1.6)	CRTC1 (1.6)	SEMA3F (1.5)	ATXN2 (1.5)	SUOX (1.4)	KLHL26 (1.2)	C12orf47 (1.1)
ENSG00000155974	GRIP1 PPI subnetwork	0.07	>=0.20	FAM5C (3.5)	FAM160A2 (3.4)	CA10 (2.3)	C21orf62 (2.1)	SDK1 (2.0)	PTK7 (1.9)	MST1R (1.8)	NRIP1 (1.7)	RBM5 (1.7)	DPYD (1.6)
GO:0007158	neuron cell-cell adhesion	0.07	>=0.20	CA10 (5.4)	FAM5C (4.8)	CNGA4 (3.5)	GRM8 (2.8)	SDK1 (2.4)	ENSG00000237013 (2.3)	EPHB1 (2.2)	C21orf62 (1.5)	AFF3 (1.5)	FOXP2 (1.3)
GO:0030850	prostate gland development	0.07	>=0.20	AFF3 (2.7)	NRIP1 (2.6)	EPHB1 (2.2)	RERG (2.2)	CUX2 (1.6)	CRLF1 (1.4)	SDK1 (1.4)	PTK7 (1.3)	ENSG00000248391 (1.2)	CNGA4 (1.2)
GO:0050865	regulation of cell activation	0.07	>=0.20	IKZF4 (3.3)	SATB1 (2.8)	PDE4B (2.0)	ENSG00000248391 (2.0)	SH2B3 (1.1)	TRAFD1 (1.1)	ALDH2 (0.9)	PTPRO (0.9)	EPHB1 (0.8)	ENSG00000237013 (0.8)
MP:0004599	abnormal vertebral arch morphology	0.07	>=0.20	FOXP2 (4.7)	EPHB1 (3.4)	FOXP1 (3.1)	CRLF1 (3.0)	PTK7 (3.0)	AFF3 (2.3)	CUX2 (2.1)	ENSG00000237013 (1.9)	CNGA4 (1.5)	SEMA3F (1.4)
MP:0000774	decreased brain size	0.07	>=0.20	PTPN11 (3.9)	FOXP2 (2.5)	ATXN2 (2.4)	C12orf51 (2.0)	FAM5C (2.0)	RNF123 (2.0)	AFF3 (1.9)	C21orf62 (1.8)	PDE4B (1.5)	FAM160A2 (1.5)
GO:0030516	regulation of axon extension	0.07	>=0.20	CNGA4 (3.0)	CRLF1 (2.1)	C11orf42 (2.0)	ENSG00000248391 (1.9)	ANO10 (1.9)	TMEM59L (1.8)	C12orf47 (1.7)	CRTC1 (1.5)	CUX2 (1.5)	PTPRO (1.4)
ENSG00000070814	TCOF1 PPI subnetwork	0.07	>=0.20	PTPN11 (2.9)	RBM6 (2.0)	LSM4 (1.9)	NAA25 (1.8)	ADAM1 (1.7)	MAD1L1 (1.7)	ERP29 (1.4)	CNGA4 (1.2)	AFF3 (1.1)	ACAD10 (1.0)
MP:0004948	abnormal neuronal precursor proliferation	0.07	>=0.20	GRM8 (2.4)	IKZF4 (2.0)	SDK1 (2.0)	C12orf51 (1.8)	BRAP (1.8)	SATB1 (1.7)	FAM109A (1.7)	LINC00458 (1.6)	MST1R (1.6)	ADAM1 (1.3)
ENSG00000165731	RET PPI subnetwork	0.07	>=0.20	ERBB3 (3.3)	FAM109A (2.9)	FOXP1 (2.6)	PTK7 (2.5)	SH2B3 (2.0)	NRIP1 (2.0)	CRLF1 (2.0)	UBA7 (2.0)	SEMA3F (1.9)	C11orf42 (1.9)
GO:0051146	striated muscle cell differentiation	0.07	>=0.20	KY (3.0)	EPHB1 (1.8)	ENSG00000248391 (1.7)	PTK7 (1.5)	FAM109A (1.5)	LINC00458 (1.5)	ERBB3 (1.4)	CRTC1 (1.4)	FAM5C (1.3)	RNF123 (1.2)
MP:0002823	abnormal rib development	0.07	>=0.20	CRLF1 (2.4)	EPHB1 (2.1)	AFF3 (2.0)	KY (1.5)	TMEM59L (1.4)	MAD1L1 (1.3)	FOXP2 (1.2)	APOB (1.2)	FOXP1 (1.1)	RNF123 (1.1)
REACTOME_AXON_GUIDANCE	REACTOME_AXON_GUIDANCE	0.07	>=0.20	CA10 (2.5)	EPHB1 (2.2)	PTPRO (2.1)	PTK7 (2.0)	ANO10 (1.9)	RNF123 (1.8)	SEMA3F (1.8)	SDK1 (1.7)	ERBB3 (1.7)	TMEM59L (1.7)
GO:0030532	small nuclear ribonucleoprotein complex	0.07	>=0.20	C12orf47 (2.4)	MAML3 (2.1)	DPYD (2.1)	MAD1L1 (1.8)	ERP29 (1.7)	LSM4 (1.7)	PTPN11 (1.5)	TRAFD1 (1.5)	FOXP2 (1.2)	C19orf60 (1.2)
ENSG00000070371	CLTCL1 PPI subnetwork	0.07	>=0.20	ERP29 (3.7)	ANO10 (2.5)	RBM5 (2.3)	FAM5C (2.3)	RERG (1.7)	SEMA3F (1.6)	PTK7 (1.6)	MST1R (1.4)	APOB (1.1)	GRM8 (1.1)
ENSG00000065485	PDIA5 PPI subnetwork	0.07	>=0.20	ACAD10 (3.8)	LINC00458 (2.8)	SUOX (2.1)	MAML3 (2.0)	FOXP1 (1.6)	NRIP1 (1.5)	NAA25 (1.2)	C12orf47 (1.2)	FOXP2 (1.2)	ERP29 (1.2)
GO:0007519	skeletal muscle tissue development	0.07	>=0.20	KY (3.3)	RNF123 (2.5)	EPHB1 (2.3)	FOXP2 (2.1)	CRTC1 (1.6)	CRLF1 (1.5)	ERBB3 (1.5)	ENSG00000248391 (1.3)	FAM109A (1.3)	C3orf54 (1.2)
GO:0006833	water transport	0.07	>=0.20	C21orf62 (3.3)	ENSG00000248391 (3.3)	ENSG00000237013 (2.8)	GRM8 (2.6)	ADAM1 (2.3)	FAM5C (1.7)	MON1A (1.5)	MAML3 (1.4)	CRTC1 (1.2)	SNRK (1.2)
GO:0005543	phospholipid binding	0.07	>=0.20	APOB (3.6)	FAM109A (2.3)	DPYD (2.2)	MAD1L1 (1.9)	NRIP1 (1.7)	ANO10 (1.4)	SH2B3 (1.3)	RERG (1.3)	ENSG00000237013 (1.1)	ERBB3 (1.0)
MP:0009789	decreased susceptibility to bacterial infection induced morbidity/mortality	0.07	>=0.20	PDE4B (3.3)	DPYD (3.2)	PTPRO (2.4)	UBA7 (2.3)	ENSG00000248391 (1.3)	ENSG00000237013 (1.3)	C11orf42 (1.1)	C19orf60 (1.0)	SATB1 (0.9)	C21orf62 (0.6)
MP:0009907	decreased tongue size	0.07	>=0.20	ERBB3 (2.9)	CRLF1 (2.7)	FOXP1 (2.6)	SUOX (2.5)	FOXP2 (2.3)	SEMA3F (2.3)	KY (2.2)	CUX2 (1.9)	C21orf62 (1.9)	C19orf60 (1.6)
MP:0001454	abnormal cued conditioning behavior	0.07	>=0.20	CAMKV (3.7)	TMEM59L (2.7)	SDK1 (2.0)	AFF3 (1.9)	ADAM1 (1.8)	CA10 (1.7)	PTPRO (1.6)	RERG (1.5)	CRTC1 (1.5)	NRIP1 (1.5)
MP:0000849	abnormal cerebellum morphology	0.07	>=0.20	EPHB1 (3.5)	SDK1 (2.7)	CA10 (2.2)	ATXN2 (1.9)	ERP29 (1.9)	GRM8 (1.7)	ANO10 (1.6)	IKZF4 (1.6)	TMEM59L (1.4)	PDE4B (1.4)
ENSG00000148719	DNAJB12 PPI subnetwork	0.07	>=0.20	ACAD10 (4.3)	LINC00458 (3.5)	SUOX (2.3)	MAML3 (2.2)	FOXP1 (1.6)	FOXP2 (1.6)	RNF123 (1.4)	ERP29 (1.3)	RERG (1.2)	ANO10 (1.0)
ENSG00000206279	DAXX PPI subnetwork	0.07	>=0.20	TRAFD1 (4.2)	UBA7 (3.4)	C3orf54 (2.4)	SH2B3 (2.1)	BRAP (2.0)	SDK1 (1.7)	NRIP1 (1.5)	RBM5 (1.4)	MON1A (1.3)	NAA25 (1.2)
ENSG00000206206	DAXX PPI subnetwork	0.07	>=0.20	TRAFD1 (4.2)	UBA7 (3.4)	C3orf54 (2.4)	SH2B3 (2.1)	BRAP (2.0)	SDK1 (1.7)	NRIP1 (1.5)	RBM5 (1.4)	MON1A (1.3)	NAA25 (1.2)
ENSG00000204209	DAXX PPI subnetwork	0.07	>=0.20	TRAFD1 (4.2)	UBA7 (3.4)	C3orf54 (2.4)	SH2B3 (2.1)	BRAP (2.0)	SDK1 (1.7)	NRIP1 (1.5)	RBM5 (1.4)	MON1A (1.3)	NAA25 (1.2)
ENSG00000103319	EEF2K PPI subnetwork	0.07	>=0.20	PTPN11 (2.5)	NAA25 (2.4)	BRAP (2.3)	IKZF4 (2.1)	APOB (2.0)	ADAM1 (2.0)	SUOX (2.0)	CRLF1 (1.9)	MAPKAPK5 (1.7)	TRAFD1 (1.4)
ENSG00000119888	EPCAM PPI subnetwork	0.07	>=0.20	MST1R (2.9)	ERBB3 (2.0)	ANO10 (1.9)	APOB (1.6)	FAM109A (1.5)	SH2B3 (1.5)	FAM5C (1.2)	TMEM116 (1.2)	EPHB1 (1.1)	KY (1.1)
MP:0000688	lymphoid hyperplasia	0.07	>=0.20	SATB1 (3.6)	IKZF4 (2.1)	NRIP1 (1.4)	C21orf62 (1.2)	PDE4B (1.2)	TRAFD1 (1.2)	SNRK (1.2)	PTPN11 (1.1)	C12orf51 (1.1)	ATXN2 (1.1)
REACTOME_REGULATION_OF_INSULIN_SECRETION_BY_ACETYLCHOLINE	REACTOME_REGULATION_OF_INSULIN_SECRETION_BY_ACETYLCHOLINE	0.07	>=0.20	CA10 (3.3)	SH2B3 (2.3)	DPYD (1.9)	C11orf42 (1.8)	PTK7 (1.8)	FAM5C (1.7)	GRM8 (1.6)	SATB1 (1.6)	FOXP1 (1.5)	PTPRO (1.4)
ENSG00000108433	GOSR2 PPI subnetwork	0.07	>=0.20	MAML3 (2.5)	KY (2.1)	CRTC1 (1.6)	RNF123 (1.5)	C12orf51 (1.3)	C11orf42 (1.2)	ENSG00000237013 (1.1)	TMEM59L (1.1)	KLHL26 (1.1)	LINC00458 (1.0)
KEGG_N_GLYCAN_BIOSYNTHESIS	KEGG_N_GLYCAN_BIOSYNTHESIS	0.07	>=0.20	ERP29 (4.5)	ANO10 (1.7)	SEMA3F (1.6)	PTK7 (1.5)	NRIP1 (1.5)	GRM8 (1.4)	ENSG00000237013 (1.3)	PTPRO (1.2)	C11orf42 (1.1)	ACAD10 (1.0)
REACTOME_GOLGI_TO_ER_RETROGRADE_TRANSPORT	REACTOME_GOLGI_TO_ER_RETROGRADE_TRANSPORT	0.07	>=0.20	C11orf42 (2.0)	MAD1L1 (1.5)	FAM5C (1.4)	RBM5 (1.3)	UBA7 (1.2)	MAML3 (1.2)	TRAFD1 (1.2)	MST1R (1.0)	ANO10 (1.0)	FAM160A2 (0.9)
REACTOME_COPI_MEDIATED_TRANSPORT	REACTOME_COPI_MEDIATED_TRANSPORT	0.07	>=0.20	C11orf42 (2.0)	MAD1L1 (1.5)	FAM5C (1.4)	RBM5 (1.3)	UBA7 (1.2)	MAML3 (1.2)	TRAFD1 (1.2)	MST1R (1.0)	ANO10 (1.0)	FAM160A2 (0.9)
ENSG00000076053	RBM7 PPI subnetwork	0.07	>=0.20	RBM6 (3.1)	RBM5 (2.6)	ADAM1 (2.6)	MAD1L1 (1.9)	ENSG00000237013 (1.6)	TRAFD1 (1.3)	ACAD10 (1.3)	ATXN2 (1.3)	BRAP (1.2)	C19orf60 (1.1)
GO:0005791	rough endoplasmic reticulum	0.07	>=0.20	ERP29 (4.8)	ANO10 (2.7)	CA10 (2.2)	C21orf62 (1.7)	TMEM59L (1.6)	KLHL26 (1.5)	APOB (1.5)	CRLF1 (1.3)	ADAM1 (1.0)	TMEM116 (0.9)
ENSG00000149357	LAMTOR1 PPI subnetwork	0.08	>=0.20	ACAD10 (4.6)	LINC00458 (3.3)	SUOX (2.2)	MAML3 (1.9)	RNF123 (1.8)	FOXP1 (1.3)	ANO10 (1.3)	FOXP2 (1.2)	RERG (1.1)	ERP29 (1.0)
MP:0002391	abnormal Peyer's patch germinal center morphology	0.08	>=0.20	PDE4B (3.4)	SATB1 (3.3)	IKZF4 (2.3)	FOXP1 (2.3)	FAM5C (1.8)	C11orf42 (1.6)	EPHB1 (1.5)	ALDH2 (1.5)	SH2B3 (1.5)	RBM5 (1.2)
GO:0072503	cellular divalent inorganic cation homeostasis	0.08	>=0.20	C12orf47 (2.7)	IKZF4 (2.7)	C11orf42 (2.5)	MAML3 (2.3)	RERG (1.8)	PTPRO (1.6)	ERP29 (1.6)	KY (1.5)	CAMKV (1.5)	FOXP2 (1.4)
MP:0000154	rib fusion	0.08	>=0.20	PTK7 (3.5)	EPHB1 (2.5)	SEMA3F (2.4)	CRLF1 (2.1)	IKZF4 (1.9)	C3orf54 (1.8)	CA10 (1.7)	ENSG00000237013 (1.4)	CRTC1 (1.4)	LINC00458 (1.4)
ENSG00000144597	EAF1 PPI subnetwork	0.08	>=0.20	MON1A (2.7)	LSM4 (2.4)	FOXP1 (2.2)	C19orf60 (2.0)	MAD1L1 (2.0)	MAPKAPK5 (1.8)	FAM160A2 (1.6)	FOXP2 (1.5)	RBM6 (1.4)	ADAM1 (1.2)
GO:0030097	hemopoiesis	0.08	>=0.20	SATB1 (3.0)	ENSG00000237013 (1.9)	SH2B3 (1.8)	NRIP1 (1.6)	RNF123 (1.5)	IKZF4 (1.5)	UBA7 (1.4)	ENSG00000248391 (1.4)	C3orf54 (1.2)	MAML3 (1.1)
MP:0005296	abnormal humerus morphology	0.08	>=0.20	CRLF1 (3.3)	RERG (2.5)	FAM109A (2.3)	CCKBR (1.7)	PTK7 (1.7)	CUX2 (1.4)	AFF3 (1.3)	FOXP2 (1.2)	ALDH2 (1.1)	MAD1L1 (0.9)
ENSG00000136631	VPS45 PPI subnetwork	0.08	>=0.20	RBM6 (2.9)	MON1A (2.5)	BRAP (2.5)	MAPKAPK5 (2.4)	ACAD10 (2.3)	DPYD (2.0)	PTPN11 (1.8)	ANO10 (1.7)	ENSG00000237013 (1.6)	C11orf42 (1.6)
GO:0042436	indole-containing compound catabolic process	0.08	>=0.20	DPYD (2.6)	SUOX (2.3)	RNF123 (1.9)	KY (1.6)	CUX2 (1.5)	GRM8 (1.3)	FAM5C (1.2)	CNGA4 (1.2)	MAML3 (1.1)	PTPRO (1.0)
GO:0046218	indolalkylamine catabolic process	0.08	>=0.20	DPYD (2.6)	SUOX (2.3)	RNF123 (1.9)	KY (1.6)	CUX2 (1.5)	GRM8 (1.3)	FAM5C (1.2)	CNGA4 (1.2)	MAML3 (1.1)	PTPRO (1.0)
GO:0006569	tryptophan catabolic process	0.08	>=0.20	DPYD (2.6)	SUOX (2.3)	RNF123 (1.9)	KY (1.6)	CUX2 (1.5)	GRM8 (1.3)	FAM5C (1.2)	CNGA4 (1.2)	MAML3 (1.1)	PTPRO (1.0)
ENSG00000082701	GSK3B PPI subnetwork	0.08	>=0.20	NRIP1 (2.7)	AFF3 (2.6)	PTPN11 (2.1)	RBM5 (1.8)	CRTC1 (1.8)	ATXN2 (1.8)	FOXP1 (1.6)	FAM109A (1.6)	PDE4B (1.5)	RERG (1.5)
ENSG00000114391	RPL24 PPI subnetwork	0.08	>=0.20	LSM4 (1.8)	EPHB1 (1.6)	ENSG00000248391 (1.6)	NAA25 (1.6)	PTPN11 (1.5)	GRM8 (1.4)	ADAM1 (1.4)	RBM5 (1.3)	ERP29 (1.0)	RBM6 (0.9)
REACTOME_PI3K_EVENTS_IN_ERBB2_SIGNALING	REACTOME_PI3K_EVENTS_IN_ERBB2_SIGNALING	0.08	>=0.20	NRIP1 (3.3)	FOXP1 (2.4)	KLHL26 (2.2)	SNRK (1.9)	PDE4B (1.8)	MAD1L1 (1.8)	LINC00458 (1.7)	SUOX (1.6)	ATXN2 (1.5)	RNF123 (1.4)
ENSG00000198211	TUBB3 PPI subnetwork	0.08	>=0.20	RBM5 (3.2)	ERP29 (2.5)	LINC00458 (1.8)	FOXP1 (1.8)	RBM6 (1.4)	FAM109A (1.3)	TRAFD1 (1.1)	ANO10 (1.1)	LSM4 (1.0)	MAD1L1 (1.0)
ENSG00000139343	SNRPF PPI subnetwork	0.08	>=0.20	RBM6 (3.8)	RBM5 (3.0)	LSM4 (1.9)	KLHL26 (1.5)	C12orf47 (1.4)	MAD1L1 (1.3)	TRAFD1 (1.2)	PTPN11 (1.2)	CRTC1 (1.2)	MAPKAPK5 (1.0)
REACTOME_EFFECTS_OF_PIP2_HYDROLYSIS	REACTOME_EFFECTS_OF_PIP2_HYDROLYSIS	0.08	>=0.20	FOXP1 (3.1)	SNRK (2.4)	AFF3 (2.1)	C3orf54 (2.0)	C12orf51 (2.0)	SH2B3 (2.0)	SATB1 (1.9)	CAMKV (1.6)	SEMA3F (1.5)	LINC00458 (1.5)
GO:0030135	coated vesicle	0.08	>=0.20	TMEM59L (2.9)	CRTC1 (1.9)	RERG (1.9)	C12orf51 (1.9)	ANO10 (1.9)	CAMKV (1.7)	CCKBR (1.6)	ERP29 (1.4)	CA10 (1.3)	RBM5 (1.2)
ENSG00000139719	VPS33A PPI subnetwork	0.08	>=0.20	ACAD10 (3.6)	BRAP (3.3)	MAD1L1 (2.7)	RBM6 (2.7)	ANO10 (2.3)	PTPN11 (2.1)	RBM5 (2.1)	SNRK (1.9)	C12orf47 (1.8)	MAPKAPK5 (1.7)
GO:0005903	brush border	0.08	>=0.20	APOB (3.6)	TMEM116 (2.9)	ANO10 (2.7)	DPYD (2.2)	FAM109A (1.9)	MON1A (1.8)	FAM5C (1.3)	MAML3 (1.1)	PTK7 (1.1)	CRTC1 (0.9)
MP:0009339	decreased splenocyte number	0.08	>=0.20	SATB1 (3.6)	C3orf54 (1.7)	SNRK (1.6)	SH2B3 (1.4)	PDE4B (1.3)	RBM6 (1.2)	UBA7 (1.2)	ALDH2 (1.2)	ERP29 (1.2)	NRIP1 (1.1)
MP:0003009	abnormal cytokine secretion	0.08	>=0.20	PDE4B (3.8)	UBA7 (3.5)	IKZF4 (3.3)	SATB1 (3.2)	TRAFD1 (2.6)	FOXP1 (1.7)	C11orf42 (1.5)	SH2B3 (1.3)	C21orf62 (1.0)	DPYD (1.0)
GO:0005529	GO:0005529	0.08	>=0.20	ERP29 (2.7)	DPYD (2.2)	PTPRO (2.0)	ALDH2 (1.9)	CA10 (1.8)	ANO10 (1.8)	SDK1 (1.3)	SUOX (1.0)	AFF3 (0.8)	APOB (0.7)
ENSG00000144158	ENSG00000144158 PPI subnetwork	0.08	>=0.20	RBM6 (3.5)	RBM5 (2.8)	MAD1L1 (2.5)	BRAP (2.4)	KLHL26 (1.8)	MAML3 (1.5)	TRAFD1 (1.4)	RNF123 (1.2)	NAA25 (1.2)	TRAIP (1.1)
REACTOME_CALNEXINCALRETICULIN_CYCLE	REACTOME_CALNEXINCALRETICULIN_CYCLE	0.08	>=0.20	ERP29 (5.6)	PTK7 (1.5)	ENSG00000237013 (1.5)	ENSG00000248391 (1.5)	ANO10 (1.5)	MAD1L1 (1.2)	ACAD10 (1.2)	SEMA3F (1.0)	CRLF1 (0.8)	GRM8 (0.8)
ENSG00000138190	EXOC6 PPI subnetwork	0.08	>=0.20	KY (2.2)	FOXP2 (1.8)	PTPN11 (1.7)	RERG (1.6)	MAML3 (1.4)	ACAD10 (1.2)	UBA7 (1.0)	ERBB3 (0.9)	ENSG00000237013 (0.9)	RNF123 (0.8)
ENSG00000039537	C6 PPI subnetwork	0.08	>=0.20	APOB (3.8)	DPYD (2.2)	C11orf42 (1.6)	CRLF1 (1.4)	TMEM116 (1.3)	CCKBR (1.1)	MAD1L1 (1.0)	ADAM1 (1.0)	CNGA4 (1.0)	FAM109A (0.9)
ENSG00000148672	GLUD1 PPI subnetwork	0.08	>=0.20	BRAP (2.3)	TRAFD1 (2.0)	C21orf62 (2.0)	SUOX (1.8)	FAM109A (1.5)	KLHL26 (1.5)	ACAD10 (1.3)	RBM5 (1.3)	FAM5C (1.3)	C12orf51 (1.3)
GO:0005834	heterotrimeric G-protein complex	0.08	>=0.20	C3orf54 (2.6)	PDE4B (2.1)	CNGA4 (1.8)	SH2B3 (1.7)	CA10 (1.7)	CAMKV (1.6)	MAD1L1 (1.6)	IKZF4 (1.3)	C21orf62 (1.2)	SNRK (1.2)
GO:0031683	G-protein beta/gamma-subunit complex binding	0.08	>=0.20	IKZF4 (2.0)	SH2B3 (1.9)	C21orf62 (1.7)	LINC00458 (1.6)	PDE4B (1.5)	FAM5C (1.5)	CA10 (1.4)	C3orf54 (1.2)	UBA7 (1.0)	SEMA3F (1.0)
GO:0006576	cellular biogenic amine metabolic process	0.08	>=0.20	DPYD (2.7)	GRM8 (2.2)	SUOX (2.1)	C21orf62 (1.9)	C19orf60 (1.4)	C12orf47 (1.3)	ENSG00000237013 (1.3)	RERG (1.2)	APOB (1.2)	MON1A (1.1)
GO:0009952	anterior/posterior pattern specification	0.08	>=0.20	LINC00458 (2.9)	EPHB1 (2.8)	CCKBR (2.1)	PTK7 (1.9)	ENSG00000237013 (1.3)	C3orf54 (1.1)	CUX2 (1.1)	SEMA3F (1.1)	RERG (1.1)	ATXN2 (0.9)
MP:0008537	increased susceptibility to induced colitis	0.08	>=0.20	PDE4B (3.7)	UBA7 (2.3)	ALDH2 (2.2)	MST1R (2.1)	ANO10 (1.5)	FOXP1 (1.5)	APOB (1.4)	MAML3 (1.0)	SATB1 (0.9)	RERG (0.9)
MP:0000217	abnormal leukocyte cell number	0.08	>=0.20	SH2B3 (2.6)	C3orf54 (2.5)	IKZF4 (2.4)	SATB1 (2.2)	RNF123 (2.2)	UBA7 (2.1)	ENSG00000237013 (2.0)	SUOX (1.6)	CRTC1 (1.6)	AFF3 (1.4)
GO:0005496	steroid binding	0.08	>=0.20	APOB (6.0)	DPYD (2.8)	ALDH2 (2.2)	TMEM116 (2.2)	RERG (2.1)	NRIP1 (1.8)	SUOX (1.4)	ANO10 (1.2)	FAM109A (0.9)	CNGA4 (0.9)
GO:0009791	post-embryonic development	0.08	>=0.20	CNGA4 (2.0)	GRM8 (1.8)	FOXP2 (1.7)	DPYD (1.6)	IKZF4 (1.6)	FOXP1 (1.5)	SDK1 (1.2)	FAM109A (1.2)	CRTC1 (1.0)	CCKBR (1.0)
MP:0001806	decreased IgM level	0.08	>=0.20	SATB1 (2.7)	SH2B3 (2.5)	ACAD10 (1.8)	UBA7 (1.7)	AFF3 (1.7)	PDE4B (1.7)	FOXP1 (1.5)	C3orf54 (1.4)	TRAFD1 (1.3)	IKZF4 (1.2)
ENSG00000117528	ABCD3 PPI subnetwork	0.08	>=0.20	KLHL26 (3.3)	SUOX (2.6)	C3orf54 (1.9)	ALDH2 (1.8)	NRIP1 (1.7)	SNRK (1.6)	MAPKAPK5 (1.6)	LINC00458 (1.5)	MST1R (1.4)	C21orf62 (1.4)
MP:0002797	increased thigmotaxis	0.08	>=0.20	CAMKV (3.9)	GRM8 (3.3)	PTPRO (2.8)	SDK1 (2.6)	AFF3 (2.0)	CCKBR (1.9)	FOXP2 (1.8)	CUX2 (1.7)	RERG (1.6)	C12orf47 (1.5)
ENSG00000115904	SOS1 PPI subnetwork	0.08	>=0.20	SATB1 (2.2)	FAM5C (2.2)	SH2B3 (1.8)	PTK7 (1.7)	FAM109A (1.7)	AFF3 (1.6)	ERBB3 (1.6)	C3orf54 (1.3)	SEMA3F (1.2)	PTPN11 (1.1)
GO:0051047	positive regulation of secretion	0.08	>=0.20	IKZF4 (1.9)	MST1R (1.8)	C21orf62 (1.7)	FOXP1 (1.5)	RERG (1.3)	CA10 (1.3)	MON1A (1.3)	FOXP2 (1.3)	TMEM59L (1.2)	C12orf47 (1.2)
ENSG00000117758	STX12 PPI subnetwork	0.08	>=0.20	TRAFD1 (3.0)	MAD1L1 (2.7)	BRAP (2.6)	MON1A (2.1)	CA10 (2.0)	CRTC1 (1.8)	GRM8 (1.8)	TMEM59L (1.7)	RBM5 (1.6)	ANO10 (1.5)
GO:0031594	neuromuscular junction	0.08	>=0.20	FOXP2 (3.4)	GRM8 (2.4)	NRIP1 (2.2)	ERBB3 (2.1)	CNGA4 (2.1)	KY (1.7)	ADAM1 (1.3)	CRTC1 (1.1)	C3orf54 (1.0)	TMEM59L (0.9)
ENSG00000178896	EXOSC4 PPI subnetwork	0.08	>=0.20	NAA25 (1.6)	PTPN11 (1.3)	SDK1 (1.3)	MON1A (1.3)	LSM4 (1.2)	ALDH2 (1.2)	MAPKAPK5 (1.2)	RBM6 (1.2)	MAD1L1 (1.2)	DPYD (1.1)
GO:0035091	phosphatidylinositol binding	0.08	>=0.20	MAD1L1 (2.3)	FAM109A (2.0)	SH2B3 (2.0)	PTPRO (1.7)	FAM5C (1.5)	RERG (1.5)	DPYD (1.5)	ERBB3 (1.5)	FOXP1 (1.5)	ANO10 (1.2)
GO:0032787	monocarboxylic acid metabolic process	0.08	>=0.20	SUOX (4.9)	ACAD10 (3.7)	ALDH2 (2.9)	DPYD (2.7)	ANO10 (1.7)	CNGA4 (1.4)	CUX2 (1.1)	FAM5C (1.1)	RNF123 (1.1)	KLHL26 (1.0)
MP:0011085	complete postnatal lethality	0.08	>=0.20	SDK1 (2.6)	FOXP2 (2.5)	C21orf62 (2.1)	CA10 (2.0)	PTPRO (2.0)	PTK7 (1.8)	ERBB3 (1.7)	GRM8 (1.6)	PDE4B (1.5)	EPHB1 (1.5)
ENSG00000125378	BMP4 PPI subnetwork	0.08	>=0.20	AFF3 (3.6)	FOXP2 (2.1)	RERG (1.8)	CRLF1 (1.8)	PTK7 (1.8)	TMEM116 (1.7)	CCKBR (1.6)	SEMA3F (1.6)	GRM8 (1.3)	FAM5C (1.2)
MP:0000186	decreased circulating HDL cholesterol level	0.08	>=0.20	APOB (8.0)	FAM109A (2.2)	DPYD (2.0)	ERBB3 (2.0)	ACAD10 (2.0)	SUOX (1.7)	CCKBR (1.7)	RNF123 (1.5)	MAPKAPK5 (1.4)	NRIP1 (1.3)
GO:0008287	protein serine/threonine phosphatase complex	0.08	>=0.20	SNRK (3.1)	FOXP1 (2.9)	RNF123 (2.8)	RERG (2.5)	CAMKV (2.3)	PTPN11 (2.1)	FAM160A2 (2.1)	RBM5 (1.8)	MON1A (1.3)	MAPKAPK5 (1.1)
GO:0042063	gliogenesis	0.08	>=0.20	EPHB1 (2.9)	CRLF1 (2.8)	ERBB3 (1.9)	FOXP2 (1.9)	DPYD (1.8)	CNGA4 (1.6)	CUX2 (1.5)	FAM5C (1.3)	C11orf42 (1.3)	ALDH2 (1.3)
GO:0048565	digestive tract development	0.08	>=0.20	FOXP2 (3.7)	CNGA4 (2.4)	CUX2 (2.2)	FAM5C (2.1)	PTK7 (2.0)	EPHB1 (2.0)	RERG (1.4)	CCKBR (1.2)	SDK1 (1.2)	C3orf54 (1.1)
GO:0051345	positive regulation of hydrolase activity	0.08	>=0.20	MAD1L1 (2.0)	SNRK (1.8)	CAMKV (1.7)	AFF3 (1.7)	RERG (1.5)	FOXP1 (1.5)	FOXP2 (1.4)	UBA7 (1.3)	CCKBR (1.2)	C3orf54 (1.2)
GO:0046631	alpha-beta T cell activation	0.08	>=0.20	SATB1 (3.1)	IKZF4 (2.3)	DPYD (1.6)	PDE4B (1.4)	NRIP1 (1.3)	ENSG00000237013 (1.1)	CA10 (1.0)	FOXP1 (1.0)	ENSG00000248391 (0.8)	SNRK (0.7)
ENSG00000116001	TIA1 PPI subnetwork	0.08	>=0.20	RBM6 (3.3)	CRTC1 (2.4)	NAA25 (2.4)	MAD1L1 (2.1)	RBM5 (1.9)	ERP29 (1.8)	PTPN11 (1.5)	MAML3 (1.4)	KLHL26 (1.4)	ATXN2 (1.3)
MP:0000281	abnormal interventricular septum morphology	0.08	>=0.20	LINC00458 (4.8)	PDE4B (2.6)	CCKBR (2.4)	SEMA3F (1.7)	CRLF1 (1.6)	IKZF4 (1.4)	CRTC1 (1.3)	MAML3 (1.2)	RBM6 (1.0)	C21orf62 (1.0)
ENSG00000090989	EXOC1 PPI subnetwork	0.08	>=0.20	SNRK (2.5)	ACAD10 (2.3)	RBM6 (2.2)	RNF123 (2.1)	ANO10 (2.0)	MAD1L1 (1.8)	PDE4B (1.8)	PTPRO (1.5)	RBM5 (1.2)	ATXN2 (1.1)
ENSG00000010244	ZNF207 PPI subnetwork	0.08	>=0.20	ATXN2 (3.3)	RBM6 (2.4)	LSM4 (2.3)	RBM5 (2.2)	FOXP1 (2.0)	ERP29 (1.9)	CRTC1 (1.9)	KLHL26 (1.8)	FAM160A2 (1.8)	FOXP2 (1.4)
ENSG00000131381	ZFYVE20 PPI subnetwork	0.08	>=0.20	BRAP (3.1)	MAPKAPK5 (2.9)	ACAD10 (2.8)	PTPN11 (2.3)	TRAFD1 (2.3)	MON1A (2.1)	CA10 (2.1)	ENSG00000237013 (2.1)	FAM109A (2.0)	ANO10 (1.8)
GO:0044291	cell-cell contact zone	0.08	>=0.20	GRM8 (1.9)	FAM160A2 (1.6)	C21orf62 (1.6)	PTPN11 (1.5)	FAM109A (1.4)	ALDH2 (1.3)	RBM5 (1.3)	LINC00458 (1.1)	CA10 (1.1)	PTK7 (1.0)
ENSG00000167978	SRRM2 PPI subnetwork	0.08	>=0.20	RBM5 (3.7)	FAM5C (1.6)	RBM6 (1.5)	FAM160A2 (1.4)	KLHL26 (1.4)	CRTC1 (1.2)	AFF3 (1.0)	ENSG00000237013 (1.0)	SDK1 (1.0)	SEMA3F (0.9)
ENSG00000169062	UPF3A PPI subnetwork	0.08	>=0.20	RBM5 (3.7)	BRAP (2.7)	RBM6 (1.9)	LSM4 (1.7)	MON1A (1.5)	ENSG00000237013 (1.3)	C12orf51 (1.3)	UBA7 (1.1)	MAD1L1 (1.1)	MAPKAPK5 (1.1)
ENSG00000164104	HMGB2 PPI subnetwork	0.08	>=0.20	FOXP2 (2.8)	NRIP1 (2.6)	AFF3 (2.3)	SDK1 (2.3)	RERG (2.2)	SATB1 (1.8)	RBM5 (1.5)	ADAM1 (1.4)	SNRK (1.4)	LINC00458 (1.4)
REACTOME_FRS2:MEDIATED_CASCADE	REACTOME_FRS2:MEDIATED_CASCADE	0.08	>=0.20	CRLF1 (2.5)	SEMA3F (2.3)	ANO10 (2.3)	FAM160A2 (1.9)	PTPN11 (1.9)	AFF3 (1.9)	LINC00458 (1.6)	SDK1 (1.6)	RERG (1.6)	TMEM59L (1.5)
KEGG_GNRH_SIGNALING_PATHWAY	KEGG_GNRH_SIGNALING_PATHWAY	0.08	>=0.20	KY (2.7)	CRTC1 (2.7)	TMEM59L (2.1)	SDK1 (2.1)	CRLF1 (1.7)	ANO10 (1.6)	ENSG00000248391 (1.5)	C3orf54 (1.4)	C12orf51 (1.4)	CAMKV (1.4)
ENSG00000106366	SERPINE1 PPI subnetwork	0.08	>=0.20	PTPRO (2.1)	SUOX (1.7)	APOB (1.6)	PDE4B (1.5)	C21orf62 (1.5)	PTK7 (1.3)	LINC00458 (1.1)	C12orf51 (1.1)	NAA25 (1.0)	CA10 (1.0)
ENSG00000157168	NRG1 PPI subnetwork	0.08	>=0.20	FOXP1 (1.6)	LINC00458 (1.6)	KLHL26 (1.5)	FAM160A2 (1.3)	ERBB3 (1.2)	ATXN2 (1.1)	C21orf62 (1.1)	PTK7 (1.1)	GRM8 (1.1)	FAM109A (0.9)
MP:0008661	decreased interleukin-10 secretion	0.08	>=0.20	SATB1 (3.9)	IKZF4 (3.8)	PDE4B (2.6)	MST1R (1.7)	SH2B3 (1.6)	C11orf42 (1.2)	C21orf62 (1.2)	ERP29 (1.2)	UBA7 (1.0)	SUOX (1.0)
GO:0050867	positive regulation of cell activation	0.08	>=0.20	IKZF4 (3.7)	SATB1 (3.2)	PDE4B (1.9)	PTPRO (1.3)	EPHB1 (1.1)	SH2B3 (1.1)	NRIP1 (1.0)	TRAFD1 (0.9)	GRM8 (0.8)	ENSG00000237013 (0.8)
ENSG00000005175	RPAP3 PPI subnetwork	0.08	>=0.20	CRTC1 (2.6)	RNF123 (2.2)	LSM4 (1.9)	C19orf60 (1.9)	KLHL26 (1.6)	BRAP (1.5)	PTPN11 (1.5)	C11orf42 (1.4)	CNGA4 (1.3)	ENSG00000248391 (1.2)
MP:0002495	increased IgA level	0.08	>=0.20	PDE4B (3.5)	SH2B3 (2.5)	IKZF4 (2.1)	FOXP1 (2.0)	SATB1 (1.7)	TRAFD1 (1.5)	UBA7 (1.4)	C11orf42 (1.3)	AFF3 (1.3)	FAM109A (1.2)
ENSG00000100227	POLDIP3 PPI subnetwork	0.08	>=0.20	NAA25 (3.0)	PTPRO (1.5)	ATXN2 (1.3)	SDK1 (1.2)	TRAFD1 (1.2)	ANO10 (1.1)	RERG (1.1)	ERP29 (1.1)	CUX2 (1.1)	ACAD10 (1.0)
REACTOME_PEPTIDE_LIGAND:BINDING_RECEPTORS	REACTOME_PEPTIDE_LIGAND:BINDING_RECEPTORS	0.08	>=0.20	RERG (2.6)	PDE4B (2.6)	CAMKV (2.6)	PTPRO (2.6)	FOXP2 (2.2)	C12orf47 (2.1)	GRM8 (2.0)	C11orf42 (1.9)	IKZF4 (1.8)	C21orf62 (1.7)
ENSG00000105289	TJP3 PPI subnetwork	0.08	>=0.20	APOB (3.1)	ERBB3 (1.9)	ANO10 (1.9)	PTK7 (1.4)	ERP29 (1.3)	ENSG00000248391 (1.3)	ADAM1 (1.2)	FAM160A2 (1.2)	RERG (1.1)	MAD1L1 (1.0)
GO:0042398	cellular modified amino acid biosynthetic process	0.08	>=0.20	C19orf60 (2.4)	CNGA4 (1.7)	MAML3 (1.6)	FAM5C (1.5)	MON1A (1.5)	DPYD (1.4)	KY (1.4)	RNF123 (1.3)	C21orf62 (1.3)	ENSG00000237013 (1.1)
ENSG00000114127	XRN1 PPI subnetwork	0.08	>=0.20	RBM6 (2.4)	LSM4 (2.2)	NAA25 (2.0)	RBM5 (1.4)	MAD1L1 (1.1)	TRAIP (1.1)	CRTC1 (0.8)	KY (0.8)	CRLF1 (0.8)	TRAFD1 (0.7)
MP:0005150	cachexia	0.08	>=0.20	IKZF4 (2.9)	PDE4B (2.2)	FOXP1 (1.9)	LINC00458 (1.8)	PTK7 (1.6)	GRM8 (1.6)	NRIP1 (1.6)	C12orf47 (1.1)	MAML3 (1.0)	RERG (1.0)
MP:0005595	abnormal vascular smooth muscle physiology	0.08	>=0.20	MAML3 (2.1)	ERP29 (1.9)	FOXP2 (1.8)	DPYD (1.8)	PTPRO (1.7)	KLHL26 (1.4)	RERG (1.3)	C21orf62 (1.3)	ENSG00000237013 (1.2)	LINC00458 (1.1)
ENSG00000099783	HNRNPM PPI subnetwork	0.08	>=0.20	RBM6 (3.4)	RBM5 (2.7)	PTPN11 (2.6)	LSM4 (2.5)	TRAFD1 (1.6)	ERP29 (1.5)	CRTC1 (1.5)	ADAM1 (1.5)	PDE4B (1.4)	C12orf47 (1.2)
ENSG00000172613	RAD9A PPI subnetwork	0.08	>=0.20	TRAIP (3.9)	LSM4 (3.8)	ERP29 (2.3)	MAD1L1 (1.8)	GRM8 (1.6)	AFF3 (1.5)	TMEM116 (1.4)	IKZF4 (1.4)	C12orf47 (1.0)	PDE4B (1.0)
GO:0048738	cardiac muscle tissue development	0.08	>=0.20	CNGA4 (1.8)	PTK7 (1.7)	ENSG00000237013 (1.7)	RERG (1.7)	ENSG00000248391 (1.5)	MAML3 (1.0)	ACAD10 (1.0)	C3orf54 (0.9)	AFF3 (0.9)	ERBB3 (0.8)
MP:0001825	arrested T cell differentiation	0.08	>=0.20	SATB1 (5.7)	MAD1L1 (1.9)	NRIP1 (1.7)	IKZF4 (1.7)	ENSG00000248391 (1.4)	RNF123 (1.2)	DPYD (1.2)	ADAM1 (1.1)	LSM4 (1.0)	SNRK (0.9)
ENSG00000070182	SPTB PPI subnetwork	0.08	>=0.20	RNF123 (4.6)	C12orf51 (4.4)	SDK1 (2.6)	AFF3 (2.6)	CNGA4 (2.3)	ENSG00000248391 (1.9)	C21orf62 (1.5)	NRIP1 (1.5)	PTPN11 (1.4)	SUOX (1.4)
MP:0003054	spina bifida	0.08	>=0.20	PTK7 (3.1)	LINC00458 (2.1)	ERBB3 (2.1)	EPHB1 (1.9)	CUX2 (1.9)	CA10 (1.8)	FAM109A (1.7)	ALDH2 (1.4)	ATXN2 (1.4)	TRAFD1 (1.3)
GO:0004602	glutathione peroxidase activity	0.08	>=0.20	ALDH2 (4.0)	NRIP1 (3.3)	C19orf60 (2.6)	SUOX (2.1)	MAML3 (2.0)	LINC00458 (1.6)	MON1A (1.4)	UBA7 (1.3)	SDK1 (1.2)	APOB (1.1)
GO:0032633	interleukin-4 production	0.08	>=0.20	IKZF4 (3.2)	SATB1 (2.3)	ENSG00000248391 (2.2)	NRIP1 (1.7)	FAM5C (1.3)	SUOX (1.1)	SDK1 (1.1)	C11orf42 (1.1)	ENSG00000237013 (1.0)	CA10 (0.8)
GO:0005003	ephrin receptor activity	0.08	>=0.20	PTK7 (3.4)	MST1R (3.4)	CUX2 (3.1)	FAM109A (3.0)	SEMA3F (2.7)	FOXP2 (2.7)	CAMKV (2.4)	RERG (2.1)	EPHB1 (2.1)	ANO10 (1.6)
ENSG00000125868	DSTN PPI subnetwork	0.08	>=0.20	APOB (2.3)	FAM109A (2.1)	ADAM1 (1.8)	SUOX (1.7)	ENSG00000248391 (1.6)	SNRK (1.5)	ALDH2 (1.5)	ANO10 (1.5)	ERBB3 (1.4)	FOXP1 (1.0)
GO:0044283	small molecule biosynthetic process	0.08	>=0.20	SUOX (3.6)	ALDH2 (2.7)	ACAD10 (2.3)	DPYD (2.3)	C21orf62 (1.8)	C19orf60 (1.5)	RNF123 (1.4)	FAM5C (1.4)	C11orf42 (1.3)	KLHL26 (1.3)
GO:0060740	prostate gland epithelium morphogenesis	0.08	>=0.20	SDK1 (2.4)	EPHB1 (2.2)	RERG (2.2)	ENSG00000248391 (1.7)	AFF3 (1.6)	PTK7 (1.5)	CNGA4 (1.5)	CRLF1 (1.4)	NRIP1 (1.3)	FOXP2 (1.1)
GO:0045582	positive regulation of T cell differentiation	0.08	>=0.20	IKZF4 (4.3)	SATB1 (2.6)	PDE4B (1.5)	NRIP1 (1.4)	DPYD (1.4)	ENSG00000237013 (1.4)	SH2B3 (0.8)	AFF3 (0.8)	FOXP1 (0.6)	MON1A (0.6)
MP:0000609	abnormal liver physiology	0.08	>=0.20	APOB (5.0)	DPYD (3.1)	ERBB3 (2.1)	SH2B3 (1.6)	SUOX (1.6)	RNF123 (1.3)	C11orf42 (1.1)	GRM8 (1.0)	C19orf60 (1.0)	SEMA3F (1.0)
MP:0008703	decreased interleukin-5 secretion	0.08	>=0.20	SATB1 (4.9)	IKZF4 (4.0)	UBA7 (3.2)	C21orf62 (2.2)	FAM5C (1.7)	EPHB1 (1.6)	PTPRO (1.6)	CA10 (1.2)	C11orf42 (1.2)	ERBB3 (0.9)
ENSG00000170260	ZNF212 PPI subnetwork	0.08	>=0.20	PDE4B (3.9)	FAM109A (2.5)	ACAD10 (2.1)	TRAFD1 (1.9)	SNRK (1.8)	BRAP (1.7)	CCKBR (1.6)	FOXP2 (1.6)	NRIP1 (1.5)	FAM160A2 (1.4)
ENSG00000078043	PIAS2 PPI subnetwork	0.08	>=0.20	TRAFD1 (4.1)	SATB1 (3.0)	UBA7 (3.0)	NRIP1 (2.4)	IKZF4 (2.0)	RERG (1.9)	CUX2 (1.2)	AFF3 (1.1)	RBM5 (1.1)	GRM8 (1.1)
ENSG00000105953	OGDH PPI subnetwork	0.08	>=0.20	BRAP (2.1)	MON1A (2.1)	SATB1 (1.5)	ENSG00000237013 (1.5)	KLHL26 (1.5)	ATXN2 (1.4)	NRIP1 (1.4)	CUX2 (1.4)	ACAD10 (1.3)	NAA25 (1.3)
MP:0002376	abnormal dendritic cell physiology	0.08	>=0.20	PDE4B (2.9)	SH2B3 (2.8)	TRAFD1 (2.7)	IKZF4 (2.5)	UBA7 (2.3)	SATB1 (1.5)	DPYD (1.5)	FOXP1 (1.2)	EPHB1 (1.0)	SEMA3F (1.0)
MP:0003998	decreased thermal nociceptive threshold	0.08	>=0.20	FAM109A (2.7)	EPHB1 (2.4)	CAMKV (2.0)	CA10 (2.0)	C12orf47 (1.9)	TMEM59L (1.8)	PTPRO (1.6)	GRM8 (1.6)	PDE4B (1.5)	CCKBR (1.3)
ENSG00000168393	DTYMK PPI subnetwork	0.08	>=0.20	TRAIP (3.8)	NRIP1 (2.0)	LSM4 (2.0)	BRAP (1.8)	RERG (1.7)	ACAD10 (1.7)	ENSG00000248391 (1.2)	ADAM1 (1.2)	FAM109A (1.0)	TRAFD1 (1.0)
ENSG00000215694	ENSG00000215694 PPI subnetwork	0.08	>=0.20	TRAIP (3.8)	NRIP1 (2.0)	LSM4 (2.0)	BRAP (1.8)	RERG (1.7)	ACAD10 (1.7)	ENSG00000248391 (1.2)	ADAM1 (1.2)	FAM109A (1.0)	TRAFD1 (1.0)
ENSG00000117360	PRPF3 PPI subnetwork	0.08	>=0.20	LSM4 (2.9)	RBM6 (2.7)	C19orf60 (2.2)	MAD1L1 (1.9)	TRAFD1 (1.8)	MAML3 (1.8)	BRAP (1.6)	PTPN11 (1.5)	NAA25 (1.4)	CRTC1 (1.4)
ENSG00000072135	PTPN18 PPI subnetwork	0.08	>=0.20	C12orf51 (4.0)	ATXN2 (2.5)	PTK7 (2.2)	ERBB3 (2.2)	RBM6 (2.1)	RNF123 (2.1)	FOXP1 (1.9)	KLHL26 (1.8)	FAM160A2 (1.7)	KY (1.5)
ENSG00000068976	PYGM PPI subnetwork	0.08	>=0.20	RNF123 (2.8)	C19orf60 (2.6)	KY (2.0)	CRTC1 (1.9)	ACAD10 (1.7)	FAM160A2 (1.5)	PTPN11 (1.5)	PDE4B (1.4)	SH2B3 (1.4)	C3orf54 (1.3)
GO:0050870	positive regulation of T cell activation	0.08	>=0.20	IKZF4 (3.6)	SATB1 (3.5)	PDE4B (1.5)	NRIP1 (1.3)	DPYD (1.1)	C11orf42 (1.0)	SH2B3 (0.9)	UBA7 (0.8)	MAD1L1 (0.8)	TRAFD1 (0.7)
ENSG00000103671	TRIP4 PPI subnetwork	0.08	>=0.20	ATXN2 (2.6)	C12orf51 (2.4)	ERBB3 (1.7)	C11orf42 (1.7)	SDK1 (1.2)	MAD1L1 (1.1)	MAPKAPK5 (1.0)	FAM5C (1.0)	ACAD10 (0.9)	DPYD (0.9)
GO:0051952	regulation of amine transport	0.08	>=0.20	C21orf62 (2.5)	MAML3 (1.9)	FOXP2 (1.8)	TMEM59L (1.8)	CCKBR (1.7)	KY (1.6)	RERG (1.5)	FAM109A (1.3)	ERP29 (1.3)	ENSG00000237013 (1.2)
GO:0048588	developmental cell growth	0.08	>=0.20	CNGA4 (2.6)	PTPRO (2.4)	C12orf47 (2.0)	CRLF1 (1.8)	ANO10 (1.8)	FAM109A (1.7)	LINC00458 (1.7)	CUX2 (1.7)	C11orf42 (1.7)	TMEM59L (1.6)
MP:0008965	increased basal metabolism	0.08	>=0.20	LINC00458 (3.4)	GRM8 (2.8)	CCKBR (2.8)	PDE4B (2.3)	CAMKV (2.3)	SH2B3 (2.2)	DPYD (1.5)	RBM5 (1.5)	FOXP1 (1.3)	NAA25 (1.3)
MP:0008098	decreased plasma cell number	0.08	>=0.20	SATB1 (2.9)	PDE4B (2.9)	ENSG00000248391 (1.9)	CUX2 (1.8)	CA10 (1.3)	MAML3 (1.0)	FOXP1 (0.9)	SUOX (0.9)	IKZF4 (0.9)	TRAFD1 (0.7)
ENSG00000147649	MTDH PPI subnetwork	0.09	>=0.20	ACAD10 (4.2)	LINC00458 (3.3)	MAML3 (2.1)	SUOX (2.1)	RNF123 (1.8)	FOXP1 (1.6)	DPYD (1.1)	ANO10 (1.0)	ERP29 (1.0)	FOXP2 (0.9)
GO:0045259	proton-transporting ATP synthase complex	0.09	>=0.20	ACAD10 (3.4)	C12orf47 (3.0)	LSM4 (2.1)	C19orf60 (2.1)	TMEM116 (1.8)	ALDH2 (1.4)	ERP29 (1.4)	C12orf51 (1.3)	RNF123 (1.0)	SUOX (1.0)
GO:0019825	oxygen binding	0.09	>=0.20	APOB (3.7)	ENSG00000248391 (2.5)	FOXP2 (2.2)	ALDH2 (1.6)	ADAM1 (1.5)	KY (1.4)	CUX2 (1.1)	DPYD (1.1)	CA10 (1.1)	RNF123 (1.1)
MP:0005018	decreased T cell number	0.09	>=0.20	SATB1 (5.6)	NRIP1 (2.0)	IKZF4 (2.0)	MAD1L1 (1.8)	ENSG00000248391 (1.8)	UBA7 (1.8)	C3orf54 (1.5)	PDE4B (1.4)	SNRK (1.0)	RBM5 (1.0)
ENSG00000069424	KCNAB2 PPI subnetwork	0.09	>=0.20	GRM8 (5.1)	FOXP2 (2.7)	CCKBR (2.2)	ALDH2 (2.1)	MAML3 (1.7)	CA10 (1.7)	IKZF4 (1.6)	CAMKV (1.5)	FOXP1 (1.5)	ERBB3 (1.2)
ENSG00000130414	NDUFA10 PPI subnetwork	0.09	>=0.20	ACAD10 (4.0)	C19orf60 (3.4)	C12orf47 (2.5)	LSM4 (2.3)	SUOX (1.8)	LINC00458 (1.5)	PTPN11 (1.3)	SNRK (1.1)	FOXP2 (1.1)	RNF123 (1.0)
MP:0002459	abnormal B cell physiology	0.09	>=0.20	SATB1 (4.0)	PDE4B (2.9)	IKZF4 (2.4)	AFF3 (2.3)	FOXP1 (2.1)	UBA7 (1.5)	SH2B3 (1.4)	ERP29 (1.1)	MAD1L1 (0.9)	FAM109A (0.8)
ENSG00000071082	RPL31 PPI subnetwork	0.09	>=0.20	RBM5 (2.3)	ENSG00000248391 (1.8)	NAA25 (1.8)	MAML3 (1.6)	ERP29 (1.4)	CUX2 (1.4)	RBM6 (1.3)	EPHB1 (1.3)	PTPN11 (1.1)	TRAIP (1.0)
ENSG00000072062	PRKACA PPI subnetwork	0.09	>=0.20	CRTC1 (2.1)	SNRK (1.9)	TMEM59L (1.8)	SH2B3 (1.8)	PTPN11 (1.8)	CAMKV (1.7)	CA10 (1.5)	RNF123 (1.5)	FOXP1 (1.5)	C12orf51 (1.5)
GO:0050433	regulation of catecholamine secretion	0.09	>=0.20	MAML3 (2.6)	ENSG00000237013 (2.4)	C3orf54 (1.8)	MON1A (1.7)	C21orf62 (1.7)	CCKBR (1.6)	FAM109A (1.5)	RERG (1.5)	SDK1 (1.5)	TMEM59L (1.4)
ENSG00000139112	GABARAPL1 PPI subnetwork	0.09	>=0.20	RBM5 (3.0)	DPYD (2.5)	RNF123 (2.5)	ANO10 (2.5)	SUOX (2.0)	RBM6 (1.9)	MON1A (1.8)	TRAFD1 (1.6)	ENSG00000248391 (1.6)	EPHB1 (1.5)
REACTOME_COMMON_PATHWAY	REACTOME_COMMON_PATHWAY	0.09	>=0.20	APOB (6.4)	DPYD (2.2)	PDE4B (1.8)	ALDH2 (1.5)	ADAM1 (1.4)	BRAP (0.9)	MAML3 (0.8)	CCKBR (0.7)	C3orf54 (0.7)	FAM109A (0.6)
ENSG00000188313	PLSCR1 PPI subnetwork	0.09	>=0.20	ACAD10 (2.7)	ATXN2 (2.7)	MON1A (2.7)	SEMA3F (2.6)	MST1R (2.0)	FAM5C (1.9)	FAM109A (1.9)	SDK1 (1.6)	RBM5 (1.6)	CRLF1 (1.5)
ENSG00000131910	NR0B2 PPI subnetwork	0.09	>=0.20	ERBB3 (2.1)	MON1A (2.0)	ALDH2 (2.0)	RNF123 (1.9)	AFF3 (1.7)	NRIP1 (1.5)	PTPRO (1.4)	C12orf47 (1.4)	ACAD10 (1.3)	SNRK (1.2)
GO:0005057	receptor signaling protein activity	0.09	>=0.20	CCKBR (3.0)	FOXP1 (2.8)	SH2B3 (2.7)	SEMA3F (2.6)	DPYD (2.1)	MAPKAPK5 (1.8)	LINC00458 (1.8)	MST1R (1.5)	UBA7 (1.4)	ENSG00000248391 (1.4)
ENSG00000079805	DNM2 PPI subnetwork	0.09	>=0.20	MAD1L1 (2.5)	C12orf51 (2.1)	RNF123 (2.0)	FAM109A (2.0)	SH2B3 (1.7)	PTPN11 (1.6)	ENSG00000248391 (1.5)	RBM5 (1.5)	C21orf62 (1.5)	DPYD (1.5)
ENSG00000196591	HDAC2 PPI subnetwork	0.09	>=0.20	BRAP (2.5)	RBM6 (2.2)	ATXN2 (2.2)	FOXP1 (1.8)	PTPN11 (1.8)	LSM4 (1.7)	AFF3 (1.6)	RBM5 (1.5)	TRAIP (1.5)	MAPKAPK5 (1.5)
MP:0002279	abnormal diaphragm morphology	0.09	>=0.20	CA10 (2.8)	FAM5C (2.7)	ERBB3 (2.5)	KY (1.7)	RNF123 (1.6)	CRLF1 (1.5)	EPHB1 (1.3)	PTK7 (1.3)	MST1R (1.1)	CRTC1 (1.1)
ENSG00000131788	PIAS3 PPI subnetwork	0.09	>=0.20	NRIP1 (2.6)	ENSG00000237013 (2.6)	SATB1 (2.5)	FOXP1 (2.5)	UBA7 (2.2)	ATXN2 (2.1)	IKZF4 (2.1)	SNRK (1.9)	RERG (1.6)	TRAFD1 (1.6)
GO:0031644	regulation of neurological system process	0.09	>=0.20	TMEM59L (3.1)	CAMKV (2.5)	CCKBR (2.3)	MAML3 (2.3)	CA10 (2.1)	CRTC1 (2.1)	FAM5C (1.6)	GRM8 (1.4)	KLHL26 (1.4)	C21orf62 (1.4)
GO:0043967	histone H4 acetylation	0.09	>=0.20	FAM160A2 (2.2)	AFF3 (2.1)	BRAP (1.9)	ATXN2 (1.8)	RBM5 (1.8)	C12orf51 (1.7)	FOXP1 (1.5)	EPHB1 (1.4)	LSM4 (1.2)	RBM6 (1.0)
MP:0006413	increased T cell apoptosis	0.09	>=0.20	SATB1 (4.6)	IKZF4 (3.4)	PDE4B (1.4)	ENSG00000248391 (1.4)	C21orf62 (1.1)	DPYD (1.0)	SNRK (0.9)	LINC00458 (0.6)	RBM5 (0.6)	AFF3 (0.6)
GO:0021515	cell differentiation in spinal cord	0.09	>=0.20	EPHB1 (3.9)	C12orf47 (3.6)	KY (3.2)	CUX2 (2.7)	MAML3 (1.5)	RERG (1.5)	FAM5C (1.5)	CRTC1 (1.4)	FAM109A (1.3)	CA10 (1.2)
MP:0002887	decreased susceptibility to pharmacologically induced seizures	0.09	>=0.20	CUX2 (3.2)	PTPRO (2.7)	MAML3 (2.2)	CCKBR (2.1)	FAM109A (1.8)	TMEM59L (1.8)	CAMKV (1.7)	SDK1 (1.6)	PDE4B (1.5)	FAM5C (1.5)
GO:0009968	negative regulation of signal transduction	0.09	>=0.20	CRLF1 (2.2)	ATXN2 (2.0)	SNRK (2.0)	FAM160A2 (1.8)	CCKBR (1.8)	SH2B3 (1.6)	LINC00458 (1.6)	KLHL26 (1.6)	MAD1L1 (1.5)	PTK7 (1.5)
ENSG00000156931	VPS8 PPI subnetwork	0.09	>=0.20	BRAP (2.5)	ADAM1 (2.4)	GRM8 (2.1)	MAD1L1 (2.1)	ANO10 (1.9)	MAML3 (1.9)	C12orf47 (1.8)	TMEM116 (1.6)	C12orf51 (1.5)	ACAD10 (1.5)
ENSG00000184897	H1FX PPI subnetwork	0.09	>=0.20	PTPN11 (2.5)	ERP29 (1.9)	RBM5 (1.7)	RBM6 (1.6)	AFF3 (1.6)	ADAM1 (1.6)	LSM4 (1.5)	NAA25 (1.5)	ENSG00000248391 (1.3)	ACAD10 (1.3)
REACTOME_G_BETAGAMMA_SIGNALLING_THROUGH_PLC_BETA	REACTOME_G_BETAGAMMA_SIGNALLING_THROUGH_PLC_BETA	0.09	>=0.20	CA10 (3.1)	C3orf54 (3.1)	CNGA4 (2.2)	CRTC1 (1.5)	TMEM59L (1.5)	RERG (1.3)	PDE4B (1.3)	PTPRO (1.3)	SNRK (1.3)	EPHB1 (1.1)
GO:0051249	regulation of lymphocyte activation	0.09	>=0.20	IKZF4 (3.4)	SATB1 (3.1)	PDE4B (2.0)	ENSG00000248391 (1.6)	TRAFD1 (1.3)	SH2B3 (1.2)	ENSG00000237013 (1.1)	DPYD (0.8)	ADAM1 (0.8)	UBA7 (0.7)
ENSG00000135269	TES PPI subnetwork	0.09	>=0.20	LINC00458 (2.6)	ENSG00000248391 (1.8)	FOXP1 (1.3)	MAML3 (1.2)	ENSG00000237013 (1.1)	CNGA4 (1.0)	PTK7 (1.0)	RNF123 (0.9)	MAD1L1 (0.8)	SH2B3 (0.8)
REACTOME_NITRIC_OXIDE_STIMULATES_GUANYLATE_CYCLASE	REACTOME_NITRIC_OXIDE_STIMULATES_GUANYLATE_CYCLASE	0.09	>=0.20	FOXP2 (3.9)	RERG (3.3)	FOXP1 (2.9)	CAMKV (2.8)	FAM5C (2.8)	SNRK (1.9)	PDE4B (1.8)	PTPRO (1.7)	SATB1 (1.6)	SDK1 (1.6)
REACTOME_PI3K_EVENTS_IN_ERBB4_SIGNALING	REACTOME_PI3K_EVENTS_IN_ERBB4_SIGNALING	0.09	>=0.20	NRIP1 (2.9)	SNRK (2.5)	KLHL26 (2.3)	FOXP1 (2.1)	RNF123 (2.0)	IKZF4 (1.9)	PDE4B (1.8)	LINC00458 (1.5)	SUOX (1.4)	MAD1L1 (1.3)
GO:0005154	epidermal growth factor receptor binding	0.09	>=0.20	NRIP1 (2.8)	SEMA3F (2.3)	ERBB3 (2.2)	MST1R (2.2)	GRM8 (2.1)	RERG (1.7)	CA10 (1.6)	PDE4B (1.5)	SH2B3 (1.5)	KLHL26 (1.4)
MP:0005616	decreased susceptibility to type IV hypersensitivity reaction	0.09	>=0.20	PDE4B (4.3)	ENSG00000237013 (1.9)	SATB1 (1.8)	TRAFD1 (1.7)	AFF3 (1.6)	IKZF4 (1.6)	RERG (1.2)	FOXP1 (1.2)	SH2B3 (1.2)	CA10 (1.0)
ENSG00000174233	ADCY6 PPI subnetwork	0.09	>=0.20	SNRK (3.5)	CNGA4 (2.9)	ENSG00000237013 (2.0)	RBM5 (1.6)	MAPKAPK5 (1.6)	ADAM1 (1.6)	SDK1 (1.5)	FAM5C (1.5)	IKZF4 (1.5)	PDE4B (1.4)
GO:0042393	histone binding	0.09	>=0.20	TRAIP (1.8)	LSM4 (1.7)	CRTC1 (1.3)	RBM6 (1.3)	SATB1 (1.2)	MAD1L1 (1.2)	NRIP1 (1.2)	IKZF4 (1.0)	FOXP1 (0.9)	BRAP (0.8)
MP:0000222	decreased neutrophil cell number	0.09	>=0.20	PDE4B (1.8)	SATB1 (1.8)	DPYD (1.5)	AFF3 (1.4)	NRIP1 (1.4)	C12orf47 (1.3)	IKZF4 (1.2)	UBA7 (1.0)	SH2B3 (1.0)	C3orf54 (1.0)
ENSG00000189037	DUSP21 PPI subnetwork	0.09	>=0.20	C11orf42 (2.8)	MON1A (2.7)	CCKBR (2.5)	RNF123 (2.0)	ERBB3 (1.7)	FOXP2 (1.5)	CRTC1 (1.5)	SDK1 (1.3)	LINC00458 (1.3)	FAM109A (1.3)
GO:0031234	extrinsic to internal side of plasma membrane	0.09	>=0.20	SH2B3 (2.1)	PDE4B (2.0)	CNGA4 (1.7)	CA10 (1.7)	CAMKV (1.5)	C3orf54 (1.5)	IKZF4 (1.4)	C21orf62 (1.2)	LINC00458 (1.1)	MAD1L1 (1.0)
GO:0014855	striated muscle cell proliferation	0.09	>=0.20	AFF3 (3.5)	ENSG00000237013 (2.7)	CNGA4 (2.6)	CRLF1 (1.7)	FOXP2 (1.5)	RERG (1.5)	CCKBR (1.3)	ALDH2 (1.3)	ENSG00000248391 (1.2)	C11orf42 (1.2)
MP:0002945	abnormal inhibitory postsynaptic currents	0.09	>=0.20	TMEM59L (4.9)	CAMKV (3.8)	CCKBR (3.8)	CA10 (3.4)	GRM8 (3.0)	PTPRO (2.5)	CRTC1 (2.4)	CUX2 (2.3)	KLHL26 (1.4)	C21orf62 (1.3)
GO:0060191	regulation of lipase activity	0.09	>=0.20	ENSG00000248391 (4.4)	AFF3 (2.5)	SNRK (2.3)	MON1A (2.1)	CAMKV (1.9)	DPYD (1.9)	RERG (1.7)	CCKBR (1.6)	FOXP2 (1.1)	C12orf47 (1.1)
REACTOME_EICOSANOID_LIGAND:BINDING_RECEPTORS	REACTOME_EICOSANOID_LIGAND:BINDING_RECEPTORS	0.09	>=0.20	CA10 (5.1)	FAM5C (3.5)	PTPRO (2.7)	C3orf54 (2.2)	C11orf42 (1.8)	IKZF4 (1.7)	CNGA4 (1.4)	RERG (1.4)	SATB1 (1.3)	DPYD (1.3)
ENSG00000147044	CASK PPI subnetwork	0.09	>=0.20	CCKBR (3.1)	GRM8 (2.6)	TMEM59L (2.3)	PTPRO (2.2)	CA10 (2.1)	CUX2 (2.0)	SDK1 (2.0)	CAMKV (1.9)	PTK7 (1.9)	SEMA3F (1.5)
GO:0002793	positive regulation of peptide secretion	0.09	>=0.20	MON1A (2.8)	KY (2.3)	C11orf42 (1.9)	FOXP2 (1.9)	FAM109A (1.8)	C12orf47 (1.7)	MST1R (1.6)	FOXP1 (1.5)	AFF3 (1.5)	TMEM59L (1.5)
MP:0000603	pale liver	0.09	>=0.20	NRIP1 (2.8)	ACAD10 (1.8)	SNRK (1.8)	ALDH2 (1.6)	LINC00458 (1.6)	RNF123 (1.5)	KLHL26 (1.3)	IKZF4 (1.2)	PTPN11 (1.1)	C3orf54 (1.1)
MP:0008682	decreased interleukin-17 secretion	0.09	>=0.20	SATB1 (3.0)	PDE4B (2.9)	IKZF4 (2.2)	TRAFD1 (1.6)	FOXP1 (1.3)	MAML3 (1.3)	SDK1 (1.0)	ADAM1 (0.9)	SH2B3 (0.8)	NRIP1 (0.7)
GO:0006903	vesicle targeting	0.09	>=0.20	FAM5C (1.9)	MAML3 (1.8)	MON1A (1.7)	ANO10 (1.6)	C21orf62 (1.3)	MAD1L1 (1.1)	ENSG00000248391 (1.0)	AFF3 (0.9)	FAM160A2 (0.9)	RBM5 (0.8)
ENSG00000106991	ENG PPI subnetwork	0.09	>=0.20	SEMA3F (2.3)	SDK1 (2.1)	SH2B3 (1.7)	CNGA4 (1.5)	RERG (1.5)	IKZF4 (1.4)	FOXP1 (1.4)	CRLF1 (1.3)	PTPRO (1.2)	MON1A (1.1)
ENSG00000113889	KNG1 PPI subnetwork	0.09	>=0.20	APOB (1.9)	ALDH2 (1.8)	C12orf51 (1.6)	RNF123 (1.3)	SDK1 (1.3)	CCKBR (1.2)	DPYD (1.1)	ANO10 (1.1)	C21orf62 (1.0)	ENSG00000248391 (1.0)
GO:0007596	blood coagulation	0.09	>=0.20	C3orf54 (3.5)	ENSG00000248391 (2.6)	PTPN11 (1.8)	C21orf62 (1.6)	ENSG00000237013 (1.5)	SH2B3 (1.4)	APOB (1.2)	ADAM1 (1.1)	PTPRO (1.0)	LINC00458 (1.0)
REACTOME_PEROXISOMAL_LIPID_METABOLISM	REACTOME_PEROXISOMAL_LIPID_METABOLISM	0.09	>=0.20	SUOX (3.8)	ANO10 (3.6)	DPYD (2.5)	ACAD10 (2.3)	ALDH2 (2.3)	FAM5C (2.1)	RNF123 (1.5)	APOB (1.5)	KY (1.3)	RBM6 (1.0)
ENSG00000198744	ENSG00000198744 PPI subnetwork	0.09	>=0.20	ACAD10 (3.4)	C12orf47 (2.6)	C19orf60 (2.2)	ERP29 (1.7)	LSM4 (1.5)	TMEM116 (1.4)	FOXP2 (1.3)	ENSG00000237013 (1.3)	ALDH2 (1.3)	ADAM1 (1.1)
REACTOME_PYRIMIDINE_METABOLISM	REACTOME_PYRIMIDINE_METABOLISM	0.09	>=0.20	MAML3 (2.2)	C19orf60 (2.0)	LSM4 (2.0)	DPYD (1.7)	ACAD10 (1.6)	TRAIP (1.4)	ENSG00000248391 (1.3)	MST1R (1.1)	MAD1L1 (1.0)	SDK1 (0.9)
GO:0060538	skeletal muscle organ development	0.09	>=0.20	KY (3.3)	EPHB1 (2.6)	RNF123 (2.5)	FOXP2 (2.1)	CRTC1 (2.0)	CRLF1 (1.5)	PTK7 (1.3)	C3orf54 (1.3)	ERBB3 (1.3)	NRIP1 (1.2)
ENSG00000163288	GABRB1 PPI subnetwork	0.09	>=0.20	GRM8 (3.7)	FAM5C (2.1)	CAMKV (1.9)	RERG (1.8)	FOXP2 (1.7)	FOXP1 (1.6)	ERP29 (1.5)	C19orf60 (1.4)	BRAP (1.3)	SNRK (1.2)
ENSG00000139132	FGD4 PPI subnetwork	0.09	>=0.20	CA10 (3.0)	C21orf62 (2.5)	FAM160A2 (2.3)	TMEM59L (2.2)	MAML3 (2.2)	CCKBR (2.2)	CRTC1 (1.9)	ADAM1 (1.6)	IKZF4 (1.6)	FOXP1 (1.4)
MP:0002628	hepatic steatosis	0.09	>=0.20	APOB (3.6)	ALDH2 (2.9)	DPYD (2.8)	SUOX (2.8)	ACAD10 (2.3)	MAML3 (1.8)	ANO10 (1.5)	CUX2 (1.3)	TMEM116 (1.2)	SNRK (1.1)
GO:0071013	catalytic step 2 spliceosome	0.09	>=0.20	RBM6 (2.7)	RBM5 (2.4)	MAD1L1 (2.1)	BRAP (1.8)	MAPKAPK5 (1.8)	LSM4 (1.4)	PTPN11 (1.3)	CNGA4 (1.3)	TRAFD1 (1.2)	PDE4B (1.2)
GO:0046637	regulation of alpha-beta T cell differentiation	0.09	>=0.20	IKZF4 (3.0)	PDE4B (2.1)	NRIP1 (1.9)	SATB1 (1.9)	SNRK (1.2)	CNGA4 (1.2)	KLHL26 (1.2)	ENSG00000237013 (1.0)	CA10 (0.8)	SDK1 (0.7)
MP:0001273	decreased metastatic potential	0.09	>=0.20	PDE4B (3.2)	PTPRO (2.2)	PTK7 (2.0)	MST1R (1.7)	ENSG00000237013 (1.4)	FAM160A2 (1.1)	SH2B3 (1.1)	ALDH2 (1.1)	SATB1 (1.0)	C12orf51 (1.0)
GO:0051480	cytosolic calcium ion homeostasis	0.09	>=0.20	IKZF4 (2.7)	MAML3 (2.6)	RERG (2.6)	C11orf42 (2.2)	PTPRO (2.0)	AFF3 (1.9)	C12orf47 (1.9)	CAMKV (1.5)	FOXP2 (1.4)	TMEM59L (1.3)
GO:0051240	positive regulation of multicellular organismal process	0.09	>=0.20	CCKBR (2.0)	GRM8 (1.9)	DPYD (1.7)	ALDH2 (1.5)	MAML3 (1.5)	IKZF4 (1.4)	CNGA4 (1.4)	PDE4B (1.3)	FAM5C (1.3)	PTPRO (1.3)
MP:0005466	abnormal T-helper 2 physiology	0.09	>=0.20	PDE4B (3.9)	SATB1 (3.5)	IKZF4 (2.3)	CA10 (1.8)	C21orf62 (1.3)	PTPRO (1.3)	SH2B3 (1.2)	TRAFD1 (1.0)	ENSG00000237013 (0.9)	ENSG00000248391 (0.7)
ENSG00000104267	CA2 PPI subnetwork	0.09	>=0.20	SUOX (3.2)	KLHL26 (2.7)	ALDH2 (2.5)	RBM5 (2.3)	C12orf51 (2.3)	TMEM116 (2.1)	C21orf62 (1.9)	C11orf42 (1.9)	FAM5C (1.7)	ACAD10 (1.7)
REACTOME_PTM_GAMMA_CARBOXYLATION_HYPUSINE_FORMATION_AND_ARYLSULFATASE_ACTIVATION	REACTOME_PTM_GAMMA_CARBOXYLATION_HYPUSINE_FORMATION_AND_ARYLSULFATASE_ACTIVATION	0.09	>=0.20	APOB (4.3)	CUX2 (2.3)	FAM109A (2.0)	MAML3 (2.0)	C19orf60 (1.9)	CCKBR (1.9)	LSM4 (1.4)	DPYD (1.3)	C12orf47 (1.2)	CNGA4 (1.2)
ENSG00000088926	F11 PPI subnetwork	0.09	>=0.20	APOB (4.2)	C3orf54 (2.4)	C21orf62 (1.6)	DPYD (1.3)	ALDH2 (1.3)	CA10 (1.2)	SUOX (1.2)	IKZF4 (1.0)	MAML3 (1.0)	RERG (0.9)
MP:0003938	abnormal ear development	0.09	>=0.20	AFF3 (2.8)	PTK7 (2.6)	FOXP2 (2.5)	RERG (2.4)	SDK1 (2.2)	SEMA3F (1.4)	FOXP1 (1.4)	C11orf42 (1.4)	ALDH2 (1.3)	SATB1 (1.2)
REACTOME_PHOSPHORYLATION_OF_CD3_AND_TCR_ZETA_CHAINS	REACTOME_PHOSPHORYLATION_OF_CD3_AND_TCR_ZETA_CHAINS	0.09	>=0.20	ALDH2 (2.8)	DPYD (2.1)	MAD1L1 (2.0)	UBA7 (1.9)	IKZF4 (1.6)	SATB1 (1.6)	PTPRO (1.3)	MON1A (1.0)	LINC00458 (0.9)	AFF3 (0.9)
GO:0010627	regulation of intracellular protein kinase cascade	0.09	>=0.20	SH2B3 (2.2)	PDE4B (1.9)	KLHL26 (1.8)	FOXP1 (1.8)	FAM160A2 (1.7)	PTPN11 (1.5)	LINC00458 (1.5)	C19orf60 (1.4)	TRAFD1 (1.4)	FAM109A (1.4)
REACTOME_HIGHLY_CALCIUM_PERMEABLE_POSTSYNAPTIC_NICOTINIC_ACETYLCHOLINE_RECEPTORS	REACTOME_HIGHLY_CALCIUM_PERMEABLE_POSTSYNAPTIC_NICOTINIC_ACETYLCHOLINE_RECEPTORS	0.09	>=0.20	MAML3 (3.6)	GRM8 (2.2)	FAM109A (1.9)	ENSG00000237013 (1.8)	FOXP2 (1.8)	C21orf62 (1.6)	ADAM1 (1.5)	NRIP1 (1.0)	IKZF4 (1.0)	KY (1.0)
MP:0002463	abnormal neutrophil physiology	0.09	>=0.20	PDE4B (2.8)	ANO10 (1.5)	UBA7 (1.4)	RNF123 (1.3)	DPYD (1.1)	SH2B3 (0.9)	ERP29 (0.9)	AFF3 (0.8)	ALDH2 (0.7)	ENSG00000237013 (0.7)
MP:0008168	decreased B-1a cell number	0.09	>=0.20	ERP29 (2.4)	FOXP1 (1.9)	ALDH2 (1.8)	MST1R (1.7)	ENSG00000237013 (1.7)	AFF3 (1.7)	MAD1L1 (1.2)	SATB1 (1.1)	C3orf54 (0.9)	FAM160A2 (0.8)
GO:0032934	sterol binding	0.09	>=0.20	APOB (6.5)	DPYD (2.7)	C11orf42 (2.1)	SUOX (1.8)	CCKBR (1.5)	ALDH2 (1.5)	BRAP (1.1)	C21orf62 (1.0)	CA10 (0.9)	ACAD10 (0.9)
REACTOME_ADP_SIGNALLING_THROUGH_P2Y_PURINOCEPTOR_12	REACTOME_ADP_SIGNALLING_THROUGH_P2Y_PURINOCEPTOR_12	0.09	>=0.20	C3orf54 (3.5)	CA10 (3.2)	PDE4B (2.3)	SNRK (1.9)	TMEM59L (1.4)	NRIP1 (1.3)	CUX2 (1.2)	PTPRO (1.2)	CRTC1 (1.1)	RERG (1.0)
GO:0000989	transcription factor binding transcription factor activity	0.09	>=0.20	ATXN2 (3.0)	MAPKAPK5 (2.4)	FOXP1 (1.8)	CUX2 (1.7)	SATB1 (1.6)	RBM5 (1.5)	IKZF4 (1.5)	C12orf51 (1.4)	SH2B3 (1.2)	BRAP (1.1)
ENSG00000204392	LSM2 PPI subnetwork	0.09	>=0.20	RBM6 (3.4)	LSM4 (2.4)	PTPN11 (1.9)	RBM5 (1.6)	MAPKAPK5 (1.6)	TRAFD1 (1.1)	ERP29 (1.0)	ADAM1 (1.0)	KY (1.0)	KLHL26 (1.0)
ENSG00000111987	ENSG00000111987 PPI subnetwork	0.09	>=0.20	RBM6 (3.4)	LSM4 (2.4)	PTPN11 (1.9)	RBM5 (1.6)	MAPKAPK5 (1.6)	TRAFD1 (1.1)	ERP29 (1.0)	ADAM1 (1.0)	KY (1.0)	KLHL26 (1.0)
ENSG00000172850	LSM2 PPI subnetwork	0.09	>=0.20	RBM6 (3.4)	LSM4 (2.4)	PTPN11 (1.9)	RBM5 (1.6)	MAPKAPK5 (1.6)	TRAFD1 (1.1)	ERP29 (1.0)	ADAM1 (1.0)	KY (1.0)	KLHL26 (1.0)
ENSG00000206503	HLA-A PPI subnetwork	0.09	>=0.20	SATB1 (2.2)	MAD1L1 (1.7)	DPYD (1.2)	SNRK (1.1)	LSM4 (0.9)	RNF123 (0.9)	ANO10 (0.9)	BRAP (0.8)	CRTC1 (0.8)	C21orf62 (0.7)
GO:0051251	positive regulation of lymphocyte activation	0.09	>=0.20	IKZF4 (3.8)	SATB1 (3.6)	PDE4B (1.9)	SH2B3 (1.2)	TRAFD1 (1.1)	NRIP1 (1.1)	ENSG00000237013 (0.9)	UBA7 (0.8)	EPHB1 (0.8)	DPYD (0.8)
MP:0005597	decreased susceptibility to type I hypersensitivity reaction	0.09	>=0.20	PTPRO (3.6)	IKZF4 (3.0)	ALDH2 (2.5)	SH2B3 (2.2)	MST1R (1.3)	AFF3 (1.3)	FAM109A (1.2)	ANO10 (1.2)	C3orf54 (1.2)	PDE4B (1.1)
ENSG00000187555	USP7 PPI subnetwork	0.09	>=0.20	MAPKAPK5 (2.2)	TRAFD1 (2.1)	AFF3 (1.9)	KY (1.7)	FOXP1 (1.7)	PDE4B (1.6)	ATXN2 (1.5)	CA10 (1.4)	PTPN11 (1.3)	GRM8 (1.3)
ENSG00000105402	NAPA PPI subnetwork	0.09	>=0.20	FAM109A (1.9)	CA10 (1.4)	TMEM59L (1.3)	UBA7 (1.3)	ANO10 (1.3)	DPYD (1.1)	KLHL26 (1.0)	FAM5C (0.9)	C3orf54 (0.8)	RBM6 (0.7)
GO:0031301	integral to organelle membrane	0.09	>=0.20	ERP29 (2.7)	ANO10 (2.5)	C19orf60 (1.4)	C11orf42 (1.2)	MON1A (1.1)	RNF123 (1.1)	SNRK (1.0)	GRM8 (0.8)	NAA25 (0.8)	SUOX (0.8)
MP:0000716	abnormal immune system cell morphology	0.09	>=0.20	MAD1L1 (2.8)	UBA7 (2.8)	SATB1 (2.6)	IKZF4 (2.0)	ERP29 (1.6)	FOXP1 (1.3)	C12orf51 (1.3)	ENSG00000237013 (1.2)	FAM109A (1.1)	PTPRO (0.7)
GO:0016594	glycine binding	0.09	>=0.20	GRM8 (3.9)	FAM5C (3.6)	CUX2 (3.0)	C11orf42 (2.0)	AFF3 (2.0)	DPYD (1.8)	TMEM59L (1.7)	RERG (1.7)	NRIP1 (1.2)	RNF123 (1.2)
GO:0010039	response to iron ion	0.09	>=0.20	C12orf51 (2.1)	RERG (1.5)	TMEM116 (1.5)	ADAM1 (1.4)	ENSG00000248391 (1.4)	GRM8 (1.2)	ANO10 (1.2)	DPYD (1.1)	RNF123 (1.1)	CNGA4 (1.1)
ENSG00000097007	ABL1 PPI subnetwork	0.09	>=0.20	PTPN11 (2.0)	RBM5 (2.0)	IKZF4 (2.0)	AFF3 (2.0)	MAD1L1 (1.7)	CRTC1 (1.7)	SH2B3 (1.6)	SDK1 (1.4)	NRIP1 (1.4)	UBA7 (1.3)
REACTOME_BILE_ACID_AND_BILE_SALT_METABOLISM	REACTOME_BILE_ACID_AND_BILE_SALT_METABOLISM	0.09	>=0.20	DPYD (4.5)	SUOX (4.2)	APOB (2.1)	ALDH2 (1.5)	CUX2 (1.4)	C19orf60 (1.4)	CCKBR (1.1)	SDK1 (1.0)	CAMKV (1.0)	TMEM59L (0.8)
GO:0030168	platelet activation	0.09	>=0.20	C3orf54 (3.9)	ENSG00000248391 (2.5)	PTPN11 (1.6)	SH2B3 (1.4)	LINC00458 (1.3)	FAM5C (1.2)	PTPRO (1.0)	C12orf51 (1.0)	UBA7 (0.9)	CCKBR (0.8)
GO:0044212	transcription regulatory region DNA binding	0.09	>=0.20	ERBB3 (2.5)	FOXP1 (2.4)	SATB1 (2.3)	ATXN2 (2.2)	C3orf54 (2.0)	CUX2 (1.9)	CRLF1 (1.8)	NRIP1 (1.6)	EPHB1 (1.6)	SEMA3F (1.5)
ENSG00000160917	CPSF4 PPI subnetwork	0.09	>=0.20	RBM6 (4.4)	RNF123 (4.2)	RBM5 (3.0)	ENSG00000248391 (2.7)	MON1A (2.4)	PTPN11 (2.2)	MAPKAPK5 (2.2)	DPYD (2.1)	ATXN2 (1.9)	ERP29 (1.8)
MP:0001045	abnormal enteric ganglia morphology	0.09	>=0.20	RERG (2.9)	ERBB3 (2.7)	FOXP2 (2.3)	LINC00458 (1.8)	SDK1 (1.7)	EPHB1 (1.7)	TMEM59L (1.3)	DPYD (1.1)	FOXP1 (1.1)	ADAM1 (1.0)
MP:0004486	decreased response of heart to induced stress	0.09	>=0.20	DPYD (2.0)	C21orf62 (1.9)	FAM160A2 (1.8)	SNRK (1.7)	C19orf60 (1.5)	PTPRO (1.4)	FOXP1 (1.4)	MST1R (1.3)	KLHL26 (1.2)	ENSG00000237013 (1.2)
ENSG00000072415	MPP5 PPI subnetwork	0.09	>=0.20	EPHB1 (2.9)	SEMA3F (2.3)	TMEM116 (1.9)	FOXP2 (1.8)	AFF3 (1.8)	FAM160A2 (1.7)	ERBB3 (1.4)	MST1R (1.4)	GRM8 (1.3)	IKZF4 (1.2)
GO:0007599	hemostasis	0.09	>=0.20	C3orf54 (3.6)	ENSG00000248391 (2.5)	PTPN11 (1.8)	C21orf62 (1.7)	ENSG00000237013 (1.6)	SH2B3 (1.4)	APOB (1.2)	ADAM1 (1.0)	LINC00458 (1.0)	PTPRO (0.9)
GO:0002694	regulation of leukocyte activation	0.09	>=0.20	IKZF4 (3.4)	SATB1 (3.0)	PDE4B (1.9)	ENSG00000248391 (1.9)	SH2B3 (1.2)	TRAFD1 (1.1)	UBA7 (0.9)	EPHB1 (0.9)	NRIP1 (0.8)	ENSG00000237013 (0.8)
ENSG00000107282	APBA1 PPI subnetwork	0.09	>=0.20	CNGA4 (3.5)	CAMKV (2.6)	CCKBR (2.6)	EPHB1 (2.4)	GRM8 (2.1)	SNRK (1.9)	TMEM59L (1.8)	C19orf60 (1.7)	C12orf47 (1.7)	FOXP2 (1.6)
GO:0004702	receptor signaling protein serine/threonine kinase activity	0.09	>=0.20	FOXP1 (2.6)	SDK1 (2.5)	SH2B3 (2.1)	DPYD (1.9)	CCKBR (1.9)	MAPKAPK5 (1.6)	FOXP2 (1.4)	MON1A (1.2)	ANO10 (1.2)	FAM160A2 (1.1)
GO:0000988	protein binding transcription factor activity	0.1	>=0.20	ATXN2 (3.0)	MAPKAPK5 (2.4)	FOXP1 (1.8)	CUX2 (1.8)	SATB1 (1.6)	RBM5 (1.6)	SH2B3 (1.4)	IKZF4 (1.4)	C12orf51 (1.3)	CRTC1 (1.2)
ENSG00000204348	DOM3Z PPI subnetwork	0.1	>=0.20	RNF123 (2.8)	ENSG00000248391 (2.3)	RBM6 (2.1)	FAM160A2 (1.9)	MAML3 (1.8)	C19orf60 (1.8)	SDK1 (1.7)	TRAFD1 (1.7)	RBM5 (1.7)	BRAP (1.6)
ENSG00000206266	ENSG00000206266 PPI subnetwork	0.1	>=0.20	RNF123 (2.8)	ENSG00000248391 (2.3)	RBM6 (2.1)	FAM160A2 (1.9)	MAML3 (1.8)	C19orf60 (1.8)	SDK1 (1.7)	TRAFD1 (1.7)	RBM5 (1.7)	BRAP (1.6)
ENSG00000206346	DOM3Z PPI subnetwork	0.1	>=0.20	RNF123 (2.8)	ENSG00000248391 (2.3)	RBM6 (2.1)	FAM160A2 (1.9)	MAML3 (1.8)	C19orf60 (1.8)	SDK1 (1.7)	TRAFD1 (1.7)	RBM5 (1.7)	BRAP (1.6)
GO:0030176	integral to endoplasmic reticulum membrane	0.1	>=0.20	ANO10 (4.1)	ERP29 (3.5)	MON1A (1.6)	UBA7 (1.5)	KY (1.0)	RNF123 (1.0)	C11orf42 (0.8)	SDK1 (0.7)	ENSG00000237013 (0.7)	NRIP1 (0.6)
GO:0046649	lymphocyte activation	0.1	>=0.20	SATB1 (3.3)	IKZF4 (2.4)	SH2B3 (1.7)	ENSG00000237013 (1.6)	ENSG00000248391 (1.6)	UBA7 (1.4)	PDE4B (1.4)	NRIP1 (1.3)	DPYD (1.2)	AFF3 (1.0)
MP:0001158	abnormal prostate gland morphology	0.1	>=0.20	CUX2 (3.0)	ALDH2 (2.9)	AFF3 (2.7)	NRIP1 (2.4)	EPHB1 (2.2)	ERP29 (2.2)	ATXN2 (1.5)	ADAM1 (1.3)	SATB1 (1.3)	C12orf47 (1.2)
REACTOME_G:PROTEIN_ACTIVATION	REACTOME_G:PROTEIN_ACTIVATION	0.1	>=0.20	TMEM59L (2.4)	CAMKV (2.3)	PDE4B (2.3)	C3orf54 (2.2)	CA10 (1.5)	SNRK (1.5)	PTPRO (1.4)	CRTC1 (1.3)	MAD1L1 (0.9)	EPHB1 (0.9)
ENSG00000084234	APLP2 PPI subnetwork	0.1	>=0.20	ERP29 (3.8)	CA10 (2.4)	TMEM59L (1.7)	PTK7 (1.6)	EPHB1 (1.4)	CCKBR (1.1)	LINC00458 (1.0)	SATB1 (0.9)	ENSG00000237013 (0.9)	CAMKV (0.9)
GO:0002696	positive regulation of leukocyte activation	0.1	>=0.20	IKZF4 (3.7)	SATB1 (3.4)	PDE4B (1.8)	SH2B3 (1.1)	PTPRO (1.1)	NRIP1 (1.1)	EPHB1 (1.0)	UBA7 (0.8)	GRM8 (0.7)	ENSG00000237013 (0.7)
REACTOME_GLUCOSE_TRANSPORT	REACTOME_GLUCOSE_TRANSPORT	0.1	>=0.20	NAA25 (2.8)	KLHL26 (2.0)	TRAIP (1.7)	NRIP1 (1.7)	RNF123 (1.4)	C12orf51 (1.3)	ADAM1 (1.2)	MAML3 (1.1)	IKZF4 (1.1)	MAD1L1 (1.1)
MP:0000230	abnormal systemic arterial blood pressure	0.1	>=0.20	FOXP2 (3.9)	RERG (3.6)	C3orf54 (2.1)	PTPRO (1.8)	MAML3 (1.7)	SNRK (1.7)	EPHB1 (1.7)	C12orf47 (1.6)	MST1R (1.2)	KY (1.2)
ENSG00000162736	NCSTN PPI subnetwork	0.1	>=0.20	PTPN11 (2.8)	ERP29 (2.7)	C11orf42 (2.3)	SDK1 (1.8)	ADAM1 (1.4)	PTPRO (1.3)	TMEM116 (1.3)	ANO10 (1.2)	ERBB3 (1.2)	MON1A (1.2)
MP:0001800	abnormal humoral immune response	0.1	>=0.20	SATB1 (3.0)	PDE4B (2.5)	AFF3 (2.4)	SH2B3 (1.9)	UBA7 (1.4)	FOXP1 (1.1)	EPHB1 (0.9)	DPYD (0.9)	CNGA4 (0.9)	ENSG00000248391 (0.8)
ENSG00000166930	MS4A5 PPI subnetwork	0.1	>=0.20	ANO10 (2.9)	PTPRO (2.1)	MST1R (1.7)	SH2B3 (1.6)	C12orf47 (1.6)	ERBB3 (1.5)	KY (1.3)	RNF123 (1.1)	C3orf54 (1.0)	RBM5 (1.0)
GO:0016628	oxidoreductase activity, acting on the CH-CH group of donors, NAD or NADP as acceptor	0.1	>=0.20	C19orf60 (2.5)	DPYD (2.4)	FAM5C (2.3)	SUOX (2.2)	ACAD10 (2.0)	ALDH2 (1.9)	APOB (1.6)	ANO10 (1.3)	MAML3 (1.2)	CA10 (1.2)
KEGG_PEROXISOME	KEGG_PEROXISOME	0.1	>=0.20	SUOX (5.1)	DPYD (3.4)	ACAD10 (3.3)	ALDH2 (2.7)	FAM5C (1.5)	TMEM116 (1.5)	PTPRO (1.3)	APOB (1.1)	ANO10 (1.1)	KLHL26 (1.0)
ENSG00000102900	NUP93 PPI subnetwork	0.1	>=0.20	NAA25 (2.8)	KLHL26 (2.3)	MAPKAPK5 (2.2)	LSM4 (1.9)	TRAIP (1.8)	RBM5 (1.8)	ATXN2 (1.4)	NRIP1 (1.4)	MAD1L1 (1.3)	ENSG00000237013 (1.0)
REACTOME_HDL:MEDIATED_LIPID_TRANSPORT	REACTOME_HDL:MEDIATED_LIPID_TRANSPORT	0.1	>=0.20	APOB (6.9)	FAM109A (2.3)	NRIP1 (1.1)	C3orf54 (1.1)	SH2B3 (1.1)	ADAM1 (1.0)	EPHB1 (1.0)	CRTC1 (0.9)	DPYD (0.9)	KY (0.9)
ENSG00000180871	CXCR2 PPI subnetwork	0.1	>=0.20	PDE4B (2.1)	C21orf62 (1.6)	PTK7 (1.4)	AFF3 (1.4)	LINC00458 (1.2)	C11orf42 (1.1)	DPYD (1.0)	KLHL26 (1.0)	IKZF4 (0.9)	C12orf47 (0.9)
GO:0034374	low-density lipoprotein particle remodeling	0.1	>=0.20	SDK1 (3.3)	APOB (2.1)	C11orf42 (1.9)	RERG (1.4)	FAM5C (1.4)	GRM8 (1.2)	ERP29 (1.1)	C12orf47 (1.0)	BRAP (0.9)	C3orf54 (0.9)
GO:0048384	retinoic acid receptor signaling pathway	0.1	>=0.20	FOXP2 (2.3)	AFF3 (2.1)	ERBB3 (2.1)	CCKBR (1.6)	MAML3 (1.4)	FOXP1 (1.3)	CUX2 (1.3)	ENSG00000237013 (1.2)	CRTC1 (1.2)	KLHL26 (1.1)
ENSG00000198523	PLN PPI subnetwork	0.1	>=0.20	KLHL26 (2.3)	FOXP1 (2.2)	FOXP2 (1.9)	KY (1.7)	ACAD10 (1.6)	ADAM1 (1.4)	PDE4B (1.3)	LINC00458 (1.2)	MAML3 (1.2)	CRTC1 (1.2)
MP:0010724	thick interventricular septum	0.1	>=0.20	CRLF1 (2.8)	EPHB1 (2.4)	C3orf54 (2.1)	C12orf47 (1.9)	ATXN2 (1.8)	MST1R (1.7)	FAM109A (1.5)	RBM6 (1.4)	RBM5 (1.3)	CRTC1 (1.3)
ENSG00000171552	BCL2L1 PPI subnetwork	0.1	>=0.20	FOXP1 (2.8)	C12orf47 (2.3)	PDE4B (2.1)	MAD1L1 (2.1)	TRAFD1 (2.0)	BRAP (1.7)	ERP29 (1.7)	RERG (1.5)	C11orf42 (1.3)	AFF3 (1.3)
GO:0051899	membrane depolarization	0.1	>=0.20	CA10 (4.0)	C12orf47 (2.7)	CUX2 (2.4)	ADAM1 (2.3)	TMEM59L (2.1)	GRM8 (2.1)	CRTC1 (2.0)	SDK1 (1.9)	CCKBR (1.7)	FAM109A (1.7)
GO:0006790	sulfur compound metabolic process	0.1	>=0.20	FAM5C (2.9)	SUOX (2.7)	C19orf60 (2.5)	ALDH2 (2.3)	SDK1 (2.2)	CNGA4 (2.2)	LINC00458 (2.0)	DPYD (1.8)	TMEM116 (1.7)	C12orf47 (1.3)
ENSG00000138031	ADCY3 PPI subnetwork	0.1	>=0.20	CNGA4 (6.5)	SNRK (2.7)	ENSG00000237013 (1.9)	PDE4B (1.6)	FAM5C (1.6)	SDK1 (1.4)	MON1A (1.3)	ADAM1 (1.2)	C19orf60 (1.1)	GRM8 (1.1)
ENSG00000111530	CAND1 PPI subnetwork	0.1	>=0.20	NAA25 (2.6)	ATXN2 (2.0)	C12orf47 (1.7)	ANO10 (1.6)	ENSG00000237013 (1.6)	RNF123 (1.5)	C11orf42 (1.5)	RERG (1.4)	SNRK (1.2)	TRAFD1 (1.2)
GO:0006266	DNA ligation	0.1	>=0.20	ACAD10 (2.1)	LSM4 (1.8)	C19orf60 (1.4)	TRAIP (1.3)	TMEM116 (1.3)	ERP29 (1.1)	ANO10 (1.1)	CNGA4 (1.1)	FOXP2 (1.1)	MAML3 (0.9)
MP:0008186	increased pro-B cell number	0.1	>=0.20	FOXP1 (2.8)	SATB1 (2.7)	AFF3 (2.7)	UBA7 (2.2)	ERP29 (2.1)	PDE4B (1.6)	SH2B3 (1.3)	FAM109A (1.1)	FAM5C (0.9)	C3orf54 (0.9)
GO:0035270	endocrine system development	0.1	>=0.20	ENSG00000248391 (3.7)	KY (2.5)	FOXP2 (1.8)	EPHB1 (1.7)	CRLF1 (1.6)	MAML3 (1.5)	CUX2 (1.4)	FAM109A (0.9)	C21orf62 (0.8)	NRIP1 (0.8)
REACTOME_NEGATIVE_REGULATION_OF_FGFR_SIGNALING	REACTOME_NEGATIVE_REGULATION_OF_FGFR_SIGNALING	0.1	>=0.20	AFF3 (2.4)	CRLF1 (2.4)	C11orf42 (2.2)	ANO10 (1.9)	LINC00458 (1.8)	SDK1 (1.8)	ALDH2 (1.8)	RERG (1.8)	SEMA3F (1.7)	FAM160A2 (1.5)
ENSG00000185630	PBX1 PPI subnetwork	0.1	>=0.20	EPHB1 (3.0)	ENSG00000237013 (1.8)	KY (1.8)	C3orf54 (1.5)	PTK7 (1.4)	NRIP1 (1.4)	LSM4 (1.3)	RERG (1.2)	MAML3 (1.1)	RBM6 (0.8)
ENSG00000071564	TCF3 PPI subnetwork	0.1	>=0.20	C3orf54 (4.3)	RBM5 (2.5)	FAM5C (2.5)	UBA7 (1.9)	SATB1 (1.6)	FOXP2 (1.6)	CNGA4 (1.5)	MAML3 (1.5)	EPHB1 (1.5)	MON1A (1.2)
GO:0048284	organelle fusion	0.1	>=0.20	CA10 (2.0)	C21orf62 (1.6)	BRAP (1.5)	MAML3 (1.5)	MON1A (1.5)	C11orf42 (1.5)	MAD1L1 (1.2)	PTPRO (1.1)	TRAFD1 (1.1)	ENSG00000237013 (1.0)
MP:0000830	abnormal diencephalon morphology	0.1	>=0.20	CRLF1 (2.7)	ANO10 (2.2)	SEMA3F (2.1)	FOXP2 (2.0)	SUOX (1.8)	PTK7 (1.8)	GRM8 (1.6)	KLHL26 (1.6)	EPHB1 (1.6)	RBM5 (1.5)
REACTOME_RECYCLING_OF_BILE_ACIDS_AND_SALTS	REACTOME_RECYCLING_OF_BILE_ACIDS_AND_SALTS	0.1	>=0.20	SUOX (3.6)	DPYD (3.6)	APOB (2.9)	MST1R (1.6)	C19orf60 (1.3)	CCKBR (1.2)	CUX2 (1.1)	ERBB3 (1.0)	C12orf47 (0.9)	ALDH2 (0.9)
MP:0008074	increased CD4-positive T cell number	0.1	>=0.20	SATB1 (3.0)	PDE4B (2.3)	IKZF4 (2.1)	SNRK (1.4)	TRAFD1 (1.3)	UBA7 (1.3)	RNF123 (1.3)	ENSG00000237013 (1.1)	NRIP1 (1.0)	MAML3 (1.0)
GO:0090277	positive regulation of peptide hormone secretion	0.1	>=0.20	MON1A (2.8)	KY (2.4)	FOXP2 (2.1)	C12orf47 (1.7)	FOXP1 (1.7)	FAM109A (1.7)	MST1R (1.6)	AFF3 (1.6)	C11orf42 (1.6)	SUOX (1.5)
ENSG00000184216	IRAK1 PPI subnetwork	0.1	>=0.20	PTPRO (2.4)	PDE4B (2.0)	UBA7 (1.8)	ALDH2 (1.8)	ERBB3 (1.6)	LINC00458 (1.2)	PTK7 (1.2)	C21orf62 (1.1)	MON1A (1.1)	DPYD (1.1)
GO:0043368	positive T cell selection	0.1	>=0.20	TMEM116 (3.4)	SATB1 (2.5)	MAD1L1 (2.0)	C21orf62 (1.9)	DPYD (1.8)	AFF3 (1.6)	ENSG00000248391 (1.4)	MON1A (1.4)	KLHL26 (1.0)	LINC00458 (1.0)
MP:0000136	abnormal microglial cell morphology	0.1	>=0.20	PTPRO (2.4)	ERP29 (2.1)	UBA7 (1.9)	CA10 (1.7)	LINC00458 (1.7)	IKZF4 (1.7)	PDE4B (1.7)	FAM5C (1.5)	CNGA4 (1.2)	C21orf62 (1.2)
ENSG00000131876	SNRPA1 PPI subnetwork	0.1	>=0.20	RBM6 (3.8)	RBM5 (2.6)	LSM4 (1.9)	PTPN11 (1.4)	TRAFD1 (1.3)	MAD1L1 (1.2)	CRTC1 (1.2)	DPYD (1.2)	KLHL26 (1.0)	MAPKAPK5 (1.0)
GO:0000228	nuclear chromosome	0.1	>=0.20	TRAIP (3.8)	RBM6 (1.7)	MAD1L1 (1.5)	LSM4 (1.3)	FOXP1 (1.2)	ATXN2 (1.2)	SATB1 (1.1)	CNGA4 (1.1)	FOXP2 (1.0)	CUX2 (0.9)
REACTOME_CREATION_OF_C4_AND_C2_ACTIVATORS	REACTOME_CREATION_OF_C4_AND_C2_ACTIVATORS	0.1	>=0.20	DPYD (2.1)	APOB (1.0)	ADAM1 (0.9)	UBA7 (0.9)	SUOX (0.9)	CNGA4 (0.8)	C21orf62 (0.8)	MAML3 (0.7)	PTPN11 (0.7)	SDK1 (0.6)
ENSG00000183943	PRKX PPI subnetwork	0.1	>=0.20	CAMKV (3.1)	MST1R (2.3)	CRTC1 (2.2)	RNF123 (2.0)	RBM5 (1.7)	CUX2 (1.6)	TMEM59L (1.6)	FOXP2 (1.6)	SDK1 (1.6)	C12orf47 (1.5)
ENSG00000163513	TGFBR2 PPI subnetwork	0.1	>=0.20	SEMA3F (4.4)	SH2B3 (3.5)	FOXP1 (2.2)	AFF3 (1.7)	ENSG00000248391 (1.7)	C3orf54 (1.7)	PDE4B (1.6)	SNRK (1.5)	PTPN11 (1.4)	CA10 (1.3)
ENSG00000138741	TRPC3 PPI subnetwork	0.1	>=0.20	UBA7 (3.4)	C3orf54 (2.5)	AFF3 (1.9)	RNF123 (1.9)	ANO10 (1.7)	SH2B3 (1.6)	TRAFD1 (1.4)	C12orf51 (1.2)	NRIP1 (1.2)	CRTC1 (1.1)
GO:0010464	regulation of mesenchymal cell proliferation	0.1	>=0.20	PTK7 (2.8)	CRLF1 (2.3)	MAML3 (2.1)	SEMA3F (1.8)	FOXP2 (1.4)	SDK1 (1.4)	C11orf42 (1.4)	RERG (1.2)	CUX2 (1.1)	TMEM116 (1.1)
ENSG00000171557	FGG PPI subnetwork	0.1	>=0.20	APOB (5.5)	DPYD (1.9)	PTPRO (1.7)	C11orf42 (1.3)	PDE4B (1.2)	MAML3 (0.8)	SUOX (0.8)	ADAM1 (0.7)	C21orf62 (0.6)	UBA7 (0.6)
MP:0000928	incomplete cephalic closure	0.1	>=0.20	APOB (2.2)	EPHB1 (2.2)	FAM109A (2.2)	CNGA4 (1.7)	CRLF1 (1.7)	CUX2 (1.4)	SEMA3F (1.4)	MST1R (1.4)	PTK7 (1.3)	CRTC1 (1.3)
ENSG00000124151	NCOA3 PPI subnetwork	0.1	>=0.20	DPYD (2.9)	SNRK (2.5)	SH2B3 (2.4)	ATXN2 (2.0)	C12orf51 (2.0)	IKZF4 (1.9)	FAM160A2 (1.8)	RBM5 (1.7)	ERBB3 (1.6)	SDK1 (1.3)
MP:0006254	thin cerebral cortex	0.1	>=0.20	CRTC1 (2.1)	SDK1 (1.8)	AFF3 (1.8)	RNF123 (1.8)	MAML3 (1.3)	DPYD (1.3)	TMEM116 (1.2)	FOXP2 (1.2)	SEMA3F (1.1)	TRAFD1 (1.1)
ENSG00000189079	ARID2 PPI subnetwork	0.1	>=0.20	FOXP2 (3.8)	CRTC1 (2.2)	TRAFD1 (2.1)	IKZF4 (2.0)	RBM6 (1.9)	MAPKAPK5 (1.7)	FOXP1 (1.7)	AFF3 (1.7)	CRLF1 (1.6)	C12orf47 (1.6)
KEGG_PRIMARY_BILE_ACID_BIOSYNTHESIS	KEGG_PRIMARY_BILE_ACID_BIOSYNTHESIS	0.1	>=0.20	DPYD (3.9)	SUOX (3.2)	CUX2 (2.5)	ALDH2 (2.0)	TMEM59L (1.3)	CAMKV (1.3)	C21orf62 (1.2)	MAD1L1 (1.2)	C19orf60 (1.2)	APOB (1.0)
MP:0004946	abnormal regulatory T cell physiology	0.1	>=0.20	IKZF4 (5.6)	SATB1 (3.4)	ERBB3 (2.0)	FOXP1 (1.3)	ENSG00000248391 (1.1)	MAML3 (1.1)	KY (1.0)	AFF3 (0.9)	CNGA4 (0.8)	PDE4B (0.6)
GO:0048483	autonomic nervous system development	0.1	>=0.20	ERBB3 (2.9)	EPHB1 (2.6)	C3orf54 (2.3)	ANO10 (1.9)	CRLF1 (1.5)	KY (1.3)	C12orf47 (1.3)	LINC00458 (1.1)	ENSG00000237013 (1.1)	TMEM59L (0.9)
ENSG00000140992	PDPK1 PPI subnetwork	0.1	>=0.20	SATB1 (2.0)	RNF123 (2.0)	SEMA3F (1.8)	SNRK (1.7)	PTPN11 (1.7)	FAM109A (1.6)	NRIP1 (1.4)	MAPKAPK5 (1.4)	FOXP1 (1.3)	CCKBR (1.3)
MP:0002389	abnormal Peyer's patch follicle morphology	0.1	>=0.20	PDE4B (3.9)	IKZF4 (2.2)	MST1R (1.7)	SUOX (1.6)	MAML3 (1.4)	SATB1 (1.3)	RBM5 (1.3)	FOXP1 (1.3)	FOXP2 (1.2)	ERBB3 (1.1)
GO:0071363	cellular response to growth factor stimulus	0.1	>=0.20	SEMA3F (2.8)	C3orf54 (2.6)	NRIP1 (2.5)	SNRK (2.1)	CRLF1 (1.8)	RERG (1.8)	SH2B3 (1.6)	ANO10 (1.5)	GRM8 (1.5)	EPHB1 (1.4)
MP:0000702	enlarged lymph nodes	0.1	>=0.20	IKZF4 (3.5)	SATB1 (3.2)	SH2B3 (2.6)	PDE4B (2.2)	FOXP1 (1.9)	SEMA3F (1.6)	UBA7 (1.4)	TRAFD1 (1.2)	FAM5C (0.9)	C3orf54 (0.9)
GO:0001076	RNA polymerase II transcription factor binding transcription factor activity	0.1	>=0.20	ATXN2 (2.2)	SDK1 (2.0)	EPHB1 (1.6)	FAM5C (1.5)	FOXP1 (1.5)	BRAP (1.4)	C12orf47 (1.4)	CNGA4 (1.3)	RBM5 (1.2)	PTK7 (1.2)
GO:0001558	regulation of cell growth	0.1	>=0.20	CRLF1 (2.7)	LINC00458 (1.7)	KLHL26 (1.6)	PTPRO (1.6)	FOXP1 (1.5)	C19orf60 (1.4)	AFF3 (1.3)	SDK1 (1.2)	TMEM116 (1.1)	RERG (1.1)
ENSG00000167461	RAB8A PPI subnetwork	0.1	>=0.20	RNF123 (3.2)	CA10 (2.7)	MAD1L1 (1.9)	C12orf51 (1.8)	SDK1 (1.6)	SH2B3 (1.4)	C21orf62 (1.3)	SNRK (1.3)	FAM5C (1.2)	FAM109A (1.1)
MP:0005656	decreased aggression	0.1	>=0.20	PDE4B (2.6)	C12orf47 (1.9)	KY (1.8)	DPYD (1.8)	CCKBR (1.7)	FAM5C (1.6)	FOXP2 (1.2)	ENSG00000248391 (1.0)	ENSG00000237013 (1.0)	MAML3 (0.9)
ENSG00000100836	PABPN1 PPI subnetwork	0.1	>=0.20	RBM6 (2.9)	LSM4 (2.2)	RBM5 (2.1)	PTPN11 (2.0)	CRTC1 (1.8)	TRAFD1 (1.2)	ADAM1 (1.1)	C12orf47 (1.1)	ERP29 (1.1)	DPYD (1.0)
GO:0030818	negative regulation of cAMP biosynthetic process	0.1	>=0.20	C12orf47 (3.1)	ENSG00000248391 (2.7)	AFF3 (2.5)	CAMKV (2.2)	PTPRO (2.0)	CCKBR (1.9)	RERG (1.8)	C21orf62 (1.6)	FAM160A2 (1.5)	EPHB1 (1.5)
GO:0030815	negative regulation of cAMP metabolic process	0.1	>=0.20	C12orf47 (3.1)	ENSG00000248391 (2.7)	AFF3 (2.5)	CAMKV (2.2)	PTPRO (2.0)	CCKBR (1.9)	RERG (1.8)	C21orf62 (1.6)	FAM160A2 (1.5)	EPHB1 (1.5)
MP:0001092	abnormal trigeminal ganglion morphology	0.1	>=0.20	EPHB1 (3.1)	ERBB3 (2.0)	CA10 (2.0)	KLHL26 (1.9)	GRM8 (1.9)	SEMA3F (1.7)	FOXP2 (1.6)	ACAD10 (1.4)	MAD1L1 (1.4)	CCKBR (1.4)
ENSG00000165030	NFIL3 PPI subnetwork	0.1	>=0.20	IKZF4 (2.8)	MAPKAPK5 (2.5)	TRAFD1 (2.1)	TMEM116 (1.9)	SATB1 (1.8)	MON1A (1.7)	APOB (1.5)	SDK1 (1.4)	DPYD (1.2)	ERP29 (1.2)
ENSG00000174469	CNTNAP2 PPI subnetwork	0.1	>=0.20	SDK1 (3.7)	GRM8 (2.5)	ATXN2 (2.4)	AFF3 (2.3)	CNGA4 (2.3)	MAML3 (1.9)	C12orf51 (1.7)	TMEM59L (1.4)	FAM160A2 (1.3)	MAD1L1 (1.3)
MP:0009712	impaired conditioned place preference behavior	0.1	>=0.20	CAMKV (4.8)	GRM8 (3.1)	MAML3 (3.1)	CCKBR (2.8)	FOXP1 (2.7)	CRTC1 (2.6)	FOXP2 (2.6)	TMEM59L (2.5)	FAM109A (2.3)	C12orf47 (2.0)
GO:0009713	catechol-containing compound biosynthetic process	0.1	>=0.20	GRM8 (2.7)	ADAM1 (2.1)	SNRK (1.7)	ENSG00000248391 (1.6)	KY (1.6)	RERG (1.6)	C12orf51 (1.4)	DPYD (1.3)	MON1A (1.2)	C21orf62 (1.0)
GO:0034312	diol biosynthetic process	0.1	>=0.20	GRM8 (2.7)	ADAM1 (2.1)	SNRK (1.7)	ENSG00000248391 (1.6)	KY (1.6)	RERG (1.6)	C12orf51 (1.4)	DPYD (1.3)	MON1A (1.2)	C21orf62 (1.0)
GO:0042423	catecholamine biosynthetic process	0.1	>=0.20	GRM8 (2.7)	ADAM1 (2.1)	SNRK (1.7)	ENSG00000248391 (1.6)	KY (1.6)	RERG (1.6)	C12orf51 (1.4)	DPYD (1.3)	MON1A (1.2)	C21orf62 (1.0)
GO:0097060	synaptic membrane	0.1	>=0.20	CAMKV (4.6)	TMEM59L (3.9)	CCKBR (3.1)	CA10 (2.8)	CRTC1 (2.7)	GRM8 (2.4)	KLHL26 (2.0)	FAM5C (1.9)	CUX2 (1.8)	NRIP1 (1.6)
GO:0070848	response to growth factor stimulus	0.1	>=0.20	SEMA3F (2.7)	NRIP1 (2.3)	C3orf54 (2.3)	RERG (2.1)	SNRK (2.0)	CRLF1 (1.9)	EPHB1 (1.6)	ANO10 (1.4)	SH2B3 (1.3)	FOXP2 (1.2)
GO:0000975	regulatory region DNA binding	0.1	>=0.20	ERBB3 (2.6)	FOXP1 (2.5)	SATB1 (2.3)	ATXN2 (2.1)	C3orf54 (2.0)	CUX2 (1.9)	UBA7 (1.9)	SH2B3 (1.7)	EPHB1 (1.6)	CRLF1 (1.6)
GO:0001067	regulatory region nucleic acid binding	0.1	>=0.20	ERBB3 (2.6)	FOXP1 (2.5)	SATB1 (2.3)	ATXN2 (2.1)	C3orf54 (2.0)	CUX2 (1.9)	UBA7 (1.9)	SH2B3 (1.7)	EPHB1 (1.6)	CRLF1 (1.6)
GO:0006109	regulation of carbohydrate metabolic process	0.1	>=0.20	MAML3 (2.6)	NRIP1 (1.8)	TMEM116 (1.8)	KLHL26 (1.7)	PTPN11 (1.5)	SNRK (1.5)	CRLF1 (1.3)	IKZF4 (1.2)	ENSG00000237013 (1.2)	SUOX (1.2)
ENSG00000182287	AP1S2 PPI subnetwork	0.1	>=0.20	RBM5 (2.2)	C12orf51 (2.0)	SH2B3 (1.7)	UBA7 (1.7)	ANO10 (1.7)	MAD1L1 (1.6)	ERP29 (1.4)	MST1R (1.4)	C11orf42 (1.4)	RNF123 (1.3)
ENSG00000067191	CACNB1 PPI subnetwork	0.1	>=0.20	C12orf51 (3.3)	TMEM59L (2.0)	DPYD (1.8)	CA10 (1.7)	SDK1 (1.7)	ACAD10 (1.6)	ATXN2 (1.6)	KLHL26 (1.6)	FAM5C (1.6)	FAM109A (1.6)
GO:0060441	epithelial tube branching involved in lung morphogenesis	0.1	>=0.20	FOXP2 (4.5)	SDK1 (2.3)	CRLF1 (2.3)	PTK7 (1.5)	FOXP1 (1.5)	SUOX (1.4)	ALDH2 (1.4)	TMEM116 (1.3)	GRM8 (1.1)	ERBB3 (1.1)
GO:0050863	regulation of T cell activation	0.1	>=0.20	SATB1 (3.1)	IKZF4 (2.8)	C11orf42 (1.8)	PDE4B (1.4)	ENSG00000248391 (1.2)	ENSG00000237013 (1.2)	TRAFD1 (1.1)	DPYD (1.1)	SNRK (0.7)	ADAM1 (0.7)
MP:0008501	increased IgG2b level	0.1	>=0.20	IKZF4 (3.9)	PDE4B (3.4)	SATB1 (3.4)	C21orf62 (1.7)	EPHB1 (1.6)	SH2B3 (1.6)	PTPRO (1.6)	FAM109A (1.1)	AFF3 (1.1)	TRAFD1 (1.0)
GO:0042133	neurotransmitter metabolic process	0.1	>=0.20	CA10 (2.8)	GRM8 (2.4)	C12orf51 (2.1)	SNRK (2.0)	ENSG00000248391 (1.9)	ADAM1 (1.7)	ACAD10 (1.7)	FOXP2 (1.7)	PTPRO (1.6)	FAM5C (1.5)
ENSG00000145782	ATG12 PPI subnetwork	0.1	>=0.20	EPHB1 (2.3)	RBM6 (2.2)	LSM4 (2.1)	ENSG00000248391 (1.6)	CUX2 (1.5)	FOXP2 (1.4)	UBA7 (1.2)	MAD1L1 (1.2)	CNGA4 (1.1)	C11orf42 (1.1)
ENSG00000108443	RPS6KB1 PPI subnetwork	0.1	>=0.20	PTPN11 (3.1)	MAD1L1 (2.6)	FOXP1 (2.2)	CA10 (2.1)	AFF3 (1.9)	ALDH2 (1.7)	SH2B3 (1.7)	ACAD10 (1.6)	FOXP2 (1.5)	FAM5C (1.4)
REACTOME_SIGNALING_BY_RHO_GTPASES	REACTOME_SIGNALING_BY_RHO_GTPASES	0.1	>=0.20	C3orf54 (3.0)	SH2B3 (2.6)	SNRK (2.4)	ERBB3 (2.4)	PTPRO (1.7)	RERG (1.6)	FAM109A (1.6)	LINC00458 (1.4)	C21orf62 (1.2)	SEMA3F (1.1)
REACTOME_RHO_GTPASE_CYCLE	REACTOME_RHO_GTPASE_CYCLE	0.1	>=0.20	C3orf54 (3.0)	SH2B3 (2.6)	SNRK (2.4)	ERBB3 (2.4)	PTPRO (1.7)	RERG (1.6)	FAM109A (1.6)	LINC00458 (1.4)	C21orf62 (1.2)	SEMA3F (1.1)
MP:0004773	abnormal bile composition	0.1	>=0.20	APOB (5.7)	DPYD (3.8)	SUOX (2.7)	ERBB3 (2.5)	C11orf42 (2.5)	MON1A (1.7)	CUX2 (1.6)	C12orf47 (1.6)	NRIP1 (1.4)	MAPKAPK5 (1.3)
ENSG00000156299	TIAM1 PPI subnetwork	0.1	>=0.20	MST1R (2.6)	SNRK (2.1)	FAM109A (2.1)	SH2B3 (2.0)	APOB (2.0)	KLHL26 (1.8)	SEMA3F (1.6)	ALDH2 (1.6)	RNF123 (1.6)	SATB1 (1.4)
ENSG00000105248	CCDC94 PPI subnetwork	0.1	>=0.20	BRAP (2.4)	MAD1L1 (2.1)	KLHL26 (2.0)	MAML3 (1.9)	NAA25 (1.8)	RBM5 (1.6)	RNF123 (1.0)	C12orf47 (0.9)	DPYD (0.9)	RBM6 (0.9)
REACTOME_GROWTH_HORMONE_RECEPTOR_SIGNALING	REACTOME_GROWTH_HORMONE_RECEPTOR_SIGNALING	0.1	>=0.20	IKZF4 (5.7)	TRAFD1 (4.0)	UBA7 (2.6)	SUOX (2.3)	PDE4B (2.3)	NRIP1 (2.1)	ALDH2 (1.8)	SATB1 (1.7)	DPYD (1.6)	GRM8 (1.6)
ENSG00000196586	MYO6 PPI subnetwork	0.1	>=0.20	SH2B3 (2.3)	KY (2.2)	CA10 (2.0)	C3orf54 (1.9)	DPYD (1.9)	PTPN11 (1.9)	ADAM1 (1.8)	TMEM116 (1.7)	BRAP (1.7)	ANO10 (1.5)
ENSG00000188488	SERPINA5 PPI subnetwork	0.1	>=0.20	APOB (5.3)	PDE4B (2.3)	CUX2 (2.0)	DPYD (1.8)	MAD1L1 (1.2)	LINC00458 (1.1)	C21orf62 (0.9)	SUOX (0.7)	ALDH2 (0.7)	CCKBR (0.6)
MP:0003047	abnormal thoracic vertebrae morphology	0.1	>=0.20	CRLF1 (2.7)	FOXP2 (2.5)	PTK7 (2.2)	FAM109A (1.7)	MST1R (1.6)	IKZF4 (1.4)	SDK1 (1.4)	EPHB1 (1.4)	CRTC1 (1.2)	LINC00458 (1.2)
ENSG00000196092	PAX5 PPI subnetwork	0.1	>=0.20	FOXP1 (2.8)	SATB1 (2.2)	EPHB1 (2.1)	ENSG00000248391 (1.6)	ATXN2 (1.6)	PDE4B (1.5)	C3orf54 (1.5)	MAD1L1 (1.3)	MAML3 (1.2)	KLHL26 (1.2)
MP:0008500	increased IgG2a level	0.1	>=0.20	PDE4B (4.5)	SATB1 (4.4)	IKZF4 (2.5)	FOXP1 (2.0)	PTPRO (1.7)	EPHB1 (1.6)	AFF3 (1.4)	SH2B3 (1.3)	C21orf62 (1.1)	TRAFD1 (1.1)
GO:0007411	axon guidance	0.1	>=0.20	EPHB1 (3.1)	SDK1 (3.0)	GRM8 (3.0)	FOXP2 (3.0)	CUX2 (2.5)	PTPRO (2.1)	ANO10 (1.9)	AFF3 (1.6)	MST1R (1.5)	TMEM59L (1.4)
GO:0050690	regulation of defense response to virus by virus	0.1	>=0.20	MAD1L1 (3.5)	ENSG00000237013 (1.8)	SATB1 (1.6)	ANO10 (1.5)	RNF123 (1.4)	C12orf51 (1.3)	SNRK (1.3)	PTPRO (1.2)	LSM4 (1.2)	DPYD (0.9)
MP:0004029	spontaneous chromosome breakage	0.1	>=0.20	MAD1L1 (1.6)	SATB1 (1.6)	SDK1 (1.5)	ACAD10 (1.3)	NRIP1 (1.3)	LSM4 (1.2)	C12orf51 (1.2)	KY (1.1)	C3orf54 (1.1)	AFF3 (1.0)
ENSG00000095794	CREM PPI subnetwork	0.1	>=0.20	ATXN2 (3.6)	PDE4B (2.2)	SATB1 (2.1)	MAPKAPK5 (1.7)	FOXP1 (1.6)	SNRK (1.5)	ENSG00000248391 (1.5)	IKZF4 (1.4)	GRM8 (1.3)	FAM5C (1.2)
ENSG00000172943	PHF8 PPI subnetwork	0.1	>=0.20	MAPKAPK5 (3.2)	RBM6 (3.1)	ADAM1 (2.7)	MON1A (2.4)	IKZF4 (1.8)	FAM160A2 (1.6)	MAD1L1 (1.3)	C12orf47 (1.2)	TRAIP (1.2)	SATB1 (1.1)
MP:0008502	increased IgG3 level	0.1	>=0.20	PDE4B (3.2)	IKZF4 (2.9)	PTPRO (2.8)	SH2B3 (2.4)	SATB1 (1.6)	MST1R (1.5)	ALDH2 (1.4)	PTK7 (1.4)	CA10 (1.3)	C21orf62 (1.1)
GO:0035265	organ growth	0.1	>=0.20	ENSG00000237013 (3.0)	RERG (2.1)	CRLF1 (2.0)	NRIP1 (2.0)	CCKBR (1.4)	SDK1 (1.3)	AFF3 (1.3)	C3orf54 (1.2)	CUX2 (1.1)	PTK7 (1.0)
GO:0001763	morphogenesis of a branching structure	0.1	>=0.20	PTK7 (3.1)	RERG (3.0)	SDK1 (3.0)	SEMA3F (2.8)	ERBB3 (2.6)	EPHB1 (2.4)	CRLF1 (1.5)	ENSG00000237013 (1.4)	NRIP1 (1.2)	SNRK (0.9)
GO:0071383	cellular response to steroid hormone stimulus	0.1	>=0.20	ERBB3 (2.8)	FAM160A2 (2.2)	SUOX (2.1)	NRIP1 (2.0)	CUX2 (1.9)	MAML3 (1.8)	KLHL26 (1.5)	DPYD (1.4)	CNGA4 (1.4)	MON1A (1.4)
REACTOME_NEURONAL_SYSTEM	REACTOME_NEURONAL_SYSTEM	0.1	>=0.20	CAMKV (3.6)	TMEM59L (3.4)	CA10 (3.3)	CCKBR (3.2)	GRM8 (2.7)	CUX2 (2.1)	FAM5C (2.1)	CRTC1 (1.8)	RERG (1.3)	CNGA4 (1.3)
ENSG00000136931	NR5A1 PPI subnetwork	0.1	>=0.20	FAM5C (2.5)	APOB (2.4)	DPYD (2.1)	RBM5 (2.1)	EPHB1 (1.8)	CRLF1 (1.4)	ALDH2 (1.4)	UBA7 (1.3)	MON1A (1.2)	SNRK (1.2)
REACTOME_COMPLEMENT_CASCADE	REACTOME_COMPLEMENT_CASCADE	0.1	>=0.20	DPYD (3.1)	APOB (2.1)	C11orf42 (1.6)	CNGA4 (1.4)	ALDH2 (1.2)	C21orf62 (1.1)	ADAM1 (1.1)	PTPN11 (0.7)	SUOX (0.7)	GRM8 (0.6)
ENSG00000147604	RPL7 PPI subnetwork	0.1	>=0.20	RBM5 (2.9)	PTPN11 (2.0)	FOXP1 (1.7)	ADAM1 (1.6)	TRAFD1 (1.6)	LSM4 (1.4)	RBM6 (1.4)	RERG (1.4)	ERP29 (1.3)	ENSG00000248391 (1.2)
GO:0005635	nuclear envelope	0.1	>=0.20	NAA25 (3.1)	MST1R (1.9)	CNGA4 (1.8)	MAD1L1 (1.8)	TRAIP (1.6)	PTPN11 (1.5)	ERP29 (1.4)	PTPRO (1.3)	MAPKAPK5 (1.2)	DPYD (1.2)
ENSG00000174231	PRPF8 PPI subnetwork	0.1	>=0.20	RBM6 (3.8)	LSM4 (2.4)	RBM5 (2.4)	CRTC1 (1.8)	MAD1L1 (1.5)	PTPN11 (1.4)	KY (1.2)	TRAFD1 (1.2)	KLHL26 (1.1)	MAPKAPK5 (1.0)
MP:0009937	abnormal neuron differentiation	0.1	>=0.20	EPHB1 (3.1)	CUX2 (1.6)	TMEM59L (1.4)	DPYD (1.3)	IKZF4 (1.3)	SEMA3F (1.2)	FOXP1 (1.2)	SATB1 (1.1)	CRLF1 (1.1)	C12orf51 (1.1)
ENSG00000109911	ELP4 PPI subnetwork	0.1	>=0.20	MAML3 (2.4)	MAPKAPK5 (1.7)	BRAP (1.7)	ATXN2 (1.7)	FAM160A2 (1.6)	CNGA4 (1.5)	RBM6 (1.3)	SATB1 (1.1)	FOXP1 (1.1)	ADAM1 (1.1)
KEGG_FATTY_ACID_METABOLISM	KEGG_FATTY_ACID_METABOLISM	0.11	>=0.20	SUOX (4.6)	ACAD10 (4.3)	ALDH2 (3.5)	DPYD (2.8)	MAML3 (1.9)	ANO10 (1.6)	CUX2 (1.6)	BRAP (1.4)	APOB (1.2)	C11orf42 (1.1)
GO:0007204	elevation of cytosolic calcium ion concentration	0.11	>=0.20	IKZF4 (2.8)	MAML3 (2.6)	C11orf42 (2.5)	RERG (2.3)	C12orf47 (2.1)	AFF3 (2.0)	PTPRO (2.0)	FOXP2 (1.5)	ERP29 (1.5)	CAMKV (1.4)
REACTOME_DARPP:32_EVENTS	REACTOME_DARPP:32_EVENTS	0.11	>=0.20	FOXP1 (3.3)	CAMKV (2.9)	PDE4B (2.6)	SNRK (2.4)	CRTC1 (1.6)	KLHL26 (1.4)	TMEM59L (1.4)	PTPN11 (1.3)	FAM5C (1.3)	FAM109A (1.2)
GO:0050731	positive regulation of peptidyl-tyrosine phosphorylation	0.11	>=0.20	SATB1 (2.1)	SH2B3 (1.9)	KLHL26 (1.6)	ADAM1 (1.6)	MAML3 (1.5)	ENSG00000237013 (1.4)	ALDH2 (1.4)	PDE4B (1.3)	EPHB1 (1.3)	IKZF4 (1.2)
GO:0048741	skeletal muscle fiber development	0.11	>=0.20	FAM109A (2.8)	KY (2.4)	LINC00458 (2.3)	CUX2 (2.0)	RNF123 (2.0)	EPHB1 (1.9)	FOXP2 (1.6)	CRLF1 (1.5)	ENSG00000248391 (1.5)	CRTC1 (1.4)
GO:0005753	mitochondrial proton-transporting ATP synthase complex	0.11	>=0.20	ACAD10 (3.3)	C12orf47 (3.2)	C19orf60 (2.2)	LSM4 (2.2)	TMEM116 (2.0)	ERP29 (1.6)	ALDH2 (1.3)	C12orf51 (1.2)	ADAM1 (1.1)	SUOX (1.0)
MP:0000813	abnormal hippocampus layer morphology	0.11	>=0.20	GRM8 (2.2)	PTPRO (2.1)	CA10 (2.0)	DPYD (1.7)	SDK1 (1.6)	NRIP1 (1.5)	CAMKV (1.4)	C11orf42 (1.2)	APOB (1.2)	EPHB1 (1.0)
MP:0005146	decreased circulating VLDL cholesterol level	0.11	>=0.20	APOB (7.7)	DPYD (3.0)	FAM109A (2.5)	MON1A (1.9)	FAM5C (1.8)	CCKBR (1.5)	CRLF1 (1.4)	NRIP1 (1.2)	RERG (1.1)	EPHB1 (1.1)
GO:0030799	regulation of cyclic nucleotide metabolic process	0.11	>=0.20	C12orf47 (4.4)	MAML3 (2.5)	PTPRO (2.2)	CCKBR (2.1)	CAMKV (2.0)	C21orf62 (1.9)	RERG (1.7)	GRM8 (1.7)	FOXP2 (1.6)	SNRK (1.4)
ENSG00000160867	FGFR4 PPI subnetwork	0.11	>=0.20	LINC00458 (2.6)	CRLF1 (2.5)	GRM8 (2.4)	TMEM59L (2.1)	SDK1 (2.1)	CA10 (2.0)	ANO10 (1.8)	FAM5C (1.7)	C3orf54 (1.7)	EPHB1 (1.6)
ENSG00000139613	SMARCC2 PPI subnetwork	0.11	>=0.20	ATXN2 (2.5)	MAPKAPK5 (2.5)	RBM6 (2.5)	BRAP (1.8)	TRAIP (1.8)	C12orf47 (1.7)	FOXP1 (1.5)	C12orf51 (1.5)	MAML3 (1.5)	IKZF4 (1.0)
ENSG00000185658	BRWD1 PPI subnetwork	0.11	>=0.20	RNF123 (2.7)	RBM5 (2.7)	C12orf51 (2.3)	SNRK (2.1)	DPYD (1.7)	ENSG00000237013 (1.6)	FAM5C (1.6)	ATXN2 (1.5)	TRAFD1 (1.4)	SATB1 (1.3)
GO:0051119	sugar transmembrane transporter activity	0.11	>=0.20	APOB (2.0)	FAM5C (1.9)	FAM109A (1.8)	ANO10 (1.8)	MON1A (1.3)	PTPRO (1.2)	UBA7 (0.9)	PTK7 (0.9)	SATB1 (0.9)	ERP29 (0.8)
MP:0002780	decreased circulating testosterone level	0.11	>=0.20	FOXP2 (1.9)	C11orf42 (1.5)	NRIP1 (1.5)	APOB (1.3)	ALDH2 (1.3)	LINC00458 (1.2)	PTPRO (1.1)	AFF3 (1.0)	FAM160A2 (0.9)	RERG (0.9)
GO:0019432	triglyceride biosynthetic process	0.11	>=0.20	MAML3 (2.1)	ANO10 (2.1)	DPYD (1.6)	SUOX (1.5)	RNF123 (1.3)	NRIP1 (1.3)	SNRK (1.2)	ALDH2 (1.2)	C11orf42 (1.2)	ENSG00000248391 (1.1)
ENSG00000135069	PSAT1 PPI subnetwork	0.11	>=0.20	LSM4 (2.3)	ENSG00000237013 (2.2)	ALDH2 (2.2)	PTPN11 (2.0)	CUX2 (2.0)	ERP29 (1.8)	NAA25 (1.5)	MAML3 (1.5)	ATXN2 (1.5)	MAD1L1 (1.4)
MP:0008133	decreased Peyer's patch number	0.11	>=0.20	UBA7 (3.3)	PDE4B (2.8)	FOXP1 (2.2)	SDK1 (1.8)	SATB1 (1.7)	EPHB1 (1.6)	FAM5C (1.6)	ERBB3 (1.4)	ANO10 (1.3)	NRIP1 (1.3)
MP:0005179	decreased circulating cholesterol level	0.11	>=0.20	APOB (7.3)	DPYD (1.9)	ERBB3 (1.9)	RNF123 (1.9)	CRLF1 (1.8)	CCKBR (1.5)	SUOX (1.4)	KY (1.3)	FAM109A (1.2)	MON1A (1.2)
ENSG00000188846	RPL14 PPI subnetwork	0.11	>=0.20	NAA25 (2.6)	ENSG00000248391 (1.9)	ADAM1 (1.7)	EPHB1 (1.2)	RBM6 (1.2)	CUX2 (1.1)	PTPN11 (1.1)	FOXP1 (1.0)	LSM4 (0.9)	NRIP1 (0.8)
ENSG00000132341	RAN PPI subnetwork	0.11	>=0.20	NAA25 (3.6)	RBM5 (2.1)	MAPKAPK5 (1.6)	LSM4 (1.3)	KLHL26 (1.2)	ATXN2 (1.1)	PTPN11 (1.1)	TRAIP (1.0)	MAML3 (1.0)	ENSG00000248391 (1.0)
ENSG00000147383	NSDHL PPI subnetwork	0.11	>=0.20	AFF3 (1.7)	CUX2 (1.5)	ANO10 (1.4)	C19orf60 (1.4)	GRM8 (1.2)	ERP29 (1.1)	LSM4 (1.0)	TMEM116 (1.0)	EPHB1 (0.8)	FOXP2 (0.7)
ENSG00000179344	HLA-DQB1 PPI subnetwork	0.11	>=0.20	SATB1 (3.2)	ALDH2 (2.6)	IKZF4 (2.1)	MAD1L1 (2.0)	C21orf62 (1.1)	ERBB3 (1.1)	DPYD (1.0)	C11orf42 (1.0)	ADAM1 (0.9)	RNF123 (0.8)
ENSG00000171992	SYNPO PPI subnetwork	0.11	>=0.20	MST1R (2.2)	ERBB3 (2.1)	ANO10 (2.0)	LSM4 (1.7)	BRAP (1.7)	KY (1.4)	FOXP1 (1.4)	ALDH2 (1.3)	C3orf54 (1.2)	RBM6 (1.1)
ENSG00000108604	SMARCD2 PPI subnetwork	0.11	>=0.20	FOXP1 (3.0)	LINC00458 (2.7)	IKZF4 (2.2)	C12orf51 (2.1)	ATXN2 (2.0)	RBM6 (1.8)	CRTC1 (1.7)	TRAIP (1.5)	FAM109A (1.3)	C12orf47 (1.2)
MP:0001513	limb grasping	0.11	>=0.20	GRM8 (2.6)	RNF123 (2.4)	TMEM59L (2.1)	CUX2 (1.8)	SNRK (1.6)	CA10 (1.4)	DPYD (1.3)	ENSG00000237013 (1.2)	ANO10 (1.1)	CRLF1 (1.1)
REACTOME_FATTY_ACYL:COA_BIOSYNTHESIS	REACTOME_FATTY_ACYL:COA_BIOSYNTHESIS	0.11	>=0.20	ANO10 (1.6)	MAML3 (1.5)	C11orf42 (1.4)	PTK7 (1.1)	DPYD (1.1)	ENSG00000248391 (1.1)	SUOX (0.9)	ALDH2 (0.9)	AFF3 (0.9)	APOB (0.8)
GO:0014073	response to tropane	0.11	>=0.20	GRM8 (3.6)	MAML3 (3.3)	C12orf47 (2.1)	FAM109A (2.1)	TMEM59L (1.5)	ENSG00000248391 (1.5)	FOXP2 (1.5)	CUX2 (1.5)	CAMKV (1.5)	C21orf62 (1.5)
GO:0042220	response to cocaine	0.11	>=0.20	GRM8 (3.6)	MAML3 (3.3)	C12orf47 (2.1)	FAM109A (2.1)	TMEM59L (1.5)	ENSG00000248391 (1.5)	FOXP2 (1.5)	CUX2 (1.5)	CAMKV (1.5)	C21orf62 (1.5)
GO:0008158	hedgehog receptor activity	0.11	>=0.20	RNF123 (3.4)	CCKBR (2.6)	CUX2 (2.5)	EPHB1 (2.3)	ANO10 (2.1)	FAM109A (1.7)	AFF3 (1.7)	GRM8 (1.4)	MST1R (1.3)	C11orf42 (1.3)
ENSG00000140451	PIF1 PPI subnetwork	0.11	>=0.20	LSM4 (2.0)	TRAIP (1.6)	C19orf60 (1.6)	DPYD (1.4)	AFF3 (1.2)	MAD1L1 (1.2)	FAM5C (1.0)	KLHL26 (0.9)	ACAD10 (0.8)	CRLF1 (0.8)
MP:0001712	abnormal placenta development	0.11	>=0.20	SEMA3F (2.8)	CRTC1 (2.4)	PTK7 (1.9)	AFF3 (1.4)	RBM5 (1.2)	SDK1 (1.2)	ERBB3 (1.1)	ENSG00000248391 (1.1)	CRLF1 (1.0)	PDE4B (1.0)
ENSG00000172660	TAF15 PPI subnetwork	0.11	>=0.20	RBM5 (3.9)	RBM6 (2.8)	LSM4 (2.2)	TRAFD1 (1.4)	KY (1.3)	MAML3 (1.3)	ADAM1 (1.2)	PTPN11 (1.2)	C19orf60 (1.1)	ENSG00000237013 (1.0)
MP:0008566	increased interferon-gamma secretion	0.11	>=0.20	SATB1 (4.8)	IKZF4 (2.4)	EPHB1 (2.1)	PDE4B (2.0)	UBA7 (1.6)	TRAFD1 (1.5)	C21orf62 (1.3)	PTPRO (1.2)	ERBB3 (1.0)	C11orf42 (0.7)
MP:0011088	partial neonatal lethality	0.11	>=0.20	EPHB1 (3.1)	FOXP2 (2.5)	PTK7 (2.2)	SDK1 (2.1)	CA10 (2.1)	C3orf54 (1.9)	ALDH2 (1.6)	ATXN2 (1.5)	NRIP1 (1.5)	CUX2 (1.4)
MP:0001176	abnormal lung development	0.11	>=0.20	FOXP2 (3.7)	PTK7 (3.1)	SDK1 (2.4)	CRLF1 (2.2)	EPHB1 (2.2)	CUX2 (2.0)	RERG (1.7)	NRIP1 (1.6)	FAM160A2 (1.6)	DPYD (1.0)
KEGG_NON_SMALL_CELL_LUNG_CANCER	KEGG_NON_SMALL_CELL_LUNG_CANCER	0.11	>=0.20	RNF123 (2.6)	SNRK (2.6)	FOXP1 (2.1)	ERBB3 (2.0)	PTPN11 (1.9)	SEMA3F (1.9)	C19orf60 (1.6)	MON1A (1.6)	C3orf54 (1.2)	SH2B3 (1.2)
ENSG00000076248	UNG PPI subnetwork	0.11	>=0.20	NAA25 (2.3)	SDK1 (2.0)	GRM8 (1.7)	ANO10 (1.6)	SNRK (1.5)	PTPRO (1.3)	ERP29 (1.3)	RERG (1.3)	AFF3 (1.2)	PTK7 (1.1)
ENSG00000127955	GNAI1 PPI subnetwork	0.11	>=0.20	CAMKV (2.3)	GRM8 (2.1)	AFF3 (1.8)	C3orf54 (1.8)	ERP29 (1.8)	MAML3 (1.8)	CCKBR (1.7)	ANO10 (1.6)	MAD1L1 (1.5)	SDK1 (1.4)
ENSG00000067560	RHOA PPI subnetwork	0.11	>=0.20	MST1R (2.6)	DPYD (2.1)	MAD1L1 (1.8)	ERBB3 (1.8)	FOXP1 (1.6)	KLHL26 (1.5)	TMEM59L (1.5)	SNRK (1.4)	AFF3 (1.3)	FAM5C (1.3)
MP:0002816	colitis	0.11	>=0.20	IKZF4 (5.0)	FOXP1 (2.6)	SATB1 (2.5)	UBA7 (2.1)	SH2B3 (2.0)	KY (1.7)	PDE4B (1.5)	CUX2 (1.5)	RBM5 (1.2)	ERBB3 (1.1)
REACTOME_CLASS_A1_RHODOPSIN:LIKE_RECEPTORS	REACTOME_CLASS_A1_RHODOPSIN:LIKE_RECEPTORS	0.11	>=0.20	CAMKV (3.0)	PTPRO (3.0)	RERG (2.3)	C11orf42 (2.2)	GRM8 (2.1)	TMEM59L (2.0)	C12orf47 (1.9)	PDE4B (1.9)	CCKBR (1.9)	FOXP2 (1.8)
ENSG00000165702	GFI1B PPI subnetwork	0.11	>=0.20	SEMA3F (5.1)	CRTC1 (2.2)	CUX2 (1.9)	ALDH2 (1.8)	FAM109A (1.8)	CAMKV (1.8)	CRLF1 (1.6)	TRAFD1 (1.5)	MON1A (1.5)	TMEM59L (1.5)
ENSG00000165219	GAPVD1 PPI subnetwork	0.11	>=0.20	C12orf51 (3.4)	RNF123 (2.5)	FAM160A2 (2.5)	ATXN2 (2.4)	KLHL26 (2.3)	UBA7 (2.1)	KY (2.1)	RBM6 (2.0)	CCKBR (1.9)	RBM5 (1.9)
MP:0005309	increased circulating ammonia level	0.11	>=0.20	APOB (4.1)	DPYD (3.3)	ANO10 (2.1)	ALDH2 (1.8)	FAM109A (1.7)	FAM5C (1.3)	MAML3 (1.3)	SUOX (1.2)	MST1R (1.0)	ACAD10 (1.0)
MP:0002023	B cell derived lymphoma	0.11	>=0.20	ADAM1 (1.8)	C12orf47 (1.8)	FOXP1 (1.7)	SATB1 (1.4)	C21orf62 (1.4)	IKZF4 (1.4)	TRAIP (1.2)	MAML3 (1.2)	ALDH2 (1.1)	MST1R (1.1)
MP:0011086	partial postnatal lethality	0.11	>=0.20	SEMA3F (3.7)	FOXP2 (2.9)	EPHB1 (2.0)	NRIP1 (1.9)	PTK7 (1.7)	RERG (1.4)	ATXN2 (1.3)	SNRK (1.3)	APOB (1.3)	SH2B3 (1.2)
GO:0009897	external side of plasma membrane	0.11	>=0.20	IKZF4 (3.3)	SATB1 (2.8)	PDE4B (1.9)	UBA7 (1.2)	PTPRO (1.1)	EPHB1 (1.1)	SEMA3F (1.0)	CCKBR (0.8)	AFF3 (0.8)	SUOX (0.8)
GO:0001653	peptide receptor activity	0.11	>=0.20	RERG (3.4)	PTPRO (3.2)	GRM8 (2.6)	IKZF4 (2.3)	AFF3 (2.0)	CCKBR (1.8)	EPHB1 (1.8)	C12orf47 (1.8)	CA10 (1.6)	C21orf62 (1.6)
ENSG00000161835	GRASP PPI subnetwork	0.11	>=0.20	CAMKV (4.0)	PDE4B (2.5)	CA10 (2.3)	CUX2 (2.0)	AFF3 (1.6)	MAML3 (1.6)	FAM160A2 (1.4)	CRTC1 (1.3)	NRIP1 (1.3)	CNGA4 (1.3)
MP:0001802	arrested B cell differentiation	0.11	>=0.20	C3orf54 (2.9)	SATB1 (2.8)	UBA7 (2.3)	FOXP1 (1.7)	AFF3 (1.5)	PDE4B (1.5)	NRIP1 (1.4)	EPHB1 (1.2)	ERP29 (1.1)	ENSG00000237013 (1.1)
ENSG00000134597	RBMX2 PPI subnetwork	0.11	>=0.20	BRAP (3.1)	KLHL26 (2.3)	MAD1L1 (2.1)	RBM6 (1.9)	MAML3 (1.8)	RBM5 (1.8)	TRAIP (1.0)	CNGA4 (1.0)	C12orf47 (0.9)	RNF123 (0.8)
GO:0030803	negative regulation of cyclic nucleotide biosynthetic process	0.11	>=0.20	C12orf47 (3.2)	ENSG00000248391 (2.7)	AFF3 (2.4)	CAMKV (2.2)	PTPRO (2.1)	CCKBR (1.9)	RERG (1.9)	C21orf62 (1.8)	FAM160A2 (1.7)	MST1R (1.4)
GO:0030809	negative regulation of nucleotide biosynthetic process	0.11	>=0.20	C12orf47 (3.2)	ENSG00000248391 (2.7)	AFF3 (2.4)	CAMKV (2.2)	PTPRO (2.1)	CCKBR (1.9)	RERG (1.9)	C21orf62 (1.8)	FAM160A2 (1.7)	MST1R (1.4)
GO:0030800	negative regulation of cyclic nucleotide metabolic process	0.11	>=0.20	C12orf47 (3.2)	ENSG00000248391 (2.7)	AFF3 (2.4)	CAMKV (2.2)	PTPRO (2.1)	CCKBR (1.9)	RERG (1.9)	C21orf62 (1.8)	FAM160A2 (1.7)	MST1R (1.4)
GO:0042562	hormone binding	0.11	>=0.20	RERG (3.6)	DPYD (2.4)	C12orf47 (2.2)	ALDH2 (2.2)	CCKBR (2.1)	NRIP1 (1.7)	LINC00458 (1.2)	TMEM59L (1.2)	SDK1 (1.1)	SUOX (1.0)
ENSG00000158042	MRPL17 PPI subnetwork	0.11	>=0.20	C19orf60 (3.7)	LSM4 (3.7)	MAPKAPK5 (2.9)	MAML3 (1.8)	RBM6 (1.4)	C11orf42 (1.2)	NAA25 (1.1)	FAM5C (0.9)	MAD1L1 (0.9)	TMEM116 (0.8)
ENSG00000099956	SMARCB1 PPI subnetwork	0.11	>=0.20	ATXN2 (2.4)	FOXP1 (1.9)	C12orf51 (1.9)	RBM6 (1.7)	MAD1L1 (1.6)	IKZF4 (1.5)	C12orf47 (1.5)	MAPKAPK5 (1.4)	SATB1 (1.3)	ADAM1 (1.3)
GO:0003712	transcription cofactor activity	0.11	>=0.20	ATXN2 (3.1)	MAPKAPK5 (2.5)	FOXP1 (2.0)	SATB1 (1.6)	CUX2 (1.6)	RBM5 (1.6)	IKZF4 (1.6)	C12orf51 (1.5)	SH2B3 (1.3)	BRAP (1.3)
ENSG00000128534	NAA38 PPI subnetwork	0.11	>=0.20	C19orf60 (3.1)	ERBB3 (2.8)	LSM4 (2.2)	FAM5C (1.5)	RBM5 (1.5)	ERP29 (1.5)	MAPKAPK5 (1.5)	AFF3 (1.3)	CA10 (1.2)	CRTC1 (1.1)
GO:0016634	oxidoreductase activity, acting on the CH-CH group of donors, oxygen as acceptor	0.11	>=0.20	RNF123 (3.6)	SUOX (3.2)	ACAD10 (3.1)	FAM5C (2.1)	ALDH2 (2.0)	MON1A (1.8)	RBM6 (1.7)	C21orf62 (1.5)	C12orf51 (1.5)	FOXP2 (1.3)
GO:0060038	cardiac muscle cell proliferation	0.11	>=0.20	AFF3 (3.7)	CNGA4 (3.0)	ENSG00000237013 (2.7)	RERG (1.5)	CRLF1 (1.4)	CCKBR (1.4)	ENSG00000248391 (1.4)	ALDH2 (1.3)	FOXP2 (1.3)	C11orf42 (1.0)
MP:0003331	hepatocellular carcinoma	0.11	>=0.20	SUOX (2.6)	DPYD (2.6)	C3orf54 (2.1)	FAM5C (1.6)	C21orf62 (1.5)	MON1A (1.5)	CNGA4 (1.4)	BRAP (1.3)	ERBB3 (1.2)	CUX2 (1.2)
GO:0072531	pyrimidine-containing compound transmembrane transport	0.11	>=0.20	C21orf62 (3.0)	ADAM1 (2.3)	SUOX (2.1)	ERP29 (1.6)	IKZF4 (1.4)	MAPKAPK5 (1.3)	C19orf60 (1.1)	DPYD (1.1)	ERBB3 (1.1)	MON1A (1.0)
REACTOME_SHC:MEDIATED_CASCADE	REACTOME_SHC:MEDIATED_CASCADE	0.11	>=0.20	CRLF1 (2.9)	SEMA3F (2.8)	AFF3 (2.3)	SDK1 (2.2)	LINC00458 (1.7)	PTK7 (1.7)	C3orf54 (1.6)	PTPN11 (1.3)	GRM8 (1.2)	RERG (1.1)
MP:0001982	decreased chemically-elicited antinociception	0.11	>=0.20	CAMKV (4.2)	PDE4B (2.8)	GRM8 (2.7)	AFF3 (2.4)	CCKBR (2.3)	CRTC1 (2.1)	MAML3 (1.8)	FOXP1 (1.5)	FAM160A2 (1.5)	TMEM59L (1.4)
GO:0042110	T cell activation	0.11	>=0.20	SATB1 (3.8)	IKZF4 (2.4)	DPYD (1.6)	ENSG00000237013 (1.5)	ENSG00000248391 (1.5)	NRIP1 (1.4)	C11orf42 (1.3)	PDE4B (1.1)	UBA7 (1.0)	ADAM1 (0.9)
GO:0031227	intrinsic to endoplasmic reticulum membrane	0.11	>=0.20	ANO10 (4.8)	ERP29 (3.1)	MON1A (1.8)	SUOX (1.4)	UBA7 (1.3)	DPYD (1.2)	RNF123 (1.0)	C21orf62 (1.0)	C11orf42 (1.0)	KY (0.8)
ENSG00000155380	SLC16A1 PPI subnetwork	0.11	>=0.20	ACAD10 (4.1)	LINC00458 (2.9)	FOXP1 (2.1)	FOXP2 (2.0)	MAML3 (1.8)	RNF123 (1.8)	ANO10 (1.6)	SUOX (1.6)	ERP29 (1.6)	NRIP1 (1.4)
ENSG00000161681	SHANK1 PPI subnetwork	0.11	>=0.20	CAMKV (4.3)	CRTC1 (3.3)	CCKBR (2.3)	TMEM59L (2.3)	RNF123 (1.9)	CUX2 (1.8)	SEMA3F (1.7)	FAM160A2 (1.5)	AFF3 (1.3)	TMEM116 (1.3)
ENSG00000100650	SRSF5 PPI subnetwork	0.11	>=0.20	RBM6 (3.3)	LSM4 (2.5)	PTPN11 (2.4)	RBM5 (2.2)	CRTC1 (1.5)	ERP29 (1.2)	KLHL26 (1.1)	C12orf47 (1.1)	KY (1.0)	PDE4B (0.9)
GO:0008378	galactosyltransferase activity	0.11	>=0.20	CA10 (3.7)	ANO10 (1.7)	ERP29 (1.6)	EPHB1 (1.6)	C12orf47 (1.6)	PTPRO (1.5)	MON1A (1.4)	FAM5C (1.3)	MST1R (1.3)	SDK1 (1.2)
ENSG00000073584	SMARCE1 PPI subnetwork	0.11	>=0.20	C12orf51 (2.7)	RBM6 (2.6)	ATXN2 (2.6)	RBM5 (2.5)	IKZF4 (2.1)	FAM109A (2.1)	TRAFD1 (1.9)	BRAP (1.9)	UBA7 (1.8)	C3orf54 (1.6)
ENSG00000113300	CNOT6 PPI subnetwork	0.11	>=0.20	MAPKAPK5 (4.2)	ATXN2 (3.9)	BRAP (3.3)	C12orf51 (2.7)	ADAM1 (1.8)	RBM6 (1.8)	TRAIP (1.8)	LSM4 (1.6)	FAM5C (1.5)	GRM8 (1.3)
ENSG00000078699	CBFA2T2 PPI subnetwork	0.11	>=0.20	C3orf54 (3.1)	PTK7 (2.9)	MAML3 (2.2)	ATXN2 (1.9)	AFF3 (1.8)	C12orf51 (1.5)	CUX2 (1.5)	UBA7 (1.4)	CRTC1 (1.3)	SH2B3 (1.2)
MP:0000929	open neural tube	0.11	>=0.20	ATXN2 (3.3)	EPHB1 (2.2)	LINC00458 (1.6)	NRIP1 (1.5)	CCKBR (1.3)	MAPKAPK5 (1.2)	RBM5 (1.2)	PTPRO (1.2)	GRM8 (1.0)	FAM160A2 (1.0)
REACTOME_ABCA_TRANSPORTERS_IN_LIPID_HOMEOSTASIS	REACTOME_ABCA_TRANSPORTERS_IN_LIPID_HOMEOSTASIS	0.11	>=0.20	APOB (4.8)	CUX2 (2.2)	TMEM116 (2.1)	DPYD (2.0)	CRTC1 (1.8)	BRAP (1.6)	TMEM59L (1.5)	SUOX (1.4)	RNF123 (1.4)	ERBB3 (1.3)
ENSG00000166603	MC4R PPI subnetwork	0.11	>=0.20	RERG (4.5)	CUX2 (3.6)	C21orf62 (3.1)	CAMKV (2.6)	GRM8 (2.3)	PTPRO (2.1)	KLHL26 (2.0)	MAML3 (1.7)	CCKBR (1.7)	IKZF4 (1.6)
KEGG_NEUROACTIVE_LIGAND_RECEPTOR_INTERACTION	KEGG_NEUROACTIVE_LIGAND_RECEPTOR_INTERACTION	0.11	>=0.20	CAMKV (3.1)	GRM8 (3.1)	CCKBR (2.9)	TMEM59L (2.7)	PTPRO (2.7)	RERG (2.5)	C12orf47 (2.2)	MAML3 (1.9)	C21orf62 (1.5)	FAM5C (1.5)
GO:0005104	fibroblast growth factor receptor binding	0.11	>=0.20	CRLF1 (2.5)	LINC00458 (2.2)	RERG (1.9)	SDK1 (1.9)	ANO10 (1.9)	TMEM59L (1.8)	C11orf42 (1.7)	PTPN11 (1.5)	FAM160A2 (1.4)	ALDH2 (1.4)
ENSG00000196735	HLA-DQA1 PPI subnetwork	0.11	>=0.20	ALDH2 (2.9)	SATB1 (2.6)	IKZF4 (2.1)	MAD1L1 (1.6)	DPYD (1.5)	C21orf62 (1.5)	ERBB3 (1.0)	ENSG00000248391 (0.9)	UBA7 (0.9)	ADAM1 (0.9)
ENSG00000104852	SNRNP70 PPI subnetwork	0.11	>=0.20	RBM6 (3.5)	PTPN11 (2.6)	RBM5 (2.4)	LSM4 (2.2)	MAPKAPK5 (1.5)	BRAP (1.4)	TRAFD1 (1.4)	NAA25 (1.2)	ATXN2 (1.1)	CRTC1 (1.1)
GO:0030136	clathrin-coated vesicle	0.11	>=0.20	TMEM59L (3.3)	CAMKV (2.4)	CRTC1 (2.4)	RERG (1.8)	CCKBR (1.8)	C12orf51 (1.7)	CA10 (1.7)	PTPRO (1.6)	C19orf60 (1.5)	GRM8 (1.5)
REACTOME_CD28_CO:STIMULATION	REACTOME_CD28_CO:STIMULATION	0.11	>=0.20	EPHB1 (2.5)	MAD1L1 (1.9)	SATB1 (1.9)	NRIP1 (1.7)	LSM4 (1.6)	FAM5C (1.6)	SH2B3 (1.4)	ANO10 (1.4)	FAM109A (1.3)	CA10 (1.2)
MP:0001431	abnormal eating behavior	0.11	>=0.20	FOXP2 (3.6)	CAMKV (3.2)	GRM8 (3.0)	PTPRO (3.0)	KLHL26 (2.0)	SEMA3F (2.0)	CCKBR (1.9)	DPYD (1.8)	TMEM59L (1.5)	C11orf42 (1.4)
ENSG00000117020	AKT3 PPI subnetwork	0.11	>=0.20	SNRK (2.5)	RBM5 (2.3)	KLHL26 (2.2)	FOXP1 (2.2)	RNF123 (2.0)	RERG (1.8)	SUOX (1.6)	PTPN11 (1.6)	ANO10 (1.5)	MAD1L1 (1.1)
ENSG00000186468	RPS23 PPI subnetwork	0.11	>=0.20	CUX2 (2.2)	NAA25 (1.8)	ENSG00000248391 (1.5)	MAML3 (1.4)	ACAD10 (1.3)	PTPN11 (1.3)	RBM5 (1.0)	ERP29 (0.9)	LSM4 (0.8)	ADAM1 (0.8)
GO:0030662	coated vesicle membrane	0.11	>=0.20	TMEM59L (3.3)	CRTC1 (2.6)	RBM5 (2.3)	UBA7 (2.3)	C12orf51 (2.0)	CAMKV (1.8)	ANO10 (1.8)	SNRK (1.7)	MON1A (1.5)	CCKBR (1.3)
GO:0050688	regulation of defense response to virus	0.11	>=0.20	MAD1L1 (2.7)	UBA7 (2.0)	ENSG00000237013 (1.6)	SH2B3 (1.5)	SATB1 (1.2)	C12orf51 (1.2)	PTPRO (1.2)	TRAFD1 (1.1)	C21orf62 (1.1)	RNF123 (1.0)
ENSG00000115718	PROC PPI subnetwork	0.11	>=0.20	APOB (3.3)	DPYD (3.1)	CRLF1 (2.4)	FAM109A (1.9)	SDK1 (1.9)	NRIP1 (1.7)	ALDH2 (1.6)	PDE4B (1.0)	SH2B3 (1.0)	C3orf54 (0.9)
GO:0008301	DNA binding, bending	0.11	>=0.20	FOXP1 (5.1)	CRLF1 (3.0)	FOXP2 (2.9)	KLHL26 (1.8)	ENSG00000248391 (1.8)	CCKBR (1.7)	LINC00458 (1.6)	TMEM59L (1.6)	IKZF4 (1.6)	ALDH2 (1.3)
GO:0007202	activation of phospholipase C activity	0.11	>=0.20	ENSG00000248391 (3.9)	AFF3 (2.8)	MON1A (2.1)	CAMKV (2.0)	SNRK (1.9)	FOXP2 (1.9)	MST1R (1.5)	C21orf62 (1.5)	C12orf47 (1.5)	RERG (1.4)
REACTOME_ADP_SIGNALLING_THROUGH_P2Y_PURINOCEPTOR_1	REACTOME_ADP_SIGNALLING_THROUGH_P2Y_PURINOCEPTOR_1	0.11	>=0.20	C3orf54 (4.1)	CA10 (2.1)	C21orf62 (1.8)	PTPRO (1.6)	ENSG00000248391 (1.4)	RERG (1.2)	SH2B3 (1.2)	CRTC1 (1.2)	SNRK (1.1)	TMEM59L (1.1)
ENSG00000055130	CUL1 PPI subnetwork	0.11	>=0.20	PTPN11 (2.6)	LSM4 (2.6)	PDE4B (2.5)	RNF123 (2.3)	BRAP (2.1)	UBA7 (1.4)	TRAFD1 (1.3)	ATXN2 (1.3)	CA10 (1.3)	GRM8 (1.3)
KEGG_ASCORBATE_AND_ALDARATE_METABOLISM	KEGG_ASCORBATE_AND_ALDARATE_METABOLISM	0.11	>=0.20	CNGA4 (4.4)	APOB (2.4)	ADAM1 (2.0)	DPYD (1.6)	SUOX (1.5)	MAPKAPK5 (1.5)	ANO10 (1.4)	ALDH2 (1.3)	C12orf47 (1.3)	FAM5C (1.3)
GO:0008528	G-protein coupled peptide receptor activity	0.11	>=0.20	RERG (3.3)	PTPRO (3.1)	GRM8 (2.7)	IKZF4 (2.4)	EPHB1 (1.9)	AFF3 (1.8)	CCKBR (1.7)	C12orf47 (1.6)	CA10 (1.6)	FAM5C (1.5)
ENSG00000160791	CCR5 PPI subnetwork	0.11	>=0.20	UBA7 (3.2)	SATB1 (3.0)	TRAFD1 (2.7)	PDE4B (2.4)	IKZF4 (1.7)	PTPRO (1.6)	SH2B3 (1.5)	LINC00458 (1.3)	NRIP1 (1.2)	RBM5 (1.2)
ENSG00000215778	ENSG00000215778 PPI subnetwork	0.11	>=0.20	UBA7 (3.2)	SATB1 (3.0)	TRAFD1 (2.7)	PDE4B (2.4)	IKZF4 (1.7)	PTPRO (1.6)	SH2B3 (1.5)	LINC00458 (1.3)	NRIP1 (1.2)	RBM5 (1.2)
ENSG00000188687	SLC4A5 PPI subnetwork	0.11	>=0.20	C21orf62 (3.1)	FAM5C (2.3)	NAA25 (1.8)	MAML3 (1.6)	PTPRO (1.5)	FAM160A2 (1.3)	ENSG00000237013 (1.2)	RERG (1.2)	RNF123 (1.2)	CA10 (0.8)
GO:0048747	muscle fiber development	0.11	>=0.20	FAM109A (2.3)	KY (2.2)	CUX2 (2.1)	LINC00458 (2.1)	RNF123 (1.9)	EPHB1 (1.6)	FOXP2 (1.6)	CRLF1 (1.5)	ENSG00000248391 (1.3)	TMEM116 (1.2)
MP:0000854	abnormal cerebellum development	0.11	>=0.20	EPHB1 (3.5)	SDK1 (2.6)	CRLF1 (2.0)	GRM8 (1.9)	CA10 (1.9)	FAM109A (1.9)	FOXP2 (1.8)	FAM5C (1.6)	C21orf62 (1.6)	PTK7 (1.2)
GO:0060479	lung cell differentiation	0.11	>=0.20	FOXP2 (2.1)	MST1R (2.1)	KY (1.8)	ALDH2 (1.7)	FAM160A2 (1.7)	C11orf42 (1.4)	FAM109A (1.4)	MON1A (1.3)	RERG (1.3)	CRLF1 (1.2)
GO:0060512	prostate gland morphogenesis	0.11	>=0.20	SDK1 (2.3)	EPHB1 (2.3)	RERG (2.2)	ENSG00000248391 (1.7)	AFF3 (1.6)	PTK7 (1.5)	CRLF1 (1.4)	CNGA4 (1.4)	NRIP1 (1.2)	FOXP2 (1.0)
REACTOME_CD28_DEPENDENT_PI3KAKT_SIGNALING	REACTOME_CD28_DEPENDENT_PI3KAKT_SIGNALING	0.11	>=0.20	EPHB1 (2.2)	ANO10 (1.8)	LSM4 (1.7)	RNF123 (1.6)	SATB1 (1.5)	RERG (1.5)	FAM5C (1.4)	MAD1L1 (1.3)	ENSG00000248391 (1.3)	NRIP1 (1.2)
ENSG00000065559	MAP2K4 PPI subnetwork	0.11	>=0.20	IKZF4 (2.4)	UBA7 (2.1)	SH2B3 (1.9)	SATB1 (1.7)	PDE4B (1.5)	PTK7 (1.4)	FAM160A2 (1.2)	LINC00458 (1.2)	PTPN11 (1.1)	EPHB1 (1.1)
ENSG00000165409	TSHR PPI subnetwork	0.12	>=0.20	NRIP1 (2.9)	ANO10 (2.1)	EPHB1 (1.9)	SDK1 (1.7)	PDE4B (1.7)	LINC00458 (1.5)	PTPN11 (1.2)	AFF3 (1.1)	SH2B3 (1.1)	UBA7 (1.1)
GO:0015144	carbohydrate transmembrane transporter activity	0.12	>=0.20	APOB (2.4)	ANO10 (1.6)	FAM109A (1.5)	ERP29 (1.4)	MON1A (1.3)	IKZF4 (1.1)	SUOX (1.1)	FAM5C (1.0)	UBA7 (0.8)	C11orf42 (0.7)
ENSG00000120699	EXOSC8 PPI subnetwork	0.12	>=0.20	MAPKAPK5 (3.0)	RBM6 (2.9)	RBM5 (1.7)	MAML3 (1.7)	RNF123 (1.6)	FOXP2 (1.6)	LINC00458 (1.3)	LSM4 (1.3)	FOXP1 (1.3)	C19orf60 (1.3)
GO:0030814	regulation of cAMP metabolic process	0.12	>=0.20	C12orf47 (3.8)	MAML3 (2.4)	CCKBR (2.3)	C21orf62 (2.0)	CAMKV (1.8)	PTPRO (1.8)	GRM8 (1.7)	FOXP2 (1.5)	RERG (1.5)	TMEM59L (1.4)
ENSG00000167283	ATP5L PPI subnetwork	0.12	>=0.20	ACAD10 (2.7)	C12orf47 (2.1)	C19orf60 (2.0)	C12orf51 (2.0)	ENSG00000237013 (1.8)	RNF123 (1.8)	ADAM1 (1.8)	SNRK (1.7)	ALDH2 (1.5)	ERP29 (1.3)
GO:0003682	chromatin binding	0.12	>=0.20	SATB1 (2.3)	FOXP1 (2.3)	NRIP1 (1.9)	SH2B3 (1.9)	ATXN2 (1.9)	AFF3 (1.9)	EPHB1 (1.8)	C3orf54 (1.7)	RBM5 (1.7)	FOXP2 (1.5)
MP:0001552	increased circulating triglyceride level	0.12	>=0.20	APOB (4.6)	SNRK (2.4)	MAML3 (2.2)	DPYD (2.0)	ALDH2 (1.8)	SH2B3 (1.7)	CCKBR (1.3)	FOXP2 (1.0)	C11orf42 (1.0)	GRM8 (0.7)
GO:0006957	complement activation, alternative pathway	0.12	>=0.20	C11orf42 (4.7)	DPYD (3.0)	CNGA4 (2.4)	ADAM1 (2.0)	C21orf62 (1.9)	TMEM116 (1.7)	LINC00458 (1.7)	ENSG00000237013 (1.1)	ACAD10 (1.0)	BRAP (1.0)
GO:0045058	T cell selection	0.12	>=0.20	SATB1 (2.6)	TMEM116 (2.5)	ENSG00000248391 (1.9)	AFF3 (1.8)	C21orf62 (1.7)	DPYD (1.6)	MAD1L1 (1.2)	ALDH2 (1.1)	FOXP2 (0.8)	MON1A (0.8)
ENSG00000138795	LEF1 PPI subnetwork	0.12	>=0.20	SATB1 (2.5)	NRIP1 (2.5)	ATXN2 (2.5)	RBM5 (1.7)	LINC00458 (1.5)	SNRK (1.3)	FOXP1 (1.3)	CCKBR (1.3)	EPHB1 (1.1)	MST1R (1.0)
ENSG00000198900	TOP1 PPI subnetwork	0.12	>=0.20	ADAM1 (2.0)	LSM4 (1.9)	TRAIP (1.8)	MAPKAPK5 (1.8)	MAD1L1 (1.7)	BRAP (1.0)	NAA25 (1.0)	RBM6 (1.0)	PTPN11 (0.9)	AFF3 (0.8)
GO:0012506	vesicle membrane	0.12	>=0.20	TMEM59L (3.1)	CRTC1 (2.4)	ANO10 (2.2)	C12orf51 (2.0)	UBA7 (1.8)	SH2B3 (1.6)	CAMKV (1.5)	CA10 (1.5)	FAM5C (1.4)	RBM5 (1.4)
ENSG00000206281	TAPBP PPI subnetwork	0.12	>=0.20	UBA7 (4.9)	ANO10 (2.2)	TRAFD1 (2.2)	ERP29 (2.0)	C21orf62 (1.1)	PTK7 (1.1)	SDK1 (1.0)	MST1R (1.0)	ERBB3 (1.0)	FAM5C (0.9)
ENSG00000112493	TAPBP PPI subnetwork	0.12	>=0.20	UBA7 (4.9)	ANO10 (2.2)	TRAFD1 (2.2)	ERP29 (2.0)	C21orf62 (1.1)	PTK7 (1.1)	SDK1 (1.0)	MST1R (1.0)	ERBB3 (1.0)	FAM5C (0.9)
ENSG00000206208	TAPBP PPI subnetwork	0.12	>=0.20	UBA7 (4.9)	ANO10 (2.2)	TRAFD1 (2.2)	ERP29 (2.0)	C21orf62 (1.1)	PTK7 (1.1)	SDK1 (1.0)	MST1R (1.0)	ERBB3 (1.0)	FAM5C (0.9)
REACTOME_FGFR_LIGAND_BINDING_AND_ACTIVATION	REACTOME_FGFR_LIGAND_BINDING_AND_ACTIVATION	0.12	>=0.20	CRLF1 (3.0)	SEMA3F (2.3)	SDK1 (2.2)	AFF3 (2.1)	ALDH2 (2.0)	LINC00458 (1.7)	PTK7 (1.7)	C11orf42 (1.6)	RERG (1.6)	ANO10 (1.5)
MP:0000717	abnormal lymphocyte cell number	0.12	>=0.20	SATB1 (3.5)	PDE4B (3.0)	FOXP1 (2.3)	UBA7 (1.4)	MAML3 (1.1)	PTPN11 (1.1)	AFF3 (1.0)	C11orf42 (1.0)	RNF123 (0.9)	PTPRO (0.6)
MP:0001392	abnormal locomotor behavior	0.12	>=0.20	TMEM59L (2.4)	EPHB1 (2.2)	CAMKV (2.1)	RERG (1.7)	FOXP2 (1.6)	CNGA4 (1.6)	ERP29 (1.5)	ENSG00000237013 (1.4)	C19orf60 (1.3)	CRTC1 (1.3)
ENSG00000136021	SCYL2 PPI subnetwork	0.12	>=0.20	ENSG00000248391 (2.6)	ERP29 (2.2)	MAD1L1 (2.1)	CRTC1 (2.0)	AFF3 (2.0)	LSM4 (1.9)	PTPN11 (1.9)	NAA25 (1.1)	ADAM1 (1.1)	FOXP1 (1.1)
GO:0004553	hydrolase activity, hydrolyzing O-glycosyl compounds	0.12	>=0.20	ERP29 (4.4)	ANO10 (2.9)	RNF123 (2.0)	KY (1.8)	ACAD10 (1.6)	ENSG00000237013 (1.3)	DPYD (1.0)	ADAM1 (1.0)	ALDH2 (0.9)	C19orf60 (0.9)
MP:0001807	decreased IgA level	0.12	>=0.20	PDE4B (3.6)	FOXP1 (2.7)	SATB1 (2.0)	IKZF4 (2.0)	EPHB1 (1.8)	TRAFD1 (1.8)	AFF3 (1.3)	NRIP1 (1.2)	SH2B3 (1.0)	ANO10 (0.8)
GO:0035148	tube formation	0.12	>=0.20	SDK1 (2.5)	EPHB1 (2.4)	TMEM116 (2.1)	CRLF1 (1.8)	CUX2 (1.8)	PTK7 (1.6)	LINC00458 (1.5)	ERBB3 (1.4)	CNGA4 (1.3)	ATXN2 (1.2)
REACTOME_GLYCOSPHINGOLIPID_METABOLISM	REACTOME_GLYCOSPHINGOLIPID_METABOLISM	0.12	>=0.20	ERP29 (4.6)	ANO10 (3.0)	FAM109A (2.2)	KY (2.0)	MON1A (1.9)	FOXP2 (1.5)	CA10 (1.4)	CUX2 (1.2)	APOB (1.1)	RBM6 (1.0)
ENSG00000105829	BET1 PPI subnetwork	0.12	>=0.20	MAML3 (1.6)	FAM5C (1.1)	TRAFD1 (0.9)	UBA7 (0.9)	LINC00458 (0.9)	RERG (0.9)	TMEM59L (0.9)	APOB (0.7)	ANO10 (0.7)	CA10 (0.7)
ENSG00000078808	SDF4 PPI subnetwork	0.12	>=0.20	ACAD10 (3.9)	LINC00458 (3.3)	SUOX (2.5)	MAML3 (1.9)	FOXP2 (1.7)	FOXP1 (1.6)	RNF123 (1.4)	DPYD (1.2)	NRIP1 (1.2)	RERG (1.0)
MP:0005092	decreased double-positive T cell number	0.12	>=0.20	SATB1 (6.0)	IKZF4 (2.2)	NRIP1 (1.5)	MAD1L1 (1.4)	ENSG00000237013 (0.7)	SH2B3 (0.7)	DPYD (0.7)	FOXP1 (0.6)	ENSG00000248391 (0.6)	PDE4B (0.5)
REACTOME_FGFR4_LIGAND_BINDING_AND_ACTIVATION	REACTOME_FGFR4_LIGAND_BINDING_AND_ACTIVATION	0.12	>=0.20	LINC00458 (3.0)	CRLF1 (2.1)	C11orf42 (1.9)	FAM160A2 (1.8)	ENSG00000237013 (1.7)	CA10 (1.6)	TMEM59L (1.6)	SEMA3F (1.4)	AFF3 (1.3)	MST1R (1.3)
GO:0031056	regulation of histone modification	0.12	>=0.20	SH2B3 (2.1)	C12orf51 (1.9)	ENSG00000237013 (1.8)	C3orf54 (1.7)	KLHL26 (1.6)	ENSG00000248391 (1.6)	IKZF4 (1.6)	AFF3 (1.3)	ATXN2 (1.3)	CRTC1 (1.3)
GO:0048665	neuron fate specification	0.12	>=0.20	KY (3.0)	FOXP2 (2.6)	EPHB1 (2.3)	MAML3 (2.3)	CUX2 (2.0)	C12orf47 (1.8)	FAM5C (1.4)	GRM8 (1.3)	MST1R (1.3)	C11orf42 (1.2)
ENSG00000136875	PRPF4 PPI subnetwork	0.12	>=0.20	RBM6 (3.7)	LSM4 (2.7)	RBM5 (2.4)	PTPN11 (2.1)	TRAFD1 (1.1)	KLHL26 (1.1)	MAPKAPK5 (1.1)	ERP29 (1.1)	CRTC1 (1.1)	MAD1L1 (1.0)
ENSG00000159217	IGF2BP1 PPI subnetwork	0.12	>=0.20	NAA25 (2.0)	ADAM1 (1.4)	FAM5C (1.4)	PTPN11 (1.3)	ERP29 (1.1)	LSM4 (1.0)	MAD1L1 (0.9)	CUX2 (0.8)	PTK7 (0.8)	RBM6 (0.8)
GO:0021983	pituitary gland development	0.12	>=0.20	ENSG00000248391 (3.3)	FOXP2 (2.4)	KY (2.2)	C21orf62 (2.1)	SDK1 (1.9)	MST1R (1.6)	EPHB1 (1.6)	CRLF1 (1.4)	LINC00458 (1.3)	PTK7 (1.3)
ENSG00000058668	ATP2B4 PPI subnetwork	0.12	>=0.20	TMEM59L (2.6)	CRTC1 (2.4)	FAM109A (2.1)	CRLF1 (2.1)	MAML3 (2.0)	ADAM1 (2.0)	CUX2 (1.6)	CCKBR (1.5)	FOXP1 (1.5)	C3orf54 (1.3)
GO:0042166	acetylcholine binding	0.12	>=0.20	GRM8 (3.7)	CCKBR (1.8)	KY (1.6)	ENSG00000237013 (1.5)	CUX2 (1.2)	CRTC1 (1.0)	C21orf62 (0.9)	MAML3 (0.9)	PTPRO (0.9)	RNF123 (0.9)
GO:0060487	lung epithelial cell differentiation	0.12	>=0.20	FOXP2 (2.2)	KY (2.0)	MST1R (1.9)	ALDH2 (1.6)	FAM109A (1.5)	C11orf42 (1.5)	ATXN2 (1.4)	FAM160A2 (1.3)	RERG (1.2)	CRLF1 (1.2)
ENSG00000115053	NCL PPI subnetwork	0.12	>=0.20	RBM5 (2.3)	ERP29 (2.1)	NAA25 (1.8)	LSM4 (1.7)	PTPN11 (1.3)	RBM6 (1.1)	ADAM1 (1.1)	FOXP1 (1.0)	ENSG00000248391 (0.9)	FAM5C (0.9)
MP:0001363	increased anxiety-related response	0.12	>=0.20	CCKBR (4.5)	TMEM59L (3.2)	CAMKV (2.9)	CA10 (2.4)	C21orf62 (2.3)	PDE4B (2.1)	LINC00458 (2.1)	CUX2 (2.1)	C12orf51 (1.7)	GRM8 (1.6)
ENSG00000139618	BRCA2 PPI subnetwork	0.12	>=0.20	LSM4 (3.4)	TRAIP (3.3)	MAD1L1 (2.4)	RNF123 (1.5)	SATB1 (1.5)	C19orf60 (1.3)	NRIP1 (1.3)	TRAFD1 (1.0)	SH2B3 (0.9)	PTPN11 (0.8)
GO:0034694	response to prostaglandin stimulus	0.12	>=0.20	ENSG00000237013 (2.8)	SDK1 (2.1)	CCKBR (1.5)	FAM109A (1.5)	SUOX (1.4)	FAM5C (1.1)	NRIP1 (1.0)	CNGA4 (1.0)	TMEM116 (0.8)	SATB1 (0.7)
MP:0004876	decreased mean systemic arterial blood pressure	0.12	>=0.20	PTPRO (3.0)	KLHL26 (2.3)	RERG (2.1)	EPHB1 (1.9)	FOXP2 (1.6)	MAML3 (1.6)	GRM8 (1.6)	PDE4B (1.4)	C21orf62 (1.3)	AFF3 (1.3)
ENSG00000084774	CAD PPI subnetwork	0.12	>=0.20	PDE4B (2.6)	FAM5C (2.3)	SH2B3 (2.0)	PTPN11 (1.8)	MON1A (1.6)	MAML3 (1.5)	FOXP1 (1.4)	LINC00458 (1.4)	RBM5 (1.3)	ACAD10 (1.3)
REACTOME_DEADENYLATION:DEPENDENT_MRNA_DECAY	REACTOME_DEADENYLATION:DEPENDENT_MRNA_DECAY	0.12	>=0.20	MAPKAPK5 (2.9)	RBM6 (2.0)	FOXP1 (1.9)	C19orf60 (1.8)	RBM5 (1.6)	ADAM1 (1.5)	LSM4 (1.2)	UBA7 (1.2)	TRAIP (1.1)	ATXN2 (0.9)
GO:0031490	chromatin DNA binding	0.12	>=0.20	SH2B3 (3.8)	CRLF1 (3.5)	SEMA3F (3.3)	ENSG00000237013 (2.6)	NRIP1 (2.4)	AFF3 (1.9)	EPHB1 (1.6)	FOXP1 (1.5)	FOXP2 (1.4)	KLHL26 (1.3)
ENSG00000069275	NUCKS1 PPI subnetwork	0.12	>=0.20	ACAD10 (4.0)	LINC00458 (2.7)	MAML3 (2.2)	SUOX (2.1)	FOXP1 (1.6)	ERP29 (1.5)	ANO10 (1.4)	C12orf47 (1.2)	AFF3 (1.1)	FOXP2 (1.0)
MP:0002026	leukemia	0.12	>=0.20	FOXP1 (2.7)	PDE4B (2.2)	UBA7 (1.8)	C12orf47 (1.5)	C21orf62 (1.5)	RERG (1.4)	ACAD10 (1.3)	SNRK (1.2)	FOXP2 (1.2)	RBM5 (1.1)
GO:0071825	protein-lipid complex subunit organization	0.12	>=0.20	APOB (3.4)	RNF123 (2.3)	DPYD (2.1)	C11orf42 (1.9)	BRAP (1.6)	SDK1 (1.5)	MON1A (1.4)	FAM109A (1.1)	MAML3 (1.0)	CCKBR (1.0)
GO:0071827	plasma lipoprotein particle organization	0.12	>=0.20	APOB (3.4)	RNF123 (2.3)	DPYD (2.1)	C11orf42 (1.9)	BRAP (1.6)	SDK1 (1.5)	MON1A (1.4)	FAM109A (1.1)	MAML3 (1.0)	CCKBR (1.0)
GO:0008289	lipid binding	0.12	>=0.20	APOB (4.9)	DPYD (3.3)	ALDH2 (2.4)	FAM109A (2.2)	ANO10 (2.1)	SUOX (1.8)	MAML3 (1.5)	ACAD10 (1.3)	SH2B3 (1.2)	CA10 (1.2)
ENSG00000096968	JAK2 PPI subnetwork	0.12	>=0.20	SATB1 (3.8)	IKZF4 (3.1)	NRIP1 (2.9)	PDE4B (2.3)	UBA7 (2.2)	ALDH2 (2.1)	TRAFD1 (1.8)	SH2B3 (1.5)	SUOX (1.4)	MST1R (1.3)
ENSG00000136273	HUS1 PPI subnetwork	0.12	>=0.20	LSM4 (3.8)	TRAIP (3.0)	ERP29 (2.1)	RERG (1.8)	SDK1 (1.3)	EPHB1 (1.3)	IKZF4 (1.3)	PTPRO (1.2)	MAD1L1 (1.2)	C12orf47 (1.2)
GO:0030879	mammary gland development	0.12	>=0.20	RERG (4.3)	ERBB3 (3.5)	PTK7 (2.6)	NRIP1 (2.4)	SDK1 (2.2)	AFF3 (2.0)	IKZF4 (1.8)	SUOX (1.7)	KLHL26 (1.6)	GRM8 (1.4)
ENSG00000131153	GINS2 PPI subnetwork	0.12	>=0.20	TRAIP (5.0)	LSM4 (2.0)	FOXP2 (1.5)	AFF3 (1.3)	UBA7 (1.2)	ERP29 (1.1)	C21orf62 (1.1)	MST1R (0.9)	IKZF4 (0.8)	ENSG00000248391 (0.7)
MP:0008217	abnormal B cell activation	0.12	>=0.20	SATB1 (3.2)	C3orf54 (2.2)	IKZF4 (2.0)	ERP29 (1.2)	ACAD10 (1.1)	NRIP1 (1.1)	ALDH2 (1.1)	FAM109A (1.0)	FOXP1 (0.9)	MAD1L1 (0.8)
REACTOME_MTOR_SIGNALLING	REACTOME_MTOR_SIGNALLING	0.12	>=0.20	BRAP (4.1)	PTPN11 (3.6)	RNF123 (3.1)	CA10 (2.5)	C12orf51 (2.0)	SUOX (1.9)	KY (1.9)	CUX2 (1.8)	FOXP2 (1.6)	ACAD10 (1.6)
KEGG_STARCH_AND_SUCROSE_METABOLISM	KEGG_STARCH_AND_SUCROSE_METABOLISM	0.12	>=0.20	DPYD (3.0)	CNGA4 (2.6)	ANO10 (2.3)	APOB (2.0)	FAM5C (1.9)	SDK1 (1.5)	ENSG00000237013 (1.4)	ADAM1 (1.2)	ACAD10 (1.1)	RNF123 (1.1)
ENSG00000149532	CPSF7 PPI subnetwork	0.12	>=0.20	RBM6 (2.6)	LSM4 (2.4)	RBM5 (2.1)	PTPN11 (1.9)	CRTC1 (1.7)	C12orf47 (1.7)	KLHL26 (1.2)	PDE4B (1.0)	FOXP2 (0.8)	MAD1L1 (0.8)
GO:0030817	regulation of cAMP biosynthetic process	0.12	>=0.20	C12orf47 (3.7)	MAML3 (2.5)	CCKBR (2.2)	C21orf62 (1.9)	CAMKV (1.8)	PTPRO (1.7)	GRM8 (1.6)	TMEM59L (1.5)	FOXP2 (1.4)	RERG (1.4)
ENSG00000075415	SLC25A3 PPI subnetwork	0.12	>=0.20	TMEM59L (1.9)	LSM4 (1.9)	AFF3 (1.4)	RBM6 (1.2)	FOXP1 (1.0)	C19orf60 (1.0)	SEMA3F (0.9)	MAD1L1 (0.8)	CNGA4 (0.7)	ADAM1 (0.7)
REACTOME_METABOLISM_OF_LIPIDS_AND_LIPOPROTEINS	REACTOME_METABOLISM_OF_LIPIDS_AND_LIPOPROTEINS	0.12	>=0.20	APOB (4.1)	SUOX (3.4)	ALDH2 (2.7)	ANO10 (2.5)	DPYD (2.4)	ACAD10 (1.4)	FAM109A (1.4)	BRAP (1.3)	MAML3 (1.2)	ATXN2 (1.1)
MP:0004616	lumbar vertebral transformation	0.12	>=0.20	ATXN2 (2.0)	PTK7 (2.0)	SATB1 (1.9)	RBM6 (1.9)	IKZF4 (1.8)	C3orf54 (1.8)	RBM5 (1.6)	NRIP1 (1.5)	EPHB1 (1.1)	CNGA4 (0.9)
ENSG00000092098	RNF31 PPI subnetwork	0.12	>=0.20	UBA7 (5.1)	TRAFD1 (4.0)	IKZF4 (2.6)	FOXP1 (1.8)	SUOX (1.7)	SATB1 (1.5)	ALDH2 (1.2)	NRIP1 (1.1)	RNF123 (1.1)	CNGA4 (1.0)
GO:0033540	fatty acid beta-oxidation using acyl-CoA oxidase	0.12	>=0.20	SUOX (3.3)	ACAD10 (3.1)	ANO10 (2.5)	MON1A (2.2)	FAM109A (2.1)	DPYD (1.9)	ENSG00000248391 (1.8)	ALDH2 (1.7)	RNF123 (1.7)	FAM5C (1.5)
ENSG00000132356	PRKAA1 PPI subnetwork	0.12	>=0.20	RNF123 (2.3)	ANO10 (2.2)	ACAD10 (2.0)	C3orf54 (1.8)	RBM5 (1.8)	RBM6 (1.6)	KY (1.5)	KLHL26 (1.5)	PTPN11 (1.4)	FAM5C (1.4)
GO:0016605	PML body	0.12	>=0.20	BRAP (3.3)	ATXN2 (2.2)	MON1A (1.9)	NRIP1 (1.9)	SH2B3 (1.8)	UBA7 (1.7)	PTPN11 (1.6)	TRAFD1 (1.6)	TRAIP (1.5)	FAM109A (1.5)
ENSG00000065534	MYLK PPI subnetwork	0.12	>=0.20	UBA7 (2.3)	IKZF4 (2.2)	KY (1.9)	ERBB3 (1.7)	LINC00458 (1.6)	SATB1 (1.4)	TRAFD1 (1.2)	NRIP1 (1.2)	KLHL26 (1.2)	EPHB1 (1.2)
ENSG00000105618	PRPF31 PPI subnetwork	0.12	>=0.20	RBM6 (3.5)	LSM4 (1.9)	MAD1L1 (1.9)	NAA25 (1.9)	BRAP (1.5)	RBM5 (1.4)	KLHL26 (1.2)	C19orf60 (1.1)	TRAFD1 (1.1)	MAPKAPK5 (1.1)
ENSG00000010810	FYN PPI subnetwork	0.12	>=0.20	IKZF4 (2.7)	SATB1 (2.4)	C3orf54 (2.0)	SEMA3F (1.8)	EPHB1 (1.6)	PTK7 (1.6)	CRTC1 (1.5)	SH2B3 (1.5)	CAMKV (1.4)	MST1R (1.3)
GO:0035239	tube morphogenesis	0.12	>=0.20	SDK1 (3.1)	PTK7 (3.1)	EPHB1 (2.8)	SEMA3F (2.3)	LINC00458 (2.3)	RERG (2.0)	ERBB3 (1.9)	C3orf54 (1.4)	CRLF1 (1.3)	ENSG00000237013 (1.2)
GO:0060485	mesenchyme development	0.12	>=0.20	FOXP2 (3.1)	CRLF1 (2.7)	SEMA3F (2.4)	PTK7 (2.2)	C3orf54 (2.1)	RERG (1.8)	CUX2 (1.7)	CNGA4 (1.4)	AFF3 (1.3)	EPHB1 (1.3)
MP:0008700	decreased interleukin-4 secretion	0.12	>=0.20	SATB1 (4.8)	IKZF4 (3.8)	PDE4B (3.0)	ENSG00000237013 (1.5)	EPHB1 (1.4)	SH2B3 (1.4)	CA10 (1.3)	UBA7 (1.1)	TRAFD1 (1.0)	PTPRO (1.0)
ENSG00000145332	KLHL8 PPI subnetwork	0.12	>=0.20	CRTC1 (2.8)	LSM4 (2.8)	C19orf60 (1.8)	ERP29 (1.7)	ADAM1 (1.6)	C12orf47 (1.3)	RBM5 (1.2)	CA10 (1.2)	TRAFD1 (1.1)	KY (1.0)
MP:0001046	abnormal enteric neuron morphology	0.12	>=0.20	ERBB3 (3.4)	EPHB1 (3.3)	FOXP2 (3.1)	C3orf54 (2.9)	CRLF1 (2.7)	RERG (2.5)	CUX2 (2.0)	SNRK (1.5)	PTPRO (1.5)	KLHL26 (1.3)
GO:0010817	regulation of hormone levels	0.12	>=0.20	MAML3 (2.3)	TMEM59L (1.9)	CCKBR (1.5)	ENSG00000237013 (1.4)	C21orf62 (1.3)	SUOX (1.3)	CRLF1 (1.2)	CUX2 (1.2)	FAM109A (1.1)	KY (1.0)
GO:0035145	exon-exon junction complex	0.12	>=0.20	BRAP (2.1)	KLHL26 (1.8)	LSM4 (1.5)	CNGA4 (1.4)	C12orf51 (1.4)	ACAD10 (1.4)	TRAFD1 (1.4)	SDK1 (1.3)	EPHB1 (1.2)	ENSG00000237013 (1.1)
REACTOME_FORMATION_OF_ATP_BY_CHEMIOSMOTIC_COUPLING	REACTOME_FORMATION_OF_ATP_BY_CHEMIOSMOTIC_COUPLING	0.12	>=0.20	ACAD10 (3.6)	C12orf47 (2.8)	C19orf60 (2.4)	LSM4 (1.6)	TMEM116 (1.4)	ERP29 (1.4)	ALDH2 (1.4)	FOXP2 (1.2)	ENSG00000237013 (1.2)	ADAM1 (1.1)
ENSG00000165494	PCF11 PPI subnetwork	0.12	>=0.20	RBM6 (3.1)	PTPN11 (2.4)	LSM4 (2.3)	RBM5 (1.8)	ADAM1 (1.4)	ERP29 (1.2)	CRTC1 (1.1)	ATXN2 (0.9)	KLHL26 (0.9)	MAPKAPK5 (0.9)
ENSG00000143190	POU2F1 PPI subnetwork	0.12	>=0.20	ATXN2 (2.2)	ADAM1 (1.7)	LSM4 (1.7)	ACAD10 (1.6)	NRIP1 (1.4)	MAPKAPK5 (1.3)	ENSG00000237013 (1.2)	MAML3 (1.1)	ALDH2 (1.1)	SUOX (1.1)
GO:0070851	growth factor receptor binding	0.12	>=0.20	PDE4B (2.9)	SH2B3 (2.1)	SATB1 (1.7)	SEMA3F (1.6)	CA10 (1.4)	NRIP1 (1.3)	SDK1 (1.3)	GRM8 (1.3)	ENSG00000237013 (1.3)	PTPN11 (1.0)
ENSG00000111424	VDR PPI subnetwork	0.12	>=0.20	C12orf51 (3.5)	ATXN2 (3.1)	RBM5 (2.2)	PTPN11 (2.1)	MAPKAPK5 (2.1)	TRAFD1 (2.1)	BRAP (2.0)	MAD1L1 (1.6)	NRIP1 (1.6)	RBM6 (1.6)
MP:0006269	abnormal mammary gland growth during pregnancy	0.12	>=0.20	NRIP1 (3.2)	KLHL26 (2.7)	FAM160A2 (2.3)	SH2B3 (2.2)	C19orf60 (1.8)	CNGA4 (1.8)	RERG (1.7)	IKZF4 (1.6)	DPYD (1.3)	CCKBR (1.3)
KEGG_ENDOMETRIAL_CANCER	KEGG_ENDOMETRIAL_CANCER	0.12	>=0.20	SNRK (2.3)	SEMA3F (2.0)	PTPN11 (2.0)	MON1A (1.9)	MAD1L1 (1.9)	ANO10 (1.6)	SATB1 (1.5)	RNF123 (1.5)	FAM160A2 (1.5)	RBM5 (1.3)
ENSG00000154096	THY1 PPI subnetwork	0.12	>=0.20	ERP29 (3.6)	PTK7 (2.7)	TMEM59L (2.1)	CA10 (1.6)	LINC00458 (1.4)	ANO10 (1.4)	SDK1 (1.3)	SATB1 (1.0)	CCKBR (0.9)	ENSG00000237013 (0.9)
ENSG00000120156	TEK PPI subnetwork	0.12	>=0.20	NRIP1 (2.8)	IKZF4 (2.6)	SEMA3F (2.3)	TRAFD1 (1.8)	SNRK (1.8)	FAM109A (1.8)	UBA7 (1.7)	C3orf54 (1.6)	SUOX (1.5)	LINC00458 (1.5)
GO:0046463	acylglycerol biosynthetic process	0.12	>=0.20	MAML3 (2.2)	ANO10 (2.1)	DPYD (1.8)	SUOX (1.8)	RNF123 (1.3)	ALDH2 (1.2)	NRIP1 (1.1)	SNRK (1.1)	ENSG00000248391 (1.1)	ACAD10 (1.1)
GO:0046460	neutral lipid biosynthetic process	0.12	>=0.20	MAML3 (2.2)	ANO10 (2.1)	DPYD (1.8)	SUOX (1.8)	RNF123 (1.3)	ALDH2 (1.2)	NRIP1 (1.1)	SNRK (1.1)	ENSG00000248391 (1.1)	ACAD10 (1.1)
REACTOME_SIGNALING_BY_BMP	REACTOME_SIGNALING_BY_BMP	0.12	>=0.20	LINC00458 (4.2)	CCKBR (2.9)	CUX2 (2.5)	FOXP2 (2.3)	ENSG00000248391 (2.3)	MAPKAPK5 (1.8)	CRLF1 (1.7)	ANO10 (1.6)	ATXN2 (1.6)	ADAM1 (1.5)
GO:0005777	peroxisome	0.12	>=0.20	SUOX (4.8)	ACAD10 (3.4)	DPYD (2.6)	FAM5C (2.2)	ALDH2 (2.1)	ANO10 (2.1)	CUX2 (1.5)	C19orf60 (1.5)	TMEM116 (1.3)	SNRK (1.3)
GO:0042579	microbody	0.12	>=0.20	SUOX (4.8)	ACAD10 (3.4)	DPYD (2.6)	FAM5C (2.2)	ALDH2 (2.1)	ANO10 (2.1)	CUX2 (1.5)	C19orf60 (1.5)	TMEM116 (1.3)	SNRK (1.3)
ENSG00000135903	PAX3 PPI subnetwork	0.12	>=0.20	ERBB3 (2.9)	SH2B3 (2.1)	PDE4B (2.0)	CRLF1 (1.9)	C3orf54 (1.7)	MAD1L1 (1.6)	RNF123 (1.5)	ENSG00000248391 (1.5)	TMEM59L (1.4)	SDK1 (1.4)
GO:0046634	regulation of alpha-beta T cell activation	0.12	>=0.20	IKZF4 (2.6)	SATB1 (2.5)	PDE4B (1.9)	NRIP1 (1.3)	ENSG00000237013 (1.0)	CA10 (0.9)	FOXP1 (0.9)	DPYD (0.8)	CNGA4 (0.7)	SNRK (0.6)
ENSG00000197451	HNRNPAB PPI subnetwork	0.12	>=0.20	KY (2.0)	ACAD10 (1.8)	C19orf60 (1.5)	SEMA3F (1.1)	FAM109A (1.1)	C12orf47 (1.0)	FAM5C (0.9)	PTPRO (0.9)	PDE4B (0.7)	LSM4 (0.7)
GO:0015485	cholesterol binding	0.12	>=0.20	APOB (6.9)	DPYD (2.6)	C11orf42 (2.4)	CCKBR (1.6)	ERP29 (1.0)	CA10 (1.0)	ALDH2 (0.9)	C21orf62 (0.9)	BRAP (0.9)	RERG (0.8)
MP:0000967	abnormal sensory neuron projections	0.12	>=0.20	FOXP2 (4.2)	CNGA4 (3.1)	GRM8 (3.0)	SDK1 (2.6)	CUX2 (2.3)	IKZF4 (1.9)	ANO10 (1.8)	EPHB1 (1.8)	SATB1 (1.5)	SEMA3F (1.5)
GO:0045980	negative regulation of nucleotide metabolic process	0.12	>=0.20	C12orf47 (3.4)	ENSG00000248391 (2.8)	AFF3 (2.2)	CAMKV (2.1)	FAM160A2 (2.0)	PTPRO (1.9)	CCKBR (1.8)	MST1R (1.7)	RERG (1.6)	C21orf62 (1.4)
ENSG00000196924	FLNA PPI subnetwork	0.12	>=0.20	RBM5 (2.6)	FOXP1 (2.3)	LINC00458 (1.8)	KY (1.5)	SEMA3F (1.5)	MAD1L1 (1.3)	ENSG00000248391 (1.3)	ATXN2 (1.2)	C21orf62 (1.2)	CA10 (1.1)
REACTOME_CLASS_B2_SECRETIN_FAMILY_RECEPTORS	REACTOME_CLASS_B2_SECRETIN_FAMILY_RECEPTORS	0.12	>=0.20	MAML3 (2.8)	FOXP2 (2.6)	PTK7 (2.5)	TMEM59L (2.2)	CCKBR (2.0)	CRLF1 (2.0)	FAM109A (1.6)	CUX2 (1.5)	SDK1 (1.3)	SEMA3F (1.2)
MP:0002666	increased circulating aldosterone level	0.12	>=0.20	TMEM116 (2.8)	AFF3 (2.2)	PTPRO (2.1)	DPYD (1.6)	KY (1.5)	C11orf42 (1.5)	NRIP1 (1.5)	ENSG00000237013 (1.4)	ERBB3 (1.4)	CNGA4 (1.2)
GO:0051153	regulation of striated muscle cell differentiation	0.12	>=0.20	KY (3.2)	CUX2 (2.2)	FAM109A (1.8)	CRLF1 (1.8)	AFF3 (1.6)	ENSG00000248391 (1.6)	EPHB1 (1.4)	GRM8 (1.2)	C3orf54 (1.2)	FOXP2 (1.2)
GO:0010744	positive regulation of macrophage derived foam cell differentiation	0.12	>=0.20	PTPRO (2.2)	C11orf42 (2.1)	C21orf62 (1.9)	SDK1 (1.8)	C12orf47 (1.6)	MAPKAPK5 (1.5)	NRIP1 (1.4)	DPYD (1.0)	FOXP2 (1.0)	FAM5C (1.0)
MP:0000279	ventricular hypoplasia	0.12	>=0.20	KY (2.9)	C12orf51 (2.8)	FOXP2 (2.0)	ERBB3 (1.9)	ACAD10 (1.8)	FOXP1 (1.8)	MAD1L1 (1.7)	RNF123 (1.6)	RBM5 (1.5)	LSM4 (1.5)
MP:0008535	enlarged lateral ventricles	0.12	>=0.20	UBA7 (2.7)	C21orf62 (2.4)	C19orf60 (2.1)	PTK7 (2.1)	RNF123 (1.8)	SDK1 (1.7)	MAPKAPK5 (1.7)	EPHB1 (1.5)	FOXP2 (1.3)	MAD1L1 (1.3)
MP:0008075	decreased CD4-positive T cell number	0.12	>=0.20	SATB1 (5.0)	IKZF4 (1.5)	UBA7 (1.3)	NRIP1 (1.3)	AFF3 (1.2)	DPYD (1.0)	MAD1L1 (0.8)	FOXP1 (0.8)	ENSG00000248391 (0.6)	SNRK (0.6)
MP:0004883	abnormal vascular wound healing	0.12	>=0.20	ENSG00000237013 (2.9)	APOB (2.6)	DPYD (2.5)	MAML3 (2.2)	ERBB3 (1.7)	SEMA3F (1.6)	SH2B3 (1.6)	SUOX (1.3)	RERG (1.3)	CA10 (1.2)
MP:0000470	abnormal stomach morphology	0.12	>=0.20	C12orf47 (2.9)	SUOX (2.7)	MST1R (2.5)	FOXP2 (2.1)	CCKBR (2.0)	SDK1 (1.9)	NRIP1 (1.6)	EPHB1 (1.6)	IKZF4 (1.6)	SEMA3F (1.5)
MP:0001751	increased circulating luteinizing hormone level	0.12	>=0.20	EPHB1 (2.9)	APOB (2.1)	CCKBR (1.7)	CRTC1 (1.4)	AFF3 (1.4)	CA10 (1.3)	TMEM59L (1.3)	FAM160A2 (1.2)	ALDH2 (1.1)	KLHL26 (1.0)
MP:0002730	head shaking	0.12	>=0.20	EPHB1 (2.8)	ALDH2 (2.6)	SEMA3F (2.2)	GRM8 (2.1)	C11orf42 (1.5)	SDK1 (1.4)	ENSG00000248391 (1.3)	TRAFD1 (0.9)	ANO10 (0.9)	PTK7 (0.9)
KEGG_MISMATCH_REPAIR	KEGG_MISMATCH_REPAIR	0.12	>=0.20	TRAIP (4.2)	LSM4 (2.8)	MAD1L1 (1.7)	ERP29 (1.5)	TMEM116 (1.4)	SDK1 (1.3)	GRM8 (1.2)	CNGA4 (1.1)	AFF3 (1.1)	FOXP2 (1.0)
MP:0005202	lethargy	0.12	>=0.20	C21orf62 (3.2)	ALDH2 (2.1)	DPYD (2.1)	TMEM116 (1.8)	FOXP2 (1.8)	PTPN11 (1.6)	ERP29 (1.6)	RNF123 (1.5)	PDE4B (1.4)	ATXN2 (1.4)
REACTOME_TRANSLOCATION_OF_ZAP:70_TO_IMMUNOLOGICAL_SYNAPSE	REACTOME_TRANSLOCATION_OF_ZAP:70_TO_IMMUNOLOGICAL_SYNAPSE	0.13	>=0.20	ALDH2 (2.9)	MAD1L1 (2.4)	UBA7 (2.1)	DPYD (1.8)	IKZF4 (1.8)	SATB1 (1.3)	PTPRO (1.0)	ADAM1 (0.9)	AFF3 (0.9)	ERBB3 (0.8)
GO:0046883	regulation of hormone secretion	0.13	>=0.20	ENSG00000237013 (2.1)	KY (2.0)	FOXP1 (1.8)	FOXP2 (1.7)	TMEM59L (1.6)	MST1R (1.6)	CRLF1 (1.4)	C21orf62 (1.3)	CCKBR (1.3)	MAML3 (1.2)
ENSG00000111344	RASAL1 PPI subnetwork	0.13	>=0.20	DPYD (2.8)	TMEM59L (2.8)	CRLF1 (2.2)	C21orf62 (1.7)	SH2B3 (1.6)	CNGA4 (1.5)	ATXN2 (1.5)	PTPN11 (1.3)	ERBB3 (1.3)	PTPRO (1.3)
REACTOME_SYNTHESIS_OF_BILE_ACIDS_AND_BILE_SALTS_VIA_7ALPHA:HYDROXYCHOLESTEROL	REACTOME_SYNTHESIS_OF_BILE_ACIDS_AND_BILE_SALTS_VIA_7ALPHA:HYDROXYCHOLESTEROL	0.13	>=0.20	DPYD (3.9)	SUOX (3.5)	APOB (1.8)	CUX2 (1.5)	C19orf60 (1.3)	ALDH2 (1.3)	ACAD10 (1.0)	LINC00458 (0.7)	C21orf62 (0.6)	MAD1L1 (0.6)
GO:0022408	negative regulation of cell-cell adhesion	0.13	>=0.20	LINC00458 (2.2)	EPHB1 (1.9)	ENSG00000237013 (1.7)	NRIP1 (1.6)	ANO10 (1.6)	CA10 (1.5)	SUOX (1.4)	KLHL26 (1.3)	CCKBR (1.2)	IKZF4 (1.1)
ENSG00000166889	PATL1 PPI subnetwork	0.13	>=0.20	RBM6 (3.0)	MAD1L1 (1.9)	BRAP (1.8)	TRAIP (1.5)	NAA25 (1.5)	LSM4 (1.5)	KY (1.4)	RBM5 (1.1)	TRAFD1 (1.0)	ERP29 (0.9)
GO:0045923	positive regulation of fatty acid metabolic process	0.13	>=0.20	MAML3 (1.9)	RNF123 (1.8)	PTPRO (1.5)	ALDH2 (1.4)	GRM8 (1.2)	RERG (1.0)	C11orf42 (1.0)	APOB (0.9)	C19orf60 (0.9)	SUOX (0.9)
ENSG00000166986	MARS PPI subnetwork	0.13	>=0.20	RNF123 (2.6)	ANO10 (1.9)	RBM5 (1.7)	MAD1L1 (1.6)	NAA25 (1.5)	ATXN2 (1.5)	PTK7 (1.1)	TRAIP (1.1)	NRIP1 (0.9)	SH2B3 (0.9)
KEGG_HEMATOPOIETIC_CELL_LINEAGE	KEGG_HEMATOPOIETIC_CELL_LINEAGE	0.13	>=0.20	SATB1 (4.0)	PDE4B (1.9)	UBA7 (1.5)	MAD1L1 (1.3)	IKZF4 (1.2)	SH2B3 (1.2)	NRIP1 (1.1)	RNF123 (1.0)	ENSG00000237013 (0.9)	ENSG00000248391 (0.8)
GO:0030808	regulation of nucleotide biosynthetic process	0.13	>=0.20	C12orf47 (4.1)	MAML3 (2.6)	CCKBR (2.1)	CAMKV (2.0)	PTPRO (1.9)	C21orf62 (1.8)	RERG (1.7)	GRM8 (1.5)	FOXP2 (1.5)	SNRK (1.4)
GO:0030802	regulation of cyclic nucleotide biosynthetic process	0.13	>=0.20	C12orf47 (4.1)	MAML3 (2.6)	CCKBR (2.1)	CAMKV (2.0)	PTPRO (1.9)	C21orf62 (1.8)	RERG (1.7)	GRM8 (1.5)	FOXP2 (1.5)	SNRK (1.4)
MP:0001463	abnormal spatial learning	0.13	>=0.20	CAMKV (5.7)	TMEM59L (4.0)	PTPRO (2.6)	CRTC1 (2.5)	CCKBR (1.8)	FOXP2 (1.8)	C12orf47 (1.7)	GRM8 (1.7)	CUX2 (1.3)	PDE4B (1.3)
GO:0030299	intestinal cholesterol absorption	0.13	>=0.20	APOB (3.8)	FAM109A (2.6)	CNGA4 (1.9)	C11orf42 (1.8)	CCKBR (1.6)	DPYD (1.6)	ADAM1 (1.4)	RNF123 (1.3)	ERBB3 (1.3)	MAPKAPK5 (1.2)
REACTOME_DEVELOPMENTAL_BIOLOGY	REACTOME_DEVELOPMENTAL_BIOLOGY	0.13	>=0.20	EPHB1 (2.5)	RNF123 (1.9)	FAM109A (1.9)	C12orf51 (1.8)	SH2B3 (1.7)	FOXP2 (1.6)	SEMA3F (1.6)	PTPRO (1.5)	KY (1.5)	FOXP1 (1.5)
ENSG00000182367	ENSG00000182367 PPI subnetwork	0.13	>=0.20	RBM5 (2.8)	RBM6 (2.6)	PDE4B (2.0)	TRAFD1 (1.9)	TRAIP (1.7)	NAA25 (1.4)	BRAP (1.4)	PTPN11 (1.3)	ADAM1 (1.2)	MAML3 (1.1)
GO:0030897	HOPS complex	0.13	>=0.20	BRAP (3.6)	ACAD10 (3.1)	TRAFD1 (3.1)	RBM6 (2.2)	GRM8 (2.2)	TMEM116 (1.8)	ANO10 (1.8)	SUOX (1.6)	ERP29 (1.2)	CRLF1 (1.2)
GO:0042401	cellular biogenic amine biosynthetic process	0.13	>=0.20	MON1A (2.2)	C12orf47 (2.1)	GRM8 (1.9)	C21orf62 (1.5)	ENSG00000237013 (1.1)	C12orf51 (1.1)	SNRK (1.0)	DPYD (0.8)	RERG (0.7)	SUOX (0.7)
KEGG_LYSINE_DEGRADATION	KEGG_LYSINE_DEGRADATION	0.13	>=0.20	ACAD10 (3.4)	SUOX (2.9)	ATXN2 (2.4)	FAM160A2 (1.6)	BRAP (1.6)	PTPRO (1.5)	PTK7 (1.5)	FAM109A (1.4)	C12orf51 (1.4)	SNRK (1.4)
ENSG00000140262	TCF12 PPI subnetwork	0.13	>=0.20	ATXN2 (2.0)	DPYD (1.8)	CUX2 (1.7)	C3orf54 (1.7)	PTPRO (1.7)	EPHB1 (1.6)	C12orf51 (1.5)	FAM5C (1.5)	SEMA3F (1.5)	SATB1 (1.4)
ENSG00000135940	COX5B PPI subnetwork	0.13	>=0.20	LSM4 (3.3)	SDK1 (2.1)	KLHL26 (1.9)	ACAD10 (1.8)	C19orf60 (1.7)	ALDH2 (1.4)	ENSG00000237013 (1.4)	FOXP2 (1.3)	C12orf51 (1.0)	C12orf47 (0.9)
MP:0001194	dermatitis	0.13	>=0.20	NRIP1 (2.8)	SATB1 (2.5)	PDE4B (2.0)	PTK7 (1.7)	FAM109A (1.5)	FOXP1 (1.4)	MST1R (1.3)	ENSG00000248391 (1.2)	ALDH2 (1.1)	UBA7 (1.1)
MP:0003718	maternal effect	0.13	>=0.20	C21orf62 (2.5)	ENSG00000248391 (1.8)	ANO10 (1.8)	APOB (1.6)	RERG (1.4)	EPHB1 (1.1)	FAM5C (1.0)	FAM109A (1.0)	SH2B3 (0.9)	MON1A (0.9)
ENSG00000122026	RPL21 PPI subnetwork	0.13	>=0.20	ADAM1 (2.0)	FOXP1 (1.7)	RBM6 (1.6)	PTPN11 (1.6)	RBM5 (1.6)	CUX2 (1.4)	AFF3 (1.4)	NAA25 (1.4)	ENSG00000248391 (1.3)	ERP29 (1.1)
ENSG00000198851	CD3E PPI subnetwork	0.13	>=0.20	SATB1 (2.8)	UBA7 (2.7)	MAD1L1 (2.1)	DPYD (1.7)	ALDH2 (1.5)	SNRK (1.4)	ENSG00000248391 (1.3)	ADAM1 (0.8)	PTK7 (0.8)	LINC00458 (0.6)
GO:0048814	regulation of dendrite morphogenesis	0.13	>=0.20	C11orf42 (2.5)	DPYD (2.5)	FOXP2 (2.2)	FAM160A2 (2.1)	MST1R (1.8)	CAMKV (1.7)	CCKBR (1.5)	KY (1.4)	RNF123 (1.4)	TMEM59L (1.3)
ENSG00000006125	AP2B1 PPI subnetwork	0.13	>=0.20	MAD1L1 (3.1)	RBM5 (2.4)	TRAFD1 (1.8)	SH2B3 (1.8)	CAMKV (1.7)	SDK1 (1.5)	CRTC1 (1.5)	ERP29 (1.3)	ENSG00000248391 (1.3)	TMEM59L (1.3)
ENSG00000158874	APOA2 PPI subnetwork	0.13	>=0.20	APOB (6.1)	NRIP1 (1.9)	CCKBR (1.6)	FAM5C (1.5)	DPYD (1.5)	MAPKAPK5 (1.2)	SH2B3 (1.2)	LINC00458 (1.2)	BRAP (1.0)	ADAM1 (0.8)
ENSG00000196220	SRGAP3 PPI subnetwork	0.13	>=0.20	ERP29 (3.9)	PTK7 (2.6)	RBM6 (1.7)	TMEM59L (1.6)	ENSG00000237013 (1.3)	FOXP2 (1.2)	CA10 (1.1)	SDK1 (1.0)	LINC00458 (1.0)	ATXN2 (1.0)
GO:0045321	leukocyte activation	0.13	>=0.20	SATB1 (3.1)	IKZF4 (2.3)	ENSG00000248391 (1.9)	ENSG00000237013 (1.8)	UBA7 (1.6)	SH2B3 (1.6)	NRIP1 (1.6)	PDE4B (1.5)	DPYD (1.2)	AFF3 (0.8)
GO:0048645	organ formation	0.13	>=0.20	C3orf54 (2.4)	C21orf62 (2.2)	RERG (2.1)	SDK1 (1.9)	PTK7 (1.9)	SEMA3F (1.4)	EPHB1 (1.4)	ENSG00000237013 (1.2)	FOXP2 (1.0)	MST1R (0.9)
ENSG00000165059	PRKACG PPI subnetwork	0.13	>=0.20	CAMKV (3.1)	CRTC1 (2.2)	MST1R (2.1)	CUX2 (2.0)	TMEM59L (1.9)	C12orf47 (1.8)	SDK1 (1.8)	FOXP2 (1.6)	RERG (1.6)	RBM5 (1.5)
GO:0030258	lipid modification	0.13	>=0.20	SUOX (4.0)	ACAD10 (3.5)	FAM5C (2.5)	DPYD (2.5)	ANO10 (2.0)	BRAP (1.7)	MAML3 (1.6)	SNRK (1.4)	RNF123 (1.4)	KY (1.4)
MP:0006032	abnormal ureteric bud morphology	0.13	>=0.20	SDK1 (4.0)	RERG (2.7)	ERBB3 (2.3)	PTK7 (1.7)	C21orf62 (1.5)	CRLF1 (1.4)	C3orf54 (1.3)	FAM160A2 (1.2)	UBA7 (1.2)	TMEM59L (1.1)
GO:0006956	complement activation	0.13	>=0.20	C11orf42 (3.1)	DPYD (2.9)	CNGA4 (2.1)	ADAM1 (1.6)	C21orf62 (1.5)	SUOX (1.2)	CA10 (0.9)	ENSG00000237013 (0.9)	KY (0.7)	APOB (0.7)
GO:0046504	glycerol ether biosynthetic process	0.13	>=0.20	ANO10 (2.5)	MAML3 (2.0)	DPYD (1.9)	SUOX (1.7)	FAM160A2 (1.5)	RNF123 (1.4)	ENSG00000248391 (1.3)	ALDH2 (1.3)	NRIP1 (1.2)	KLHL26 (1.2)
ENSG00000101210	EEF1A2 PPI subnetwork	0.13	>=0.20	PDE4B (2.1)	CUX2 (2.0)	C19orf60 (1.6)	NAA25 (1.6)	ENSG00000248391 (1.6)	KY (1.4)	LSM4 (1.4)	ERP29 (1.3)	FOXP1 (1.2)	PTPN11 (1.1)
GO:0040018	positive regulation of multicellular organism growth	0.13	>=0.20	ENSG00000237013 (2.6)	C12orf47 (2.4)	MON1A (1.9)	ENSG00000248391 (1.9)	FOXP2 (1.9)	FAM160A2 (1.6)	CRLF1 (1.4)	C21orf62 (1.2)	TMEM59L (1.2)	C11orf42 (1.1)
GO:0015980	energy derivation by oxidation of organic compounds	0.13	>=0.20	ACAD10 (3.8)	KY (2.4)	C12orf47 (2.1)	SUOX (1.9)	C19orf60 (1.6)	FAM5C (1.6)	SNRK (1.4)	LSM4 (1.3)	RNF123 (1.0)	TMEM116 (1.0)
ENSG00000117322	CR2 PPI subnetwork	0.13	>=0.20	MAD1L1 (2.3)	UBA7 (1.9)	LINC00458 (1.6)	ENSG00000248391 (1.5)	FAM160A2 (1.2)	SATB1 (1.0)	KLHL26 (1.0)	FAM5C (1.0)	CA10 (0.9)	ENSG00000237013 (0.7)
MP:0003944	abnormal T cell subpopulation ratio	0.13	>=0.20	SATB1 (3.0)	MAD1L1 (2.1)	PTPRO (1.7)	DPYD (1.4)	IKZF4 (1.4)	UBA7 (1.2)	RNF123 (1.0)	APOB (1.0)	LINC00458 (0.9)	C12orf51 (0.6)
GO:0061134	peptidase regulator activity	0.13	>=0.20	APOB (5.1)	DPYD (2.6)	CNGA4 (1.9)	ENSG00000237013 (1.8)	ALDH2 (1.5)	CRLF1 (1.5)	LINC00458 (1.2)	RERG (1.0)	NRIP1 (1.0)	SUOX (0.7)
GO:0034637	cellular carbohydrate biosynthetic process	0.13	>=0.20	KY (2.4)	SUOX (1.6)	FAM5C (1.5)	FAM160A2 (1.4)	ACAD10 (1.3)	ALDH2 (1.1)	C21orf62 (1.1)	RNF123 (1.0)	KLHL26 (1.0)	SNRK (0.9)
ENSG00000113282	CLINT1 PPI subnetwork	0.13	>=0.20	MST1R (2.4)	FAM5C (2.4)	SDK1 (2.4)	ERP29 (2.0)	TMEM59L (1.7)	PTK7 (1.1)	FAM109A (1.1)	C12orf47 (1.0)	C12orf51 (0.9)	ANO10 (0.9)
GO:0008047	enzyme activator activity	0.13	>=0.20	SH2B3 (3.7)	C12orf51 (2.2)	FAM109A (2.0)	DPYD (1.7)	CAMKV (1.6)	ATXN2 (1.5)	C3orf54 (1.4)	ENSG00000237013 (1.4)	LINC00458 (1.3)	MAD1L1 (1.2)
GO:0005657	replication fork	0.13	>=0.20	TRAIP (3.6)	LSM4 (3.0)	ERP29 (1.2)	TMEM116 (1.1)	FOXP2 (1.1)	AFF3 (1.0)	ADAM1 (0.9)	FAM5C (0.8)	MST1R (0.8)	SATB1 (0.8)
MP:0010769	abnormal survival	0.13	>=0.20	C3orf54 (2.1)	KLHL26 (1.9)	FOXP1 (1.8)	DPYD (1.7)	MON1A (1.3)	C19orf60 (1.2)	FAM160A2 (1.1)	MAPKAPK5 (1.1)	AFF3 (1.1)	CCKBR (1.0)
REACTOME_CELL:CELL_COMMUNICATION	REACTOME_CELL:CELL_COMMUNICATION	0.13	>=0.20	ERBB3 (3.7)	PTK7 (3.5)	NRIP1 (2.9)	MST1R (2.1)	SEMA3F (2.0)	EPHB1 (1.9)	C21orf62 (1.6)	CNGA4 (1.6)	FAM5C (1.5)	CA10 (1.3)
MP:0004772	abnormal bile secretion	0.13	>=0.20	APOB (4.6)	SUOX (2.2)	ERBB3 (2.1)	BRAP (1.9)	NRIP1 (1.8)	RERG (1.5)	CUX2 (1.4)	FAM109A (1.4)	C3orf54 (1.4)	C11orf42 (1.3)
MP:0001488	increased startle reflex	0.13	>=0.20	CAMKV (5.3)	CCKBR (3.4)	CRTC1 (2.8)	TMEM59L (2.5)	CUX2 (1.9)	CA10 (1.6)	FAM5C (1.5)	CNGA4 (1.2)	NRIP1 (1.1)	C11orf42 (1.1)
ENSG00000173757	STAT5B PPI subnetwork	0.13	>=0.20	IKZF4 (5.7)	SATB1 (3.3)	PDE4B (2.2)	UBA7 (2.0)	TRAFD1 (1.9)	C3orf54 (1.8)	FAM5C (1.8)	SH2B3 (1.4)	ATXN2 (1.4)	NAA25 (1.3)
GO:0046928	regulation of neurotransmitter secretion	0.13	>=0.20	MAML3 (3.6)	KY (2.2)	TMEM59L (1.8)	C11orf42 (1.7)	FOXP2 (1.6)	CCKBR (1.6)	CUX2 (1.5)	CRTC1 (1.5)	DPYD (1.2)	MON1A (1.1)
GO:0048705	skeletal system morphogenesis	0.13	>=0.20	AFF3 (3.3)	PTK7 (2.4)	CRLF1 (2.2)	CUX2 (1.7)	FOXP2 (1.7)	C3orf54 (1.6)	SEMA3F (1.6)	ATXN2 (1.0)	EPHB1 (0.9)	FAM109A (0.9)
GO:0001948	glycoprotein binding	0.13	>=0.20	CRLF1 (2.9)	MST1R (2.5)	PTK7 (2.4)	DPYD (2.2)	APOB (1.8)	KLHL26 (1.7)	TMEM59L (1.4)	ERBB3 (1.4)	ENSG00000237013 (1.3)	TMEM116 (1.3)
ENSG00000149131	SERPING1 PPI subnetwork	0.13	>=0.20	LINC00458 (2.5)	SUOX (1.8)	PDE4B (1.7)	APOB (1.5)	ENSG00000237013 (1.3)	PTPRO (1.1)	MAML3 (1.0)	IKZF4 (1.0)	CUX2 (0.9)	RNF123 (0.7)
MP:0000807	abnormal hippocampus morphology	0.13	>=0.20	EPHB1 (3.6)	PTPRO (3.2)	SDK1 (1.7)	C12orf51 (1.7)	CUX2 (1.7)	ENSG00000237013 (1.5)	AFF3 (1.4)	LINC00458 (1.3)	CA10 (1.2)	PTPN11 (1.1)
ENSG00000134882	UBAC2 PPI subnetwork	0.13	>=0.20	ACAD10 (4.3)	LINC00458 (3.8)	SUOX (2.1)	RNF123 (2.0)	MAML3 (2.0)	FOXP1 (1.7)	FOXP2 (1.6)	ANO10 (1.2)	RERG (1.1)	RBM5 (1.0)
GO:0034361	very-low-density lipoprotein particle	0.13	>=0.20	APOB (8.7)	DPYD (2.3)	ADAM1 (1.3)	NRIP1 (1.3)	CCKBR (1.2)	CAMKV (0.8)	ENSG00000237013 (0.8)	KY (0.7)	C12orf47 (0.7)	FAM109A (0.7)
GO:0034385	triglyceride-rich lipoprotein particle	0.13	>=0.20	APOB (8.7)	DPYD (2.3)	ADAM1 (1.3)	NRIP1 (1.3)	CCKBR (1.2)	CAMKV (0.8)	ENSG00000237013 (0.8)	KY (0.7)	C12orf47 (0.7)	FAM109A (0.7)
ENSG00000143977	SNRPG PPI subnetwork	0.13	>=0.20	RBM6 (3.5)	RBM5 (2.7)	LSM4 (1.8)	KLHL26 (1.7)	C12orf47 (1.3)	MAD1L1 (1.3)	CRTC1 (1.2)	MAPKAPK5 (1.1)	PTPN11 (1.1)	TRAFD1 (1.0)
ENSG00000172572	PDE3A PPI subnetwork	0.13	>=0.20	SNRK (2.5)	C19orf60 (2.1)	CNGA4 (2.0)	SH2B3 (1.8)	FAM5C (1.7)	PDE4B (1.4)	PTPN11 (1.4)	RBM6 (1.3)	LINC00458 (1.3)	FOXP1 (1.2)
GO:0008203	cholesterol metabolic process	0.13	>=0.20	DPYD (2.5)	C11orf42 (2.0)	SUOX (1.9)	C19orf60 (1.8)	ANO10 (1.2)	MAD1L1 (1.2)	APOB (1.2)	CNGA4 (1.1)	CUX2 (1.1)	TMEM116 (1.0)
MP:0002082	postnatal lethality	0.13	>=0.20	SDK1 (3.1)	SNRK (2.1)	FOXP2 (1.9)	EPHB1 (1.8)	ATXN2 (1.5)	C12orf51 (1.4)	MAML3 (1.4)	RERG (1.4)	PTK7 (1.3)	KY (1.2)
ENSG00000173020	ADRBK1 PPI subnetwork	0.13	>=0.20	IKZF4 (3.0)	C21orf62 (2.6)	C12orf47 (2.5)	AFF3 (2.1)	SH2B3 (1.8)	C11orf42 (1.6)	KLHL26 (1.6)	LINC00458 (1.4)	SNRK (1.3)	CAMKV (1.3)
GO:0031401	positive regulation of protein modification process	0.13	>=0.20	C19orf60 (2.9)	FAM5C (1.9)	TRAFD1 (1.7)	SH2B3 (1.7)	PTPN11 (1.6)	CRLF1 (1.4)	NAA25 (1.4)	EPHB1 (1.2)	C3orf54 (1.2)	MAML3 (1.1)
REACTOME_SYNTHESIS_OF_BILE_ACIDS_AND_BILE_SALTS	REACTOME_SYNTHESIS_OF_BILE_ACIDS_AND_BILE_SALTS	0.13	>=0.20	DPYD (3.7)	SUOX (3.2)	CUX2 (1.8)	ALDH2 (1.6)	C19orf60 (1.2)	CAMKV (1.2)	TMEM59L (1.2)	APOB (1.0)	SDK1 (0.8)	MAD1L1 (0.8)
MP:0002452	abnormal antigen presenting cell physiology	0.13	>=0.20	PTPRO (4.1)	RERG (2.3)	SH2B3 (2.1)	C12orf47 (1.6)	CCKBR (1.5)	FOXP2 (1.5)	AFF3 (1.3)	CRLF1 (1.3)	GRM8 (1.3)	ACAD10 (1.1)
MP:0005232	abnormal mesenteric lymph node morphology	0.13	>=0.20	IKZF4 (2.5)	PDE4B (2.4)	SH2B3 (2.2)	ACAD10 (1.9)	ANO10 (1.5)	FAM5C (1.4)	CA10 (1.3)	APOB (1.3)	MST1R (1.3)	SATB1 (1.2)
GO:0060065	uterus development	0.13	>=0.20	ENSG00000248391 (2.0)	NRIP1 (1.9)	CUX2 (1.7)	EPHB1 (1.5)	AFF3 (1.5)	ENSG00000237013 (1.3)	CA10 (1.0)	PTPRO (0.9)	CCKBR (0.9)	MAML3 (0.8)
GO:0006959	humoral immune response	0.13	>=0.20	C11orf42 (2.0)	DPYD (1.8)	CNGA4 (1.3)	PTPRO (1.1)	C21orf62 (1.0)	SATB1 (1.0)	UBA7 (0.9)	IKZF4 (0.9)	CA10 (0.9)	PDE4B (0.9)
ENSG00000141446	ESCO1 PPI subnetwork	0.13	>=0.20	TRAIP (4.4)	LSM4 (3.1)	BRAP (1.6)	FOXP2 (1.6)	ACAD10 (1.5)	GRM8 (1.4)	PTPN11 (1.0)	C21orf62 (1.0)	CUX2 (0.9)	RERG (0.8)
MP:0005153	abnormal B cell proliferation	0.13	>=0.20	FOXP1 (3.1)	AFF3 (3.0)	MAD1L1 (2.6)	ENSG00000237013 (2.2)	SATB1 (2.1)	UBA7 (1.6)	SH2B3 (1.3)	FAM5C (1.1)	KY (1.1)	PDE4B (1.0)
MP:0008617	increased circulating interleukin-12 level	0.13	>=0.20	UBA7 (6.2)	TRAFD1 (3.7)	PTPRO (2.4)	NRIP1 (2.3)	SUOX (2.1)	SATB1 (1.4)	ENSG00000237013 (1.4)	ERBB3 (1.3)	RERG (1.1)	PDE4B (1.1)
GO:0005319	lipid transporter activity	0.13	>=0.20	APOB (6.2)	DPYD (3.0)	MON1A (1.8)	CRLF1 (1.6)	ANO10 (1.4)	FAM109A (1.4)	C11orf42 (1.3)	UBA7 (1.3)	MAD1L1 (1.0)	TMEM59L (1.0)
GO:0060420	regulation of heart growth	0.13	>=0.20	ENSG00000237013 (2.6)	CNGA4 (2.5)	CCKBR (1.8)	AFF3 (1.8)	SDK1 (1.7)	GRM8 (1.6)	ALDH2 (1.5)	PTK7 (1.4)	RERG (1.3)	CUX2 (1.0)
MP:0000414	alopecia	0.13	>=0.20	ERBB3 (3.0)	NRIP1 (2.9)	MST1R (1.8)	FAM5C (1.5)	SEMA3F (1.4)	MON1A (1.4)	ANO10 (1.4)	C3orf54 (1.0)	APOB (1.0)	FOXP1 (0.9)
MP:0005093	decreased B cell proliferation	0.13	>=0.20	SH2B3 (3.2)	PDE4B (2.8)	FOXP1 (2.7)	AFF3 (2.4)	C3orf54 (1.7)	SATB1 (1.5)	UBA7 (1.3)	MAD1L1 (1.1)	ALDH2 (1.0)	ENSG00000248391 (0.9)
ENSG00000105323	HNRNPUL1 PPI subnetwork	0.13	>=0.20	RBM6 (3.4)	RBM5 (2.8)	PTPN11 (2.6)	LSM4 (2.3)	ERP29 (1.4)	CRTC1 (1.4)	MAPKAPK5 (1.4)	C12orf47 (1.2)	KY (1.0)	TRAFD1 (0.9)
ENSG00000077312	SNRPA PPI subnetwork	0.13	>=0.20	RBM6 (3.8)	RBM5 (2.9)	LSM4 (2.1)	TRAFD1 (1.7)	PTPN11 (1.6)	MAPKAPK5 (1.4)	KLHL26 (1.3)	BRAP (1.2)	MAD1L1 (1.1)	CRTC1 (1.1)
ENSG00000172115	CYCS PPI subnetwork	0.13	>=0.20	MAD1L1 (3.6)	BRAP (2.4)	C3orf54 (2.2)	SNRK (2.2)	ALDH2 (2.0)	SH2B3 (1.8)	RNF123 (1.7)	LSM4 (1.7)	DPYD (1.6)	ENSG00000237013 (1.4)
ENSG00000106636	YKT6 PPI subnetwork	0.13	>=0.20	C19orf60 (2.7)	TRAFD1 (2.3)	MAML3 (2.0)	MAD1L1 (1.9)	NAA25 (1.4)	CRTC1 (1.4)	BRAP (1.2)	UBA7 (1.0)	DPYD (1.0)	CA10 (0.9)
GO:0003823	antigen binding	0.13	>=0.20	ALDH2 (2.2)	DPYD (1.5)	MAML3 (1.4)	TRAFD1 (1.4)	IKZF4 (1.3)	FAM109A (1.3)	MAD1L1 (1.2)	C11orf42 (1.2)	MST1R (1.1)	LINC00458 (1.1)
ENSG00000083093	PALB2 PPI subnetwork	0.13	>=0.20	APOB (8.2)	CCKBR (2.4)	FAM5C (1.9)	DPYD (1.6)	LINC00458 (1.5)	MAPKAPK5 (1.3)	KY (1.1)	ENSG00000248391 (1.1)	CAMKV (0.7)	PTPRO (0.7)
ENSG00000171564	FGB PPI subnetwork	0.13	>=0.20	APOB (6.7)	DPYD (2.2)	CRLF1 (1.9)	C11orf42 (1.8)	UBA7 (1.4)	BRAP (1.3)	MAML3 (1.3)	CNGA4 (1.2)	NRIP1 (1.0)	AFF3 (0.9)
GO:0042613	MHC class II protein complex	0.13	>=0.20	UBA7 (4.1)	ALDH2 (3.0)	DPYD (2.1)	SH2B3 (1.5)	PTPRO (1.5)	AFF3 (1.5)	MON1A (1.3)	MST1R (1.1)	TRAFD1 (1.0)	MAML3 (1.0)
GO:0005179	hormone activity	0.13	>=0.20	TMEM59L (3.3)	FOXP2 (2.4)	MAML3 (2.2)	APOB (2.0)	C12orf47 (1.9)	CAMKV (1.9)	CRLF1 (1.6)	FAM109A (1.2)	ERP29 (1.2)	CCKBR (1.1)
ENSG00000029534	ANK1 PPI subnetwork	0.13	>=0.20	RNF123 (3.6)	C21orf62 (3.3)	ENSG00000248391 (2.5)	KY (2.5)	MST1R (2.2)	CRTC1 (2.2)	CRLF1 (1.9)	PTPRO (1.7)	C12orf51 (1.6)	TMEM59L (1.5)
GO:0051048	negative regulation of secretion	0.13	>=0.20	ENSG00000237013 (2.8)	KLHL26 (2.1)	CCKBR (2.0)	KY (1.7)	RERG (1.6)	NRIP1 (1.6)	C21orf62 (1.4)	CNGA4 (1.3)	PDE4B (1.2)	AFF3 (1.1)
ENSG00000095380	NANS PPI subnetwork	0.13	>=0.20	ERP29 (3.7)	ALDH2 (3.1)	TMEM116 (2.9)	LSM4 (1.9)	GRM8 (1.6)	C12orf51 (1.4)	NAA25 (1.4)	C12orf47 (1.2)	MAML3 (1.2)	SUOX (1.2)
ENSG00000178585	CTNNBIP1 PPI subnetwork	0.13	>=0.20	MST1R (2.7)	ERP29 (2.5)	C11orf42 (2.1)	RBM5 (2.1)	ACAD10 (1.9)	SATB1 (1.8)	SNRK (1.6)	ANO10 (1.5)	PTK7 (1.5)	RNF123 (1.4)
GO:0001619	lysosphingolipid and lysophosphatidic acid receptor activity	0.13	>=0.20	CAMKV (3.4)	TMEM116 (2.7)	C3orf54 (2.4)	MAML3 (2.0)	PDE4B (1.9)	GRM8 (1.7)	RERG (1.6)	TMEM59L (1.5)	SEMA3F (1.5)	KLHL26 (1.5)
GO:0030246	carbohydrate binding	0.13	>=0.20	CRLF1 (2.1)	SDK1 (1.9)	ERP29 (1.8)	DPYD (1.7)	AFF3 (1.6)	ALDH2 (1.5)	CA10 (1.5)	PDE4B (1.5)	PTPRO (1.4)	APOB (1.3)
GO:0050768	negative regulation of neurogenesis	0.13	>=0.20	CUX2 (2.1)	CRLF1 (2.1)	EPHB1 (2.0)	CNGA4 (1.9)	AFF3 (1.7)	ADAM1 (1.5)	RBM5 (1.4)	CCKBR (1.4)	ENSG00000237013 (1.3)	PTK7 (1.2)
GO:0010675	regulation of cellular carbohydrate metabolic process	0.13	>=0.20	MAML3 (2.5)	KLHL26 (1.9)	NRIP1 (1.8)	TMEM116 (1.7)	PTPN11 (1.6)	SNRK (1.4)	CRLF1 (1.3)	IKZF4 (1.3)	SUOX (1.1)	FAM160A2 (1.0)
ENSG00000105379	ETFB PPI subnetwork	0.13	>=0.20	ACAD10 (2.0)	SUOX (1.8)	MAML3 (1.5)	LSM4 (1.4)	SNRK (1.3)	RNF123 (1.3)	DPYD (1.3)	C19orf60 (1.2)	MON1A (1.1)	ADAM1 (1.1)
ENSG00000143368	SF3B4 PPI subnetwork	0.13	>=0.20	RBM6 (3.2)	LSM4 (2.1)	RBM5 (2.1)	PTPN11 (1.6)	CRTC1 (1.6)	KLHL26 (1.5)	TRAFD1 (1.2)	ADAM1 (1.1)	C12orf47 (1.0)	MAD1L1 (0.9)
MP:0002812	spherocytosis	0.13	>=0.20	RNF123 (7.1)	C12orf51 (4.9)	ENSG00000248391 (3.9)	CRTC1 (1.8)	UBA7 (1.4)	TMEM116 (1.2)	ENSG00000237013 (1.1)	C3orf54 (1.1)	TMEM59L (1.0)	AFF3 (0.9)
MP:0010373	myeloid hyperplasia	0.13	>=0.20	SH2B3 (2.5)	C12orf51 (2.1)	MAPKAPK5 (2.0)	PDE4B (1.9)	RBM5 (1.7)	FOXP1 (1.6)	C3orf54 (1.6)	PTPRO (1.5)	ATXN2 (1.3)	NRIP1 (1.2)
ENSG00000104938	CLEC4M PPI subnetwork	0.13	>=0.20	FOXP2 (3.1)	ERP29 (2.6)	LINC00458 (2.6)	ACAD10 (2.1)	FOXP1 (1.7)	BRAP (1.6)	MAML3 (1.6)	PTPN11 (1.6)	SDK1 (1.6)	SATB1 (1.5)
MP:0004392	abnormal CD8-positive T cell physiology	0.13	>=0.20	IKZF4 (3.4)	TRAFD1 (3.1)	PDE4B (2.6)	FOXP1 (2.1)	KY (2.0)	SATB1 (1.7)	SH2B3 (1.1)	UBA7 (1.0)	MAML3 (1.0)	ACAD10 (0.9)
MP:0005094	abnormal T cell proliferation	0.13	>=0.20	SATB1 (3.4)	UBA7 (2.3)	TRAFD1 (2.1)	PDE4B (2.0)	ENSG00000248391 (1.6)	IKZF4 (1.4)	ALDH2 (1.2)	DPYD (1.1)	SH2B3 (0.9)	PTK7 (0.7)
ENSG00000033800	PIAS1 PPI subnetwork	0.13	>=0.20	TRAFD1 (3.2)	NRIP1 (2.6)	PTK7 (1.8)	RBM5 (1.8)	FAM160A2 (1.7)	ALDH2 (1.7)	RERG (1.7)	UBA7 (1.5)	SNRK (1.4)	FOXP1 (1.2)
MP:0001961	abnormal reflex	0.13	>=0.20	CA10 (4.2)	EPHB1 (3.7)	FAM5C (3.5)	MAML3 (3.1)	GRM8 (2.8)	KY (2.5)	CNGA4 (2.3)	NRIP1 (1.7)	ENSG00000237013 (1.6)	TMEM59L (1.6)
GO:0070330	aromatase activity	0.13	>=0.20	CNGA4 (2.7)	GRM8 (2.4)	SEMA3F (1.8)	ALDH2 (1.6)	SUOX (1.6)	ENSG00000248391 (1.6)	MST1R (1.6)	ANO10 (1.3)	APOB (1.3)	C3orf54 (1.1)
GO:0008180	signalosome	0.13	>=0.20	RNF123 (2.2)	ANO10 (2.0)	RERG (2.0)	CCKBR (2.0)	LSM4 (1.7)	C12orf51 (1.4)	ERP29 (1.3)	C3orf54 (1.3)	ALDH2 (1.3)	RBM5 (1.3)
ENSG00000106804	C5 PPI subnetwork	0.13	>=0.20	APOB (3.8)	DPYD (3.6)	C11orf42 (2.5)	CNGA4 (1.5)	TMEM116 (1.3)	C21orf62 (1.2)	CCKBR (1.1)	LINC00458 (1.0)	ACAD10 (0.9)	ADAM1 (0.8)
GO:0060428	lung epithelium development	0.13	>=0.20	FOXP2 (3.0)	C11orf42 (2.7)	CRLF1 (2.5)	ALDH2 (2.4)	RERG (2.3)	MST1R (1.8)	FAM109A (1.6)	KY (1.4)	FAM5C (1.3)	ATXN2 (1.3)
MP:0002722	abnormal immune system organ morphology	0.13	>=0.20	SATB1 (4.8)	IKZF4 (4.4)	NRIP1 (1.8)	FOXP1 (1.7)	KY (1.2)	C12orf51 (1.1)	ENSG00000237013 (1.0)	GRM8 (0.8)	MAD1L1 (0.7)	PTPRO (0.7)
ENSG00000107404	DVL1 PPI subnetwork	0.13	>=0.20	EPHB1 (2.8)	CRLF1 (2.4)	CUX2 (2.4)	FAM109A (2.1)	ANO10 (1.9)	SEMA3F (1.9)	MST1R (1.6)	MAPKAPK5 (1.5)	PTK7 (1.4)	FAM160A2 (1.4)
ENSG00000117153	KLHL12 PPI subnetwork	0.13	>=0.20	RNF123 (2.0)	DPYD (1.9)	FAM160A2 (1.7)	LSM4 (1.4)	RBM5 (1.3)	PTPN11 (1.3)	BRAP (1.3)	ENSG00000237013 (1.1)	SATB1 (0.8)	C11orf42 (0.8)
ENSG00000071894	CPSF1 PPI subnetwork	0.13	>=0.20	RBM6 (3.3)	PTPN11 (2.6)	LSM4 (2.2)	RBM5 (1.9)	ADAM1 (1.7)	ERP29 (1.6)	MAPKAPK5 (1.6)	MAD1L1 (1.4)	C12orf47 (1.2)	FOXP2 (1.2)
ENSG00000198793	MTOR PPI subnetwork	0.13	>=0.20	MAD1L1 (3.7)	C12orf51 (2.5)	NAA25 (2.2)	PTPN11 (2.2)	SNRK (2.1)	ANO10 (1.8)	RBM5 (1.7)	ATXN2 (1.3)	RNF123 (1.3)	FAM5C (1.1)
ENSG00000141480	ARRB2 PPI subnetwork	0.13	>=0.20	PTPN11 (3.6)	RERG (2.4)	PDE4B (1.9)	PTPRO (1.8)	CAMKV (1.7)	FAM109A (1.6)	KLHL26 (1.5)	RBM5 (1.4)	SNRK (1.3)	LINC00458 (1.3)
ENSG00000076928	ARHGEF1 PPI subnetwork	0.13	>=0.20	SH2B3 (4.0)	PTPN11 (2.4)	MST1R (2.3)	MAD1L1 (2.2)	FAM160A2 (2.2)	C3orf54 (1.9)	ATXN2 (1.9)	FOXP1 (1.8)	MAPKAPK5 (1.8)	SNRK (1.6)
GO:0043523	regulation of neuron apoptotic process	0.13	>=0.20	GRM8 (2.9)	SDK1 (2.4)	FOXP2 (2.3)	TMEM59L (2.2)	CRLF1 (1.8)	CRTC1 (1.6)	PTPRO (1.3)	ERBB3 (1.3)	SEMA3F (1.1)	EPHB1 (1.1)
GO:0010975	regulation of neuron projection development	0.13	>=0.20	TMEM59L (2.3)	CRTC1 (2.1)	FAM109A (1.7)	PTPRO (1.7)	C21orf62 (1.6)	CRLF1 (1.6)	ANO10 (1.6)	ENSG00000237013 (1.5)	ERBB3 (1.5)	CUX2 (1.4)
GO:0005765	lysosomal membrane	0.14	>=0.20	ERP29 (3.4)	PTPRO (2.6)	ANO10 (2.1)	SUOX (1.3)	MON1A (1.0)	BRAP (1.0)	ALDH2 (1.0)	ENSG00000237013 (1.0)	CNGA4 (1.0)	CCKBR (0.9)
MP:0004231	abnormal calcium ion homeostasis	0.14	>=0.20	SATB1 (2.4)	SUOX (1.9)	C12orf51 (1.8)	FOXP1 (1.7)	NRIP1 (1.6)	ADAM1 (1.5)	PTPRO (1.4)	C12orf47 (1.4)	ANO10 (1.3)	SEMA3F (1.3)
ENSG00000148408	CACNA1B PPI subnetwork	0.14	>=0.20	TMEM59L (4.1)	CAMKV (2.6)	CRTC1 (2.5)	SNRK (1.7)	C19orf60 (1.6)	CNGA4 (1.5)	GRM8 (1.5)	SDK1 (1.4)	FOXP1 (1.3)	KLHL26 (1.0)
GO:0019841	retinol binding	0.14	>=0.20	APOB (4.3)	MAML3 (2.1)	ADAM1 (1.6)	PTK7 (1.5)	MAPKAPK5 (1.4)	CAMKV (1.3)	CNGA4 (1.2)	ALDH2 (1.1)	SEMA3F (1.0)	KY (0.9)
ENSG00000181061	HIGD1A PPI subnetwork	0.14	>=0.20	KLHL26 (2.3)	LSM4 (2.2)	C19orf60 (1.8)	ACAD10 (1.7)	TMEM116 (1.6)	MON1A (1.6)	RBM5 (1.5)	RNF123 (1.4)	TRAIP (1.3)	TRAFD1 (1.2)
ENSG00000101413	RPRD1B PPI subnetwork	0.14	>=0.20	MON1A (2.4)	ATXN2 (1.9)	IKZF4 (1.8)	C19orf60 (1.6)	NAA25 (1.4)	BRAP (1.3)	FOXP2 (1.3)	SDK1 (1.1)	CRTC1 (1.0)	MAPKAPK5 (1.0)
ENSG00000184432	COPB2 PPI subnetwork	0.14	>=0.20	RBM5 (1.9)	ACAD10 (1.5)	SUOX (1.5)	ENSG00000237013 (1.4)	NAA25 (1.3)	BRAP (1.2)	DPYD (1.1)	C11orf42 (1.0)	FOXP2 (0.9)	FAM5C (0.9)
REACTOME_PLATELET_ACTIVATION_SIGNALING_AND_AGGREGATION	REACTOME_PLATELET_ACTIVATION_SIGNALING_AND_AGGREGATION	0.14	>=0.20	C3orf54 (4.1)	SH2B3 (2.8)	APOB (2.3)	PTPN11 (1.5)	MAD1L1 (1.5)	SNRK (1.2)	ALDH2 (1.1)	UBA7 (1.0)	NRIP1 (0.9)	DPYD (0.9)
GO:0016725	oxidoreductase activity, acting on CH or CH2 groups	0.14	>=0.20	DPYD (2.5)	ANO10 (1.9)	APOB (1.4)	CNGA4 (1.4)	MON1A (1.3)	C21orf62 (1.3)	MST1R (1.1)	ENSG00000248391 (1.0)	GRM8 (1.0)	SUOX (0.9)
ENSG00000108797	CNTNAP1 PPI subnetwork	0.14	>=0.20	CA10 (2.8)	GRM8 (2.4)	PTPRO (2.1)	NRIP1 (1.8)	FAM5C (1.5)	C12orf47 (1.3)	ATXN2 (1.1)	SEMA3F (1.0)	TMEM59L (1.0)	ERBB3 (1.0)
GO:0010863	positive regulation of phospholipase C activity	0.14	>=0.20	ENSG00000248391 (4.0)	AFF3 (2.7)	SNRK (2.0)	CAMKV (2.0)	MON1A (1.9)	FOXP2 (1.8)	RERG (1.6)	C12orf47 (1.5)	C21orf62 (1.5)	MST1R (1.4)
ENSG00000172216	CEBPB PPI subnetwork	0.14	>=0.20	ATXN2 (3.2)	FOXP1 (3.0)	AFF3 (2.7)	CRTC1 (2.5)	MAPKAPK5 (1.8)	RERG (1.7)	RBM5 (1.7)	SH2B3 (1.7)	NRIP1 (1.6)	SATB1 (1.5)
ENSG00000100030	MAPK1 PPI subnetwork	0.14	>=0.20	SH2B3 (2.3)	NRIP1 (2.3)	FAM160A2 (2.0)	ERBB3 (2.0)	SNRK (2.0)	ATXN2 (1.8)	FOXP1 (1.7)	PDE4B (1.5)	MAD1L1 (1.4)	C3orf54 (1.2)
MP:0002563	shortened circadian period	0.14	>=0.20	FAM160A2 (2.4)	FOXP2 (2.4)	SH2B3 (2.2)	CRTC1 (2.1)	SNRK (1.7)	CA10 (1.6)	CUX2 (1.6)	ENSG00000237013 (1.4)	TMEM59L (1.4)	MAD1L1 (1.4)
ENSG00000171311	EXOSC1 PPI subnetwork	0.14	>=0.20	NAA25 (2.4)	RNF123 (1.9)	PTPN11 (1.7)	MAPKAPK5 (1.6)	BRAP (1.4)	SDK1 (1.4)	ENSG00000237013 (1.2)	ENSG00000248391 (1.1)	DPYD (1.0)	FOXP2 (0.8)
GO:0097006	regulation of plasma lipoprotein particle levels	0.14	>=0.20	APOB (2.8)	RNF123 (1.9)	C11orf42 (1.7)	ERP29 (1.5)	DPYD (1.2)	BRAP (1.1)	MAD1L1 (1.1)	FAM109A (1.1)	NRIP1 (1.1)	TMEM116 (1.1)
REACTOME_FGFR1_LIGAND_BINDING_AND_ACTIVATION	REACTOME_FGFR1_LIGAND_BINDING_AND_ACTIVATION	0.14	>=0.20	AFF3 (2.4)	SDK1 (2.4)	CRLF1 (2.2)	RERG (2.2)	PTK7 (2.1)	EPHB1 (2.1)	TMEM59L (1.9)	ANO10 (1.7)	C3orf54 (1.6)	ENSG00000237013 (1.4)
REACTOME_PROSTACYCLIN_SIGNALLING_THROUGH_PROSTACYCLIN_RECEPTOR	REACTOME_PROSTACYCLIN_SIGNALLING_THROUGH_PROSTACYCLIN_RECEPTOR	0.14	>=0.20	C3orf54 (3.2)	CA10 (2.9)	SNRK (1.9)	PDE4B (1.7)	TMEM59L (1.7)	CNGA4 (1.6)	PTPRO (1.2)	RERG (1.1)	C21orf62 (1.0)	SATB1 (1.0)
REACTOME_ACTIVATED_AMPK_STIMULATES_FATTY:ACID_OXIDATION_IN_MUSCLE	REACTOME_ACTIVATED_AMPK_STIMULATES_FATTY:ACID_OXIDATION_IN_MUSCLE	0.14	>=0.20	BRAP (4.5)	SUOX (3.7)	CUX2 (2.8)	ACAD10 (2.6)	KLHL26 (2.5)	SDK1 (2.3)	MON1A (2.1)	KY (2.1)	PTPN11 (1.8)	FOXP2 (1.7)
ENSG00000197122	SRC PPI subnetwork	0.14	>=0.20	ERBB3 (3.1)	SH2B3 (2.7)	IKZF4 (2.6)	MST1R (2.3)	CRTC1 (2.3)	NRIP1 (2.2)	SEMA3F (1.9)	CAMKV (1.9)	SNRK (1.6)	C3orf54 (1.4)
GO:0010906	regulation of glucose metabolic process	0.14	>=0.20	MAML3 (2.5)	KLHL26 (2.2)	NRIP1 (1.7)	SNRK (1.5)	FOXP1 (1.4)	TMEM116 (1.3)	SUOX (1.2)	PTPN11 (1.1)	MAD1L1 (1.0)	IKZF4 (1.0)
MP:0000367	abnormal coat/ hair morphology	0.14	>=0.20	ERBB3 (3.0)	RERG (2.4)	NRIP1 (2.3)	MON1A (1.5)	SATB1 (1.5)	DPYD (1.5)	PTK7 (1.4)	ANO10 (1.4)	MST1R (1.4)	AFF3 (1.2)
MP:0002572	abnormal emotion/affect behavior	0.14	>=0.20	CA10 (2.4)	CRTC1 (2.4)	TMEM59L (2.2)	UBA7 (1.8)	ENSG00000237013 (1.6)	SDK1 (1.6)	PDE4B (1.4)	NRIP1 (1.1)	ADAM1 (1.1)	PTPRO (1.1)
MP:0008484	decreased spleen germinal center size	0.14	>=0.20	IKZF4 (3.4)	ERBB3 (2.2)	PDE4B (1.8)	MST1R (1.6)	SATB1 (1.4)	UBA7 (1.3)	PTPRO (1.2)	FOXP1 (1.2)	CA10 (1.1)	DPYD (1.1)
ENSG00000158517	NCF1 PPI subnetwork	0.14	>=0.20	MST1R (2.5)	SH2B3 (2.4)	ALDH2 (2.1)	MAD1L1 (1.8)	DPYD (1.5)	FAM109A (1.3)	FOXP1 (1.1)	KY (1.0)	RBM5 (0.9)	FAM160A2 (0.8)
GO:0035051	cardiac cell differentiation	0.14	>=0.20	C3orf54 (2.3)	ENSG00000248391 (2.1)	CCKBR (1.5)	FAM109A (1.5)	FOXP2 (1.5)	CNGA4 (1.3)	ERBB3 (1.2)	ACAD10 (1.2)	LINC00458 (1.1)	FAM5C (1.1)
ENSG00000146701	MDH2 PPI subnetwork	0.14	>=0.20	ACAD10 (2.7)	NAA25 (2.6)	MAD1L1 (1.8)	DPYD (1.7)	ADAM1 (1.6)	ALDH2 (1.5)	BRAP (1.5)	SUOX (1.3)	TMEM59L (1.2)	MON1A (1.2)
GO:0044297	cell body	0.14	>=0.20	TMEM59L (3.9)	CAMKV (3.4)	PTPRO (2.5)	CA10 (2.4)	FOXP2 (2.0)	CUX2 (2.0)	GRM8 (1.7)	RERG (1.6)	C12orf51 (1.5)	CCKBR (1.4)
GO:0007517	muscle organ development	0.14	>=0.20	KY (3.0)	CRLF1 (1.9)	EPHB1 (1.9)	ERBB3 (1.7)	PTK7 (1.4)	CRTC1 (1.4)	MAML3 (1.4)	FOXP2 (1.3)	C3orf54 (1.3)	LINC00458 (1.2)
GO:0035295	tube development	0.14	>=0.20	SEMA3F (2.9)	SDK1 (2.8)	PTK7 (2.7)	EPHB1 (2.4)	CRLF1 (2.1)	LINC00458 (1.8)	ERBB3 (1.6)	TMEM116 (1.3)	ATXN2 (1.3)	CUX2 (1.2)
GO:0003697	single-stranded DNA binding	0.14	>=0.20	TRAIP (3.2)	MAD1L1 (2.7)	LSM4 (2.2)	GRM8 (1.7)	SATB1 (1.6)	DPYD (1.3)	IKZF4 (1.2)	AFF3 (1.0)	SNRK (0.9)	FAM5C (0.8)
GO:0051339	regulation of lyase activity	0.14	>=0.20	C12orf47 (3.5)	MAML3 (2.8)	CCKBR (2.0)	C21orf62 (1.9)	PTPRO (1.7)	TMEM59L (1.6)	CAMKV (1.6)	ENSG00000248391 (1.5)	GRM8 (1.4)	EPHB1 (1.3)
MP:0000585	kinked tail	0.14	>=0.20	CCKBR (3.0)	CUX2 (2.8)	PTK7 (2.3)	EPHB1 (2.2)	LINC00458 (2.1)	SEMA3F (2.1)	SDK1 (1.8)	AFF3 (1.8)	MST1R (1.7)	FOXP2 (1.5)
ENSG00000132692	BCAN PPI subnetwork	0.14	>=0.20	PDE4B (2.7)	PTK7 (2.6)	SDK1 (1.8)	ENSG00000237013 (1.5)	FAM109A (1.4)	SATB1 (1.1)	C19orf60 (1.0)	ENSG00000248391 (1.0)	MST1R (1.0)	SUOX (0.9)
REACTOME_ERKMAPK_TARGETS	REACTOME_ERKMAPK_TARGETS	0.14	>=0.20	SNRK (3.6)	SH2B3 (3.6)	CAMKV (2.2)	MST1R (2.2)	C3orf54 (2.0)	FAM109A (1.8)	KY (1.6)	FAM160A2 (1.5)	ALDH2 (1.4)	SATB1 (1.3)
ENSG00000125351	UPF3B PPI subnetwork	0.14	>=0.20	RBM6 (2.9)	LSM4 (2.5)	RBM5 (2.4)	PTPN11 (2.0)	CRTC1 (1.5)	TRAFD1 (1.3)	C12orf47 (1.2)	KLHL26 (1.1)	PDE4B (1.1)	ADAM1 (1.0)
ENSG00000049541	RFC2 PPI subnetwork	0.14	>=0.20	TRAIP (3.9)	LSM4 (2.8)	MAD1L1 (2.2)	ACAD10 (1.2)	TMEM116 (1.1)	NAA25 (1.1)	GRM8 (1.0)	SNRK (0.9)	C12orf51 (0.8)	ATXN2 (0.7)
ENSG00000104897	SF3A2 PPI subnetwork	0.14	>=0.20	RBM6 (4.2)	RBM5 (3.1)	LSM4 (2.0)	PTPN11 (1.6)	TRAFD1 (1.5)	MAD1L1 (1.2)	MAPKAPK5 (0.9)	BRAP (0.8)	CRTC1 (0.8)	ADAM1 (0.8)
ENSG00000171862	PTEN PPI subnetwork	0.14	>=0.20	AFF3 (2.8)	FOXP1 (2.1)	SH2B3 (2.1)	RNF123 (2.0)	MAD1L1 (1.7)	ATXN2 (1.5)	ADAM1 (1.4)	PTPN11 (1.4)	GRM8 (1.3)	C12orf51 (1.3)
GO:0003156	regulation of organ formation	0.14	>=0.20	SDK1 (3.1)	RERG (2.9)	C21orf62 (2.7)	C3orf54 (2.3)	MST1R (1.9)	MAML3 (1.8)	PTK7 (1.6)	CA10 (1.5)	FAM160A2 (1.2)	SEMA3F (1.1)
ENSG00000130340	SNX9 PPI subnetwork	0.14	>=0.20	MST1R (3.8)	FAM5C (3.4)	KY (2.4)	SDK1 (2.2)	PTPN11 (1.9)	MAML3 (1.9)	NRIP1 (1.5)	CRTC1 (1.4)	C12orf51 (1.3)	ANO10 (1.1)
ENSG00000070770	CSNK2A2 PPI subnetwork	0.14	>=0.20	PTPN11 (2.6)	NAA25 (2.2)	FOXP1 (2.1)	RBM6 (1.9)	SH2B3 (1.8)	ATXN2 (1.7)	MAD1L1 (1.6)	BRAP (1.6)	KLHL26 (1.5)	MON1A (1.4)
MP:0004799	increased susceptibility to experimental autoimmune encephalomyelitis	0.14	>=0.20	TRAFD1 (3.3)	ERBB3 (2.7)	SATB1 (2.7)	UBA7 (2.5)	IKZF4 (2.1)	PDE4B (1.5)	ENSG00000237013 (1.5)	GRM8 (1.3)	TMEM59L (0.7)	EPHB1 (0.7)
ENSG00000012124	CD22 PPI subnetwork	0.14	>=0.20	C3orf54 (2.2)	SH2B3 (2.0)	SATB1 (1.8)	FOXP1 (1.6)	UBA7 (1.5)	AFF3 (1.4)	PDE4B (1.4)	ENSG00000248391 (1.2)	SEMA3F (1.0)	TMEM59L (0.9)
ENSG00000168438	CDC40 PPI subnetwork	0.14	>=0.20	RBM6 (3.5)	RBM5 (2.7)	LSM4 (1.7)	PTPN11 (1.4)	KLHL26 (1.4)	CRTC1 (1.4)	TRAFD1 (1.3)	C12orf47 (1.3)	MAD1L1 (1.0)	BRAP (1.0)
MP:0000939	decreased motor neuron number	0.14	>=0.20	TMEM59L (4.1)	CRLF1 (3.3)	KLHL26 (3.1)	CUX2 (2.8)	ERBB3 (2.6)	EPHB1 (2.3)	ENSG00000237013 (2.0)	RERG (1.9)	TMEM116 (1.7)	SH2B3 (1.7)
GO:0035964	COPI-coated vesicle budding	0.14	>=0.20	C11orf42 (2.9)	FAM5C (1.7)	MAML3 (1.6)	ANO10 (1.3)	ERP29 (1.3)	RBM5 (1.2)	FAM160A2 (1.0)	MAD1L1 (1.0)	ENSG00000248391 (0.9)	CA10 (0.8)
GO:0048205	COPI coating of Golgi vesicle	0.14	>=0.20	C11orf42 (2.9)	FAM5C (1.7)	MAML3 (1.6)	ANO10 (1.3)	ERP29 (1.3)	RBM5 (1.2)	FAM160A2 (1.0)	MAD1L1 (1.0)	ENSG00000248391 (0.9)	CA10 (0.8)
GO:0048200	Golgi transport vesicle coating	0.14	>=0.20	C11orf42 (2.9)	FAM5C (1.7)	MAML3 (1.6)	ANO10 (1.3)	ERP29 (1.3)	RBM5 (1.2)	FAM160A2 (1.0)	MAD1L1 (1.0)	ENSG00000248391 (0.9)	CA10 (0.8)
MP:0005459	decreased percent body fat	0.14	>=0.20	FOXP1 (2.0)	MAML3 (1.8)	SH2B3 (1.7)	CRLF1 (1.4)	FOXP2 (1.3)	SNRK (1.3)	ANO10 (1.2)	SUOX (1.2)	PTPRO (1.2)	FAM160A2 (1.2)
ENSG00000179958	DCTPP1 PPI subnetwork	0.14	>=0.20	C12orf51 (4.2)	KY (2.5)	CCKBR (2.3)	RNF123 (2.2)	KLHL26 (2.1)	FOXP1 (2.1)	ATXN2 (2.0)	PTPN11 (1.7)	FAM160A2 (1.6)	UBA7 (1.6)
GO:0043543	protein acylation	0.14	>=0.20	BRAP (2.7)	AFF3 (2.3)	MON1A (2.2)	FAM160A2 (2.1)	MAPKAPK5 (1.9)	IKZF4 (1.8)	RBM5 (1.5)	ATXN2 (1.3)	FOXP1 (1.3)	RBM6 (1.3)
GO:0010720	positive regulation of cell development	0.14	>=0.20	ENSG00000248391 (2.6)	CRLF1 (2.6)	FOXP2 (2.6)	EPHB1 (2.4)	RERG (1.8)	C3orf54 (1.6)	FAM5C (1.5)	ANO10 (1.3)	MST1R (1.3)	CNGA4 (1.2)
MP:0003632	abnormal nervous system morphology	0.14	>=0.20	ERBB3 (2.4)	EPHB1 (2.0)	MAML3 (1.8)	TMEM59L (1.6)	SDK1 (1.6)	CUX2 (1.5)	MAD1L1 (1.3)	DPYD (1.2)	RERG (1.0)	ACAD10 (0.9)
MP:0000780	abnormal corpus callosum morphology	0.14	>=0.20	PTPRO (2.9)	EPHB1 (2.7)	NRIP1 (2.4)	SEMA3F (1.7)	CUX2 (1.6)	ANO10 (1.4)	LINC00458 (1.4)	AFF3 (1.2)	C21orf62 (1.1)	FAM5C (1.1)
REACTOME_TCR_SIGNALING	REACTOME_TCR_SIGNALING	0.14	>=0.20	SATB1 (3.0)	UBA7 (2.0)	MAD1L1 (1.8)	DPYD (1.7)	LINC00458 (1.6)	SH2B3 (1.5)	IKZF4 (1.5)	NRIP1 (1.0)	ALDH2 (1.0)	PDE4B (0.8)
GO:0010001	glial cell differentiation	0.14	>=0.20	EPHB1 (3.5)	CRLF1 (2.9)	ERBB3 (2.5)	FOXP2 (2.0)	CNGA4 (1.9)	CUX2 (1.5)	DPYD (1.4)	C11orf42 (1.4)	ALDH2 (1.3)	TMEM59L (1.0)
ENSG00000099725	ENSG00000099725 PPI subnetwork	0.14	>=0.20	CAMKV (3.1)	CRTC1 (2.4)	MST1R (2.3)	TMEM59L (2.0)	SDK1 (1.8)	AFF3 (1.7)	RERG (1.7)	FOXP2 (1.7)	C12orf47 (1.7)	CUX2 (1.6)
ENSG00000130713	EXOSC2 PPI subnetwork	0.14	>=0.20	BRAP (2.5)	NAA25 (2.0)	MAPKAPK5 (1.7)	PTPN11 (1.4)	RBM5 (1.3)	RBM6 (1.2)	RNF123 (1.2)	MAML3 (1.1)	TRAFD1 (1.0)	DPYD (1.0)
ENSG00000126785	RHOJ PPI subnetwork	0.14	>=0.20	ENSG00000237013 (2.2)	PTPRO (2.1)	FOXP1 (1.8)	LINC00458 (1.7)	SH2B3 (1.6)	CA10 (1.3)	SATB1 (1.3)	CAMKV (1.3)	PDE4B (1.1)	ENSG00000248391 (1.0)
GO:0055001	muscle cell development	0.14	>=0.20	KY (3.0)	LINC00458 (2.0)	CUX2 (2.0)	FAM109A (1.7)	ENSG00000248391 (1.7)	CRLF1 (1.5)	ERBB3 (1.3)	RNF123 (1.3)	PTK7 (1.2)	FAM5C (1.2)
ENSG00000099995	SF3A1 PPI subnetwork	0.14	>=0.20	RBM6 (3.8)	RBM5 (2.5)	PTPN11 (2.4)	LSM4 (1.9)	C12orf47 (1.5)	MAPKAPK5 (1.4)	TRAFD1 (1.4)	CRTC1 (1.3)	MAD1L1 (1.3)	BRAP (1.2)
MP:0003156	abnormal leukocyte migration	0.14	>=0.20	SH2B3 (3.4)	PDE4B (1.9)	DPYD (1.6)	AFF3 (1.6)	PTPRO (1.5)	TMEM116 (1.2)	C11orf42 (1.0)	SNRK (1.0)	UBA7 (0.9)	SATB1 (0.9)
GO:0005782	peroxisomal matrix	0.14	>=0.20	SUOX (3.8)	DPYD (2.7)	ACAD10 (2.4)	ANO10 (2.2)	APOB (2.2)	ALDH2 (2.2)	RNF123 (1.6)	FAM5C (1.4)	PTPRO (1.3)	KY (1.0)
GO:0031907	microbody lumen	0.14	>=0.20	SUOX (3.8)	DPYD (2.7)	ACAD10 (2.4)	ANO10 (2.2)	APOB (2.2)	ALDH2 (2.2)	RNF123 (1.6)	FAM5C (1.4)	PTPRO (1.3)	KY (1.0)
MP:0008577	increased circulating interferon-gamma level	0.14	>=0.20	UBA7 (7.2)	TRAFD1 (4.7)	PDE4B (3.4)	IKZF4 (3.2)	SUOX (1.9)	MST1R (1.5)	C21orf62 (1.2)	SH2B3 (0.9)	NAA25 (0.9)	PTPRO (0.8)
ENSG00000086598	TMED2 PPI subnetwork	0.14	>=0.20	ANO10 (2.8)	KY (1.5)	ERP29 (1.1)	PTK7 (1.0)	C11orf42 (1.0)	BRAP (0.9)	RNF123 (0.9)	RBM5 (0.8)	ERBB3 (0.8)	MAML3 (0.7)
MP:0008475	intermingled spleen red and white pulp	0.14	>=0.20	ENSG00000248391 (3.0)	PDE4B (2.6)	SATB1 (2.6)	IKZF4 (2.3)	SDK1 (1.6)	C12orf47 (1.5)	FAM5C (1.3)	ANO10 (1.2)	FOXP1 (1.1)	FOXP2 (0.8)
KEGG_RETINOL_METABOLISM	KEGG_RETINOL_METABOLISM	0.14	>=0.20	APOB (2.6)	CNGA4 (2.5)	ALDH2 (2.5)	ANO10 (1.8)	CUX2 (1.7)	SUOX (1.7)	DPYD (1.6)	C21orf62 (1.2)	ADAM1 (1.1)	EPHB1 (1.1)
GO:0031279	regulation of cyclase activity	0.14	>=0.20	C12orf47 (3.5)	MAML3 (2.7)	CCKBR (1.9)	PTPRO (1.8)	C21orf62 (1.8)	ENSG00000248391 (1.6)	CAMKV (1.6)	TMEM59L (1.6)	GRM8 (1.5)	AFF3 (1.4)
ENSG00000112936	C7 PPI subnetwork	0.14	>=0.20	CNGA4 (3.8)	APOB (3.1)	C11orf42 (2.4)	DPYD (2.2)	KY (1.7)	GRM8 (1.6)	LINC00458 (1.6)	C19orf60 (0.9)	ENSG00000237013 (0.9)	CRTC1 (0.9)
REACTOME_DEPOLARIZATION_OF_THE_PRESYNAPTIC_TERMINAL_TRIGGERS_THE_OPENING_OF_CALCIUM_CHANNELS	REACTOME_DEPOLARIZATION_OF_THE_PRESYNAPTIC_TERMINAL_TRIGGERS_THE_OPENING_OF_CALCIUM_CHANNELS	0.14	>=0.20	CRTC1 (3.0)	CUX2 (3.0)	FOXP2 (2.7)	GRM8 (2.5)	IKZF4 (2.2)	CAMKV (2.1)	EPHB1 (2.1)	RERG (1.9)	FOXP1 (1.8)	ADAM1 (1.7)
ENSG00000162290	ENSG00000162290 PPI subnetwork	0.14	>=0.20	LSM4 (1.9)	FAM160A2 (1.8)	RBM6 (1.8)	AFF3 (1.7)	CRTC1 (1.5)	ATXN2 (1.5)	FOXP1 (1.4)	MAML3 (1.3)	C19orf60 (1.2)	C12orf51 (1.1)
ENSG00000163918	RFC4 PPI subnetwork	0.14	>=0.20	TRAIP (4.0)	LSM4 (3.9)	TMEM116 (1.7)	AFF3 (1.4)	MAD1L1 (1.3)	MST1R (1.2)	ERP29 (1.1)	FOXP2 (0.9)	ACAD10 (0.8)	C12orf51 (0.6)
ENSG00000119414	PPP6C PPI subnetwork	0.14	>=0.20	C11orf42 (3.9)	MAD1L1 (2.4)	NAA25 (2.3)	DPYD (2.2)	MON1A (1.8)	APOB (1.7)	ACAD10 (1.5)	PTPN11 (1.5)	SNRK (1.4)	C19orf60 (1.2)
ENSG00000117533	VAMP4 PPI subnetwork	0.14	>=0.20	CRTC1 (1.9)	DPYD (1.6)	RBM6 (1.2)	MAD1L1 (1.1)	CA10 (1.1)	CAMKV (1.0)	MAML3 (1.0)	FOXP1 (1.0)	C19orf60 (1.0)	C11orf42 (1.0)
ENSG00000147677	EIF3H PPI subnetwork	0.14	>=0.20	PTPN11 (2.3)	MAD1L1 (1.6)	ENSG00000248391 (1.5)	ERP29 (1.5)	CUX2 (1.4)	LSM4 (1.3)	NAA25 (1.3)	SH2B3 (1.1)	ADAM1 (1.0)	C3orf54 (0.7)
MP:0000298	absent atrioventricular cushions	0.14	>=0.20	PTPRO (2.6)	CCKBR (1.7)	LINC00458 (1.7)	FAM5C (1.6)	CNGA4 (1.6)	SDK1 (1.5)	DPYD (1.5)	CRLF1 (1.2)	PTK7 (1.2)	SH2B3 (1.2)
ENSG00000053900	ANAPC4 PPI subnetwork	0.14	>=0.20	TRAIP (4.9)	LSM4 (2.5)	SUOX (1.3)	ENSG00000248391 (1.2)	MAD1L1 (1.1)	RNF123 (0.9)	ACAD10 (0.9)	ERBB3 (0.8)	TMEM116 (0.8)	AFF3 (0.8)
GO:0008536	Ran GTPase binding	0.14	>=0.20	FAM160A2 (2.0)	KLHL26 (1.7)	MAML3 (1.5)	LSM4 (1.4)	PTPN11 (1.4)	CA10 (1.3)	ENSG00000248391 (1.3)	NRIP1 (1.2)	C21orf62 (1.2)	CRTC1 (1.2)
GO:0033077	T cell differentiation in thymus	0.14	>=0.20	SATB1 (3.0)	DPYD (2.5)	ENSG00000237013 (2.2)	MST1R (2.1)	C21orf62 (1.9)	IKZF4 (1.7)	ENSG00000248391 (1.4)	AFF3 (1.4)	TMEM116 (1.4)	MON1A (1.3)
ENSG00000149503	INCENP PPI subnetwork	0.14	>=0.20	TRAIP (6.1)	LSM4 (3.5)	MAD1L1 (2.1)	PDE4B (1.2)	ENSG00000248391 (1.1)	RBM5 (1.0)	RBM6 (1.0)	IKZF4 (0.6)	GRM8 (0.5)	NAA25 (0.5)
GO:0008081	phosphoric diester hydrolase activity	0.14	>=0.20	CAMKV (2.8)	PTPRO (2.3)	FOXP2 (2.0)	FOXP1 (1.7)	FAM5C (1.7)	SEMA3F (1.7)	ANO10 (1.7)	CCKBR (1.7)	FAM109A (1.6)	EPHB1 (1.2)
GO:0002684	positive regulation of immune system process	0.14	>=0.20	IKZF4 (2.5)	SATB1 (2.4)	UBA7 (1.9)	DPYD (1.9)	PDE4B (1.7)	SH2B3 (1.4)	C11orf42 (1.4)	ENSG00000248391 (1.4)	TRAFD1 (1.0)	PTPRO (0.9)
ENSG00000068305	MEF2A PPI subnetwork	0.14	>=0.20	DPYD (2.5)	SNRK (2.2)	KY (1.9)	UBA7 (1.7)	MAPKAPK5 (1.6)	FOXP2 (1.5)	PTPRO (1.4)	C3orf54 (1.4)	C12orf51 (1.2)	FAM109A (1.1)
GO:0031058	positive regulation of histone modification	0.14	>=0.20	SH2B3 (2.1)	C12orf51 (1.9)	MAD1L1 (1.9)	NRIP1 (1.7)	CRTC1 (1.7)	MON1A (1.6)	RNF123 (1.5)	LINC00458 (1.4)	IKZF4 (1.2)	ATXN2 (1.1)
MP:0000266	abnormal heart morphology	0.14	>=0.20	ATXN2 (2.3)	PTPN11 (2.1)	SEMA3F (2.1)	CRLF1 (2.0)	ACAD10 (1.6)	APOB (1.6)	SUOX (1.4)	ALDH2 (1.4)	IKZF4 (1.4)	SDK1 (1.4)
GO:0014031	mesenchymal cell development	0.14	>=0.20	FOXP2 (3.2)	CRLF1 (2.8)	C3orf54 (2.1)	PTK7 (1.9)	EPHB1 (1.8)	ERBB3 (1.7)	SEMA3F (1.6)	CUX2 (1.5)	RERG (1.5)	MAML3 (1.4)
MP:0001596	hypotension	0.14	>=0.20	RERG (3.1)	DPYD (2.3)	PTPRO (1.8)	C11orf42 (1.8)	SNRK (1.8)	RBM6 (1.6)	MST1R (1.5)	APOB (1.5)	AFF3 (1.3)	CRLF1 (1.3)
GO:0055024	regulation of cardiac muscle tissue development	0.14	>=0.20	AFF3 (3.3)	CNGA4 (2.6)	CCKBR (2.0)	RERG (1.9)	ALDH2 (1.7)	PTK7 (1.6)	ENSG00000237013 (1.5)	GRM8 (1.3)	CUX2 (1.2)	FOXP2 (1.1)
GO:0007492	endoderm development	0.14	>=0.20	LINC00458 (6.0)	CCKBR (3.4)	MAML3 (2.5)	ENSG00000237013 (2.4)	GRM8 (2.2)	SNRK (1.6)	FAM160A2 (1.4)	EPHB1 (1.4)	PTK7 (1.1)	SH2B3 (1.0)
ENSG00000175324	LSM1 PPI subnetwork	0.14	>=0.20	LSM4 (3.0)	TRAFD1 (2.3)	C19orf60 (1.8)	PTPN11 (1.7)	RBM6 (1.6)	MAD1L1 (1.2)	FOXP2 (1.2)	MAPKAPK5 (1.0)	ERBB3 (0.9)	C12orf47 (0.9)
GO:0043394	proteoglycan binding	0.14	>=0.20	CRLF1 (4.3)	KLHL26 (3.0)	DPYD (2.7)	PTPRO (2.7)	FAM160A2 (2.2)	PTK7 (1.9)	SDK1 (1.7)	CCKBR (1.7)	TMEM116 (1.3)	LINC00458 (1.2)
GO:0045761	regulation of adenylate cyclase activity	0.14	>=0.20	C12orf47 (3.2)	MAML3 (2.3)	CCKBR (2.1)	C21orf62 (1.8)	PTPRO (1.6)	TMEM59L (1.6)	GRM8 (1.5)	AFF3 (1.5)	CAMKV (1.5)	ENSG00000248391 (1.4)
MP:0009172	small pancreatic islets	0.14	>=0.20	FAM5C (2.6)	KY (2.4)	MAML3 (2.0)	RERG (1.8)	SUOX (1.7)	IKZF4 (1.5)	FOXP2 (1.5)	PTK7 (1.2)	MON1A (1.1)	CUX2 (1.1)
MP:0008071	absent B cells	0.14	>=0.20	SATB1 (3.8)	AFF3 (3.8)	C3orf54 (2.0)	ENSG00000248391 (1.7)	FOXP1 (1.6)	SDK1 (1.5)	CRLF1 (1.0)	RNF123 (1.0)	UBA7 (1.0)	ERP29 (0.9)
MP:0000334	decreased granulocyte number	0.14	>=0.20	C21orf62 (2.1)	SATB1 (1.9)	RNF123 (1.8)	ANO10 (1.4)	ALDH2 (1.3)	MAD1L1 (1.2)	C3orf54 (1.2)	KLHL26 (1.2)	RBM5 (1.2)	FOXP2 (1.1)
GO:0045621	positive regulation of lymphocyte differentiation	0.14	>=0.20	IKZF4 (3.7)	SATB1 (2.5)	PDE4B (1.7)	ENSG00000237013 (1.5)	DPYD (1.4)	NRIP1 (1.1)	SH2B3 (1.0)	UBA7 (0.8)	TRAFD1 (0.7)	MAD1L1 (0.7)
GO:0046058	cAMP metabolic process	0.14	>=0.20	C12orf47 (3.5)	MAML3 (2.9)	CCKBR (2.4)	C21orf62 (2.1)	FOXP2 (2.0)	GRM8 (1.9)	CAMKV (1.9)	PTPRO (1.6)	ENSG00000248391 (1.4)	SNRK (1.4)
ENSG00000123737	EXOSC9 PPI subnetwork	0.14	>=0.20	NAA25 (2.8)	MAPKAPK5 (2.1)	PTPN11 (1.9)	DPYD (1.0)	C12orf47 (1.0)	ENSG00000237013 (1.0)	SDK1 (1.0)	MAML3 (1.0)	RNF123 (0.8)	BRAP (0.8)
ENSG00000197746	PSAP PPI subnetwork	0.15	>=0.20	ANO10 (2.2)	FAM160A2 (2.0)	ADAM1 (1.5)	ERP29 (1.2)	CRLF1 (1.2)	MAD1L1 (1.2)	ENSG00000248391 (1.1)	PTK7 (0.9)	GRM8 (0.9)	C11orf42 (0.8)
GO:0019229	regulation of vasoconstriction	0.15	>=0.20	MAML3 (3.4)	RERG (3.3)	C12orf47 (2.5)	CA10 (2.0)	SDK1 (1.9)	GRM8 (1.9)	C21orf62 (1.8)	ADAM1 (1.4)	PTPRO (1.3)	FOXP2 (1.2)
GO:0015926	glucosidase activity	0.15	>=0.20	RNF123 (3.0)	ANO10 (2.5)	KY (2.5)	ACAD10 (2.5)	DPYD (2.3)	APOB (1.7)	PTK7 (1.6)	FAM5C (1.5)	ERP29 (1.4)	SDK1 (1.3)
MP:0004423	abnormal squamosal bone morphology	0.15	>=0.20	FOXP2 (3.1)	CRLF1 (2.5)	RERG (2.2)	EPHB1 (2.2)	TMEM59L (1.9)	AFF3 (1.6)	CCKBR (1.5)	CUX2 (1.3)	PTK7 (1.3)	SEMA3F (1.3)
ENSG00000114062	UBE3A PPI subnetwork	0.15	>=0.20	ATXN2 (2.1)	SATB1 (1.6)	AFF3 (1.5)	TRAFD1 (1.3)	NRIP1 (1.3)	UBA7 (1.3)	LINC00458 (1.1)	ENSG00000248391 (1.0)	SNRK (1.0)	C19orf60 (0.9)
ENSG00000127928	GNGT1 PPI subnetwork	0.15	>=0.20	CA10 (2.9)	CNGA4 (2.7)	C3orf54 (2.6)	TMEM59L (2.4)	C21orf62 (1.9)	SNRK (1.8)	CUX2 (1.0)	EPHB1 (1.0)	ACAD10 (1.0)	PTPRO (0.8)
MP:0003290	intestinal hypoperistalsis	0.15	>=0.20	FOXP2 (4.8)	CUX2 (3.9)	CRLF1 (3.0)	ERBB3 (2.8)	EPHB1 (2.6)	SDK1 (2.4)	FOXP1 (2.4)	RERG (1.7)	MON1A (1.5)	SEMA3F (1.4)
REACTOME_METABOLISM_OF_CARBOHYDRATES	REACTOME_METABOLISM_OF_CARBOHYDRATES	0.15	>=0.20	KY (3.1)	DPYD (1.7)	RNF123 (1.7)	KLHL26 (1.6)	ANO10 (1.5)	TMEM59L (1.5)	APOB (1.3)	ADAM1 (1.3)	ENSG00000237013 (1.2)	ALDH2 (1.2)
GO:0048557	embryonic digestive tract morphogenesis	0.15	>=0.20	ENSG00000248391 (4.3)	FOXP2 (3.8)	FAM109A (2.6)	RERG (1.8)	MON1A (1.8)	CNGA4 (1.8)	PTK7 (1.7)	CCKBR (1.6)	SDK1 (1.5)	ALDH2 (1.4)
ENSG00000142949	PTPRF PPI subnetwork	0.15	>=0.20	NRIP1 (3.2)	ERBB3 (2.3)	ANO10 (2.1)	PTK7 (2.1)	CA10 (2.1)	SDK1 (1.9)	FAM109A (1.6)	FAM160A2 (1.6)	PTPN11 (1.6)	FAM5C (1.4)
MP:0010402	ventricular septal defect	0.15	>=0.20	LINC00458 (2.8)	ATXN2 (2.3)	SEMA3F (2.3)	SDK1 (2.1)	FOXP2 (1.8)	CCKBR (1.8)	APOB (1.7)	CRLF1 (1.5)	FAM109A (1.3)	SNRK (1.3)
GO:0045907	positive regulation of vasoconstriction	0.15	>=0.20	RERG (2.8)	C12orf47 (2.6)	C11orf42 (2.4)	MAML3 (2.2)	C21orf62 (2.1)	SUOX (2.0)	PTPRO (1.6)	CNGA4 (1.3)	GRM8 (1.3)	KY (1.2)
GO:0030414	peptidase inhibitor activity	0.15	>=0.20	APOB (5.5)	DPYD (2.4)	CNGA4 (1.8)	CRLF1 (1.6)	ENSG00000237013 (1.6)	ALDH2 (1.5)	LINC00458 (1.1)	NRIP1 (1.0)	RERG (0.8)	SUOX (0.8)
GO:0016836	hydro-lyase activity	0.15	>=0.20	ALDH2 (3.0)	ACAD10 (2.9)	SUOX (2.5)	DPYD (2.0)	TMEM59L (1.2)	C12orf51 (1.1)	ANO10 (1.1)	TMEM116 (1.0)	KY (1.0)	RNF123 (1.0)
ENSG00000108691	CCL2 PPI subnetwork	0.15	>=0.20	PTPRO (2.0)	SDK1 (1.9)	FAM5C (1.7)	AFF3 (1.6)	PDE4B (1.5)	ENSG00000237013 (1.4)	CUX2 (1.3)	EPHB1 (1.0)	ANO10 (0.9)	CRLF1 (0.9)
ENSG00000005339	CREBBP PPI subnetwork	0.15	>=0.20	ATXN2 (3.2)	UBA7 (2.9)	SH2B3 (2.5)	NRIP1 (2.1)	TRAFD1 (1.7)	MAPKAPK5 (1.5)	C12orf51 (1.4)	PTK7 (1.4)	FAM109A (1.3)	SATB1 (1.2)
KEGG_MAPK_SIGNALING_PATHWAY	KEGG_MAPK_SIGNALING_PATHWAY	0.15	>=0.20	PDE4B (2.7)	PTPN11 (2.6)	SH2B3 (2.0)	KY (1.9)	IKZF4 (1.6)	FOXP1 (1.5)	FAM160A2 (1.4)	SATB1 (1.2)	ANO10 (1.1)	FAM109A (1.1)
GO:0017127	cholesterol transporter activity	0.15	>=0.20	APOB (8.1)	BRAP (1.3)	C3orf54 (1.3)	C11orf42 (1.2)	FAM109A (1.2)	CCKBR (1.1)	NRIP1 (1.1)	CNGA4 (1.0)	DPYD (1.0)	SDK1 (0.8)
ENSG00000100028	SNRPD3 PPI subnetwork	0.15	>=0.20	RBM6 (3.6)	RBM5 (2.2)	LSM4 (2.0)	MAD1L1 (1.5)	MAPKAPK5 (1.2)	TRAFD1 (1.2)	KLHL26 (1.2)	CRTC1 (1.2)	PTPN11 (1.1)	PDE4B (0.9)
MP:0008284	abnormal hippocampus pyramidal cell layer	0.15	>=0.20	PTPRO (2.7)	EPHB1 (2.5)	SATB1 (1.9)	ENSG00000237013 (1.9)	TMEM59L (1.7)	PDE4B (1.4)	DPYD (1.3)	ENSG00000248391 (1.2)	GRM8 (1.2)	CA10 (1.2)
MP:0003953	abnormal hormone level	0.15	>=0.20	CCKBR (2.7)	MAML3 (2.6)	C12orf47 (2.5)	RERG (2.0)	C21orf62 (1.9)	TMEM59L (1.9)	FOXP2 (1.6)	IKZF4 (1.5)	KY (1.5)	ERP29 (1.4)
GO:0032835	glomerulus development	0.15	>=0.20	PTPRO (1.9)	AFF3 (1.9)	RERG (1.9)	FAM5C (1.7)	SEMA3F (1.7)	EPHB1 (1.4)	C3orf54 (1.4)	C21orf62 (1.3)	CA10 (1.3)	NRIP1 (1.2)
GO:0010740	positive regulation of intracellular protein kinase cascade	0.15	>=0.20	SH2B3 (2.3)	KLHL26 (2.0)	LINC00458 (1.8)	PDE4B (1.8)	FAM109A (1.7)	MST1R (1.5)	C21orf62 (1.4)	SEMA3F (1.4)	TRAFD1 (1.3)	C19orf60 (1.2)
MP:0000233	abnormal blood flow velocity	0.15	>=0.20	ENSG00000237013 (2.1)	C21orf62 (1.8)	PTPRO (1.8)	CCKBR (1.6)	CNGA4 (1.6)	PDE4B (1.5)	FAM5C (1.4)	LINC00458 (1.4)	SUOX (1.3)	SH2B3 (1.2)
ENSG00000144028	SNRNP200 PPI subnetwork	0.15	>=0.20	RBM6 (3.3)	RBM5 (2.9)	LSM4 (2.3)	PTPN11 (1.8)	MAD1L1 (1.7)	BRAP (1.6)	TRAFD1 (1.3)	KLHL26 (1.2)	C12orf47 (1.0)	CRTC1 (0.9)
ENSG00000198231	DDX42 PPI subnetwork	0.15	>=0.20	CNGA4 (2.6)	MAML3 (2.3)	RBM5 (2.1)	LSM4 (1.4)	KLHL26 (1.4)	C21orf62 (1.4)	FAM160A2 (1.3)	SDK1 (1.3)	LINC00458 (1.2)	MST1R (1.2)
GO:0004866	endopeptidase inhibitor activity	0.15	>=0.20	APOB (5.4)	DPYD (2.4)	ENSG00000237013 (1.7)	CRLF1 (1.7)	ALDH2 (1.5)	CNGA4 (1.4)	LINC00458 (1.3)	NRIP1 (1.2)	SUOX (0.9)	ERP29 (0.8)
GO:0009954	proximal/distal pattern formation	0.15	>=0.20	EPHB1 (3.2)	C3orf54 (2.5)	PTK7 (2.0)	CUX2 (1.9)	C21orf62 (1.6)	CRLF1 (1.5)	PTPRO (1.3)	RERG (1.2)	RBM5 (1.2)	MON1A (0.9)
GO:0046364	monosaccharide biosynthetic process	0.15	>=0.20	C11orf42 (2.0)	KY (1.8)	SUOX (1.8)	ACAD10 (1.8)	ALDH2 (1.6)	C21orf62 (1.4)	TMEM59L (1.0)	CRLF1 (1.0)	LINC00458 (0.9)	FAM5C (0.9)
MP:0000706	small thymus	0.15	>=0.20	SATB1 (4.9)	IKZF4 (3.4)	NRIP1 (2.9)	EPHB1 (1.6)	UBA7 (1.5)	SNRK (1.2)	MAD1L1 (1.2)	RBM5 (1.2)	GRM8 (1.1)	DPYD (0.8)
GO:0060601	lateral sprouting from an epithelium	0.15	>=0.20	SDK1 (2.9)	PTK7 (2.9)	AFF3 (2.0)	RERG (1.6)	CUX2 (1.5)	EPHB1 (1.4)	IKZF4 (1.3)	MAML3 (1.2)	GRM8 (1.2)	TMEM116 (1.1)
KEGG_COMPLEMENT_AND_COAGULATION_CASCADES	KEGG_COMPLEMENT_AND_COAGULATION_CASCADES	0.15	>=0.20	APOB (4.8)	DPYD (3.4)	C21orf62 (1.1)	ENSG00000237013 (1.1)	C11orf42 (1.1)	ADAM1 (1.0)	SUOX (0.9)	PTPN11 (0.8)	CA10 (0.7)	ALDH2 (0.7)
MP:0005658	increased susceptibility to diet-induced obesity	0.15	>=0.20	C21orf62 (2.7)	APOB (2.6)	RERG (2.4)	PDE4B (2.2)	FOXP1 (2.1)	CAMKV (1.8)	GRM8 (1.8)	TMEM59L (1.7)	C12orf47 (1.6)	CCKBR (1.2)
GO:0003727	single-stranded RNA binding	0.15	>=0.20	FOXP1 (1.9)	ERP29 (1.6)	SDK1 (1.5)	FAM160A2 (1.5)	ERBB3 (1.3)	CRTC1 (1.1)	KY (1.1)	MAPKAPK5 (0.9)	AFF3 (0.9)	RBM5 (0.8)
GO:0008340	determination of adult lifespan	0.15	>=0.20	TMEM116 (2.1)	LINC00458 (2.0)	ERP29 (1.7)	GRM8 (1.3)	C21orf62 (1.2)	MAML3 (1.1)	AFF3 (1.1)	TMEM59L (1.0)	ACAD10 (0.9)	MAD1L1 (0.8)
GO:0001759	organ induction	0.15	>=0.20	RERG (2.9)	SDK1 (2.5)	MST1R (2.4)	C21orf62 (2.1)	FAM5C (2.0)	CA10 (1.8)	FAM160A2 (1.7)	C3orf54 (1.5)	MAML3 (1.3)	IKZF4 (1.2)
ENSG00000162409	PRKAA2 PPI subnetwork	0.15	>=0.20	BRAP (3.0)	PTPN11 (2.4)	C12orf51 (2.4)	MAPKAPK5 (2.2)	ATXN2 (2.1)	CRTC1 (1.8)	RNF123 (1.7)	MON1A (1.6)	APOB (1.6)	FOXP1 (1.5)
ENSG00000129255	MPDU1 PPI subnetwork	0.15	>=0.20	MST1R (1.7)	IKZF4 (1.5)	TMEM116 (1.5)	MON1A (1.4)	AFF3 (1.3)	NRIP1 (1.3)	ENSG00000237013 (1.2)	RNF123 (1.1)	ATXN2 (1.1)	C12orf51 (1.1)
GO:0010907	positive regulation of glucose metabolic process	0.15	>=0.20	MAML3 (2.0)	TMEM116 (1.9)	KY (1.6)	KLHL26 (1.5)	C11orf42 (1.5)	NRIP1 (1.3)	FOXP2 (1.2)	MON1A (1.1)	ERBB3 (1.0)	C19orf60 (0.8)
REACTOME_PD:1_SIGNALING	REACTOME_PD:1_SIGNALING	0.15	>=0.20	ALDH2 (2.6)	IKZF4 (2.3)	UBA7 (2.2)	MAD1L1 (1.6)	MAML3 (1.4)	PTPRO (1.2)	DPYD (1.0)	SUOX (0.9)	ERBB3 (0.9)	ADAM1 (0.8)
REACTOME_GAB1_SIGNALOSOME	REACTOME_GAB1_SIGNALOSOME	0.15	>=0.20	NRIP1 (3.0)	SNRK (2.8)	FAM109A (2.6)	BRAP (2.2)	FOXP1 (2.0)	MAD1L1 (1.8)	PTPN11 (1.8)	C12orf51 (1.6)	KLHL26 (1.6)	ATXN2 (1.6)
GO:0004930	G-protein coupled receptor activity	0.15	>=0.20	PTPRO (3.1)	CAMKV (2.6)	CCKBR (2.5)	GRM8 (2.1)	C11orf42 (1.9)	IKZF4 (1.9)	RERG (1.8)	MAML3 (1.7)	TMEM59L (1.3)	CUX2 (1.1)
KEGG_CIRCADIAN_RHYTHM_MAMMAL	KEGG_CIRCADIAN_RHYTHM_MAMMAL	0.15	>=0.20	KLHL26 (2.4)	FAM160A2 (2.3)	SNRK (2.0)	FOXP1 (1.5)	SH2B3 (1.3)	MAPKAPK5 (1.3)	DPYD (1.3)	TMEM116 (1.1)	NRIP1 (1.1)	IKZF4 (1.0)
GO:0042976	activation of Janus kinase activity	0.15	>=0.20	C21orf62 (1.7)	MAML3 (1.6)	LINC00458 (1.6)	CUX2 (1.4)	ADAM1 (1.3)	NRIP1 (1.1)	KY (1.0)	TRAFD1 (1.0)	MAPKAPK5 (0.9)	ALDH2 (0.9)
REACTOME_BASE_EXCISION_REPAIR	REACTOME_BASE_EXCISION_REPAIR	0.15	>=0.20	LSM4 (2.6)	TRAIP (2.5)	MAD1L1 (2.0)	ERP29 (1.7)	MST1R (1.5)	MAPKAPK5 (1.4)	PDE4B (1.2)	EPHB1 (1.2)	KLHL26 (1.1)	MAML3 (1.1)
REACTOME_RESOLUTION_OF_ABASIC_SITES_AP_SITES	REACTOME_RESOLUTION_OF_ABASIC_SITES_AP_SITES	0.15	>=0.20	LSM4 (2.6)	TRAIP (2.5)	MAD1L1 (2.0)	ERP29 (1.7)	MST1R (1.5)	MAPKAPK5 (1.4)	PDE4B (1.2)	EPHB1 (1.2)	KLHL26 (1.1)	MAML3 (1.1)
REACTOME_INTERACTIONS_OF_VPR_WITH_HOST_CELLULAR_PROTEINS	REACTOME_INTERACTIONS_OF_VPR_WITH_HOST_CELLULAR_PROTEINS	0.15	>=0.20	NAA25 (2.9)	MAPKAPK5 (2.0)	TRAIP (1.8)	C12orf51 (1.6)	KY (1.6)	KLHL26 (1.5)	RBM5 (1.4)	MAD1L1 (1.0)	LSM4 (1.0)	CA10 (1.0)
GO:0010721	negative regulation of cell development	0.15	>=0.20	CRLF1 (2.6)	AFF3 (2.3)	EPHB1 (2.1)	CCKBR (2.0)	CUX2 (2.0)	ERBB3 (1.6)	ADAM1 (1.6)	CNGA4 (1.6)	PTK7 (1.5)	SEMA3F (1.2)
GO:0043009	chordate embryonic development	0.15	>=0.20	PTK7 (2.6)	ATXN2 (1.9)	LINC00458 (1.8)	SEMA3F (1.8)	EPHB1 (1.7)	C3orf54 (1.5)	NRIP1 (1.4)	CRLF1 (1.4)	CUX2 (1.1)	FAM109A (1.0)
GO:0035162	embryonic hemopoiesis	0.15	>=0.20	C3orf54 (3.2)	CA10 (1.9)	NRIP1 (1.8)	BRAP (1.8)	RNF123 (1.6)	KY (1.4)	UBA7 (1.2)	ACAD10 (1.2)	C12orf51 (1.1)	IKZF4 (1.0)
GO:0051098	regulation of binding	0.15	>=0.20	C3orf54 (1.9)	C19orf60 (1.8)	ENSG00000248391 (1.6)	ANO10 (1.3)	MAD1L1 (1.2)	KLHL26 (1.0)	SNRK (1.0)	IKZF4 (1.0)	NRIP1 (0.8)	GRM8 (0.8)
GO:0035094	response to nicotine	0.15	>=0.20	C12orf47 (3.3)	FAM109A (2.6)	ADAM1 (2.4)	MAML3 (2.1)	GRM8 (2.0)	FOXP2 (1.5)	C21orf62 (1.4)	SDK1 (1.3)	ERP29 (1.3)	KY (1.2)
ENSG00000072958	AP1M1 PPI subnetwork	0.15	>=0.20	AFF3 (2.4)	ERP29 (2.2)	ADAM1 (1.9)	ANO10 (1.8)	BRAP (1.8)	PTPN11 (1.7)	RBM5 (1.5)	RNF123 (1.5)	IKZF4 (1.1)	NAA25 (1.1)
GO:0044454	nuclear chromosome part	0.15	>=0.20	TRAIP (3.5)	RBM6 (1.9)	ATXN2 (1.6)	MAD1L1 (1.3)	LSM4 (1.3)	FOXP1 (1.2)	SATB1 (1.1)	MAPKAPK5 (0.8)	CUX2 (0.7)	FOXP2 (0.7)
ENSG00000125845	BMP2 PPI subnetwork	0.15	>=0.20	CRLF1 (3.4)	CCKBR (2.6)	ATXN2 (1.9)	CUX2 (1.8)	SEMA3F (1.7)	LINC00458 (1.6)	AFF3 (1.6)	ANO10 (1.5)	RBM5 (1.4)	EPHB1 (1.3)
MP:0008181	increased marginal zone B cell number	0.15	>=0.20	SH2B3 (2.9)	FOXP1 (2.6)	C3orf54 (2.5)	PDE4B (2.4)	IKZF4 (2.0)	PTPRO (1.6)	TRAFD1 (1.4)	SATB1 (1.2)	UBA7 (1.0)	AFF3 (1.0)
ENSG00000147443	DOK2 PPI subnetwork	0.15	>=0.20	KLHL26 (2.9)	UBA7 (2.4)	KY (2.4)	FOXP1 (1.8)	SH2B3 (1.7)	NRIP1 (1.6)	ATXN2 (1.6)	CNGA4 (1.4)	CRLF1 (1.3)	RBM6 (1.2)
ENSG00000140829	DHX38 PPI subnetwork	0.15	>=0.20	RBM6 (3.1)	RBM5 (2.3)	LSM4 (2.2)	PTPN11 (1.6)	CRTC1 (1.5)	KLHL26 (1.3)	C12orf47 (1.2)	ERP29 (1.1)	PDE4B (1.0)	TRAFD1 (0.9)
GO:0042593	glucose homeostasis	0.15	>=0.20	MAML3 (3.2)	FOXP2 (2.7)	ADAM1 (2.0)	CRLF1 (1.7)	SUOX (1.6)	ACAD10 (1.5)	KY (1.4)	ALDH2 (1.2)	FOXP1 (1.1)	SNRK (0.7)
GO:0033500	carbohydrate homeostasis	0.15	>=0.20	MAML3 (3.2)	FOXP2 (2.7)	ADAM1 (2.0)	CRLF1 (1.7)	SUOX (1.6)	ACAD10 (1.5)	KY (1.4)	ALDH2 (1.2)	FOXP1 (1.1)	SNRK (0.7)
MP:0003850	abnormal thymocyte activation	0.15	>=0.20	SATB1 (5.3)	MAD1L1 (1.9)	SH2B3 (1.4)	SNRK (1.3)	PTPN11 (1.2)	MON1A (1.1)	C21orf62 (1.1)	FAM109A (1.1)	ADAM1 (0.9)	RNF123 (0.9)
GO:0071855	neuropeptide receptor binding	0.15	>=0.20	CAMKV (2.6)	TMEM59L (2.1)	FOXP2 (1.9)	GRM8 (1.8)	C21orf62 (1.8)	CCKBR (1.7)	PTPRO (1.7)	RERG (1.6)	LINC00458 (1.3)	FAM109A (1.2)
ENSG00000083642	PDS5B PPI subnetwork	0.15	>=0.20	RBM6 (2.7)	CNGA4 (2.5)	LSM4 (1.8)	GRM8 (1.7)	PTPN11 (1.4)	ENSG00000237013 (1.1)	DPYD (0.9)	NRIP1 (0.9)	RERG (0.9)	TRAIP (0.8)
REACTOME_CHEMOKINE_RECEPTORS_BIND_CHEMOKINES	REACTOME_CHEMOKINE_RECEPTORS_BIND_CHEMOKINES	0.15	>=0.20	PDE4B (3.0)	C11orf42 (2.3)	IKZF4 (1.9)	PTPRO (1.7)	TRAFD1 (1.3)	SATB1 (1.2)	UBA7 (1.2)	AFF3 (1.2)	ENSG00000248391 (1.0)	KY (0.8)
KEGG_GAP_JUNCTION	KEGG_GAP_JUNCTION	0.15	>=0.20	FOXP1 (3.6)	CAMKV (3.3)	FAM5C (2.5)	RERG (2.3)	C3orf54 (2.3)	SNRK (2.2)	C12orf51 (1.8)	CRTC1 (1.7)	CCKBR (1.6)	FOXP2 (1.5)
GO:0030166	proteoglycan biosynthetic process	0.15	>=0.20	CNGA4 (3.1)	SDK1 (2.3)	GRM8 (2.2)	FAM5C (2.0)	C12orf47 (1.9)	AFF3 (1.9)	LINC00458 (1.7)	CRLF1 (1.6)	ENSG00000248391 (1.4)	FAM109A (1.2)
ENSG00000168959	GRM5 PPI subnetwork	0.15	>=0.20	KLHL26 (3.9)	SH2B3 (3.0)	CAMKV (2.9)	CRTC1 (2.4)	SATB1 (1.9)	C3orf54 (1.8)	AFF3 (1.7)	PTK7 (1.5)	FOXP1 (1.4)	C12orf47 (1.4)
ENSG00000135829	DHX9 PPI subnetwork	0.15	>=0.20	RBM5 (3.0)	RBM6 (3.0)	LSM4 (2.2)	ERP29 (1.3)	PDE4B (1.2)	PTPN11 (1.2)	CRTC1 (1.0)	KLHL26 (0.9)	TRAFD1 (0.8)	DPYD (0.8)
GO:0005125	cytokine activity	0.15	>=0.20	PDE4B (3.3)	IKZF4 (1.6)	LINC00458 (1.4)	SATB1 (1.3)	AFF3 (1.3)	C11orf42 (1.2)	ENSG00000248391 (1.2)	GRM8 (1.1)	SDK1 (0.9)	KLHL26 (0.9)
GO:0061135	endopeptidase regulator activity	0.15	>=0.20	APOB (5.4)	DPYD (2.4)	ENSG00000237013 (1.8)	CRLF1 (1.7)	CNGA4 (1.5)	ALDH2 (1.5)	LINC00458 (1.3)	NRIP1 (1.2)	RERG (0.9)	SUOX (0.8)
GO:0090092	regulation of transmembrane receptor protein serine/threonine kinase signaling pathway	0.15	>=0.20	CUX2 (2.4)	CRLF1 (2.2)	SDK1 (2.2)	CCKBR (2.0)	FAM160A2 (1.8)	KLHL26 (1.7)	FOXP2 (1.6)	PTK7 (1.3)	SEMA3F (1.3)	ATXN2 (1.2)
MP:0005095	decreased T cell proliferation	0.15	>=0.20	SATB1 (4.7)	PDE4B (2.3)	SH2B3 (1.8)	IKZF4 (1.7)	NRIP1 (1.6)	UBA7 (1.4)	FOXP1 (1.1)	ADAM1 (1.0)	MAD1L1 (0.9)	ENSG00000248391 (0.7)
REACTOME_TRAFFICKING_OF_GLUR2:CONTAINING_AMPA_RECEPTORS	REACTOME_TRAFFICKING_OF_GLUR2:CONTAINING_AMPA_RECEPTORS	0.15	>=0.20	CA10 (3.7)	FAM5C (3.0)	TMEM59L (2.5)	CAMKV (2.1)	PTPRO (1.9)	FAM160A2 (1.7)	ERP29 (1.5)	RNF123 (1.4)	AFF3 (1.4)	CRTC1 (1.1)
GO:0051241	negative regulation of multicellular organismal process	0.15	>=0.20	ALDH2 (2.0)	SH2B3 (1.9)	GRM8 (1.8)	ENSG00000237013 (1.8)	APOB (1.6)	PDE4B (1.6)	CCKBR (1.5)	C11orf42 (1.2)	UBA7 (0.9)	CRLF1 (0.9)
GO:0004857	enzyme inhibitor activity	0.15	>=0.20	APOB (5.6)	DPYD (1.9)	CRLF1 (1.5)	ENSG00000237013 (1.5)	LINC00458 (1.4)	ALDH2 (1.3)	CNGA4 (1.2)	MAD1L1 (0.8)	ERP29 (0.8)	RERG (0.8)
ENSG00000159199	ATP5G1 PPI subnetwork	0.15	>=0.20	ACAD10 (3.9)	C12orf47 (2.7)	SUOX (1.7)	TMEM116 (1.5)	ERP29 (1.5)	ALDH2 (1.4)	LSM4 (1.3)	C19orf60 (1.2)	FOXP2 (1.2)	RNF123 (1.1)
ENSG00000168412	MTNR1A PPI subnetwork	0.15	>=0.20	ERP29 (3.1)	ENSG00000237013 (1.8)	ANO10 (1.7)	SH2B3 (1.4)	FOXP2 (1.2)	C11orf42 (1.2)	EPHB1 (1.1)	ADAM1 (1.1)	RERG (1.0)	SNRK (0.9)
MP:0003704	abnormal hair follicle development	0.15	>=0.20	PTK7 (3.1)	C3orf54 (2.4)	ERBB3 (2.3)	SATB1 (1.8)	SDK1 (1.7)	CRLF1 (1.7)	IKZF4 (1.4)	NRIP1 (1.2)	EPHB1 (1.1)	RERG (1.0)
REACTOME_TANDEM_PORE_DOMAIN_POTASSIUM_CHANNELS	REACTOME_TANDEM_PORE_DOMAIN_POTASSIUM_CHANNELS	0.15	>=0.20	EPHB1 (2.7)	RERG (2.6)	CCKBR (2.5)	FAM5C (2.2)	IKZF4 (2.0)	CA10 (1.9)	ACAD10 (1.8)	C21orf62 (1.3)	CNGA4 (1.3)	KY (1.2)
ENSG00000108175	ZMIZ1 PPI subnetwork	0.15	>=0.20	ATXN2 (4.3)	NRIP1 (3.9)	C12orf51 (3.8)	FOXP1 (2.7)	BRAP (2.7)	IKZF4 (2.6)	MAPKAPK5 (2.2)	SATB1 (2.1)	KLHL26 (2.1)	ENSG00000237013 (1.7)
ENSG00000121542	SEC22A PPI subnetwork	0.15	>=0.20	MAML3 (1.6)	FAM160A2 (1.4)	MAD1L1 (1.4)	FAM5C (1.2)	TMEM59L (1.1)	LINC00458 (1.1)	LSM4 (1.1)	CA10 (0.8)	RERG (0.8)	BRAP (0.7)
ENSG00000197818	SLC9A8 PPI subnetwork	0.15	>=0.20	APOB (8.2)	CCKBR (2.1)	FAM5C (2.1)	DPYD (1.7)	LINC00458 (1.4)	MAPKAPK5 (1.3)	KY (1.0)	ENSG00000248391 (1.0)	GRM8 (0.6)	MON1A (0.6)
ENSG00000092199	HNRNPC PPI subnetwork	0.15	>=0.20	LSM4 (2.9)	RBM5 (2.9)	RBM6 (2.6)	PTPN11 (2.0)	CRTC1 (1.6)	ERP29 (1.1)	KLHL26 (1.1)	MAD1L1 (0.9)	PDE4B (0.9)	TRAFD1 (0.7)
ENSG00000169217	CD2BP2 PPI subnetwork	0.15	>=0.20	RBM6 (2.9)	RBM5 (2.5)	LSM4 (2.3)	PTPN11 (2.2)	PDE4B (1.6)	CRTC1 (1.4)	ERP29 (1.2)	C12orf47 (1.1)	TRAFD1 (1.0)	ADAM1 (0.9)
REACTOME_FGFR2_LIGAND_BINDING_AND_ACTIVATION	REACTOME_FGFR2_LIGAND_BINDING_AND_ACTIVATION	0.15	>=0.20	CRLF1 (2.7)	SDK1 (2.2)	AFF3 (1.9)	TMEM59L (1.9)	C3orf54 (1.8)	C11orf42 (1.7)	ENSG00000237013 (1.7)	ALDH2 (1.7)	RERG (1.5)	LINC00458 (1.4)
GO:0051129	negative regulation of cellular component organization	0.15	>=0.20	ENSG00000237013 (2.6)	LINC00458 (2.3)	C3orf54 (2.2)	AFF3 (2.0)	RNF123 (1.9)	RBM5 (1.8)	ANO10 (1.7)	PTK7 (1.3)	ERBB3 (1.3)	TRAIP (1.1)
GO:0032270	positive regulation of cellular protein metabolic process	0.15	>=0.20	C19orf60 (3.2)	TRAFD1 (2.0)	FAM5C (1.9)	PTPN11 (1.9)	SH2B3 (1.5)	PDE4B (1.3)	NAA25 (1.2)	BRAP (1.2)	CRLF1 (1.1)	MAML3 (1.0)
ENSG00000133119	RFC3 PPI subnetwork	0.15	>=0.20	TRAIP (3.6)	LSM4 (2.9)	ERP29 (1.9)	MAD1L1 (1.7)	BRAP (1.3)	NAA25 (1.1)	GRM8 (1.1)	C11orf42 (1.0)	TMEM116 (0.9)	NRIP1 (0.7)
ENSG00000206383	HSPA1L PPI subnetwork	0.15	>=0.20	MAD1L1 (2.7)	RNF123 (2.1)	BRAP (1.9)	LINC00458 (1.6)	AFF3 (1.6)	ACAD10 (1.4)	C12orf51 (1.4)	ATXN2 (1.4)	ERBB3 (1.3)	C12orf47 (1.1)
ENSG00000206274	ENSG00000206274 PPI subnetwork	0.15	>=0.20	MAD1L1 (2.7)	RNF123 (2.1)	BRAP (1.9)	LINC00458 (1.6)	AFF3 (1.6)	ACAD10 (1.4)	C12orf51 (1.4)	ATXN2 (1.4)	ERBB3 (1.3)	C12orf47 (1.1)
ENSG00000139514	SLC7A1 PPI subnetwork	0.15	>=0.20	MST1R (2.5)	ALDH2 (2.3)	CAMKV (2.3)	PTPRO (2.1)	FOXP1 (2.0)	PTPN11 (1.5)	SDK1 (1.5)	MAML3 (1.4)	EPHB1 (1.3)	MAPKAPK5 (1.3)
MP:0001745	increased circulating corticosterone level	0.15	>=0.20	RERG (3.8)	TMEM59L (3.0)	CAMKV (2.6)	CCKBR (2.2)	SH2B3 (2.1)	C21orf62 (2.0)	GRM8 (2.0)	DPYD (1.8)	C11orf42 (1.8)	PTPRO (1.5)
ENSG00000147274	RBMX PPI subnetwork	0.15	>=0.20	RBM6 (3.2)	LSM4 (2.3)	RBM5 (2.1)	PTPN11 (1.7)	CRTC1 (1.4)	C12orf47 (1.0)	KLHL26 (0.9)	ADAM1 (0.9)	PDE4B (0.7)	PTK7 (0.7)
ENSG00000171720	HDAC3 PPI subnetwork	0.15	>=0.20	MAPKAPK5 (2.9)	ATXN2 (2.2)	SDK1 (2.2)	SATB1 (2.1)	PTPN11 (2.1)	FOXP1 (1.9)	AFF3 (1.8)	SH2B3 (1.6)	BRAP (1.5)	RBM6 (1.4)
GO:0016701	oxidoreductase activity, acting on single donors with incorporation of molecular oxygen	0.15	>=0.20	SUOX (2.2)	TRAFD1 (1.9)	RBM5 (1.8)	FAM160A2 (1.6)	LINC00458 (1.2)	KY (1.2)	PTPRO (1.1)	ERP29 (1.0)	CNGA4 (1.0)	ALDH2 (0.9)
GO:0042417	dopamine metabolic process	0.15	>=0.20	GRM8 (3.9)	RERG (3.5)	C21orf62 (2.5)	FOXP2 (2.1)	SNRK (1.8)	KY (1.7)	KLHL26 (1.6)	TMEM59L (1.6)	MAML3 (1.3)	ENSG00000248391 (1.3)
GO:0004112	cyclic-nucleotide phosphodiesterase activity	0.15	>=0.20	CAMKV (3.6)	FOXP1 (3.4)	PDE4B (2.7)	FAM5C (2.3)	CNGA4 (2.1)	RERG (1.9)	FOXP2 (1.9)	SDK1 (1.7)	CRLF1 (1.7)	SUOX (1.7)
MP:0001899	absent long term depression	0.15	>=0.20	TMEM59L (4.4)	C21orf62 (4.2)	RERG (3.3)	CAMKV (3.1)	FOXP1 (2.1)	AFF3 (1.8)	FAM5C (1.4)	EPHB1 (1.4)	SNRK (1.2)	PDE4B (1.2)
ENSG00000183431	SF3A3 PPI subnetwork	0.15	>=0.20	RBM6 (3.6)	LSM4 (2.1)	RBM5 (1.9)	PTPN11 (1.6)	MAD1L1 (1.6)	CRTC1 (1.4)	TRAFD1 (1.2)	BRAP (1.2)	KLHL26 (1.1)	MAPKAPK5 (0.9)
ENSG00000100994	PYGB PPI subnetwork	0.15	>=0.20	C19orf60 (3.1)	KY (2.7)	RBM6 (2.1)	CNGA4 (1.8)	FOXP1 (1.7)	ANO10 (1.6)	SNRK (1.5)	ADAM1 (1.5)	DPYD (1.3)	C21orf62 (1.3)
MP:0004567	decreased myocardial fiber number	0.15	>=0.20	SUOX (2.9)	RERG (2.6)	ENSG00000237013 (2.1)	C11orf42 (1.9)	KLHL26 (1.8)	MST1R (1.4)	FAM5C (1.4)	PTPRO (1.3)	CNGA4 (1.3)	CRLF1 (1.1)
ENSG00000137815	RTF1 PPI subnetwork	0.15	>=0.20	RBM6 (2.8)	ATXN2 (2.7)	MAD1L1 (2.4)	PTPN11 (2.1)	FAM160A2 (1.9)	RBM5 (1.7)	IKZF4 (1.5)	MAML3 (1.5)	KLHL26 (1.3)	BRAP (1.3)
GO:0007618	mating	0.15	>=0.20	FOXP2 (2.6)	FAM109A (2.6)	GRM8 (2.6)	C21orf62 (2.3)	RERG (2.1)	CAMKV (1.7)	PTPRO (1.6)	MAML3 (1.5)	C11orf42 (1.4)	TMEM59L (1.4)
MP:0010377	abnormal gut flora balance	0.15	>=0.20	ANO10 (2.6)	UBA7 (2.4)	DPYD (2.3)	MST1R (2.2)	ALDH2 (2.2)	MON1A (1.6)	FAM109A (1.6)	MAML3 (1.6)	CNGA4 (1.5)	ENSG00000237013 (1.3)
GO:0014013	regulation of gliogenesis	0.15	>=0.20	EPHB1 (3.4)	FAM5C (2.9)	CNGA4 (2.7)	CRLF1 (2.2)	CUX2 (2.1)	FOXP2 (1.5)	ENSG00000248391 (1.4)	CCKBR (1.2)	SATB1 (1.1)	FAM160A2 (1.0)
GO:0009187	cyclic nucleotide metabolic process	0.15	>=0.20	C12orf47 (3.8)	MAML3 (3.1)	FOXP2 (2.4)	CAMKV (2.2)	PTPRO (2.1)	CCKBR (2.0)	GRM8 (1.8)	RERG (1.7)	SNRK (1.5)	C21orf62 (1.4)
MP:0001209	spontaneous skin ulceration	0.15	>=0.20	NRIP1 (3.2)	MST1R (2.7)	ERBB3 (2.3)	CNGA4 (1.7)	PTK7 (1.6)	TMEM59L (1.4)	CRTC1 (1.3)	DPYD (1.2)	ENSG00000237013 (1.2)	SUOX (1.1)
MP:0008478	increased spleen white pulp amount	0.15	>=0.20	IKZF4 (2.6)	SATB1 (1.7)	ALDH2 (1.6)	DPYD (1.5)	ACAD10 (1.4)	FOXP1 (1.3)	ENSG00000237013 (1.3)	CUX2 (1.3)	AFF3 (1.1)	C21orf62 (1.0)
MP:0001196	shiny skin	0.15	>=0.20	MST1R (2.7)	ERBB3 (2.6)	SEMA3F (2.4)	CRLF1 (1.8)	ERP29 (1.7)	CNGA4 (1.6)	C3orf54 (1.6)	BRAP (1.4)	EPHB1 (1.3)	PTK7 (1.2)
REACTOME_REGULATION_OF_INSULIN:LIKE_GROWTH_FACTOR_IGF_ACTIVITY_BY_INSULIN:LIKE_GROWTH_FACTOR_BINDING_PROTEINS_IGFBPS	REACTOME_REGULATION_OF_INSULIN:LIKE_GROWTH_FACTOR_IGF_ACTIVITY_BY_INSULIN:LIKE_GROWTH_FACTOR_BINDING_PROTEINS_IGFBPS	0.15	>=0.20	APOB (3.0)	CRLF1 (2.1)	PTK7 (2.0)	CUX2 (2.0)	SDK1 (1.6)	CNGA4 (1.6)	TMEM59L (1.3)	SUOX (1.2)	SEMA3F (1.1)	ADAM1 (1.1)
GO:0004114	3',5'-cyclic-nucleotide phosphodiesterase activity	0.15	>=0.20	CAMKV (3.6)	FOXP1 (3.3)	CNGA4 (2.5)	PDE4B (2.4)	FAM5C (2.2)	RERG (2.2)	FOXP2 (2.0)	SDK1 (1.8)	SUOX (1.8)	CRLF1 (1.5)
GO:0006605	protein targeting	0.15	>=0.20	PTPN11 (2.1)	FOXP1 (1.8)	MAD1L1 (1.6)	NAA25 (1.5)	FOXP2 (1.1)	PDE4B (1.1)	ATXN2 (1.0)	MAML3 (0.9)	TMEM116 (0.8)	ENSG00000248391 (0.8)
ENSG00000065361	ERBB3 PPI subnetwork	0.15	>=0.20	ERBB3 (3.3)	SEMA3F (2.7)	DPYD (2.4)	ENSG00000237013 (2.1)	EPHB1 (2.1)	SATB1 (2.0)	PTK7 (1.9)	MST1R (1.8)	SNRK (1.6)	FAM109A (1.6)
ENSG00000130985	UBA1 PPI subnetwork	0.16	>=0.20	ATXN2 (2.5)	RNF123 (2.4)	TRAIP (2.2)	RBM5 (2.0)	LSM4 (1.6)	MAD1L1 (1.5)	MAPKAPK5 (1.5)	SNRK (1.5)	PDE4B (1.4)	ERP29 (1.3)
ENSG00000163956	LRPAP1 PPI subnetwork	0.16	>=0.20	NRIP1 (2.7)	ATXN2 (2.3)	MAPKAPK5 (1.9)	BRAP (1.9)	FOXP1 (1.8)	CNGA4 (1.8)	LINC00458 (1.6)	NAA25 (1.6)	ANO10 (1.4)	RBM6 (1.3)
GO:0016125	sterol metabolic process	0.16	>=0.20	DPYD (2.2)	C11orf42 (2.1)	C19orf60 (1.9)	SUOX (1.9)	ANO10 (1.3)	APOB (1.1)	MAD1L1 (1.0)	GRM8 (0.9)	CUX2 (0.9)	CNGA4 (0.8)
ENSG00000101266	CSNK2A1 PPI subnetwork	0.16	>=0.20	NAA25 (2.3)	PTPN11 (2.1)	RBM6 (2.0)	MAD1L1 (2.0)	FOXP1 (1.5)	C3orf54 (1.4)	AFF3 (1.2)	RNF123 (1.2)	ERP29 (1.1)	BRAP (1.0)
ENSG00000128245	YWHAH PPI subnetwork	0.16	>=0.20	ATXN2 (2.1)	SDK1 (1.7)	SNRK (1.5)	CCKBR (1.5)	TMEM59L (1.5)	CRTC1 (1.4)	AFF3 (1.3)	RERG (1.2)	CA10 (1.2)	FOXP1 (1.2)
GO:0016791	phosphatase activity	0.16	>=0.20	SNRK (3.4)	SH2B3 (2.3)	RNF123 (2.2)	NRIP1 (1.7)	DPYD (1.6)	PTPN11 (1.5)	KY (1.4)	FAM160A2 (1.4)	MAPKAPK5 (1.2)	ERBB3 (1.2)
ENSG00000168924	LETM1 PPI subnetwork	0.16	>=0.20	LSM4 (2.6)	C19orf60 (2.2)	C12orf47 (1.8)	C11orf42 (1.2)	FOXP2 (1.2)	FAM109A (1.1)	FAM5C (1.1)	CNGA4 (1.0)	FAM160A2 (0.9)	MAPKAPK5 (0.9)
MP:0001134	absent corpus luteum	0.16	>=0.20	CCKBR (2.0)	ENSG00000237013 (1.2)	APOB (1.2)	IKZF4 (1.1)	CA10 (1.0)	AFF3 (1.0)	FOXP2 (0.9)	NRIP1 (0.8)	TMEM59L (0.8)	C11orf42 (0.7)
GO:0002683	negative regulation of immune system process	0.16	>=0.20	IKZF4 (2.7)	ENSG00000248391 (2.6)	ENSG00000237013 (1.7)	FOXP1 (1.7)	ADAM1 (1.6)	PDE4B (1.5)	UBA7 (1.3)	TRAFD1 (1.2)	SATB1 (1.2)	MAML3 (1.2)
GO:0000803	sex chromosome	0.16	>=0.20	PTK7 (2.5)	CRTC1 (1.8)	RBM6 (1.7)	FAM109A (1.5)	CUX2 (1.4)	C3orf54 (1.2)	C12orf47 (1.1)	FOXP1 (1.0)	SDK1 (1.0)	SATB1 (0.9)
ENSG00000124193	SRSF6 PPI subnetwork	0.16	>=0.20	RBM6 (3.2)	RBM5 (2.9)	LSM4 (2.3)	PTPN11 (1.9)	C12orf47 (1.3)	ERP29 (1.1)	CRTC1 (1.1)	KLHL26 (1.0)	PDE4B (0.9)	KY (0.9)
MP:0002206	abnormal CNS synaptic transmission	0.16	>=0.20	TMEM59L (4.0)	CRTC1 (3.4)	CA10 (3.2)	CAMKV (3.0)	CUX2 (2.8)	CCKBR (2.6)	EPHB1 (1.6)	AFF3 (1.5)	FOXP2 (1.3)	C12orf51 (1.2)
ENSG00000108061	SHOC2 PPI subnetwork	0.16	>=0.20	MON1A (2.3)	TMEM116 (2.2)	SNRK (2.1)	ANO10 (2.1)	LSM4 (2.0)	C19orf60 (2.0)	RBM5 (2.0)	TRAIP (1.7)	ACAD10 (1.6)	KLHL26 (1.5)
GO:0045777	positive regulation of blood pressure	0.16	>=0.20	C21orf62 (2.3)	MAML3 (2.1)	C12orf47 (1.7)	GRM8 (1.6)	CCKBR (1.6)	TMEM116 (1.5)	C11orf42 (1.4)	CNGA4 (1.3)	TMEM59L (1.3)	RERG (0.9)
MP:0009504	abnormal mammary gland epithelium morphology	0.16	>=0.20	RERG (2.6)	DPYD (2.3)	NRIP1 (2.1)	FAM160A2 (1.7)	C21orf62 (1.5)	ACAD10 (1.3)	ALDH2 (1.2)	TRAIP (1.1)	CNGA4 (1.0)	MON1A (0.9)
ENSG00000163519	TRAT1 PPI subnetwork	0.16	>=0.20	SATB1 (3.8)	MAD1L1 (2.6)	ERBB3 (2.1)	IKZF4 (1.9)	FAM109A (1.7)	NRIP1 (1.4)	FAM5C (1.4)	ENSG00000248391 (1.2)	C11orf42 (1.0)	SEMA3F (1.0)
GO:0005665	DNA-directed RNA polymerase II, core complex	0.16	>=0.20	C19orf60 (3.2)	ENSG00000237013 (2.3)	LSM4 (1.6)	C21orf62 (1.2)	MAPKAPK5 (1.2)	TRAFD1 (1.1)	KLHL26 (1.1)	PTPN11 (1.0)	FAM109A (1.0)	ATXN2 (1.0)
ENSG00000060339	CCAR1 PPI subnetwork	0.16	>=0.20	RBM6 (3.3)	LSM4 (2.6)	RBM5 (2.5)	PTPN11 (2.3)	CRTC1 (1.5)	C12orf47 (1.3)	ERP29 (1.2)	TRAFD1 (1.1)	DPYD (1.0)	KLHL26 (1.0)
GO:0034061	DNA polymerase activity	0.16	>=0.20	TRAIP (2.8)	LSM4 (2.0)	AFF3 (2.0)	MAPKAPK5 (1.7)	ACAD10 (1.4)	PTPRO (1.4)	FAM5C (1.2)	MAD1L1 (1.2)	CNGA4 (1.0)	MST1R (1.0)
ENSG00000113721	PDGFRB PPI subnetwork	0.16	>=0.20	C3orf54 (3.2)	FAM5C (3.1)	RERG (2.5)	SEMA3F (2.2)	SATB1 (1.9)	EPHB1 (1.7)	PDE4B (1.7)	SH2B3 (1.7)	CA10 (1.7)	PTK7 (1.6)
ENSG00000063046	EIF4B PPI subnetwork	0.16	>=0.20	MAD1L1 (1.9)	ADAM1 (1.8)	ERP29 (1.0)	FOXP1 (0.9)	LSM4 (0.9)	LINC00458 (0.8)	MAML3 (0.8)	FAM160A2 (0.8)	ENSG00000248391 (0.7)	SH2B3 (0.6)
MP:0002825	abnormal notochord morphology	0.16	>=0.20	LINC00458 (4.0)	EPHB1 (3.9)	PTK7 (3.1)	FOXP2 (2.9)	CRLF1 (2.6)	CUX2 (2.0)	SEMA3F (1.9)	ADAM1 (1.8)	MAPKAPK5 (1.2)	ACAD10 (1.2)
ENSG00000163464	CXCR1 PPI subnetwork	0.16	>=0.20	PDE4B (2.5)	ENSG00000248391 (1.8)	DPYD (1.4)	RNF123 (1.1)	AFF3 (1.0)	C3orf54 (1.0)	C11orf42 (0.9)	PTPRO (0.8)	LINC00458 (0.8)	RBM5 (0.8)
ENSG00000125484	GTF3C4 PPI subnetwork	0.16	>=0.20	ENSG00000237013 (2.5)	MON1A (2.4)	ERBB3 (1.8)	FAM160A2 (1.7)	NAA25 (1.4)	BRAP (1.1)	C12orf47 (1.0)	ADAM1 (1.0)	C21orf62 (0.9)	RBM6 (0.9)
ENSG00000171150	SOCS5 PPI subnetwork	0.16	>=0.20	SATB1 (4.0)	IKZF4 (2.7)	UBA7 (2.4)	CUX2 (2.3)	PDE4B (2.2)	TRAFD1 (1.7)	MST1R (1.7)	NRIP1 (1.6)	PTK7 (1.3)	ENSG00000237013 (1.3)
ENSG00000116754	SRSF11 PPI subnetwork	0.16	>=0.20	RBM6 (3.5)	RBM5 (2.9)	LSM4 (2.3)	ERP29 (1.8)	PTPN11 (1.7)	CRTC1 (1.6)	C12orf47 (1.5)	KLHL26 (1.2)	FOXP2 (1.0)	TRAFD1 (0.8)
GO:0015872	dopamine transport	0.16	>=0.20	FOXP2 (3.0)	GRM8 (2.7)	CCKBR (2.0)	C3orf54 (1.6)	KY (1.6)	CUX2 (1.3)	DPYD (1.1)	FAM109A (1.1)	CAMKV (1.1)	MON1A (1.0)
GO:0008038	neuron recognition	0.16	>=0.20	CNGA4 (2.9)	PTPRO (2.9)	EPHB1 (2.5)	CUX2 (2.4)	CCKBR (2.3)	FOXP2 (2.1)	CA10 (2.0)	NRIP1 (1.9)	CAMKV (1.8)	SDK1 (1.6)
REACTOME_ACETYLCHOLINE_BINDING_AND_DOWNSTREAM_EVENTS	REACTOME_ACETYLCHOLINE_BINDING_AND_DOWNSTREAM_EVENTS	0.16	>=0.20	MAML3 (3.3)	GRM8 (2.4)	ENSG00000237013 (2.0)	FAM109A (1.7)	C21orf62 (1.4)	ERBB3 (1.4)	FOXP2 (1.4)	CRTC1 (1.1)	ADAM1 (1.0)	KY (1.0)
REACTOME_ACTIVATION_OF_NICOTINIC_ACETYLCHOLINE_RECEPTORS	REACTOME_ACTIVATION_OF_NICOTINIC_ACETYLCHOLINE_RECEPTORS	0.16	>=0.20	MAML3 (3.3)	GRM8 (2.4)	ENSG00000237013 (2.0)	FAM109A (1.7)	C21orf62 (1.4)	ERBB3 (1.4)	FOXP2 (1.4)	CRTC1 (1.1)	ADAM1 (1.0)	KY (1.0)
REACTOME_POSTSYNAPTIC_NICOTINIC_ACETYLCHOLINE_RECEPTORS	REACTOME_POSTSYNAPTIC_NICOTINIC_ACETYLCHOLINE_RECEPTORS	0.16	>=0.20	MAML3 (3.3)	GRM8 (2.4)	ENSG00000237013 (2.0)	FAM109A (1.7)	C21orf62 (1.4)	ERBB3 (1.4)	FOXP2 (1.4)	CRTC1 (1.1)	ADAM1 (1.0)	KY (1.0)
ENSG00000100385	IL2RB PPI subnetwork	0.16	>=0.20	SATB1 (4.1)	IKZF4 (3.8)	PDE4B (3.3)	UBA7 (1.9)	TRAFD1 (1.7)	C21orf62 (1.6)	FOXP1 (1.3)	KLHL26 (1.2)	GRM8 (1.1)	SH2B3 (0.9)
MP:0005630	increased lung weight	0.16	>=0.20	TMEM116 (2.6)	APOB (1.9)	KLHL26 (1.8)	CA10 (1.6)	C21orf62 (1.3)	SNRK (1.2)	DPYD (1.2)	C11orf42 (1.1)	PDE4B (1.0)	C19orf60 (0.9)
MP:0005017	decreased B cell number	0.16	>=0.20	SATB1 (4.1)	FOXP1 (2.5)	C3orf54 (2.0)	UBA7 (1.7)	IKZF4 (1.5)	SH2B3 (1.5)	PDE4B (1.5)	NRIP1 (1.3)	AFF3 (1.2)	MAD1L1 (1.2)
ENSG00000063244	U2AF2 PPI subnetwork	0.16	>=0.20	RBM6 (3.5)	RBM5 (3.3)	PTPN11 (2.1)	CRTC1 (1.8)	LSM4 (1.7)	ADAM1 (1.0)	FOXP2 (1.0)	MAPKAPK5 (0.9)	ERP29 (0.9)	PTK7 (0.8)
GO:0031526	brush border membrane	0.16	>=0.20	TMEM116 (3.3)	ANO10 (2.3)	SUOX (1.9)	APOB (1.8)	MON1A (1.7)	DPYD (1.7)	C11orf42 (1.7)	MAML3 (1.4)	FAM109A (1.3)	RERG (1.3)
ENSG00000066336	SPI1 PPI subnetwork	0.16	>=0.20	SATB1 (3.8)	PDE4B (3.3)	SH2B3 (3.3)	PTPN11 (2.1)	FOXP1 (2.1)	IKZF4 (1.8)	SNRK (1.7)	FAM5C (1.6)	C3orf54 (1.4)	ATXN2 (1.4)
GO:0004721	phosphoprotein phosphatase activity	0.16	>=0.20	SNRK (3.4)	FAM160A2 (2.3)	SH2B3 (2.2)	SEMA3F (1.9)	PTPN11 (1.6)	MAPKAPK5 (1.5)	NRIP1 (1.5)	FOXP1 (1.3)	PDE4B (1.0)	PTK7 (1.0)
GO:0010469	regulation of receptor activity	0.16	>=0.20	FAM160A2 (2.2)	TMEM59L (2.1)	ENSG00000248391 (1.9)	GRM8 (1.7)	CRTC1 (1.7)	MST1R (1.5)	C11orf42 (1.5)	ERBB3 (1.5)	C21orf62 (1.3)	PTPRO (1.3)
MP:0011098	complete embryonic lethality during organogenesis	0.16	>=0.20	ATXN2 (2.8)	LINC00458 (2.4)	SEMA3F (2.3)	SNRK (2.2)	SH2B3 (1.9)	C12orf51 (1.8)	NRIP1 (1.8)	PTPN11 (1.7)	PTK7 (1.5)	APOB (1.3)
MP:0005278	abnormal cholesterol homeostasis	0.16	>=0.20	APOB (6.8)	DPYD (3.4)	CCKBR (2.0)	FAM109A (1.8)	RNF123 (1.4)	MAPKAPK5 (1.2)	CAMKV (1.1)	C11orf42 (1.1)	CRLF1 (1.1)	EPHB1 (1.0)
ENSG00000119812	FAM98A PPI subnetwork	0.16	>=0.20	MAPKAPK5 (3.2)	ATXN2 (3.0)	BRAP (2.8)	C12orf51 (2.4)	TRAFD1 (2.3)	NAA25 (2.2)	ENSG00000248391 (1.8)	RBM6 (1.6)	ACAD10 (1.5)	MAD1L1 (1.4)
ENSG00000163032	VSNL1 PPI subnetwork	0.16	>=0.20	C3orf54 (2.4)	TMEM59L (1.8)	CRTC1 (1.6)	CA10 (1.4)	TMEM116 (1.3)	NRIP1 (1.3)	KY (1.3)	DPYD (1.2)	SDK1 (1.1)	FAM5C (1.1)
ENSG00000132646	PCNA PPI subnetwork	0.16	>=0.20	TRAIP (4.6)	LSM4 (3.4)	ERP29 (1.3)	ACAD10 (1.2)	CUX2 (1.1)	TMEM116 (0.9)	GRM8 (0.9)	FOXP2 (0.9)	MAD1L1 (0.8)	MST1R (0.8)
GO:0060541	respiratory system development	0.16	>=0.20	CRLF1 (2.7)	FOXP2 (2.4)	PTK7 (2.3)	ALDH2 (2.0)	SDK1 (1.8)	SEMA3F (1.7)	RERG (1.7)	ATXN2 (1.5)	MST1R (1.2)	EPHB1 (1.2)
MP:0008770	decreased survivor rate	0.16	>=0.20	RNF123 (2.1)	UBA7 (1.8)	C3orf54 (1.7)	LINC00458 (1.7)	SEMA3F (1.6)	C12orf51 (1.5)	SH2B3 (1.5)	PTK7 (1.3)	NRIP1 (1.3)	IKZF4 (1.0)
ENSG00000076944	STXBP2 PPI subnetwork	0.16	>=0.20	C11orf42 (2.2)	FAM160A2 (1.8)	MAPKAPK5 (1.7)	RNF123 (1.7)	CA10 (1.5)	MON1A (1.5)	LSM4 (1.3)	MAML3 (1.3)	NAA25 (1.2)	FOXP2 (1.2)
MP:0002546	mydriasis	0.16	>=0.20	FOXP2 (3.5)	CCKBR (2.3)	RERG (1.8)	FOXP1 (1.7)	GRM8 (1.6)	FAM109A (1.3)	SATB1 (1.3)	ANO10 (1.2)	TMEM116 (1.1)	KLHL26 (1.0)
GO:0030801	positive regulation of cyclic nucleotide metabolic process	0.16	>=0.20	MAML3 (2.5)	GRM8 (2.0)	FAM5C (1.8)	C12orf47 (1.7)	FOXP2 (1.7)	RERG (1.6)	CCKBR (1.4)	C21orf62 (1.4)	PTPRO (1.2)	MST1R (1.1)
ENSG00000151693	ASAP2 PPI subnetwork	0.16	>=0.20	MAD1L1 (2.9)	ADAM1 (2.7)	C12orf47 (2.0)	PTPRO (2.0)	ERBB3 (1.9)	SH2B3 (1.8)	FAM109A (1.8)	CA10 (1.8)	NRIP1 (1.6)	MAPKAPK5 (1.5)
ENSG00000185214	ENSG00000185214 PPI subnetwork	0.16	>=0.20	RBM5 (2.1)	RNF123 (1.9)	ENSG00000237013 (1.9)	C12orf51 (1.8)	DPYD (1.7)	ATXN2 (1.7)	PTPN11 (1.7)	SATB1 (1.1)	TRAFD1 (1.0)	SNRK (1.0)
ENSG00000196781	TLE1 PPI subnetwork	0.16	>=0.20	SEMA3F (2.8)	ENSG00000248391 (2.4)	FOXP1 (2.1)	ALDH2 (1.9)	TRAIP (1.5)	SUOX (1.4)	RBM5 (1.2)	PDE4B (1.1)	ENSG00000237013 (1.1)	FAM109A (1.1)
ENSG00000167601	AXL PPI subnetwork	0.16	>=0.20	FAM109A (2.8)	PTK7 (2.7)	SEMA3F (2.2)	SATB1 (2.1)	TRAFD1 (1.9)	KLHL26 (1.8)	CA10 (1.8)	IKZF4 (1.6)	UBA7 (1.5)	ANO10 (1.4)
GO:0006641	triglyceride metabolic process	0.16	>=0.20	DPYD (2.4)	APOB (2.0)	ANO10 (2.0)	RNF123 (1.5)	C11orf42 (1.5)	SUOX (1.4)	ALDH2 (1.1)	MAML3 (1.1)	ENSG00000237013 (1.1)	FAM109A (1.1)
MP:0004173	abnormal intervertebral disk morphology	0.16	>=0.20	CUX2 (3.8)	PTK7 (2.3)	FOXP1 (2.2)	FAM5C (2.1)	CRLF1 (2.1)	GRM8 (2.0)	KLHL26 (1.9)	FAM109A (1.8)	FOXP2 (1.8)	ERP29 (1.6)
ENSG00000106397	PLOD3 PPI subnetwork	0.16	>=0.20	LINC00458 (2.9)	MON1A (2.8)	KLHL26 (2.3)	C19orf60 (2.2)	ANO10 (1.7)	ACAD10 (1.5)	SNRK (1.4)	LSM4 (1.4)	RBM5 (1.3)	RNF123 (1.2)
MP:0008722	abnormal chemokine secretion	0.16	>=0.20	IKZF4 (2.7)	ANO10 (2.5)	ALDH2 (2.5)	MST1R (1.9)	MAML3 (1.8)	UBA7 (1.6)	TMEM116 (1.5)	NRIP1 (1.4)	C21orf62 (1.4)	PDE4B (1.4)
ENSG00000139637	C12orf10 PPI subnetwork	0.16	>=0.20	RBM5 (2.2)	ALDH2 (2.1)	LSM4 (2.1)	ATXN2 (2.0)	NAA25 (1.4)	MAD1L1 (1.3)	CUX2 (1.3)	C11orf42 (1.2)	FOXP2 (1.2)	LINC00458 (1.0)
GO:0006638	neutral lipid metabolic process	0.16	>=0.20	DPYD (2.5)	APOB (2.0)	ANO10 (1.9)	RNF123 (1.7)	SUOX (1.4)	C11orf42 (1.4)	MAML3 (1.2)	SNRK (1.1)	FAM109A (1.1)	ALDH2 (1.0)
GO:0061180	mammary gland epithelium development	0.16	>=0.20	RERG (3.6)	SDK1 (3.1)	PTK7 (3.1)	ERBB3 (2.7)	NRIP1 (2.4)	SUOX (2.2)	IKZF4 (2.1)	KLHL26 (2.1)	AFF3 (1.3)	CRLF1 (0.9)
MP:0006317	decreased urine sodium level	0.16	>=0.20	PTPRO (3.8)	C21orf62 (2.8)	TMEM116 (2.5)	AFF3 (2.0)	C11orf42 (1.7)	NRIP1 (1.2)	CA10 (1.1)	C3orf54 (1.1)	ERP29 (1.0)	CRTC1 (0.9)
ENSG00000109103	UNC119 PPI subnetwork	0.16	>=0.20	ALDH2 (2.9)	LSM4 (1.7)	C19orf60 (1.6)	FOXP1 (1.4)	TRAFD1 (1.3)	SUOX (1.3)	C21orf62 (1.2)	ERP29 (1.1)	CNGA4 (1.1)	PTK7 (1.1)
GO:0032024	positive regulation of insulin secretion	0.16	>=0.20	MON1A (3.0)	KY (2.3)	SUOX (2.1)	FAM109A (1.9)	MST1R (1.8)	FOXP2 (1.6)	MAML3 (1.5)	C11orf42 (1.3)	C12orf47 (1.2)	AFF3 (1.2)
REACTOME_NEPHRIN_INTERACTIONS	REACTOME_NEPHRIN_INTERACTIONS	0.16	>=0.20	PTPRO (2.8)	EPHB1 (2.4)	MAD1L1 (2.3)	NRIP1 (2.0)	PTK7 (2.0)	FOXP1 (1.9)	KY (1.8)	C21orf62 (1.6)	RERG (1.4)	C11orf42 (1.3)
REACTOME_UNWINDING_OF_DNA	REACTOME_UNWINDING_OF_DNA	0.16	>=0.20	TRAIP (4.5)	LSM4 (2.7)	MST1R (1.4)	C3orf54 (1.1)	AFF3 (1.0)	FOXP2 (0.9)	UBA7 (0.9)	ENSG00000248391 (0.7)	SDK1 (0.6)	PDE4B (0.6)
KEGG_TYROSINE_METABOLISM	KEGG_TYROSINE_METABOLISM	0.16	>=0.20	ALDH2 (2.9)	SUOX (2.5)	APOB (2.1)	RERG (1.8)	ANO10 (1.4)	DPYD (1.2)	KLHL26 (1.2)	C19orf60 (1.1)	MAML3 (1.0)	TMEM116 (0.9)
ENSG00000123416	TUBA1B PPI subnetwork	0.16	>=0.20	CA10 (2.6)	C12orf51 (1.7)	NAA25 (1.7)	ADAM1 (1.5)	RBM5 (1.2)	SNRK (1.2)	SEMA3F (1.1)	NRIP1 (1.0)	MAD1L1 (1.0)	TMEM59L (1.0)
ENSG00000115325	DOK1 PPI subnetwork	0.16	>=0.20	SH2B3 (3.0)	NRIP1 (2.6)	SATB1 (2.4)	UBA7 (2.2)	PTK7 (2.0)	C3orf54 (2.0)	FAM109A (1.9)	PTPRO (1.5)	PTPN11 (1.4)	ENSG00000237013 (1.3)
MP:0008277	abnormal sternum ossification	0.16	>=0.20	CRLF1 (3.6)	SEMA3F (3.5)	ALDH2 (2.5)	AFF3 (2.4)	FOXP2 (2.0)	GRM8 (2.0)	EPHB1 (1.9)	PTK7 (1.7)	FOXP1 (1.4)	ANO10 (1.3)
KEGG_MELANOMA	KEGG_MELANOMA	0.16	>=0.20	RERG (2.5)	FAM5C (2.5)	PTPN11 (2.0)	LINC00458 (1.9)	SEMA3F (1.9)	PTK7 (1.8)	CA10 (1.7)	C19orf60 (1.6)	ANO10 (1.3)	C3orf54 (1.3)
MP:0004819	decreased skeletal muscle mass	0.16	>=0.20	KY (3.6)	CRLF1 (2.2)	MAML3 (2.1)	ERBB3 (2.0)	RNF123 (2.0)	EPHB1 (1.7)	PDE4B (1.3)	CRTC1 (1.3)	SEMA3F (1.2)	TMEM59L (1.1)
GO:0051937	catecholamine transport	0.16	>=0.20	KY (1.9)	GRM8 (1.9)	FOXP2 (1.8)	C3orf54 (1.8)	CCKBR (1.8)	RERG (1.7)	ENSG00000237013 (1.5)	MON1A (1.5)	FAM109A (1.5)	CAMKV (1.4)
ENSG00000100714	MTHFD1 PPI subnetwork	0.16	>=0.20	NAA25 (2.7)	ACAD10 (2.2)	MAD1L1 (1.9)	ENSG00000237013 (1.8)	MAML3 (1.8)	RBM6 (1.8)	FOXP2 (1.7)	RBM5 (1.6)	ERP29 (1.6)	PTPN11 (1.5)
GO:0006958	complement activation, classical pathway	0.16	>=0.20	DPYD (2.7)	CNGA4 (2.3)	C11orf42 (2.2)	C21orf62 (1.8)	ENSG00000237013 (1.3)	CA10 (1.1)	SUOX (1.1)	ADAM1 (1.0)	APOB (0.9)	KY (0.8)
GO:0007616	long-term memory	0.16	>=0.20	CAMKV (3.2)	FAM160A2 (2.9)	CRTC1 (2.5)	PTPRO (2.0)	AFF3 (1.9)	FOXP2 (1.9)	MON1A (1.8)	TMEM59L (1.8)	KLHL26 (1.2)	TMEM116 (1.1)
MP:0005089	decreased double-negative T cell number	0.16	>=0.20	SATB1 (5.4)	C21orf62 (1.8)	UBA7 (1.7)	PTPN11 (1.3)	NRIP1 (1.2)	RBM5 (1.1)	C3orf54 (1.0)	SNRK (1.0)	IKZF4 (0.9)	PDE4B (0.7)
MP:0004073	caudal body truncation	0.16	>=0.20	EPHB1 (2.5)	ACAD10 (2.0)	PTK7 (1.7)	FAM109A (1.7)	CCKBR (1.6)	C12orf47 (1.6)	SUOX (1.5)	ATXN2 (1.5)	ADAM1 (1.4)	APOB (1.3)
MP:0002500	granulomatous inflammation	0.16	>=0.20	SATB1 (3.5)	PDE4B (3.1)	IKZF4 (2.4)	PTPRO (1.4)	CA10 (1.4)	C12orf47 (1.4)	C21orf62 (1.3)	SH2B3 (1.2)	FOXP1 (1.2)	SEMA3F (1.1)
GO:0034101	erythrocyte homeostasis	0.16	>=0.20	RNF123 (3.2)	C21orf62 (2.6)	C12orf51 (2.5)	MON1A (1.6)	ENSG00000248391 (1.6)	BRAP (1.4)	CNGA4 (1.3)	NRIP1 (1.2)	IKZF4 (1.0)	RBM5 (1.0)
GO:0015844	monoamine transport	0.16	>=0.20	RERG (2.1)	C3orf54 (2.0)	GRM8 (1.8)	FAM109A (1.7)	MON1A (1.6)	KY (1.6)	FOXP2 (1.5)	MST1R (1.4)	C21orf62 (1.4)	MAML3 (1.3)
ENSG00000100297	MCM5 PPI subnetwork	0.16	>=0.20	TRAIP (4.7)	LSM4 (2.1)	MST1R (1.9)	BRAP (1.3)	MAML3 (1.2)	PDE4B (1.0)	TRAFD1 (0.9)	PTK7 (0.9)	NAA25 (0.8)	UBA7 (0.7)
ENSG00000086758	HUWE1 PPI subnetwork	0.16	>=0.20	BRAP (2.9)	NAA25 (2.4)	C19orf60 (1.9)	MAD1L1 (1.8)	ATXN2 (1.7)	ALDH2 (1.5)	PDE4B (1.3)	TRAFD1 (1.2)	MAPKAPK5 (1.1)	PTK7 (1.1)
ENSG00000082014	SMARCD3 PPI subnetwork	0.16	>=0.20	FOXP1 (2.6)	RBM6 (2.5)	CUX2 (2.1)	RBM5 (2.0)	FOXP2 (1.9)	ANO10 (1.9)	CRTC1 (1.7)	C12orf51 (1.7)	GRM8 (1.6)	SATB1 (1.5)
REACTOME_FORMATION_OF_FIBRIN_CLOT_CLOTTING_CASCADE	REACTOME_FORMATION_OF_FIBRIN_CLOT_CLOTTING_CASCADE	0.16	>=0.20	APOB (4.7)	DPYD (2.3)	C3orf54 (1.5)	ALDH2 (1.2)	C21orf62 (1.1)	ADAM1 (1.1)	PTPN11 (1.0)	C12orf51 (1.0)	MAML3 (0.8)	BRAP (0.7)
GO:0050922	negative regulation of chemotaxis	0.16	>=0.20	FOXP2 (3.1)	RERG (2.8)	CNGA4 (2.6)	ANO10 (1.8)	TMEM116 (1.5)	MON1A (1.4)	RNF123 (1.4)	PTK7 (1.3)	FAM160A2 (1.3)	DPYD (1.2)
REACTOME_REGULATION_OF_GLUCOKINASE_BY_GLUCOKINASE_REGULATORY_PROTEIN	REACTOME_REGULATION_OF_GLUCOKINASE_BY_GLUCOKINASE_REGULATORY_PROTEIN	0.16	>=0.20	NAA25 (3.0)	TRAIP (2.1)	MAPKAPK5 (2.1)	KLHL26 (2.0)	C12orf51 (1.5)	MAD1L1 (1.5)	RBM5 (1.3)	ADAM1 (1.2)	KY (1.2)	MAML3 (1.1)
MP:0001523	impaired righting response	0.16	>=0.20	CA10 (3.8)	GRM8 (3.4)	EPHB1 (2.4)	PDE4B (2.3)	TMEM59L (2.3)	CCKBR (1.8)	SDK1 (1.8)	FAM5C (1.5)	KY (1.4)	CRTC1 (1.4)
MP:0005192	increased motor neuron number	0.16	>=0.20	FAM5C (3.6)	EPHB1 (2.8)	PDE4B (2.1)	C12orf47 (2.0)	RERG (2.0)	C11orf42 (1.3)	CUX2 (1.3)	MAD1L1 (1.2)	CA10 (1.1)	DPYD (1.1)
MP:0009747	impaired behavioral response to xenobiotic	0.16	>=0.20	CAMKV (3.4)	GRM8 (3.2)	FOXP2 (2.7)	CCKBR (2.7)	RERG (2.3)	FOXP1 (2.2)	EPHB1 (2.1)	PTPRO (1.8)	TMEM116 (1.7)	FAM5C (1.5)
GO:0048872	homeostasis of number of cells	0.16	>=0.20	IKZF4 (2.6)	RNF123 (2.5)	C21orf62 (1.9)	C12orf51 (1.8)	CNGA4 (1.5)	SH2B3 (1.4)	NRIP1 (1.3)	ENSG00000248391 (1.2)	UBA7 (1.2)	RBM5 (1.1)
ENSG00000160293	VAV2 PPI subnetwork	0.16	>=0.20	AFF3 (3.2)	SEMA3F (2.4)	C3orf54 (2.4)	FAM109A (2.3)	MAD1L1 (2.3)	MST1R (2.2)	FOXP1 (2.2)	SH2B3 (2.0)	SNRK (1.9)	ERP29 (1.7)
KEGG_NITROGEN_METABOLISM	KEGG_NITROGEN_METABOLISM	0.16	>=0.20	CCKBR (2.2)	ALDH2 (1.9)	APOB (1.6)	DPYD (1.5)	LINC00458 (1.4)	C21orf62 (1.4)	C12orf51 (1.0)	C11orf42 (0.9)	TMEM59L (0.8)	CAMKV (0.8)
ENSG00000101868	POLA1 PPI subnetwork	0.16	>=0.20	TRAIP (4.6)	LSM4 (1.9)	IKZF4 (0.9)	ENSG00000248391 (0.9)	PDE4B (0.8)	MST1R (0.8)	MAD1L1 (0.8)	ERP29 (0.7)	C12orf47 (0.6)	CNGA4 (0.5)
ENSG00000012223	LTF PPI subnetwork	0.16	>=0.20	DPYD (3.7)	C11orf42 (2.1)	PTPRO (2.1)	ALDH2 (2.0)	ADAM1 (1.9)	C21orf62 (1.4)	CA10 (1.3)	ENSG00000237013 (1.2)	UBA7 (1.1)	LINC00458 (1.1)
KEGG_CYTOKINE_CYTOKINE_RECEPTOR_INTERACTION	KEGG_CYTOKINE_CYTOKINE_RECEPTOR_INTERACTION	0.16	>=0.20	IKZF4 (3.2)	SATB1 (3.1)	PDE4B (3.0)	C11orf42 (1.1)	ENSG00000248391 (1.1)	PTPRO (1.0)	GRM8 (0.9)	SH2B3 (0.8)	SEMA3F (0.8)	EPHB1 (0.8)
GO:0032273	positive regulation of protein polymerization	0.16	>=0.20	MAD1L1 (1.9)	ANO10 (1.7)	LINC00458 (1.6)	ENSG00000248391 (1.4)	SNRK (1.4)	EPHB1 (1.1)	KY (1.1)	C3orf54 (1.0)	FOXP2 (0.9)	SATB1 (0.9)
ENSG00000112237	CCNC PPI subnetwork	0.16	>=0.20	C12orf51 (2.9)	ATXN2 (2.8)	MAPKAPK5 (2.3)	BRAP (1.9)	SDK1 (1.4)	MAML3 (1.4)	ENSG00000248391 (1.3)	KLHL26 (1.2)	MAD1L1 (1.2)	CRTC1 (1.1)
ENSG00000115310	RTN4 PPI subnetwork	0.16	>=0.20	ANO10 (2.4)	GRM8 (2.4)	TMEM59L (2.3)	CA10 (2.1)	SDK1 (1.9)	C12orf47 (1.7)	C12orf51 (1.6)	C3orf54 (1.6)	EPHB1 (1.5)	NRIP1 (1.5)
GO:0007494	midgut development	0.16	>=0.20	FAM5C (2.3)	FOXP2 (1.4)	SNRK (1.3)	ANO10 (1.3)	C21orf62 (1.2)	ENSG00000248391 (1.2)	KY (1.1)	CUX2 (1.1)	MST1R (1.1)	APOB (1.0)
ENSG00000169242	EFNA1 PPI subnetwork	0.16	>=0.20	FOXP2 (4.1)	DPYD (2.4)	RERG (2.2)	CUX2 (2.0)	GRM8 (1.9)	MST1R (1.7)	KLHL26 (1.5)	PTK7 (1.4)	NRIP1 (1.4)	PTPRO (1.2)
MP:0005353	abnormal patella morphology	0.16	>=0.20	AFF3 (3.1)	FOXP2 (2.6)	FOXP1 (2.4)	CRLF1 (2.4)	SEMA3F (1.8)	CA10 (1.7)	FAM5C (1.7)	RERG (1.6)	CUX2 (1.6)	IKZF4 (1.3)
MP:0005014	increased B cell number	0.16	>=0.20	SATB1 (2.7)	FOXP1 (2.5)	AFF3 (1.9)	PDE4B (1.9)	IKZF4 (1.7)	SH2B3 (1.3)	FAM109A (1.2)	SEMA3F (0.9)	ALDH2 (0.9)	DPYD (0.9)
ENSG00000112304	ACOT13 PPI subnetwork	0.16	>=0.20	ACAD10 (2.9)	KY (2.8)	C19orf60 (1.6)	PTPRO (1.1)	UBA7 (1.0)	SEMA3F (0.9)	ENSG00000237013 (0.8)	LSM4 (0.8)	C3orf54 (0.8)	FOXP1 (0.7)
ENSG00000130164	LDLR PPI subnetwork	0.16	>=0.20	ERP29 (5.3)	SEMA3F (1.7)	LINC00458 (1.6)	CA10 (1.5)	EPHB1 (1.5)	MAML3 (1.4)	GRM8 (1.3)	FAM109A (1.1)	PTK7 (1.0)	ENSG00000248391 (0.9)
ENSG00000116809	ZBTB17 PPI subnetwork	0.16	>=0.20	AFF3 (2.8)	NRIP1 (2.7)	SDK1 (2.6)	ALDH2 (2.1)	RERG (2.0)	SATB1 (1.4)	ERBB3 (1.2)	C12orf51 (1.1)	ATXN2 (1.0)	SH2B3 (0.9)
ENSG00000163605	PPP4R2 PPI subnetwork	0.16	>=0.20	MAD1L1 (2.2)	MAML3 (1.7)	ENSG00000237013 (1.5)	FOXP1 (1.5)	MON1A (1.5)	LSM4 (1.3)	CNGA4 (1.1)	BRAP (0.9)	MAPKAPK5 (0.8)	RBM6 (0.8)
ENSG00000175333	ENSG00000175333 PPI subnetwork	0.16	>=0.20	ENSG00000248391 (2.3)	NAA25 (1.7)	CRTC1 (1.6)	RBM6 (1.5)	MON1A (1.1)	SDK1 (1.0)	ADAM1 (1.0)	MAML3 (0.9)	LSM4 (0.9)	ACAD10 (0.8)
ENSG00000160201	U2AF1 PPI subnetwork	0.16	>=0.20	RBM6 (3.8)	RBM5 (2.4)	LSM4 (2.4)	PTPN11 (2.3)	CRTC1 (1.6)	ERP29 (1.2)	FOXP2 (1.1)	TRAFD1 (1.1)	KLHL26 (1.0)	ADAM1 (1.0)
ENSG00000077097	TOP2B PPI subnetwork	0.16	>=0.20	LSM4 (2.1)	ATXN2 (2.1)	RBM5 (1.8)	TRAIP (1.7)	ENSG00000237013 (1.5)	RBM6 (1.3)	FAM109A (1.2)	SUOX (1.1)	ADAM1 (1.1)	RNF123 (1.0)
ENSG00000104812	GYS1 PPI subnetwork	0.16	>=0.20	PTPN11 (3.3)	BRAP (2.7)	PDE4B (2.4)	KY (2.1)	SUOX (1.9)	C21orf62 (1.8)	RBM5 (1.7)	C12orf47 (1.5)	TRAFD1 (1.5)	RERG (1.1)
MP:0006355	abnormal sixth branchial arch artery morphology	0.16	>=0.20	CRLF1 (2.7)	SEMA3F (2.2)	NRIP1 (1.8)	EPHB1 (1.8)	TMEM59L (1.7)	IKZF4 (1.5)	ERBB3 (1.4)	SNRK (1.4)	KY (1.3)	TMEM116 (1.3)
GO:0043524	negative regulation of neuron apoptotic process	0.16	>=0.20	TMEM59L (2.6)	CRLF1 (2.5)	ENSG00000248391 (2.4)	FOXP2 (2.2)	KLHL26 (2.0)	CRTC1 (1.5)	GRM8 (1.5)	SDK1 (1.4)	ERP29 (1.3)	KY (1.0)
GO:0005891	voltage-gated calcium channel complex	0.16	>=0.20	CUX2 (3.5)	CRTC1 (3.0)	CAMKV (2.9)	IKZF4 (2.4)	C12orf47 (2.4)	TMEM59L (2.2)	GRM8 (2.1)	RNF123 (2.1)	CA10 (1.6)	CCKBR (1.4)
MP:0001718	abnormal visceral yolk sac morphology	0.16	>=0.20	APOB (4.1)	LINC00458 (2.9)	SH2B3 (2.2)	ATXN2 (1.8)	CCKBR (1.8)	NRIP1 (1.7)	FAM109A (1.7)	DPYD (1.6)	RERG (1.4)	CRLF1 (1.4)
KEGG_ARGININE_AND_PROLINE_METABOLISM	KEGG_ARGININE_AND_PROLINE_METABOLISM	0.17	>=0.20	SUOX (2.9)	APOB (2.5)	ALDH2 (2.2)	C21orf62 (1.8)	MST1R (1.8)	ACAD10 (1.5)	FAM109A (1.5)	CRLF1 (1.4)	KY (1.4)	C12orf47 (1.4)
ENSG00000163902	RPN1 PPI subnetwork	0.17	>=0.20	NAA25 (2.1)	DPYD (1.8)	ACAD10 (1.2)	ANO10 (1.2)	PTK7 (1.1)	MAD1L1 (1.1)	LSM4 (1.0)	MON1A (1.0)	AFF3 (0.9)	NRIP1 (0.9)
MP:0008078	increased CD8-positive T cell number	0.17	>=0.20	SATB1 (3.8)	IKZF4 (2.7)	NRIP1 (1.4)	RNF123 (1.4)	TRAFD1 (1.4)	FOXP1 (1.2)	ALDH2 (1.2)	PDE4B (1.0)	UBA7 (0.8)	SNRK (0.6)
ENSG00000099942	CRKL PPI subnetwork	0.17	>=0.20	SATB1 (3.0)	UBA7 (2.9)	NRIP1 (2.8)	C3orf54 (2.3)	SH2B3 (2.2)	ERBB3 (2.2)	AFF3 (1.4)	CRLF1 (1.3)	PDE4B (1.2)	FAM5C (1.2)
MP:0000183	decreased circulating LDL cholesterol level	0.17	>=0.20	APOB (7.1)	DPYD (2.8)	CCKBR (2.1)	FAM109A (2.0)	RNF123 (1.4)	MON1A (1.3)	RERG (1.2)	ALDH2 (1.2)	FAM5C (1.2)	SNRK (1.1)
ENSG00000177963	RIC8A PPI subnetwork	0.17	>=0.20	PDE4B (2.6)	LINC00458 (1.7)	SH2B3 (1.7)	CUX2 (1.5)	FAM160A2 (1.3)	CA10 (1.2)	SATB1 (1.2)	SNRK (1.1)	ATXN2 (1.0)	NAA25 (0.9)
GO:0051050	positive regulation of transport	0.17	>=0.20	RERG (2.0)	FOXP1 (2.0)	C21orf62 (1.8)	FOXP2 (1.7)	TMEM59L (1.6)	IKZF4 (1.4)	PDE4B (1.3)	NRIP1 (1.3)	CAMKV (1.1)	CCKBR (1.0)
MP:0001469	abnormal contextual conditioning behavior	0.17	>=0.20	CAMKV (5.3)	PTPRO (3.4)	PDE4B (3.2)	TMEM59L (3.0)	CA10 (2.3)	FOXP2 (1.9)	RNF123 (1.7)	FOXP1 (1.7)	NRIP1 (1.6)	C21orf62 (1.5)
MP:0000153	rib bifurcation	0.17	>=0.20	FAM5C (2.9)	PTK7 (2.5)	EPHB1 (2.3)	CA10 (2.2)	CRLF1 (1.6)	IKZF4 (1.6)	C3orf54 (1.4)	MAML3 (1.4)	CRTC1 (1.1)	MAD1L1 (1.1)
GO:0016627	oxidoreductase activity, acting on the CH-CH group of donors	0.17	>=0.20	SUOX (4.6)	ALDH2 (4.3)	ACAD10 (4.0)	DPYD (2.9)	RNF123 (2.1)	C19orf60 (2.0)	FAM5C (1.7)	MAML3 (1.3)	TMEM116 (1.2)	CUX2 (1.2)
GO:0046822	regulation of nucleocytoplasmic transport	0.17	>=0.20	PDE4B (2.4)	FOXP2 (2.2)	TRAFD1 (1.6)	LINC00458 (1.6)	TMEM116 (1.6)	MAPKAPK5 (1.5)	MAD1L1 (1.3)	ADAM1 (1.2)	SDK1 (1.1)	SH2B3 (1.1)
GO:0005720	nuclear heterochromatin	0.17	>=0.20	LINC00458 (3.1)	CUX2 (2.7)	IKZF4 (2.0)	CNGA4 (1.8)	PTK7 (1.6)	CRLF1 (1.4)	SEMA3F (1.4)	FAM109A (1.3)	MST1R (1.3)	ERBB3 (1.1)
GO:0071887	leukocyte apoptotic process	0.17	>=0.20	TRAFD1 (1.9)	SATB1 (1.8)	PDE4B (1.7)	AFF3 (1.5)	FOXP1 (1.4)	SUOX (1.0)	IKZF4 (1.0)	RERG (1.0)	RBM5 (1.0)	CNGA4 (0.8)
MP:0008135	small Peyer's patches	0.17	>=0.20	PDE4B (4.1)	UBA7 (2.7)	SATB1 (2.5)	IKZF4 (2.1)	FAM5C (1.8)	SDK1 (1.6)	MST1R (1.6)	EPHB1 (1.4)	CA10 (1.4)	FOXP2 (1.4)
MP:0000372	irregular coat pigmentation	0.17	>=0.20	ENSG00000248391 (1.9)	C11orf42 (1.2)	TMEM116 (1.1)	MAD1L1 (1.1)	ERBB3 (1.0)	ANO10 (0.9)	FOXP2 (0.9)	C19orf60 (0.9)	AFF3 (0.8)	SUOX (0.8)
GO:2000514	regulation of CD4-positive, alpha-beta T cell activation	0.17	>=0.20	IKZF4 (3.9)	PDE4B (2.4)	NRIP1 (1.9)	SATB1 (1.8)	CNGA4 (1.8)	CA10 (1.1)	TRAFD1 (1.1)	FAM5C (1.1)	NAA25 (0.9)	KY (0.9)
ENSG00000198336	MYL4 PPI subnetwork	0.17	>=0.20	APOB (7.5)	DPYD (2.1)	CCKBR (2.0)	FAM5C (1.4)	ENSG00000248391 (1.4)	LINC00458 (1.4)	MAPKAPK5 (1.4)	KY (1.3)	RERG (0.8)	NRIP1 (0.7)
KEGG_PRION_DISEASES	KEGG_PRION_DISEASES	0.17	>=0.20	PDE4B (2.5)	CRTC1 (1.8)	C11orf42 (1.8)	ENSG00000237013 (1.7)	C19orf60 (1.4)	APOB (1.4)	LINC00458 (1.2)	ADAM1 (1.2)	CNGA4 (1.1)	GRM8 (0.9)
GO:0042157	lipoprotein metabolic process	0.17	>=0.20	ANO10 (2.6)	ADAM1 (2.4)	ERP29 (2.3)	KY (2.1)	APOB (1.9)	C11orf42 (1.8)	TMEM116 (1.8)	FAM5C (1.7)	CCKBR (1.5)	DPYD (1.4)
MP:0005025	abnormal response to infection	0.17	>=0.20	SATB1 (2.9)	UBA7 (2.7)	PDE4B (2.6)	FOXP1 (1.5)	PTPRO (1.4)	CA10 (1.4)	TRAFD1 (1.4)	DPYD (1.2)	SH2B3 (0.8)	C21orf62 (0.7)
GO:0090311	regulation of protein deacetylation	0.17	>=0.20	ENSG00000248391 (2.7)	MAD1L1 (2.1)	IKZF4 (2.0)	BRAP (1.5)	DPYD (1.4)	SH2B3 (1.3)	KLHL26 (1.3)	RBM5 (1.1)	UBA7 (1.1)	FAM5C (1.0)
ENSG00000102974	CTCF PPI subnetwork	0.17	>=0.20	ENSG00000237013 (2.0)	ATXN2 (1.8)	ENSG00000248391 (1.8)	SH2B3 (1.7)	PDE4B (1.4)	SEMA3F (1.3)	RBM5 (1.2)	NRIP1 (1.2)	BRAP (1.1)	TRAIP (1.1)
GO:0060078	regulation of postsynaptic membrane potential	0.17	>=0.20	CA10 (4.0)	C12orf47 (2.6)	FAM5C (2.5)	MAML3 (2.5)	C21orf62 (2.3)	FAM109A (2.3)	CCKBR (2.2)	TMEM59L (2.2)	CRTC1 (2.0)	SDK1 (1.9)
GO:0002053	positive regulation of mesenchymal cell proliferation	0.17	>=0.20	PTK7 (2.6)	CRLF1 (2.5)	MAML3 (1.7)	FOXP2 (1.6)	SDK1 (1.3)	SEMA3F (1.3)	TMEM116 (1.3)	RERG (1.1)	C3orf54 (1.1)	ERBB3 (1.1)
GO:0009755	hormone-mediated signaling pathway	0.17	>=0.20	MON1A (2.6)	MAML3 (2.3)	FAM109A (2.1)	FAM160A2 (2.0)	ERBB3 (2.0)	SUOX (1.9)	NRIP1 (1.8)	RERG (1.6)	CNGA4 (1.5)	SNRK (1.5)
REACTOME_NRIF_SIGNALS_CELL_DEATH_FROM_THE_NUCLEUS	REACTOME_NRIF_SIGNALS_CELL_DEATH_FROM_THE_NUCLEUS	0.17	>=0.20	ERBB3 (1.9)	ANO10 (1.4)	C11orf42 (1.3)	ACAD10 (1.1)	ADAM1 (1.0)	LINC00458 (1.0)	PTPRO (1.0)	TMEM116 (0.9)	CCKBR (0.7)	CRLF1 (0.7)
GO:0031345	negative regulation of cell projection organization	0.17	>=0.20	ENSG00000237013 (2.9)	AFF3 (2.7)	ERBB3 (2.6)	LINC00458 (2.3)	CA10 (2.1)	C12orf47 (2.1)	C21orf62 (2.0)	ANO10 (1.9)	C3orf54 (1.9)	PTK7 (1.8)
MP:0008101	lymph node hypoplasia	0.17	>=0.20	SATB1 (4.6)	IKZF4 (2.8)	PDE4B (2.5)	DPYD (1.5)	MAD1L1 (1.5)	UBA7 (1.4)	ENSG00000237013 (0.9)	ANO10 (0.8)	EPHB1 (0.8)	KY (0.5)
MP:0006074	abnormal retinal rod bipolar cell morphology	0.17	>=0.20	CAMKV (3.9)	CCKBR (2.8)	GRM8 (2.6)	C12orf47 (2.5)	PTPRO (2.1)	C21orf62 (2.1)	DPYD (1.9)	FAM160A2 (1.7)	EPHB1 (1.3)	TMEM59L (1.2)
MP:0005465	abnormal T-helper 1 physiology	0.17	>=0.20	SATB1 (2.6)	PDE4B (2.6)	NRIP1 (1.8)	DPYD (1.7)	TRAFD1 (1.6)	ENSG00000237013 (1.2)	ACAD10 (1.0)	RERG (0.9)	TMEM116 (0.8)	CRTC1 (0.8)
GO:0045995	regulation of embryonic development	0.17	>=0.20	SDK1 (3.0)	PTK7 (2.7)	SEMA3F (1.8)	ERBB3 (1.8)	GRM8 (1.5)	CRLF1 (1.4)	AFF3 (1.3)	TMEM116 (1.2)	ENSG00000237013 (1.1)	CCKBR (1.0)
ENSG00000101336	HCK PPI subnetwork	0.17	>=0.20	SH2B3 (3.5)	KLHL26 (2.5)	C3orf54 (2.2)	FAM5C (1.8)	NRIP1 (1.5)	SATB1 (1.4)	PDE4B (1.3)	SUOX (1.3)	CRTC1 (1.2)	MAD1L1 (1.2)
GO:0045596	negative regulation of cell differentiation	0.17	>=0.20	SEMA3F (2.2)	EPHB1 (2.1)	PTK7 (1.9)	CRLF1 (1.9)	NRIP1 (1.8)	SDK1 (1.8)	C3orf54 (1.5)	MAML3 (1.4)	CUX2 (1.3)	SATB1 (1.3)
ENSG00000186350	RXRA PPI subnetwork	0.17	>=0.20	IKZF4 (3.3)	ATXN2 (2.9)	NRIP1 (2.5)	PDE4B (2.1)	DPYD (2.1)	FOXP1 (2.0)	MAPKAPK5 (1.9)	SUOX (1.9)	C12orf51 (1.7)	SATB1 (1.7)
ENSG00000115953	ENSG00000115953 PPI subnetwork	0.17	>=0.20	FOXP1 (2.5)	CRTC1 (2.4)	SATB1 (1.8)	ENSG00000237013 (1.7)	CA10 (1.7)	C12orf47 (1.6)	TMEM59L (1.6)	KLHL26 (1.5)	C3orf54 (1.5)	C19orf60 (1.4)
KEGG_SPLICEOSOME	KEGG_SPLICEOSOME	0.17	>=0.20	RBM6 (3.3)	RBM5 (2.3)	MAPKAPK5 (2.1)	MAD1L1 (1.9)	LSM4 (1.7)	TRAFD1 (1.5)	BRAP (1.4)	PDE4B (1.3)	MAML3 (1.0)	CRTC1 (1.0)
REACTOME_GAP:FILLING_DNA_REPAIR_SYNTHESIS_AND_LIGATION_IN_TC:NER	REACTOME_GAP:FILLING_DNA_REPAIR_SYNTHESIS_AND_LIGATION_IN_TC:NER	0.17	>=0.20	TRAIP (4.2)	LSM4 (3.1)	MAD1L1 (1.7)	ERP29 (1.6)	AFF3 (1.4)	TMEM116 (1.2)	SDK1 (1.1)	GRM8 (1.0)	IKZF4 (0.9)	PDE4B (0.9)
REACTOME_GAP:FILLING_DNA_REPAIR_SYNTHESIS_AND_LIGATION_IN_GG:NER	REACTOME_GAP:FILLING_DNA_REPAIR_SYNTHESIS_AND_LIGATION_IN_GG:NER	0.17	>=0.20	TRAIP (4.2)	LSM4 (3.1)	MAD1L1 (1.7)	ERP29 (1.6)	AFF3 (1.4)	TMEM116 (1.2)	SDK1 (1.1)	GRM8 (1.0)	IKZF4 (0.9)	PDE4B (0.9)
GO:0034377	plasma lipoprotein particle assembly	0.17	>=0.20	APOB (4.0)	DPYD (2.8)	MON1A (2.5)	CCKBR (2.4)	RNF123 (2.2)	FAM109A (1.5)	BRAP (1.3)	KY (1.2)	TMEM116 (1.2)	FAM160A2 (1.0)
GO:0065005	protein-lipid complex assembly	0.17	>=0.20	APOB (4.0)	DPYD (2.8)	MON1A (2.5)	CCKBR (2.4)	RNF123 (2.2)	FAM109A (1.5)	BRAP (1.3)	KY (1.2)	TMEM116 (1.2)	FAM160A2 (1.0)
GO:0030141	secretory granule	0.17	>=0.20	APOB (2.0)	ERP29 (2.0)	TMEM59L (1.9)	C21orf62 (1.6)	LINC00458 (1.5)	ADAM1 (1.4)	ANO10 (1.1)	CRLF1 (1.1)	BRAP (1.1)	CCKBR (1.1)
MP:0001190	reddish skin	0.17	>=0.20	MST1R (2.7)	PDE4B (1.7)	MON1A (1.5)	DPYD (1.5)	ENSG00000248391 (1.5)	TRAFD1 (1.2)	NRIP1 (1.2)	PTK7 (1.1)	C11orf42 (1.0)	CCKBR (0.9)
ENSG00000120659	TNFSF11 PPI subnetwork	0.17	>=0.20	PDE4B (3.7)	SH2B3 (2.0)	FAM109A (2.0)	PTK7 (1.8)	EPHB1 (1.7)	C11orf42 (1.5)	MST1R (1.2)	RERG (1.0)	MAPKAPK5 (1.0)	KLHL26 (1.0)
GO:0000782	telomere cap complex	0.17	>=0.20	MAD1L1 (2.8)	KLHL26 (2.4)	TMEM116 (1.7)	ENSG00000248391 (1.7)	FOXP2 (1.3)	ATXN2 (1.0)	C19orf60 (0.8)	TMEM59L (0.7)	LSM4 (0.7)	ANO10 (0.6)
GO:0000783	nuclear telomere cap complex	0.17	>=0.20	MAD1L1 (2.8)	KLHL26 (2.4)	TMEM116 (1.7)	ENSG00000248391 (1.7)	FOXP2 (1.3)	ATXN2 (1.0)	C19orf60 (0.8)	TMEM59L (0.7)	LSM4 (0.7)	ANO10 (0.6)
ENSG00000167005	NUDT21 PPI subnetwork	0.17	>=0.20	RBM6 (3.2)	RBM5 (2.6)	PTPN11 (2.1)	LSM4 (1.9)	FOXP2 (1.5)	CRTC1 (1.5)	C12orf47 (1.1)	TRAFD1 (0.9)	KLHL26 (0.9)	MAPKAPK5 (0.9)
MP:0005236	abnormal olfactory nerve morphology	0.17	>=0.20	CNGA4 (4.4)	CUX2 (2.8)	CCKBR (2.0)	EPHB1 (2.0)	SDK1 (1.9)	GRM8 (1.9)	SNRK (1.8)	CA10 (1.5)	LSM4 (1.5)	FOXP2 (1.4)
GO:0042391	regulation of membrane potential	0.17	>=0.20	CA10 (3.0)	ERBB3 (2.7)	FAM5C (2.5)	TMEM59L (2.4)	EPHB1 (2.1)	C12orf47 (1.8)	MAML3 (1.7)	FAM109A (1.6)	CCKBR (1.5)	FOXP2 (1.5)
GO:0008021	synaptic vesicle	0.17	>=0.20	TMEM59L (4.4)	CAMKV (3.2)	GRM8 (3.0)	CCKBR (2.4)	CRTC1 (2.2)	RERG (1.9)	KY (1.7)	CUX2 (1.4)	PTPRO (1.4)	C11orf42 (1.3)
ENSG00000013561	RNF14 PPI subnetwork	0.17	>=0.20	FOXP1 (2.2)	DPYD (2.0)	SH2B3 (1.9)	AFF3 (1.9)	CUX2 (1.5)	C21orf62 (1.5)	NRIP1 (1.5)	FAM160A2 (1.3)	PTPN11 (1.3)	ATXN2 (1.0)
ENSG00000039319	ZFYVE16 PPI subnetwork	0.17	>=0.20	FOXP2 (2.5)	ENSG00000248391 (1.8)	BRAP (1.5)	ANO10 (1.4)	ATXN2 (1.4)	C11orf42 (1.3)	ADAM1 (1.3)	GRM8 (1.2)	CCKBR (1.1)	SEMA3F (1.1)
MP:0009655	abnormal secondary palate development	0.17	>=0.20	SDK1 (3.1)	EPHB1 (3.0)	PTK7 (2.9)	ANO10 (2.4)	PDE4B (2.3)	FOXP2 (2.3)	DPYD (2.0)	PTPN11 (1.6)	TRAFD1 (1.5)	RERG (1.5)
GO:0070227	lymphocyte apoptotic process	0.17	>=0.20	TRAFD1 (1.8)	MAML3 (1.7)	PDE4B (1.6)	ENSG00000237013 (1.4)	SATB1 (1.4)	AFF3 (1.2)	PTK7 (1.0)	CNGA4 (0.9)	RBM5 (0.9)	FOXP1 (0.8)
ENSG00000174547	MRPL11 PPI subnetwork	0.17	>=0.20	LSM4 (4.1)	C19orf60 (3.2)	C11orf42 (2.0)	KLHL26 (1.9)	GRM8 (1.6)	MON1A (1.2)	FOXP2 (1.2)	TMEM116 (1.0)	C3orf54 (1.0)	CRTC1 (0.9)
MP:0006301	abnormal mesenchyme morphology	0.17	>=0.20	PTK7 (3.1)	SDK1 (2.4)	NRIP1 (1.8)	CNGA4 (1.7)	ANO10 (1.7)	ENSG00000248391 (1.5)	FAM5C (1.4)	ATXN2 (1.4)	C12orf51 (1.1)	CRTC1 (1.1)
ENSG00000125753	VASP PPI subnetwork	0.17	>=0.20	KLHL26 (2.4)	CRTC1 (2.0)	SH2B3 (1.6)	LINC00458 (1.6)	RNF123 (1.5)	NRIP1 (1.2)	ENSG00000237013 (1.2)	ENSG00000248391 (0.8)	SDK1 (0.8)	TRAFD1 (0.8)
ENSG00000125885	MCM8 PPI subnetwork	0.17	>=0.20	TRAIP (5.4)	LSM4 (2.3)	TMEM116 (1.9)	ERP29 (1.1)	SDK1 (1.1)	GRM8 (1.1)	MST1R (1.0)	FOXP2 (1.0)	PDE4B (0.7)	CNGA4 (0.7)
ENSG00000196656	ENSG00000196656 PPI subnetwork	0.17	>=0.20	ADAM1 (2.0)	PTPN11 (1.7)	ENSG00000248391 (1.7)	CUX2 (1.6)	LSM4 (1.5)	NAA25 (1.3)	ERP29 (1.2)	RBM5 (1.1)	CA10 (0.8)	MAML3 (0.7)
ENSG00000197728	RPS26 PPI subnetwork	0.17	>=0.20	ADAM1 (2.0)	PTPN11 (1.7)	ENSG00000248391 (1.7)	CUX2 (1.6)	LSM4 (1.5)	NAA25 (1.3)	ERP29 (1.2)	RBM5 (1.1)	CA10 (0.8)	MAML3 (0.7)
GO:0043370	regulation of CD4-positive, alpha-beta T cell differentiation	0.17	>=0.20	IKZF4 (3.8)	PDE4B (2.4)	NRIP1 (1.8)	SATB1 (1.8)	CNGA4 (1.7)	CA10 (1.5)	FAM5C (1.1)	TRAFD1 (1.0)	NAA25 (0.8)	ENSG00000237013 (0.7)
MP:0002651	abnormal sciatic nerve morphology	0.17	>=0.20	ERBB3 (2.8)	CRLF1 (2.6)	CNGA4 (1.7)	ENSG00000237013 (1.7)	C3orf54 (1.4)	LINC00458 (1.4)	ACAD10 (1.4)	TMEM59L (0.9)	MAD1L1 (0.9)	MAML3 (0.9)
MP:0003924	herniated diaphragm	0.17	>=0.20	RERG (3.2)	PTK7 (2.5)	SDK1 (2.3)	MST1R (2.0)	C11orf42 (1.9)	SEMA3F (1.2)	ANO10 (1.2)	CRLF1 (1.0)	PTPRO (1.0)	DPYD (0.9)
MP:0002192	hydrops fetalis	0.17	>=0.20	C3orf54 (2.9)	SEMA3F (2.4)	EPHB1 (2.3)	FOXP2 (2.0)	RERG (1.7)	SNRK (1.5)	PTPRO (1.3)	FAM109A (1.3)	FAM5C (1.3)	FOXP1 (1.1)
ENSG00000177425	PAWR PPI subnetwork	0.17	>=0.20	APOB (2.7)	CNGA4 (1.9)	MAD1L1 (1.6)	C11orf42 (1.5)	UBA7 (1.3)	ERBB3 (1.3)	BRAP (1.2)	NRIP1 (1.1)	TRAFD1 (1.1)	MAML3 (1.0)
ENSG00000167986	DDB1 PPI subnetwork	0.17	>=0.20	RBM5 (3.7)	KLHL26 (2.4)	BRAP (1.9)	RBM6 (1.8)	DPYD (1.6)	TRAIP (1.5)	FOXP2 (1.2)	FAM5C (1.1)	PDE4B (1.1)	ACAD10 (1.0)
ENSG00000154277	UCHL1 PPI subnetwork	0.17	>=0.20	TMEM59L (1.6)	RBM5 (1.5)	RBM6 (1.4)	C21orf62 (1.3)	SNRK (1.3)	ENSG00000248391 (1.2)	SDK1 (1.2)	C19orf60 (1.2)	ANO10 (1.0)	PDE4B (1.0)
MP:0000825	dilated lateral ventricles	0.17	>=0.20	C12orf51 (2.3)	RNF123 (2.3)	CRTC1 (2.2)	CRLF1 (1.8)	EPHB1 (1.8)	IKZF4 (1.7)	CNGA4 (1.6)	MAML3 (1.6)	AFF3 (1.5)	PTPRO (1.4)
MP:0000692	small spleen	0.17	>=0.20	UBA7 (1.9)	ANO10 (1.9)	SATB1 (1.8)	NRIP1 (1.8)	IKZF4 (1.7)	SH2B3 (1.5)	ATXN2 (1.5)	APOB (1.5)	RNF123 (1.4)	FOXP2 (1.1)
ENSG00000179715	FAM113B PPI subnetwork	0.17	>=0.20	APOB (7.7)	CCKBR (2.1)	DPYD (1.9)	FAM5C (1.7)	LINC00458 (1.5)	MAPKAPK5 (1.4)	ENSG00000248391 (1.3)	KY (1.1)	NRIP1 (0.7)	RBM6 (0.6)
KEGG_GLYCOSAMINOGLYCAN_BIOSYNTHESIS_CHONDROITIN_SULFATE	KEGG_GLYCOSAMINOGLYCAN_BIOSYNTHESIS_CHONDROITIN_SULFATE	0.17	>=0.20	CRLF1 (2.5)	AFF3 (2.3)	ERP29 (2.2)	PDE4B (2.2)	FAM5C (2.0)	SDK1 (2.0)	GRM8 (1.5)	FAM109A (1.3)	ENSG00000248391 (1.0)	EPHB1 (0.9)
ENSG00000118260	CREB1 PPI subnetwork	0.17	>=0.20	CRTC1 (2.8)	SH2B3 (1.6)	LSM4 (1.6)	FOXP1 (1.6)	IKZF4 (1.5)	PTPN11 (1.5)	ENSG00000248391 (1.5)	FAM160A2 (1.4)	NRIP1 (1.3)	FAM109A (1.3)
KEGG_PPAR_SIGNALING_PATHWAY	KEGG_PPAR_SIGNALING_PATHWAY	0.17	>=0.20	APOB (4.1)	ALDH2 (3.4)	SUOX (2.9)	DPYD (2.4)	ACAD10 (2.4)	RNF123 (1.3)	ANO10 (1.2)	FAM5C (1.1)	C11orf42 (1.1)	PTPRO (1.0)
MP:0000260	abnormal angiogenesis	0.17	>=0.20	SEMA3F (3.7)	SNRK (3.5)	FOXP1 (2.2)	SH2B3 (2.2)	C3orf54 (2.0)	RERG (1.8)	NRIP1 (1.8)	LINC00458 (1.5)	RBM5 (1.3)	SDK1 (1.2)
GO:0045981	positive regulation of nucleotide metabolic process	0.17	>=0.20	MAML3 (2.5)	GRM8 (2.1)	FOXP2 (1.8)	C12orf47 (1.7)	FAM5C (1.7)	CCKBR (1.6)	RERG (1.6)	C21orf62 (1.3)	PTPRO (1.1)	MST1R (1.1)
GO:0045211	postsynaptic membrane	0.17	>=0.20	CAMKV (4.1)	TMEM59L (3.6)	CCKBR (3.2)	CA10 (3.2)	GRM8 (2.6)	FAM5C (2.3)	CRTC1 (2.2)	NRIP1 (2.1)	KLHL26 (2.0)	CRLF1 (1.5)
ENSG00000095319	NUP188 PPI subnetwork	0.17	>=0.20	NAA25 (3.7)	RBM5 (1.8)	TRAIP (1.8)	MAPKAPK5 (1.7)	ADAM1 (1.5)	KLHL26 (1.3)	C12orf51 (1.2)	CNGA4 (1.2)	KY (1.2)	LSM4 (1.1)
MP:0005011	increased eosinophil cell number	0.17	>=0.20	IKZF4 (4.1)	SATB1 (2.0)	SH2B3 (2.0)	C21orf62 (1.8)	PDE4B (1.6)	PTPRO (1.2)	MST1R (1.2)	C11orf42 (1.2)	FOXP1 (1.0)	FAM5C (0.8)
ENSG00000176386	CDC26 PPI subnetwork	0.17	>=0.20	TRAIP (4.8)	LSM4 (2.5)	SUOX (1.3)	ENSG00000248391 (1.1)	MAD1L1 (1.1)	TMEM116 (1.0)	RNF123 (0.9)	ERBB3 (0.7)	ACAD10 (0.7)	ATXN2 (0.6)
ENSG00000099331	MYO9B PPI subnetwork	0.17	>=0.20	KLHL26 (2.9)	MON1A (2.0)	ANO10 (1.9)	C19orf60 (1.7)	LSM4 (1.6)	RBM5 (1.6)	LINC00458 (1.4)	ACAD10 (1.4)	MAD1L1 (1.4)	TRAIP (1.4)
MP:0006027	impaired lung alveolus development	0.17	>=0.20	FOXP2 (3.6)	CRLF1 (3.5)	PTK7 (2.6)	SDK1 (2.2)	SEMA3F (2.0)	KLHL26 (1.5)	SNRK (1.4)	RERG (1.3)	ALDH2 (1.1)	C3orf54 (1.0)
KEGG_BASE_EXCISION_REPAIR	KEGG_BASE_EXCISION_REPAIR	0.17	>=0.20	TRAIP (3.1)	LSM4 (3.0)	MAD1L1 (1.9)	C12orf47 (1.7)	MAPKAPK5 (1.7)	MST1R (1.6)	ERP29 (1.6)	PDE4B (1.6)	SUOX (1.4)	MAML3 (1.0)
GO:0046332	SMAD binding	0.17	>=0.20	SNRK (2.5)	FOXP1 (2.4)	CCKBR (2.3)	ATXN2 (2.3)	LINC00458 (2.1)	SH2B3 (2.0)	FAM160A2 (1.8)	KLHL26 (1.4)	MAPKAPK5 (1.4)	NRIP1 (1.1)
GO:0060562	epithelial tube morphogenesis	0.17	>=0.20	PTK7 (3.1)	SDK1 (2.9)	EPHB1 (2.0)	LINC00458 (1.9)	ERBB3 (1.9)	FAM160A2 (1.8)	SEMA3F (1.8)	ENSG00000237013 (1.5)	TMEM116 (1.3)	RERG (1.3)
ENSG00000170145	SIK2 PPI subnetwork	0.17	>=0.20	C12orf51 (2.8)	RNF123 (2.5)	KLHL26 (2.1)	RBM6 (1.9)	PTK7 (1.8)	FOXP1 (1.7)	KY (1.6)	ATXN2 (1.6)	PTPN11 (1.5)	CCKBR (1.4)
GO:0048475	coated membrane	0.17	>=0.20	RBM5 (2.2)	C12orf51 (2.1)	MAD1L1 (1.9)	FAM5C (1.8)	MON1A (1.6)	UBA7 (1.4)	RERG (1.0)	CA10 (1.0)	TRAFD1 (1.0)	PTPRO (1.0)
GO:0030117	membrane coat	0.17	>=0.20	RBM5 (2.2)	C12orf51 (2.1)	MAD1L1 (1.9)	FAM5C (1.8)	MON1A (1.6)	UBA7 (1.4)	RERG (1.0)	CA10 (1.0)	TRAFD1 (1.0)	PTPRO (1.0)
GO:0035064	methylated histone residue binding	0.17	>=0.20	FAM160A2 (2.2)	CNGA4 (1.7)	FOXP1 (1.7)	ERP29 (1.4)	KLHL26 (1.3)	RERG (1.3)	CUX2 (1.3)	AFF3 (1.2)	C12orf47 (1.2)	ENSG00000248391 (1.1)
GO:0005501	retinoid binding	0.17	>=0.20	APOB (3.6)	CCKBR (2.3)	CA10 (2.1)	CUX2 (2.0)	EPHB1 (1.6)	MAML3 (1.5)	CNGA4 (1.4)	SEMA3F (1.4)	C19orf60 (1.1)	ENSG00000237013 (1.0)
ENSG00000171475	WIPF2 PPI subnetwork	0.17	>=0.20	CRTC1 (2.9)	FOXP1 (2.2)	ATXN2 (1.9)	MAPKAPK5 (1.8)	C12orf47 (1.7)	C19orf60 (1.4)	BRAP (1.3)	LSM4 (1.2)	C12orf51 (1.2)	CAMKV (1.2)
GO:0048194	Golgi vesicle budding	0.17	>=0.20	C11orf42 (2.6)	MAML3 (1.8)	FAM5C (1.7)	ERP29 (1.2)	FAM160A2 (1.2)	ANO10 (1.1)	RBM5 (1.0)	MAD1L1 (0.9)	LSM4 (0.8)	MON1A (0.8)
ENSG00000088256	GNA11 PPI subnetwork	0.17	>=0.20	GRM8 (3.1)	FOXP2 (2.5)	PTPRO (2.5)	RERG (2.3)	FAM5C (2.1)	CCKBR (2.0)	MST1R (1.9)	C12orf47 (1.6)	CAMKV (1.6)	EPHB1 (1.5)
ENSG00000144744	UBA3 PPI subnetwork	0.17	>=0.20	RNF123 (3.5)	ENSG00000237013 (2.2)	RERG (1.6)	MON1A (1.5)	KLHL26 (1.5)	FOXP2 (1.4)	FOXP1 (1.3)	RBM5 (1.3)	LSM4 (1.1)	ATXN2 (1.1)
MP:0008049	increased memory T cell number	0.17	>=0.20	SATB1 (4.7)	PDE4B (2.4)	TRAFD1 (2.0)	IKZF4 (1.7)	UBA7 (1.4)	FOXP1 (1.4)	DPYD (1.0)	ENSG00000248391 (0.8)	LINC00458 (0.7)	MAPKAPK5 (0.6)
ENSG00000132589	FLOT2 PPI subnetwork	0.17	>=0.20	ACAD10 (3.4)	LINC00458 (3.4)	FOXP2 (2.3)	ERP29 (2.0)	C3orf54 (1.8)	FOXP1 (1.7)	SDK1 (1.5)	MAML3 (1.4)	NRIP1 (1.3)	SUOX (1.3)
ENSG00000182872	RBM10 PPI subnetwork	0.17	>=0.20	FAM160A2 (2.0)	NAA25 (1.6)	ERP29 (1.5)	FOXP2 (1.5)	LINC00458 (1.5)	TRAFD1 (1.4)	PDE4B (1.4)	SDK1 (1.2)	RBM5 (1.1)	PTPRO (1.1)
MP:0001556	increased circulating HDL cholesterol level	0.17	>=0.20	CCKBR (4.3)	DPYD (2.8)	APOB (2.1)	CAMKV (1.9)	ALDH2 (1.7)	GRM8 (1.7)	SNRK (1.3)	FAM160A2 (1.3)	FAM5C (1.2)	TMEM116 (1.0)
GO:0017046	peptide hormone binding	0.17	>=0.20	RERG (3.6)	CCKBR (2.8)	C12orf47 (2.4)	LINC00458 (2.3)	NRIP1 (1.9)	TMEM59L (1.7)	DPYD (1.5)	EPHB1 (1.4)	MAML3 (1.2)	PTPRO (1.1)
ENSG00000105376	ICAM5 PPI subnetwork	0.17	>=0.20	ALDH2 (2.2)	PTPRO (2.2)	FOXP1 (2.0)	MST1R (1.9)	RNF123 (1.6)	SDK1 (1.6)	PTPN11 (1.5)	ANO10 (1.4)	LINC00458 (1.2)	DPYD (1.2)
GO:0034358	plasma lipoprotein particle	0.17	>=0.20	APOB (7.1)	DPYD (2.7)	C11orf42 (1.3)	KY (1.1)	NRIP1 (1.1)	ADAM1 (1.0)	SUOX (1.0)	C12orf47 (0.9)	CNGA4 (0.8)	C19orf60 (0.7)
GO:0032994	protein-lipid complex	0.17	>=0.20	APOB (7.1)	DPYD (2.7)	C11orf42 (1.3)	KY (1.1)	NRIP1 (1.1)	ADAM1 (1.0)	SUOX (1.0)	C12orf47 (0.9)	CNGA4 (0.8)	C19orf60 (0.7)
GO:0042304	regulation of fatty acid biosynthetic process	0.17	>=0.20	RNF123 (2.6)	MON1A (1.9)	ENSG00000248391 (1.7)	C12orf47 (1.6)	APOB (1.4)	SUOX (1.3)	FAM109A (1.3)	C19orf60 (1.0)	DPYD (1.0)	CUX2 (0.9)
MP:0002417	abnormal megakaryocyte morphology	0.17	>=0.20	C3orf54 (4.1)	NRIP1 (3.0)	CUX2 (2.2)	SH2B3 (1.9)	AFF3 (1.6)	BRAP (1.5)	APOB (1.5)	MAD1L1 (1.4)	CRTC1 (1.3)	FAM109A (1.3)
ENSG00000104419	NDRG1 PPI subnetwork	0.17	>=0.20	ERP29 (2.7)	RBM5 (2.1)	TMEM59L (1.8)	ANO10 (1.8)	LSM4 (1.7)	NAA25 (1.4)	ENSG00000237013 (1.2)	ERBB3 (1.1)	RBM6 (1.0)	MAD1L1 (1.0)
ENSG00000186153	WWOX PPI subnetwork	0.17	>=0.20	RBM5 (2.2)	AFF3 (2.1)	ATXN2 (2.0)	KLHL26 (1.8)	PTK7 (1.7)	CRTC1 (1.6)	ENSG00000248391 (1.5)	RNF123 (1.5)	MAPKAPK5 (1.4)	SATB1 (1.4)
ENSG00000109475	RPL34 PPI subnetwork	0.17	>=0.20	ENSG00000248391 (1.5)	AFF3 (1.5)	RERG (1.3)	RBM5 (1.1)	ERP29 (1.0)	ADAM1 (0.9)	PTPN11 (0.9)	EPHB1 (0.9)	NAA25 (0.9)	GRM8 (0.8)
KEGG_PRIMARY_IMMUNODEFICIENCY	KEGG_PRIMARY_IMMUNODEFICIENCY	0.17	>=0.20	UBA7 (3.5)	SATB1 (3.2)	MAD1L1 (2.0)	ENSG00000248391 (1.2)	IKZF4 (1.2)	ALDH2 (1.1)	MON1A (0.7)	ADAM1 (0.7)	RNF123 (0.6)	DPYD (0.6)
GO:0007369	gastrulation	0.17	>=0.20	LINC00458 (7.1)	CCKBR (2.6)	PTK7 (2.0)	ENSG00000237013 (1.7)	SEMA3F (1.4)	FAM109A (1.3)	AFF3 (1.3)	MAML3 (1.1)	ADAM1 (0.9)	SH2B3 (0.9)
MP:0008050	decreased memory T cell number	0.17	>=0.20	SATB1 (3.7)	TRAFD1 (1.8)	IKZF4 (1.5)	LINC00458 (1.4)	EPHB1 (1.2)	SNRK (1.1)	C3orf54 (1.1)	UBA7 (1.0)	ACAD10 (1.0)	SH2B3 (1.0)
MP:0006126	abnormal outflow tract development	0.17	>=0.20	LINC00458 (3.6)	SEMA3F (3.3)	CRLF1 (2.3)	CCKBR (2.0)	ATXN2 (1.5)	FAM109A (1.4)	APOB (1.4)	FOXP2 (1.3)	ALDH2 (1.2)	RBM5 (0.9)
REACTOME_EXTENSION_OF_TELOMERES	REACTOME_EXTENSION_OF_TELOMERES	0.17	>=0.20	TRAIP (4.2)	LSM4 (3.8)	MAD1L1 (1.6)	ERP29 (1.3)	AFF3 (1.2)	GRM8 (1.1)	PDE4B (1.1)	IKZF4 (0.9)	FOXP2 (0.8)	TMEM116 (0.6)
GO:0046660	female sex differentiation	0.17	>=0.20	MAML3 (3.7)	NRIP1 (3.6)	RERG (2.0)	MST1R (1.4)	ENSG00000248391 (1.3)	ENSG00000237013 (1.1)	SUOX (1.0)	SEMA3F (0.9)	CA10 (0.9)	PTK7 (0.8)
GO:0005852	eukaryotic translation initiation factor 3 complex	0.17	>=0.20	MAD1L1 (2.3)	ADAM1 (2.1)	LSM4 (1.6)	CUX2 (1.4)	ENSG00000248391 (1.4)	MAML3 (1.1)	SH2B3 (1.0)	TMEM116 (0.9)	KY (0.8)	NAA25 (0.6)
ENSG00000146535	GNA12 PPI subnetwork	0.17	>=0.20	C3orf54 (2.3)	SNRK (2.1)	RNF123 (1.8)	PTPN11 (1.5)	TMEM59L (1.5)	DPYD (1.5)	SH2B3 (1.4)	IKZF4 (1.4)	ERBB3 (1.4)	ENSG00000248391 (1.3)
ENSG00000125730	C3 PPI subnetwork	0.17	>=0.20	DPYD (3.3)	ENSG00000237013 (2.1)	UBA7 (1.8)	PTPRO (1.8)	APOB (1.5)	SUOX (1.3)	C11orf42 (1.2)	ERP29 (1.0)	C12orf51 (1.0)	PTPN11 (0.9)
REACTOME_CRMPS_IN_SEMA3A_SIGNALING	REACTOME_CRMPS_IN_SEMA3A_SIGNALING	0.17	>=0.20	PTPRO (4.0)	EPHB1 (2.4)	SNRK (2.4)	CAMKV (1.8)	ADAM1 (1.6)	C12orf47 (1.6)	CUX2 (1.5)	SEMA3F (1.5)	C12orf51 (1.3)	SH2B3 (1.3)
ENSG00000203747	FCGR3A PPI subnetwork	0.17	>=0.20	SATB1 (2.8)	MAD1L1 (1.7)	CUX2 (1.1)	IKZF4 (1.1)	UBA7 (1.0)	DPYD (0.9)	NRIP1 (0.9)	ENSG00000248391 (0.8)	CNGA4 (0.7)	PTK7 (0.6)
ENSG00000215305	VPS16 PPI subnetwork	0.17	>=0.20	MAD1L1 (2.9)	BRAP (2.5)	ACAD10 (2.3)	C19orf60 (2.1)	RBM6 (1.9)	TRAFD1 (1.8)	FAM5C (1.7)	MAPKAPK5 (1.6)	CA10 (1.6)	CCKBR (1.5)
GO:0006475	internal protein amino acid acetylation	0.17	>=0.20	MON1A (2.5)	AFF3 (2.2)	RBM5 (2.1)	FAM160A2 (1.8)	BRAP (1.8)	IKZF4 (1.7)	ATXN2 (1.6)	FOXP1 (1.6)	MAPKAPK5 (1.6)	C12orf51 (1.4)
MP:0003050	abnormal sacral vertebrae morphology	0.17	>=0.20	PTPRO (2.5)	PTK7 (2.4)	CUX2 (2.1)	MAD1L1 (1.5)	EPHB1 (1.5)	CRLF1 (1.5)	RERG (1.4)	C21orf62 (1.3)	C3orf54 (1.2)	CA10 (1.1)
MP:0000592	short tail	0.17	>=0.20	EPHB1 (3.3)	CUX2 (2.5)	PTK7 (2.4)	ANO10 (2.4)	LINC00458 (2.2)	FAM109A (1.8)	CCKBR (1.8)	IKZF4 (1.8)	APOB (1.7)	MST1R (1.5)
GO:0051015	actin filament binding	0.17	>=0.20	CRTC1 (1.9)	ERBB3 (1.8)	C11orf42 (1.8)	PTK7 (1.7)	CAMKV (1.6)	RNF123 (1.5)	MST1R (1.4)	KY (1.4)	MAD1L1 (1.3)	C21orf62 (1.3)
MP:0011094	complete embryonic lethality before implantation	0.17	>=0.20	TRAIP (3.4)	LSM4 (3.0)	MAD1L1 (2.7)	BRAP (1.6)	NAA25 (1.4)	RBM5 (1.4)	SDK1 (1.2)	RNF123 (1.0)	ERBB3 (0.9)	RBM6 (0.8)
MP:0001793	altered susceptibility to infection	0.17	>=0.20	SATB1 (3.4)	UBA7 (2.5)	TRAFD1 (2.2)	C21orf62 (1.7)	LINC00458 (1.5)	CA10 (1.5)	ERBB3 (1.4)	DPYD (1.4)	C11orf42 (1.2)	AFF3 (1.2)
GO:0043025	neuronal cell body	0.17	>=0.20	TMEM59L (3.7)	CAMKV (3.4)	CA10 (2.5)	PTPRO (2.3)	FOXP2 (2.1)	CUX2 (2.0)	GRM8 (2.0)	EPHB1 (1.5)	CCKBR (1.4)	C12orf51 (1.4)
REACTOME_PLATELET_CALCIUM_HOMEOSTASIS	REACTOME_PLATELET_CALCIUM_HOMEOSTASIS	0.17	>=0.20	C12orf51 (2.8)	CCKBR (2.7)	RNF123 (1.9)	BRAP (1.6)	TMEM59L (1.5)	ATXN2 (1.5)	KY (1.5)	UBA7 (1.4)	ERP29 (1.3)	PTPN11 (1.3)
ENSG00000149187	CELF1 PPI subnetwork	0.17	>=0.20	FOXP2 (3.0)	CNGA4 (2.6)	FAM160A2 (2.1)	GRM8 (1.9)	FAM109A (1.8)	PTPRO (1.6)	CRTC1 (1.5)	ATXN2 (1.3)	KLHL26 (1.2)	PTPN11 (1.2)
ENSG00000165630	PRPF18 PPI subnetwork	0.17	>=0.20	PDE4B (1.9)	RBM5 (1.9)	CUX2 (1.8)	TRAIP (1.7)	NAA25 (1.5)	RNF123 (1.5)	ALDH2 (1.5)	TRAFD1 (1.4)	PTPN11 (1.4)	KLHL26 (1.3)
ENSG00000182004	SNRPE PPI subnetwork	0.17	>=0.20	RBM6 (3.1)	LSM4 (2.4)	RBM5 (1.9)	PTPN11 (1.8)	CRTC1 (1.3)	KLHL26 (1.2)	C12orf47 (1.2)	ADAM1 (1.1)	TRAFD1 (0.9)	PDE4B (0.9)
ENSG00000174243	DDX23 PPI subnetwork	0.17	>=0.20	RBM6 (3.1)	RBM5 (2.5)	LSM4 (2.2)	PTPN11 (2.1)	CRTC1 (1.5)	TRAFD1 (1.2)	C12orf47 (1.2)	KLHL26 (1.1)	PDE4B (1.0)	ERP29 (1.0)
GO:0006171	cAMP biosynthetic process	0.17	>=0.20	C12orf47 (3.7)	MAML3 (2.8)	CCKBR (2.3)	C21orf62 (2.1)	CAMKV (1.7)	GRM8 (1.6)	PTPRO (1.6)	FOXP2 (1.6)	TMEM59L (1.4)	RERG (1.4)
GO:0043197	dendritic spine	0.17	>=0.20	CAMKV (5.7)	CRTC1 (3.6)	TMEM59L (2.9)	FOXP1 (2.5)	CA10 (2.5)	CCKBR (2.1)	KLHL26 (2.1)	MAML3 (1.5)	PTPN11 (1.5)	FAM5C (1.3)
GO:0044309	neuron spine	0.17	>=0.20	CAMKV (5.7)	CRTC1 (3.6)	TMEM59L (2.9)	FOXP1 (2.5)	CA10 (2.5)	CCKBR (2.1)	KLHL26 (2.1)	MAML3 (1.5)	PTPN11 (1.5)	FAM5C (1.3)
MP:0000182	increased circulating LDL cholesterol level	0.17	>=0.20	GRM8 (2.5)	ALDH2 (2.3)	MAPKAPK5 (2.3)	DPYD (1.6)	ACAD10 (1.6)	KY (1.4)	APOB (1.4)	MST1R (1.4)	MAD1L1 (1.4)	PTPN11 (1.0)
GO:0015850	organic alcohol transport	0.17	>=0.20	ENSG00000237013 (1.9)	KY (1.9)	MON1A (1.8)	C3orf54 (1.7)	FOXP2 (1.7)	RERG (1.7)	GRM8 (1.5)	C21orf62 (1.5)	MST1R (1.3)	CNGA4 (1.3)
MP:0002940	variable body spotting	0.17	>=0.20	ERBB3 (3.7)	EPHB1 (2.7)	SDK1 (2.3)	FOXP2 (1.8)	RERG (1.6)	SATB1 (1.5)	PDE4B (1.4)	LINC00458 (1.2)	SUOX (1.2)	TMEM116 (1.2)
ENSG00000087258	GNAO1 PPI subnetwork	0.17	>=0.20	SNRK (2.1)	KLHL26 (1.8)	ANO10 (1.8)	PDE4B (1.7)	GRM8 (1.7)	CUX2 (1.6)	CCKBR (1.5)	MAD1L1 (1.4)	SH2B3 (1.2)	FAM109A (1.0)
MP:0000495	abnormal colon morphology	0.17	>=0.20	PDE4B (2.5)	FOXP1 (2.2)	EPHB1 (1.9)	ERBB3 (1.9)	CRLF1 (1.7)	CUX2 (1.5)	FOXP2 (1.2)	IKZF4 (1.2)	RERG (1.1)	MST1R (1.1)
GO:0042136	neurotransmitter biosynthetic process	0.17	>=0.20	GRM8 (2.9)	FOXP2 (2.3)	CA10 (2.0)	PTPRO (2.0)	SNRK (1.9)	C12orf51 (1.8)	ENSG00000248391 (1.6)	ADAM1 (1.5)	MON1A (1.5)	KY (1.3)
MP:0005065	abnormal neutrophil morphology	0.17	>=0.20	APOB (2.0)	CNGA4 (1.5)	FAM160A2 (1.5)	FAM5C (1.4)	C21orf62 (1.2)	C12orf51 (1.2)	CRLF1 (1.2)	ANO10 (1.0)	PTK7 (0.9)	DPYD (0.9)
GO:0048011	nerve growth factor receptor signaling pathway	0.17	>=0.20	FAM109A (3.4)	SNRK (3.2)	FAM160A2 (3.2)	MON1A (2.7)	C3orf54 (2.6)	CRTC1 (2.3)	SH2B3 (2.0)	ADAM1 (2.0)	NRIP1 (1.8)	FOXP1 (1.6)
ENSG00000102898	NUTF2 PPI subnetwork	0.17	>=0.20	NAA25 (1.7)	LSM4 (1.6)	SATB1 (1.4)	ENSG00000248391 (1.4)	NRIP1 (1.2)	CA10 (1.0)	IKZF4 (1.0)	TRAIP (0.8)	MAPKAPK5 (0.8)	KY (0.7)
GO:0005231	excitatory extracellular ligand-gated ion channel activity	0.18	>=0.20	CA10 (3.9)	FAM5C (2.6)	MAML3 (2.3)	GRM8 (2.2)	TMEM59L (2.2)	NRIP1 (2.1)	C12orf47 (1.9)	C21orf62 (1.6)	ERBB3 (1.4)	CCKBR (1.2)
ENSG00000111087	GLI1 PPI subnetwork	0.18	>=0.20	PTPN11 (2.4)	ADAM1 (1.5)	SNRK (1.5)	MAML3 (1.5)	IKZF4 (1.4)	FAM109A (1.3)	FOXP2 (1.2)	CRTC1 (1.1)	NRIP1 (1.1)	SDK1 (1.1)
GO:0010463	mesenchymal cell proliferation	0.18	>=0.20	PTK7 (2.8)	CRLF1 (2.5)	SDK1 (2.3)	MAML3 (2.3)	SEMA3F (1.7)	FOXP2 (1.1)	EPHB1 (1.0)	CUX2 (1.0)	FAM109A (1.0)	GRM8 (0.9)
ENSG00000101856	PGRMC1 PPI subnetwork	0.18	>=0.20	ANO10 (3.3)	ERP29 (2.4)	ENSG00000237013 (2.3)	SNRK (1.7)	EPHB1 (1.6)	KY (1.6)	ERBB3 (1.5)	C21orf62 (1.0)	PTPRO (1.0)	LINC00458 (0.9)
GO:0042162	telomeric DNA binding	0.18	>=0.20	MAD1L1 (2.4)	ATXN2 (1.6)	ENSG00000248391 (1.3)	TMEM59L (1.3)	RBM6 (1.3)	CRLF1 (1.3)	LSM4 (1.2)	LINC00458 (1.1)	AFF3 (1.0)	SATB1 (0.9)
GO:0030900	forebrain development	0.18	>=0.20	EPHB1 (2.6)	FOXP2 (2.4)	CUX2 (2.0)	CCKBR (1.9)	C21orf62 (1.7)	GRM8 (1.7)	RERG (1.6)	ATXN2 (1.5)	PTPRO (1.4)	CAMKV (1.3)
ENSG00000051180	RAD51 PPI subnetwork	0.18	>=0.20	TRAIP (4.8)	LSM4 (2.2)	AFF3 (1.1)	PDE4B (1.0)	RNF123 (0.9)	MAD1L1 (0.9)	FAM5C (0.8)	ENSG00000248391 (0.7)	DPYD (0.7)	TMEM116 (0.6)
MP:0000471	abnormal stomach epithelium morphology	0.18	>=0.20	SUOX (2.1)	SEMA3F (2.0)	PTK7 (1.9)	GRM8 (1.8)	C3orf54 (1.7)	RNF123 (1.7)	MAD1L1 (1.5)	ERBB3 (1.5)	FOXP2 (1.4)	C11orf42 (1.3)
GO:0051247	positive regulation of protein metabolic process	0.18	>=0.20	C19orf60 (2.8)	TRAFD1 (2.0)	PDE4B (1.8)	SH2B3 (1.7)	PTPN11 (1.6)	FAM5C (1.5)	IKZF4 (1.5)	NAA25 (1.1)	SATB1 (1.1)	BRAP (1.0)
GO:0010517	regulation of phospholipase activity	0.18	>=0.20	ENSG00000248391 (4.4)	AFF3 (3.2)	SNRK (2.4)	FOXP2 (2.1)	RERG (1.9)	CAMKV (1.9)	C21orf62 (1.5)	CCKBR (1.4)	MON1A (1.4)	C12orf47 (1.3)
GO:0032452	histone demethylase activity	0.18	>=0.20	C12orf47 (2.5)	C12orf51 (2.4)	ERP29 (2.2)	TRAFD1 (2.2)	RBM5 (1.7)	PTK7 (1.6)	PTPRO (1.5)	ATXN2 (1.5)	MAPKAPK5 (1.4)	SUOX (1.3)
ENSG00000065057	NTHL1 PPI subnetwork	0.18	>=0.20	MAD1L1 (2.3)	FAM5C (1.8)	PTPRO (1.6)	BRAP (1.3)	NAA25 (1.2)	KY (1.0)	MST1R (1.0)	C12orf47 (1.0)	TRAIP (0.9)	CNGA4 (0.9)
GO:0016702	oxidoreductase activity, acting on single donors with incorporation of molecular oxygen, incorporation of two atoms of oxygen	0.18	>=0.20	SUOX (2.2)	TRAFD1 (1.9)	FAM160A2 (1.7)	RBM5 (1.6)	KY (1.3)	LINC00458 (1.2)	ERP29 (1.2)	PTPRO (1.0)	CNGA4 (1.0)	ALDH2 (0.9)
MP:0000274	enlarged heart	0.18	>=0.20	SEMA3F (2.3)	IKZF4 (2.2)	ATXN2 (2.0)	ACAD10 (1.8)	NRIP1 (1.6)	C21orf62 (1.5)	C12orf51 (1.5)	FOXP1 (1.4)	CRLF1 (1.3)	KY (1.2)
ENSG00000104408	EIF3E PPI subnetwork	0.18	>=0.20	CUX2 (1.7)	ENSG00000237013 (1.5)	ALDH2 (1.3)	RBM5 (1.3)	ENSG00000248391 (1.2)	BRAP (1.1)	SNRK (1.0)	PTPRO (1.0)	ERP29 (0.9)	PDE4B (0.8)
GO:0005164	tumor necrosis factor receptor binding	0.18	>=0.20	IKZF4 (3.1)	SATB1 (2.2)	SH2B3 (1.8)	C19orf60 (1.6)	C11orf42 (1.5)	PDE4B (1.4)	SDK1 (1.4)	SUOX (1.3)	ENSG00000248391 (1.0)	ADAM1 (0.8)
ENSG00000105438	KDELR1 PPI subnetwork	0.18	>=0.20	ANO10 (2.7)	CCKBR (1.8)	KLHL26 (1.7)	MAPKAPK5 (1.3)	ERP29 (1.2)	LSM4 (1.2)	ENSG00000237013 (1.1)	PTK7 (1.0)	KY (1.0)	AFF3 (0.9)
ENSG00000073614	KDM5A PPI subnetwork	0.18	>=0.20	IKZF4 (2.6)	RBM6 (2.4)	MAPKAPK5 (2.1)	ATXN2 (2.1)	EPHB1 (1.5)	C3orf54 (1.5)	FAM160A2 (1.5)	C12orf51 (1.4)	MAML3 (1.4)	C12orf47 (1.2)
ENSG00000084463	WBP11 PPI subnetwork	0.18	>=0.20	RBM5 (2.4)	ATXN2 (2.0)	ENSG00000248391 (1.9)	RBM6 (1.8)	KLHL26 (1.8)	FAM160A2 (1.8)	CAMKV (1.5)	MAPKAPK5 (1.4)	BRAP (1.4)	IKZF4 (1.4)
ENSG00000104915	STX10 PPI subnetwork	0.18	>=0.20	C19orf60 (2.8)	MON1A (2.7)	MAD1L1 (1.7)	LSM4 (1.6)	RBM6 (1.3)	C11orf42 (1.2)	ANO10 (1.1)	FAM109A (1.1)	BRAP (1.0)	CA10 (0.9)
MP:0000150	abnormal rib morphology	0.18	>=0.20	CRLF1 (3.1)	FAM109A (3.1)	PTK7 (3.0)	FOXP2 (2.2)	CUX2 (2.1)	SEMA3F (1.9)	AFF3 (1.4)	EPHB1 (1.2)	KY (1.1)	GRM8 (1.1)
GO:0061039	ovum-producing ovary development	0.18	>=0.20	MAML3 (3.4)	NRIP1 (2.5)	MST1R (1.7)	RERG (1.6)	ENSG00000237013 (1.5)	CCKBR (1.3)	IKZF4 (1.2)	CA10 (0.9)	ENSG00000248391 (0.9)	SEMA3F (0.7)
GO:0043434	response to peptide hormone stimulus	0.18	>=0.20	FAM109A (1.8)	ALDH2 (1.7)	GRM8 (1.7)	ANO10 (1.6)	PTPN11 (1.6)	ADAM1 (1.5)	ACAD10 (1.5)	ENSG00000237013 (1.5)	C21orf62 (1.3)	MON1A (1.3)
ENSG00000167083	GNGT2 PPI subnetwork	0.18	>=0.20	CCKBR (2.8)	CA10 (2.1)	TMEM59L (1.9)	CNGA4 (1.9)	CRTC1 (1.9)	C3orf54 (1.8)	CUX2 (1.7)	NRIP1 (1.4)	CAMKV (1.2)	ENSG00000248391 (1.0)
MP:0008079	decreased CD8-positive T cell number	0.18	>=0.20	SATB1 (4.5)	UBA7 (3.0)	DPYD (2.0)	SNRK (1.5)	IKZF4 (1.3)	TRAFD1 (1.2)	ENSG00000248391 (0.9)	MAD1L1 (0.8)	NRIP1 (0.8)	FOXP1 (0.7)
KEGG_ARACHIDONIC_ACID_METABOLISM	KEGG_ARACHIDONIC_ACID_METABOLISM	0.18	>=0.20	ALDH2 (4.2)	SUOX (2.6)	C21orf62 (1.9)	MON1A (1.9)	C11orf42 (1.7)	PTPRO (1.6)	MST1R (1.5)	TMEM116 (1.4)	UBA7 (1.2)	SDK1 (1.1)
ENSG00000170558	CDH2 PPI subnetwork	0.18	>=0.20	CAMKV (3.8)	ERBB3 (2.7)	SDK1 (2.3)	CRTC1 (2.3)	MST1R (2.2)	TMEM59L (1.7)	FOXP1 (1.5)	TRAFD1 (1.4)	PTPN11 (1.3)	KLHL26 (1.3)
GO:0051402	neuron apoptotic process	0.18	>=0.20	GRM8 (2.5)	SDK1 (2.4)	FOXP2 (2.4)	TMEM59L (1.8)	PTPRO (1.8)	CRTC1 (1.2)	CRLF1 (1.2)	EPHB1 (1.1)	SEMA3F (1.0)	ERBB3 (1.0)
GO:0001104	RNA polymerase II transcription cofactor activity	0.18	>=0.20	SDK1 (2.7)	ATXN2 (2.3)	BRAP (2.1)	C12orf47 (1.8)	FAM5C (1.6)	RBM5 (1.6)	FOXP1 (1.4)	EPHB1 (1.3)	CNGA4 (1.1)	FAM160A2 (1.0)
ENSG00000125743	SNRPD2 PPI subnetwork	0.18	>=0.20	RBM6 (3.3)	LSM4 (2.5)	RBM5 (2.3)	CRTC1 (1.5)	PTPN11 (1.5)	TRAFD1 (1.4)	MAD1L1 (1.3)	KLHL26 (1.0)	C12orf47 (0.8)	ERP29 (0.7)
ENSG00000105639	JAK3 PPI subnetwork	0.18	>=0.20	SATB1 (4.3)	IKZF4 (4.0)	UBA7 (3.0)	NRIP1 (2.5)	PDE4B (2.3)	TRAFD1 (2.0)	MST1R (1.7)	SUOX (1.2)	ALDH2 (1.1)	CUX2 (1.1)
GO:0034369	plasma lipoprotein particle remodeling	0.18	>=0.20	APOB (3.4)	SDK1 (2.1)	C11orf42 (2.1)	DPYD (1.3)	BRAP (1.3)	RNF123 (1.2)	FAM109A (1.1)	ADAM1 (1.1)	C12orf47 (1.0)	RERG (1.0)
GO:0034367	macromolecular complex remodeling	0.18	>=0.20	APOB (3.4)	SDK1 (2.1)	C11orf42 (2.1)	DPYD (1.3)	BRAP (1.3)	RNF123 (1.2)	FAM109A (1.1)	ADAM1 (1.1)	C12orf47 (1.0)	RERG (1.0)
GO:0034368	protein-lipid complex remodeling	0.18	>=0.20	APOB (3.4)	SDK1 (2.1)	C11orf42 (2.1)	DPYD (1.3)	BRAP (1.3)	RNF123 (1.2)	FAM109A (1.1)	ADAM1 (1.1)	C12orf47 (1.0)	RERG (1.0)
ENSG00000171421	MRPL36 PPI subnetwork	0.18	>=0.20	LSM4 (4.7)	C19orf60 (3.8)	NAA25 (2.6)	MAPKAPK5 (1.8)	TMEM116 (1.6)	TRAIP (1.4)	MON1A (1.2)	C11orf42 (1.1)	DPYD (1.1)	C12orf47 (1.1)
GO:0044433	cytoplasmic vesicle part	0.18	>=0.20	TMEM59L (2.7)	CRTC1 (2.0)	APOB (1.8)	C12orf51 (1.8)	CAMKV (1.7)	PTPN11 (1.5)	SH2B3 (1.4)	RBM5 (1.4)	ANO10 (1.4)	FAM5C (1.3)
KEGG_PANTOTHENATE_AND_COA_BIOSYNTHESIS	KEGG_PANTOTHENATE_AND_COA_BIOSYNTHESIS	0.18	>=0.20	DPYD (4.4)	ALDH2 (2.3)	C11orf42 (1.5)	MON1A (1.4)	MAD1L1 (1.3)	ENSG00000237013 (1.1)	SH2B3 (1.0)	SDK1 (1.0)	APOB (1.0)	ACAD10 (1.0)
MP:0001415	increased exploration in new environment	0.18	>=0.20	GRM8 (4.2)	CAMKV (2.7)	CCKBR (2.5)	MAML3 (2.3)	AFF3 (2.1)	CRTC1 (2.0)	C21orf62 (1.8)	FAM160A2 (1.7)	ATXN2 (1.7)	CUX2 (1.7)
ENSG00000061987	MON2 PPI subnetwork	0.18	>=0.20	ACAD10 (2.7)	ADAM1 (2.5)	SNRK (2.4)	ANO10 (2.2)	MON1A (2.1)	CUX2 (1.6)	RBM5 (1.5)	FAM160A2 (1.4)	CCKBR (1.3)	MAD1L1 (1.3)
ENSG00000169220	RGS14 PPI subnetwork	0.18	>=0.20	MST1R (2.1)	NRIP1 (2.0)	FOXP1 (2.0)	PTPRO (1.7)	DPYD (1.7)	PTPN11 (1.6)	RERG (1.6)	ALDH2 (1.6)	CAMKV (1.6)	ANO10 (1.5)
MP:0001860	liver inflammation	0.18	>=0.20	PDE4B (2.8)	SH2B3 (2.5)	IKZF4 (2.5)	SATB1 (2.1)	APOB (1.8)	DPYD (1.0)	SDK1 (1.0)	ALDH2 (1.0)	C11orf42 (1.0)	ACAD10 (1.0)
MP:0001828	abnormal T cell activation	0.18	>=0.20	SATB1 (4.9)	IKZF4 (2.7)	SH2B3 (1.8)	UBA7 (1.8)	SNRK (1.4)	NRIP1 (1.3)	TRAFD1 (1.1)	ENSG00000248391 (0.9)	DPYD (0.7)	MST1R (0.7)
REACTOME_GAMMA:CARBOXYLATION_TRANSPORT_AND_AMINO:TERMINAL_CLEAVAGE_OF_PROTEINS	REACTOME_GAMMA:CARBOXYLATION_TRANSPORT_AND_AMINO:TERMINAL_CLEAVAGE_OF_PROTEINS	0.18	>=0.20	APOB (4.3)	CCKBR (1.9)	CUX2 (1.9)	SUOX (1.7)	DPYD (1.7)	MAML3 (1.4)	PTK7 (1.3)	ADAM1 (1.2)	CNGA4 (1.1)	FAM109A (1.1)
GO:0006639	acylglycerol metabolic process	0.18	>=0.20	DPYD (2.5)	ANO10 (2.0)	APOB (1.9)	RNF123 (1.5)	SUOX (1.4)	C11orf42 (1.3)	MAML3 (1.1)	SNRK (1.0)	FAM109A (1.0)	ENSG00000237013 (1.0)
ENSG00000196540	ENSG00000196540 PPI subnetwork	0.18	>=0.20	APOB (7.6)	CCKBR (2.0)	DPYD (1.8)	FAM5C (1.5)	LINC00458 (1.5)	ENSG00000248391 (1.3)	MAPKAPK5 (1.3)	KY (1.1)	NRIP1 (0.7)	RERG (0.6)
GO:0070325	lipoprotein particle receptor binding	0.18	>=0.20	APOB (7.7)	ERP29 (2.2)	DPYD (2.0)	CCKBR (1.7)	FAM109A (1.7)	ADAM1 (1.3)	RERG (1.0)	RBM5 (0.9)	SEMA3F (0.9)	ENSG00000237013 (0.8)
ENSG00000169131	ZNF354A PPI subnetwork	0.18	>=0.20	C12orf51 (4.1)	DPYD (2.4)	CA10 (2.0)	ACAD10 (1.9)	MAD1L1 (1.9)	FAM5C (1.9)	KLHL26 (1.7)	TMEM59L (1.7)	RBM5 (1.6)	C11orf42 (1.6)
MP:0004994	abnormal brain wave pattern	0.18	>=0.20	CCKBR (5.0)	GRM8 (3.6)	CUX2 (3.2)	CA10 (2.7)	TMEM59L (2.7)	CAMKV (2.1)	FAM5C (2.0)	MAML3 (1.6)	CRTC1 (1.5)	AFF3 (1.5)
MP:0005087	decreased acute inflammation	0.18	>=0.20	C21orf62 (3.7)	PTPRO (3.6)	DPYD (2.9)	PDE4B (2.8)	TMEM116 (1.7)	SH2B3 (1.6)	C11orf42 (1.5)	MON1A (1.2)	C12orf47 (1.2)	ERP29 (1.1)
ENSG00000087365	SF3B2 PPI subnetwork	0.18	>=0.20	RBM6 (3.6)	RBM5 (2.7)	LSM4 (2.1)	PTPN11 (1.5)	TRAFD1 (1.5)	CRTC1 (1.3)	MAPKAPK5 (1.3)	PDE4B (1.1)	DPYD (1.0)	MAD1L1 (0.9)
REACTOME_REGULATION_OF_AMPK_ACTIVITY_VIA_LKB1	REACTOME_REGULATION_OF_AMPK_ACTIVITY_VIA_LKB1	0.18	>=0.20	BRAP (4.9)	PTPN11 (2.9)	C12orf47 (2.6)	CUX2 (2.5)	KLHL26 (2.4)	KY (2.2)	RNF123 (2.0)	C12orf51 (1.9)	SUOX (1.9)	FOXP2 (1.7)
GO:0034364	high-density lipoprotein particle	0.18	>=0.20	APOB (7.9)	DPYD (2.8)	C11orf42 (1.4)	SUOX (1.3)	CNGA4 (1.2)	KY (1.2)	UBA7 (1.0)	C12orf47 (1.0)	CCKBR (0.9)	ADAM1 (0.8)
GO:0045165	cell fate commitment	0.18	>=0.20	EPHB1 (3.3)	FOXP2 (1.8)	SEMA3F (1.8)	FAM109A (1.7)	MAML3 (1.5)	RERG (1.5)	ERBB3 (1.5)	C3orf54 (1.3)	CRLF1 (1.2)	FAM5C (1.1)
MP:0002932	abnormal joint morphology	0.18	>=0.20	CRLF1 (3.9)	FAM160A2 (1.9)	PTK7 (1.8)	DPYD (1.8)	FOXP1 (1.3)	FOXP2 (1.3)	CA10 (1.2)	GRM8 (1.2)	APOB (1.1)	C12orf51 (1.0)
ENSG00000100603	SNW1 PPI subnetwork	0.18	>=0.20	RBM5 (2.7)	DPYD (1.9)	RBM6 (1.9)	MAD1L1 (1.8)	BRAP (1.7)	SNRK (1.6)	ATXN2 (1.2)	IKZF4 (1.2)	C12orf51 (1.1)	RNF123 (1.1)
ENSG00000065613	SLK PPI subnetwork	0.18	>=0.20	MST1R (2.6)	CRTC1 (2.3)	CCKBR (2.0)	UBA7 (2.0)	FAM160A2 (2.0)	KY (1.8)	KLHL26 (1.8)	ANO10 (1.7)	FAM5C (1.4)	FOXP1 (1.2)
MP:0003031	acidosis	0.18	>=0.20	C21orf62 (3.2)	PTPRO (3.1)	TMEM116 (2.6)	PDE4B (1.8)	CA10 (1.8)	C19orf60 (1.7)	RERG (1.2)	FAM5C (1.1)	MAML3 (1.0)	C11orf42 (1.0)
ENSG00000152268	ENSG00000152268 PPI subnetwork	0.18	>=0.20	ERP29 (4.3)	PTK7 (2.5)	TMEM59L (2.2)	CA10 (1.7)	ACAD10 (1.2)	ANO10 (1.2)	ENSG00000237013 (1.0)	FOXP2 (1.0)	LINC00458 (0.9)	CCKBR (0.8)
ENSG00000173530	TNFRSF10D PPI subnetwork	0.18	>=0.20	NAA25 (2.8)	RNF123 (2.3)	ANO10 (2.1)	ATXN2 (1.7)	MAML3 (1.7)	LSM4 (1.6)	ALDH2 (1.4)	PTK7 (1.3)	ERP29 (1.2)	ACAD10 (1.2)
GO:0051588	regulation of neurotransmitter transport	0.18	>=0.20	MAML3 (2.5)	FOXP2 (2.2)	KY (2.1)	C21orf62 (2.1)	CRTC1 (2.0)	TMEM59L (1.8)	DPYD (1.6)	MON1A (1.5)	C11orf42 (1.5)	CAMKV (1.5)
GO:0008757	S-adenosylmethionine-dependent methyltransferase activity	0.18	>=0.20	NAA25 (2.7)	C12orf51 (2.3)	MAPKAPK5 (2.1)	ATXN2 (1.9)	RBM5 (1.8)	RBM6 (1.7)	FAM160A2 (1.6)	MON1A (1.6)	MAD1L1 (1.2)	SNRK (1.2)
ENSG00000163346	PBXIP1 PPI subnetwork	0.18	>=0.20	ATXN2 (3.8)	MAPKAPK5 (3.5)	LINC00458 (3.3)	BRAP (3.1)	C12orf51 (3.0)	TRAFD1 (2.6)	MAD1L1 (1.7)	PTPN11 (1.5)	NAA25 (1.4)	ENSG00000248391 (1.2)
ENSG00000181072	CHRM2 PPI subnetwork	0.18	>=0.20	SH2B3 (2.1)	ENSG00000248391 (2.0)	IKZF4 (1.7)	C3orf54 (1.6)	UBA7 (1.5)	MON1A (1.4)	PDE4B (1.3)	LINC00458 (1.3)	SATB1 (0.9)	C21orf62 (0.9)
MP:0004200	decreased fetal size	0.18	>=0.20	FOXP2 (3.9)	PTK7 (2.4)	SDK1 (2.2)	C21orf62 (1.9)	EPHB1 (1.7)	RERG (1.4)	ATXN2 (1.4)	SATB1 (1.3)	RBM5 (1.2)	FAM160A2 (1.0)
MP:0010403	atrial septal defect	0.18	>=0.20	LINC00458 (4.9)	ATXN2 (2.5)	SDK1 (2.2)	CCKBR (2.2)	FAM109A (1.7)	NRIP1 (1.5)	FOXP2 (1.5)	C12orf51 (1.3)	FAM160A2 (1.3)	IKZF4 (1.2)
MP:0000467	abnormal esophagus morphology	0.18	>=0.20	ERBB3 (2.8)	EPHB1 (2.4)	SUOX (2.2)	SEMA3F (1.9)	CRLF1 (1.9)	TMEM116 (1.8)	SATB1 (1.5)	CUX2 (1.5)	KLHL26 (1.3)	SDK1 (1.2)
ENSG00000137561	TTPA PPI subnetwork	0.18	>=0.20	APOB (6.2)	CNGA4 (2.1)	DPYD (2.1)	CRLF1 (1.6)	C19orf60 (1.5)	CUX2 (1.0)	BRAP (0.9)	C21orf62 (0.9)	C11orf42 (0.8)	LSM4 (0.7)
ENSG00000104824	HNRNPL PPI subnetwork	0.18	>=0.20	RBM6 (3.3)	RBM5 (2.8)	LSM4 (2.3)	PTPN11 (2.0)	CRTC1 (1.6)	TRAFD1 (1.3)	C12orf47 (1.2)	MAD1L1 (1.1)	PDE4B (1.0)	DPYD (0.9)
GO:0060193	positive regulation of lipase activity	0.18	>=0.20	ENSG00000248391 (4.1)	AFF3 (2.9)	SNRK (2.3)	MON1A (2.2)	CAMKV (1.8)	RERG (1.6)	FOXP2 (1.5)	C21orf62 (1.3)	C12orf47 (1.2)	CCKBR (1.2)
ENSG00000073050	XRCC1 PPI subnetwork	0.18	>=0.20	LSM4 (1.8)	MAD1L1 (1.8)	TRAIP (1.3)	PDE4B (1.2)	ENSG00000237013 (1.2)	RBM6 (1.2)	SATB1 (1.0)	MST1R (1.0)	SUOX (1.0)	RERG (1.0)
GO:0002200	somatic diversification of immune receptors	0.18	>=0.20	SATB1 (2.6)	ENSG00000237013 (1.7)	AFF3 (1.6)	MAPKAPK5 (1.4)	FOXP1 (1.3)	RBM6 (1.3)	ADAM1 (0.9)	ENSG00000248391 (0.6)	TMEM116 (0.6)	ERP29 (0.5)
KEGG_GLYCINE_SERINE_AND_THREONINE_METABOLISM	KEGG_GLYCINE_SERINE_AND_THREONINE_METABOLISM	0.18	>=0.20	SUOX (4.5)	ALDH2 (2.9)	SNRK (1.8)	C21orf62 (1.6)	LINC00458 (1.4)	MAD1L1 (1.3)	ACAD10 (1.1)	APOB (1.1)	RNF123 (1.1)	TMEM116 (1.1)
GO:0001706	endoderm formation	0.18	>=0.20	ENSG00000237013 (4.1)	CCKBR (3.2)	LINC00458 (2.8)	FAM109A (2.0)	SNRK (1.9)	GRM8 (1.5)	FAM160A2 (1.4)	MST1R (1.1)	EPHB1 (0.9)	DPYD (0.7)
GO:0048634	regulation of muscle organ development	0.18	>=0.20	AFF3 (2.2)	CUX2 (2.0)	PTK7 (1.9)	C3orf54 (1.9)	LINC00458 (1.7)	RERG (1.5)	EPHB1 (1.4)	CRLF1 (1.3)	NRIP1 (1.0)	SDK1 (0.9)
GO:0031143	pseudopodium	0.18	>=0.20	KY (4.6)	ERBB3 (2.2)	RNF123 (2.1)	RBM5 (2.1)	CAMKV (1.9)	ANO10 (1.8)	FOXP1 (1.6)	C11orf42 (1.4)	MON1A (1.3)	PTK7 (1.2)
ENSG00000171735	CAMTA1 PPI subnetwork	0.18	>=0.20	APOB (7.7)	CCKBR (2.1)	DPYD (1.7)	FAM5C (1.6)	LINC00458 (1.5)	ENSG00000248391 (1.4)	MAPKAPK5 (1.3)	KY (1.2)	NRIP1 (0.7)	MON1A (0.6)
ENSG00000144891	AGTR1 PPI subnetwork	0.18	>=0.20	SNRK (3.2)	MON1A (2.5)	SH2B3 (2.4)	C21orf62 (2.1)	PTPN11 (2.0)	MST1R (1.9)	C11orf42 (1.8)	C19orf60 (1.4)	LINC00458 (1.3)	SEMA3F (1.3)
KEGG_JAK_STAT_SIGNALING_PATHWAY	KEGG_JAK_STAT_SIGNALING_PATHWAY	0.18	>=0.20	SATB1 (4.2)	IKZF4 (3.9)	PDE4B (2.8)	SH2B3 (1.7)	TRAFD1 (1.5)	UBA7 (1.2)	KLHL26 (1.2)	GRM8 (1.2)	NRIP1 (1.1)	MST1R (0.9)
MP:0008182	decreased marginal zone B cell number	0.18	>=0.20	PDE4B (3.5)	AFF3 (2.9)	SH2B3 (2.5)	FOXP1 (2.4)	CNGA4 (1.5)	RERG (1.3)	ACAD10 (0.9)	ENSG00000237013 (0.9)	SATB1 (0.7)	FAM5C (0.7)
ENSG00000164754	RAD21 PPI subnetwork	0.18	>=0.20	LSM4 (2.8)	RBM6 (2.7)	TRAIP (2.1)	BRAP (1.8)	CUX2 (1.6)	C12orf51 (1.6)	NRIP1 (1.4)	RBM5 (1.1)	ENSG00000237013 (1.1)	PTPN11 (1.0)
MP:0001404	no spontaneous movement	0.18	>=0.20	EPHB1 (2.4)	FAM5C (2.0)	C12orf47 (1.9)	ERBB3 (1.7)	ENSG00000237013 (1.5)	PTK7 (1.3)	TMEM59L (1.2)	MAPKAPK5 (1.2)	KY (1.1)	ALDH2 (1.0)
ENSG00000116350	SRSF4 PPI subnetwork	0.18	>=0.20	RBM6 (3.7)	RBM5 (3.3)	LSM4 (2.2)	PTPN11 (2.0)	C12orf47 (1.5)	CRTC1 (1.4)	ERP29 (1.2)	KLHL26 (1.2)	TRAFD1 (1.0)	FOXP2 (0.9)
ENSG00000167306	MYO5B PPI subnetwork	0.18	>=0.20	MAD1L1 (2.2)	MAPKAPK5 (2.1)	NAA25 (2.0)	C12orf51 (1.9)	PTPN11 (1.6)	CA10 (1.5)	SATB1 (1.2)	RBM6 (1.2)	ATXN2 (1.2)	MAML3 (1.1)
REACTOME_TRAFFICKING_OF_AMPA_RECEPTORS	REACTOME_TRAFFICKING_OF_AMPA_RECEPTORS	0.18	>=0.20	CAMKV (4.4)	TMEM59L (3.1)	CRTC1 (2.5)	FAM160A2 (2.1)	FAM5C (2.0)	CA10 (1.8)	CCKBR (1.7)	KLHL26 (1.5)	PDE4B (1.5)	PTPN11 (1.3)
REACTOME_GLUTAMATE_BINDING_ACTIVATION_OF_AMPA_RECEPTORS_AND_SYNAPTIC_PLASTICITY	REACTOME_GLUTAMATE_BINDING_ACTIVATION_OF_AMPA_RECEPTORS_AND_SYNAPTIC_PLASTICITY	0.18	>=0.20	CAMKV (4.4)	TMEM59L (3.1)	CRTC1 (2.5)	FAM160A2 (2.1)	FAM5C (2.0)	CA10 (1.8)	CCKBR (1.7)	KLHL26 (1.5)	PDE4B (1.5)	PTPN11 (1.3)
MP:0003658	abnormal capillary morphology	0.18	>=0.20	SEMA3F (3.1)	NRIP1 (2.6)	SDK1 (2.3)	CRLF1 (2.0)	FAM5C (1.7)	PDE4B (1.6)	SNRK (1.6)	IKZF4 (1.6)	ACAD10 (1.5)	SH2B3 (1.2)
GO:0043568	positive regulation of insulin-like growth factor receptor signaling pathway	0.18	>=0.20	SDK1 (2.8)	C12orf47 (2.2)	C11orf42 (2.1)	ATXN2 (1.5)	KY (1.4)	C21orf62 (1.4)	TMEM59L (1.4)	TMEM116 (1.2)	NRIP1 (1.1)	LINC00458 (0.9)
ENSG00000154229	PRKCA PPI subnetwork	0.18	>=0.20	CAMKV (2.4)	FOXP1 (2.2)	MST1R (2.0)	RERG (1.8)	PDE4B (1.7)	CA10 (1.7)	C12orf47 (1.6)	PTPN11 (1.4)	PTK7 (1.3)	ALDH2 (1.3)
ENSG00000123384	LRP1 PPI subnetwork	0.18	>=0.20	CA10 (2.7)	ENSG00000237013 (2.7)	FAM109A (1.7)	ADAM1 (1.7)	TMEM59L (1.7)	LINC00458 (1.4)	DPYD (1.4)	PTK7 (1.3)	PTPN11 (1.2)	CNGA4 (1.2)
MP:0000322	increased granulocyte number	0.18	>=0.20	UBA7 (3.6)	SATB1 (2.5)	PDE4B (2.4)	TRAFD1 (2.3)	SH2B3 (1.9)	ENSG00000237013 (1.5)	PTPRO (1.3)	NRIP1 (1.2)	ANO10 (0.9)	C3orf54 (0.8)
GO:0043560	insulin receptor substrate binding	0.18	>=0.20	RBM6 (2.8)	SEMA3F (2.7)	NRIP1 (2.3)	FAM109A (2.0)	ERP29 (1.8)	CA10 (1.7)	IKZF4 (1.5)	SDK1 (1.4)	FOXP1 (1.4)	C12orf51 (1.3)
ENSG00000129083	COPB1 PPI subnetwork	0.18	>=0.20	LSM4 (3.0)	C19orf60 (2.3)	FAM5C (1.5)	C3orf54 (1.5)	CRTC1 (1.5)	CCKBR (1.3)	UBA7 (0.8)	RBM5 (0.8)	FAM160A2 (0.7)	MAML3 (0.7)
GO:0050852	T cell receptor signaling pathway	0.18	>=0.20	SATB1 (3.5)	IKZF4 (2.2)	MAD1L1 (1.9)	ADAM1 (1.7)	LINC00458 (1.4)	UBA7 (1.2)	ENSG00000248391 (1.1)	SNRK (1.1)	DPYD (0.9)	NRIP1 (0.9)
ENSG00000090861	AARS PPI subnetwork	0.18	>=0.20	CNGA4 (2.6)	ATXN2 (2.4)	RNF123 (2.3)	MAD1L1 (2.2)	ALDH2 (1.5)	SUOX (1.3)	RBM5 (1.3)	LSM4 (1.2)	NAA25 (1.1)	CAMKV (1.1)
ENSG00000137486	ARRB1 PPI subnetwork	0.18	>=0.20	PTPRO (2.4)	PTPN11 (2.2)	RERG (2.2)	FAM109A (2.1)	SH2B3 (2.0)	RBM5 (1.8)	DPYD (1.4)	KLHL26 (1.4)	NRIP1 (1.4)	FAM160A2 (1.3)
ENSG00000116030	SUMO1 PPI subnetwork	0.18	>=0.20	NAA25 (2.9)	ADAM1 (2.0)	RBM5 (1.7)	FAM5C (1.6)	MAPKAPK5 (1.5)	PTPN11 (1.2)	RBM6 (1.2)	NRIP1 (1.1)	ALDH2 (1.1)	ATXN2 (1.1)
GO:0060688	regulation of morphogenesis of a branching structure	0.18	>=0.20	SDK1 (2.6)	CRLF1 (2.4)	ERBB3 (2.1)	PTK7 (2.1)	RERG (1.9)	FAM5C (1.9)	EPHB1 (1.3)	C21orf62 (1.2)	MAD1L1 (1.2)	SEMA3F (1.1)
GO:0009986	cell surface	0.18	>=0.20	IKZF4 (2.8)	SEMA3F (2.4)	PDE4B (2.1)	SATB1 (1.9)	ERBB3 (1.4)	PTPRO (1.4)	EPHB1 (1.4)	ANO10 (1.1)	MAML3 (1.0)	SDK1 (0.9)
ENSG00000090060	PAPOLA PPI subnetwork	0.18	>=0.20	RBM6 (3.4)	PTPN11 (2.1)	LSM4 (2.0)	RBM5 (1.9)	ADAM1 (1.2)	CRTC1 (1.2)	MAPKAPK5 (1.2)	MAD1L1 (1.1)	PDE4B (1.0)	ATXN2 (1.0)
ENSG00000157601	MX1 PPI subnetwork	0.18	>=0.20	UBA7 (3.9)	TRAFD1 (3.2)	C3orf54 (1.9)	GRM8 (1.8)	TRAIP (1.4)	NRIP1 (1.4)	AFF3 (1.3)	SDK1 (1.2)	PTK7 (1.2)	NAA25 (0.9)
ENSG00000160551	TAOK1 PPI subnetwork	0.18	>=0.20	TRAIP (6.2)	LSM4 (2.2)	C12orf51 (1.7)	MAD1L1 (1.4)	FAM5C (0.9)	ATXN2 (0.9)	FOXP1 (0.8)	ENSG00000248391 (0.8)	SH2B3 (0.6)	ACAD10 (0.6)
GO:0021527	spinal cord association neuron differentiation	0.18	>=0.20	C12orf47 (3.8)	EPHB1 (3.3)	CUX2 (2.5)	KY (2.5)	CRTC1 (2.0)	TMEM116 (1.5)	GRM8 (1.4)	PTPRO (1.1)	CA10 (1.1)	ENSG00000237013 (1.0)
ENSG00000004897	CDC27 PPI subnetwork	0.18	>=0.20	TRAIP (4.1)	LSM4 (2.5)	MAD1L1 (1.9)	BRAP (1.4)	TRAFD1 (1.0)	RBM5 (0.9)	ATXN2 (0.9)	ADAM1 (0.8)	RBM6 (0.8)	RERG (0.7)
ENSG00000130204	TOMM40 PPI subnetwork	0.18	>=0.20	LSM4 (2.3)	C19orf60 (2.0)	EPHB1 (1.7)	C11orf42 (1.6)	SUOX (1.6)	MAD1L1 (1.5)	CA10 (1.2)	FAM160A2 (1.2)	ATXN2 (1.0)	FAM5C (1.0)
REACTOME_RESOLUTION_OF_AP_SITES_VIA_THE_MULTIPLE:NUCLEOTIDE_PATCH_REPLACEMENT_PATHWAY	REACTOME_RESOLUTION_OF_AP_SITES_VIA_THE_MULTIPLE:NUCLEOTIDE_PATCH_REPLACEMENT_PATHWAY	0.18	>=0.20	TRAIP (2.9)	LSM4 (2.7)	MST1R (1.7)	MAD1L1 (1.7)	ERP29 (1.6)	MAPKAPK5 (1.3)	TMEM116 (1.3)	PDE4B (1.3)	MAML3 (1.2)	EPHB1 (1.0)
REACTOME_REMOVAL_OF_DNA_PATCH_CONTAINING_ABASIC_RESIDUE	REACTOME_REMOVAL_OF_DNA_PATCH_CONTAINING_ABASIC_RESIDUE	0.18	>=0.20	TRAIP (2.9)	LSM4 (2.7)	MST1R (1.7)	MAD1L1 (1.7)	ERP29 (1.6)	MAPKAPK5 (1.3)	TMEM116 (1.3)	PDE4B (1.3)	MAML3 (1.2)	EPHB1 (1.0)
ENSG00000156711	MAPK13 PPI subnetwork	0.18	>=0.20	SNRK (3.1)	KY (2.5)	FAM160A2 (2.3)	SATB1 (1.9)	SH2B3 (1.9)	PDE4B (1.7)	FAM109A (1.7)	MAD1L1 (1.6)	CCKBR (1.3)	ERP29 (1.3)
GO:0009881	photoreceptor activity	0.18	>=0.20	MAPKAPK5 (1.4)	NRIP1 (1.3)	CNGA4 (1.3)	CCKBR (1.2)	PTPRO (1.2)	SATB1 (1.1)	C11orf42 (1.1)	MAD1L1 (1.1)	C12orf47 (1.0)	FAM160A2 (0.9)
GO:0070997	neuron death	0.18	>=0.20	GRM8 (2.5)	FOXP2 (2.5)	SDK1 (2.4)	TMEM59L (1.8)	PTPRO (1.7)	CRTC1 (1.2)	CRLF1 (1.2)	TMEM116 (1.1)	EPHB1 (1.0)	CA10 (1.0)
GO:0045086	positive regulation of interleukin-2 biosynthetic process	0.18	>=0.20	IKZF4 (2.3)	SATB1 (2.1)	GRM8 (1.7)	NRIP1 (1.2)	SUOX (1.0)	LINC00458 (1.0)	ENSG00000248391 (0.9)	RNF123 (0.8)	CA10 (0.8)	FAM5C (0.7)
ENSG00000147853	AK3 PPI subnetwork	0.18	>=0.20	ERP29 (2.6)	C12orf47 (2.4)	ALDH2 (1.9)	MAML3 (1.6)	TMEM116 (1.6)	LSM4 (1.4)	C12orf51 (1.3)	C11orf42 (1.3)	ANO10 (1.1)	FAM109A (1.1)
GO:0005902	microvillus	0.18	>=0.20	FAM109A (3.7)	APOB (2.5)	DPYD (1.8)	C21orf62 (1.6)	SEMA3F (1.5)	ANO10 (1.3)	RBM6 (1.3)	MST1R (1.2)	MON1A (1.2)	CCKBR (1.2)
ENSG00000150907	FOXO1 PPI subnetwork	0.18	>=0.20	NRIP1 (3.2)	AFF3 (1.9)	PTPRO (1.6)	ALDH2 (1.6)	FAM160A2 (1.5)	RBM5 (1.5)	RERG (1.5)	ATXN2 (1.4)	CUX2 (1.4)	FOXP1 (1.3)
GO:0007588	excretion	0.18	>=0.20	PTPRO (2.8)	TMEM116 (2.5)	C21orf62 (2.3)	RERG (1.5)	CRTC1 (1.3)	FOXP2 (1.3)	SDK1 (1.1)	MAML3 (1.1)	FAM109A (1.1)	ENSG00000237013 (1.0)
GO:0006342	chromatin silencing	0.18	>=0.20	LINC00458 (2.2)	MAPKAPK5 (1.9)	AFF3 (1.8)	MAML3 (1.8)	TMEM116 (1.7)	RBM6 (1.6)	MON1A (1.6)	ENSG00000248391 (1.2)	FAM160A2 (1.2)	C12orf51 (1.2)
ENSG00000078269	SYNJ2 PPI subnetwork	0.18	>=0.20	MAD1L1 (2.8)	NRIP1 (2.6)	FAM109A (2.3)	KY (1.6)	ERBB3 (1.6)	SDK1 (1.4)	MST1R (1.4)	RBM5 (1.2)	CRTC1 (1.2)	CCKBR (1.2)
ENSG00000197959	DNM3 PPI subnetwork	0.18	>=0.20	C12orf51 (3.7)	FAM109A (2.3)	DPYD (2.2)	ACAD10 (2.0)	MAD1L1 (1.9)	ENSG00000237013 (1.7)	ATXN2 (1.6)	FAM5C (1.4)	RBM5 (1.4)	TMEM59L (1.4)
ENSG00000205155	PSENEN PPI subnetwork	0.18	>=0.20	ADAM1 (3.0)	ERP29 (2.6)	PTPN11 (2.2)	ANO10 (2.2)	C11orf42 (1.9)	SATB1 (1.7)	ATXN2 (1.2)	FAM5C (1.1)	CNGA4 (1.0)	CCKBR (1.0)
ENSG00000115561	CHMP3 PPI subnetwork	0.18	>=0.20	MST1R (2.8)	FOXP2 (1.7)	CRLF1 (1.5)	FAM160A2 (1.5)	ERBB3 (1.3)	TRAFD1 (1.3)	GRM8 (1.1)	SDK1 (1.1)	AFF3 (1.0)	C19orf60 (1.0)
KEGG_VASOPRESSIN_REGULATED_WATER_REABSORPTION	KEGG_VASOPRESSIN_REGULATED_WATER_REABSORPTION	0.18	>=0.20	MON1A (2.8)	SDK1 (2.5)	C21orf62 (2.2)	FAM5C (2.0)	C19orf60 (1.7)	ENSG00000237013 (1.7)	SNRK (1.6)	ANO10 (1.2)	CNGA4 (1.1)	FOXP1 (1.1)
GO:0003208	cardiac ventricle morphogenesis	0.18	>=0.20	ERBB3 (1.7)	CNGA4 (1.6)	C3orf54 (1.5)	AFF3 (1.5)	RERG (1.4)	C11orf42 (1.2)	ALDH2 (1.1)	ACAD10 (0.8)	GRM8 (0.8)	SEMA3F (0.8)
GO:0005506	iron ion binding	0.18	>=0.20	ALDH2 (3.1)	SUOX (1.9)	DPYD (1.7)	APOB (1.3)	ANO10 (1.1)	CUX2 (1.0)	MST1R (1.0)	ENSG00000237013 (1.0)	PTPRO (1.0)	C21orf62 (1.0)
MP:0005176	eyelids fail to open	0.18	>=0.20	RNF123 (2.2)	SDK1 (2.0)	CRTC1 (2.0)	ENSG00000248391 (1.8)	PTK7 (1.5)	C21orf62 (1.4)	GRM8 (1.1)	RERG (1.1)	KY (1.0)	PDE4B (1.0)
GO:0001708	cell fate specification	0.18	>=0.20	EPHB1 (2.4)	LINC00458 (2.3)	FOXP2 (2.2)	FAM5C (1.5)	ERBB3 (1.5)	MST1R (1.1)	CRTC1 (1.1)	PTPRO (1.0)	RERG (0.9)	FAM109A (0.9)
ENSG00000171848	RRM2 PPI subnetwork	0.18	>=0.20	LSM4 (1.9)	C19orf60 (1.5)	ENSG00000237013 (1.5)	CRLF1 (1.4)	KY (1.3)	BRAP (1.3)	TRAIP (1.3)	C21orf62 (1.1)	GRM8 (1.1)	PDE4B (0.9)
ENSG00000162244	RPL29 PPI subnetwork	0.18	>=0.20	ENSG00000248391 (2.1)	ERP29 (1.9)	RBM5 (1.6)	EPHB1 (1.4)	ADAM1 (1.2)	AFF3 (1.1)	LSM4 (0.9)	RBM6 (0.9)	PTPRO (0.8)	NAA25 (0.8)
ENSG00000136731	UGGT1 PPI subnetwork	0.18	>=0.20	UBA7 (3.1)	PTK7 (2.7)	MST1R (2.5)	DPYD (2.3)	MAD1L1 (2.2)	APOB (1.9)	PDE4B (1.8)	LINC00458 (1.5)	C11orf42 (1.5)	ADAM1 (1.3)
GO:0042310	vasoconstriction	0.18	>=0.20	MAML3 (3.7)	RERG (3.7)	C12orf47 (2.6)	C11orf42 (2.0)	C21orf62 (1.6)	ADAM1 (1.4)	GRM8 (1.3)	CA10 (1.2)	PTPRO (1.1)	SDK1 (1.1)
ENSG00000137975	CLCA2 PPI subnetwork	0.19	>=0.20	APOB (7.8)	CCKBR (2.2)	DPYD (1.7)	ENSG00000248391 (1.4)	LINC00458 (1.4)	MAPKAPK5 (1.2)	RERG (1.1)	KY (1.0)	FAM5C (0.9)	RBM6 (0.7)
ENSG00000167751	KLK2 PPI subnetwork	0.19	>=0.20	C21orf62 (3.0)	APOB (2.9)	SH2B3 (1.4)	LINC00458 (1.3)	SUOX (1.3)	CUX2 (1.2)	NRIP1 (1.2)	CRLF1 (1.2)	DPYD (1.0)	SDK1 (1.0)
ENSG00000198010	DLGAP2 PPI subnetwork	0.19	>=0.20	SDK1 (2.7)	CUX2 (2.5)	PDE4B (2.2)	CAMKV (2.1)	FAM5C (2.0)	NRIP1 (1.8)	CRTC1 (1.8)	CCKBR (1.6)	MAPKAPK5 (1.2)	TMEM59L (1.1)
GO:0016805	dipeptidase activity	0.19	>=0.20	DPYD (3.0)	ANO10 (2.4)	MAD1L1 (2.1)	C19orf60 (1.9)	APOB (1.8)	ERP29 (1.7)	SUOX (1.6)	ALDH2 (1.6)	PTPRO (1.4)	RNF123 (1.0)
ENSG00000142599	RERE PPI subnetwork	0.19	>=0.20	LINC00458 (2.4)	ATXN2 (2.2)	FOXP2 (2.0)	CRTC1 (2.0)	SEMA3F (2.0)	PTK7 (1.9)	SDK1 (1.9)	ANO10 (1.7)	C21orf62 (1.5)	IKZF4 (1.5)
MP:0001077	abnormal spinal nerve morphology	0.19	>=0.20	ENSG00000237013 (2.9)	EPHB1 (2.5)	PTK7 (1.9)	PTPRO (1.6)	FOXP2 (1.6)	CUX2 (1.4)	CA10 (1.4)	DPYD (1.2)	SEMA3F (1.2)	NRIP1 (1.1)
ENSG00000106617	PRKAG2 PPI subnetwork	0.19	>=0.20	ACAD10 (2.3)	C12orf51 (2.2)	PTPN11 (1.9)	ATXN2 (1.8)	SDK1 (1.8)	CA10 (1.8)	ADAM1 (1.7)	BRAP (1.7)	PTPRO (1.6)	SUOX (1.6)
REACTOME_G:PROTEIN_BETAGAMMA_SIGNALLING	REACTOME_G:PROTEIN_BETAGAMMA_SIGNALLING	0.19	>=0.20	C3orf54 (3.2)	CA10 (2.5)	CNGA4 (1.9)	SNRK (1.7)	PTPRO (1.5)	RERG (1.3)	SATB1 (1.3)	SH2B3 (1.2)	PDE4B (1.2)	NRIP1 (1.1)
MP:0003702	abnormal chromosome morphology	0.19	>=0.20	TRAIP (4.5)	MAD1L1 (2.7)	LSM4 (1.7)	ERP29 (1.5)	FAM160A2 (1.5)	AFF3 (1.3)	LINC00458 (1.3)	BRAP (1.0)	GRM8 (1.0)	DPYD (0.9)
MP:0000759	abnormal skeletal muscle morphology	0.19	>=0.20	KY (3.9)	MAML3 (1.4)	ERBB3 (1.3)	TMEM59L (1.3)	EPHB1 (1.2)	CRLF1 (1.2)	CRTC1 (1.1)	FOXP2 (1.0)	C3orf54 (1.0)	ACAD10 (0.9)
GO:0072175	epithelial tube formation	0.19	>=0.20	EPHB1 (2.4)	TMEM116 (2.0)	SDK1 (1.8)	CRLF1 (1.8)	PTK7 (1.7)	CUX2 (1.5)	ERBB3 (1.5)	LINC00458 (1.4)	FAM160A2 (1.2)	ATXN2 (1.2)
MP:0006387	abnormal T cell number	0.19	>=0.20	UBA7 (3.4)	PDE4B (2.4)	C12orf47 (2.0)	SATB1 (1.7)	RERG (1.6)	ACAD10 (1.3)	AFF3 (1.2)	RBM5 (1.0)	FAM5C (1.0)	EPHB1 (0.9)
GO:0050997	quaternary ammonium group binding	0.19	>=0.20	APOB (5.6)	DPYD (3.0)	C11orf42 (2.9)	SUOX (1.2)	MAML3 (1.2)	NRIP1 (0.9)	LINC00458 (0.9)	ERBB3 (0.9)	C12orf47 (0.9)	FAM5C (0.9)
GO:0015276	ligand-gated ion channel activity	0.19	>=0.20	CA10 (3.6)	FAM5C (2.7)	CCKBR (2.6)	GRM8 (2.5)	TMEM59L (2.3)	CAMKV (1.5)	ERBB3 (1.3)	NRIP1 (1.3)	EPHB1 (1.2)	C21orf62 (1.1)
GO:0022834	ligand-gated channel activity	0.19	>=0.20	CA10 (3.6)	FAM5C (2.7)	CCKBR (2.6)	GRM8 (2.5)	TMEM59L (2.3)	CAMKV (1.5)	ERBB3 (1.3)	NRIP1 (1.3)	EPHB1 (1.2)	C21orf62 (1.1)
ENSG00000143870	PDIA6 PPI subnetwork	0.19	>=0.20	ERP29 (4.3)	ENSG00000237013 (2.0)	CA10 (1.9)	SNRK (1.6)	ANO10 (1.5)	EPHB1 (1.3)	LINC00458 (1.2)	C11orf42 (1.2)	TMEM59L (1.2)	RBM6 (1.1)
GO:0007190	activation of adenylate cyclase activity	0.19	>=0.20	MAML3 (2.7)	GRM8 (2.0)	FOXP2 (1.4)	CCKBR (1.3)	TMEM59L (1.2)	TMEM116 (1.1)	FAM5C (1.1)	IKZF4 (1.1)	AFF3 (1.0)	MST1R (1.0)
GO:0034433	steroid esterification	0.19	>=0.20	APOB (3.3)	DPYD (1.7)	CCKBR (1.5)	BRAP (1.2)	ADAM1 (1.1)	C11orf42 (1.0)	GRM8 (0.9)	ERP29 (0.8)	MON1A (0.8)	SUOX (0.7)
GO:0034434	sterol esterification	0.19	>=0.20	APOB (3.3)	DPYD (1.7)	CCKBR (1.5)	BRAP (1.2)	ADAM1 (1.1)	C11orf42 (1.0)	GRM8 (0.9)	ERP29 (0.8)	MON1A (0.8)	SUOX (0.7)
GO:0034435	cholesterol esterification	0.19	>=0.20	APOB (3.3)	DPYD (1.7)	CCKBR (1.5)	BRAP (1.2)	ADAM1 (1.1)	C11orf42 (1.0)	GRM8 (0.9)	ERP29 (0.8)	MON1A (0.8)	SUOX (0.7)
REACTOME_DNA_STRAND_ELONGATION	REACTOME_DNA_STRAND_ELONGATION	0.19	>=0.20	TRAIP (4.5)	LSM4 (3.4)	MAD1L1 (1.1)	MST1R (1.1)	ERP29 (1.0)	AFF3 (1.0)	TMEM116 (1.0)	IKZF4 (0.9)	SDK1 (0.8)	PDE4B (0.7)
MP:0002145	abnormal T cell differentiation	0.19	>=0.20	SATB1 (6.2)	IKZF4 (2.2)	PDE4B (1.5)	MAD1L1 (1.4)	UBA7 (1.1)	ENSG00000248391 (1.1)	SNRK (1.1)	NRIP1 (1.0)	CUX2 (0.8)	RBM5 (0.7)
GO:0030816	positive regulation of cAMP metabolic process	0.19	>=0.20	MAML3 (3.1)	GRM8 (1.9)	FAM5C (1.6)	FOXP2 (1.6)	C21orf62 (1.6)	C12orf47 (1.5)	CCKBR (1.5)	TMEM59L (1.1)	RERG (1.1)	MST1R (1.0)
GO:0030819	positive regulation of cAMP biosynthetic process	0.19	>=0.20	MAML3 (3.1)	GRM8 (1.9)	FAM5C (1.6)	FOXP2 (1.6)	C21orf62 (1.6)	C12orf47 (1.5)	CCKBR (1.5)	TMEM59L (1.1)	RERG (1.1)	MST1R (1.0)
ENSG00000115128	ENSG00000115128 PPI subnetwork	0.19	>=0.20	RBM6 (3.3)	LSM4 (2.5)	RBM5 (2.3)	PTPN11 (2.2)	MAPKAPK5 (1.4)	C12orf47 (1.4)	KLHL26 (1.2)	ADAM1 (1.2)	CRTC1 (1.1)	TRAFD1 (1.1)
GO:0009792	embryo development ending in birth or egg hatching	0.19	>=0.20	PTK7 (2.6)	ATXN2 (1.9)	EPHB1 (1.8)	LINC00458 (1.8)	SEMA3F (1.8)	C3orf54 (1.4)	CRLF1 (1.4)	NRIP1 (1.2)	CUX2 (1.1)	FAM109A (1.0)
GO:0034704	calcium channel complex	0.19	>=0.20	CUX2 (2.9)	CAMKV (2.9)	CRTC1 (2.8)	GRM8 (2.1)	RNF123 (2.1)	C12orf47 (1.9)	IKZF4 (1.9)	TMEM59L (1.7)	KY (1.4)	PTPN11 (1.4)
ENSG00000146674	IGFBP3 PPI subnetwork	0.19	>=0.20	APOB (2.6)	SDK1 (2.6)	CNGA4 (2.4)	PTK7 (1.8)	CRLF1 (1.5)	PDE4B (1.1)	CUX2 (1.0)	SEMA3F (0.9)	TMEM59L (0.8)	FAM160A2 (0.8)
MP:0005608	cardiac interstitial fibrosis	0.19	>=0.20	ACAD10 (2.0)	RERG (1.8)	ERBB3 (1.6)	PTPRO (1.6)	PDE4B (1.5)	C11orf42 (1.3)	ADAM1 (1.3)	SDK1 (1.2)	FAM5C (1.2)	NRIP1 (1.1)
ENSG00000163349	HIPK1 PPI subnetwork	0.19	>=0.20	KLHL26 (2.2)	C12orf51 (2.2)	KY (2.2)	FOXP1 (2.0)	NRIP1 (1.8)	UBA7 (1.8)	TRAFD1 (1.8)	RBM6 (1.5)	FAM160A2 (1.5)	CCKBR (1.4)
ENSG00000159692	CTBP1 PPI subnetwork	0.19	>=0.20	ATXN2 (3.7)	C12orf51 (3.1)	AFF3 (2.7)	FOXP1 (2.6)	SNRK (1.8)	RERG (1.8)	RBM6 (1.6)	FAM109A (1.6)	SEMA3F (1.6)	C3orf54 (1.4)
GO:0000018	regulation of DNA recombination	0.19	>=0.20	SATB1 (2.7)	CNGA4 (1.4)	RBM6 (1.4)	GRM8 (1.3)	FOXP1 (1.3)	IKZF4 (1.3)	FAM5C (1.0)	TMEM116 (0.9)	ENSG00000237013 (0.9)	AFF3 (0.8)
ENSG00000173534	ENSG00000173534 PPI subnetwork	0.19	>=0.20	LSM4 (2.2)	RBM5 (1.8)	ACAD10 (1.2)	C19orf60 (1.2)	PTPN11 (1.2)	CUX2 (1.1)	ENSG00000248391 (1.1)	ERP29 (1.0)	CA10 (0.9)	TMEM59L (0.8)
ENSG00000170847	ENSG00000170847 PPI subnetwork	0.19	>=0.20	LSM4 (2.2)	RBM5 (1.8)	ACAD10 (1.2)	C19orf60 (1.2)	PTPN11 (1.2)	CUX2 (1.1)	ENSG00000248391 (1.1)	ERP29 (1.0)	CA10 (0.9)	TMEM59L (0.8)
MP:0002144	abnormal B cell differentiation	0.19	>=0.20	SATB1 (3.3)	AFF3 (3.0)	PDE4B (2.0)	C3orf54 (2.0)	UBA7 (1.9)	FOXP1 (1.8)	NRIP1 (1.5)	SDK1 (1.2)	SH2B3 (1.0)	ERP29 (1.0)
MP:0001473	reduced long term potentiation	0.19	>=0.20	CAMKV (5.9)	TMEM59L (4.0)	PTPRO (2.5)	CCKBR (2.1)	PDE4B (1.9)	RERG (1.7)	CA10 (1.6)	CRTC1 (1.6)	GRM8 (1.2)	NRIP1 (1.2)
ENSG00000112249	ASCC3 PPI subnetwork	0.19	>=0.20	ATXN2 (2.9)	MAPKAPK5 (2.5)	BRAP (2.3)	TRAFD1 (1.8)	RBM6 (1.7)	MAD1L1 (1.6)	C12orf51 (1.6)	RNF123 (1.4)	LINC00458 (1.4)	RBM5 (1.4)
ENSG00000172201	ID4 PPI subnetwork	0.19	>=0.20	CA10 (3.0)	FAM109A (2.9)	FAM5C (2.8)	ALDH2 (1.9)	SEMA3F (1.8)	EPHB1 (1.7)	PDE4B (1.7)	SNRK (1.7)	NRIP1 (1.4)	CRLF1 (1.1)
ENSG00000134853	PDGFRA PPI subnetwork	0.19	>=0.20	FAM5C (3.6)	C3orf54 (3.0)	CA10 (2.5)	RERG (2.5)	SEMA3F (2.1)	PTPN11 (1.6)	DPYD (1.5)	EPHB1 (1.5)	LINC00458 (1.4)	CRLF1 (1.3)
REACTOME_TRANSPORT_OF_VITAMINS_NUCLEOSIDES_AND_RELATED_MOLECULES	REACTOME_TRANSPORT_OF_VITAMINS_NUCLEOSIDES_AND_RELATED_MOLECULES	0.19	>=0.20	SUOX (2.8)	DPYD (2.2)	ANO10 (1.6)	APOB (1.5)	CCKBR (1.5)	MON1A (1.5)	C19orf60 (1.4)	ERP29 (1.4)	MAML3 (1.3)	SDK1 (1.3)
MP:0003724	increased susceptibility to induced arthritis	0.19	>=0.20	PDE4B (2.9)	TRAFD1 (2.4)	ANO10 (2.1)	SATB1 (1.6)	SUOX (1.5)	AFF3 (1.5)	EPHB1 (1.2)	UBA7 (1.2)	SDK1 (1.1)	SEMA3F (1.1)
ENSG00000106571	GLI3 PPI subnetwork	0.19	>=0.20	PTPN11 (2.6)	SDK1 (2.0)	ATXN2 (1.5)	MAML3 (1.5)	LINC00458 (1.5)	CCKBR (1.4)	CRTC1 (1.2)	BRAP (1.2)	FOXP1 (1.1)	IKZF4 (1.0)
MP:0004024	aneuploidy	0.19	>=0.20	TRAIP (5.0)	MAD1L1 (2.7)	RERG (1.5)	LSM4 (1.4)	FOXP2 (1.1)	SDK1 (1.0)	PTPN11 (0.9)	BRAP (0.9)	C3orf54 (0.8)	C12orf51 (0.7)
GO:0015248	sterol transporter activity	0.19	>=0.20	APOB (7.5)	FAM109A (1.3)	DPYD (1.3)	ERBB3 (1.2)	CCKBR (1.2)	BRAP (1.1)	C3orf54 (1.0)	NRIP1 (1.0)	EPHB1 (0.9)	SDK1 (0.9)
ENSG00000185518	SV2B PPI subnetwork	0.19	>=0.20	NAA25 (2.2)	MAPKAPK5 (2.1)	RBM6 (1.5)	MON1A (1.2)	PTPRO (1.2)	C11orf42 (1.1)	CA10 (1.1)	KLHL26 (0.8)	LSM4 (0.8)	ENSG00000248391 (0.7)
GO:0008202	steroid metabolic process	0.19	>=0.20	DPYD (2.8)	SUOX (2.3)	APOB (2.0)	C19orf60 (1.7)	CUX2 (1.1)	C11orf42 (1.0)	ANO10 (1.0)	ALDH2 (0.8)	MAML3 (0.7)	CNGA4 (0.7)
ENSG00000163166	IWS1 PPI subnetwork	0.19	>=0.20	RBM6 (2.8)	C12orf47 (2.6)	FOXP2 (2.1)	PTPN11 (2.1)	BRAP (2.1)	ATXN2 (2.0)	MAD1L1 (2.0)	SDK1 (1.9)	SATB1 (1.9)	MAPKAPK5 (1.7)
GO:0051213	dioxygenase activity	0.19	>=0.20	SUOX (2.1)	TRAFD1 (1.9)	FAM160A2 (1.8)	RBM5 (1.5)	ERP29 (1.5)	LINC00458 (1.2)	KY (1.2)	CNGA4 (1.0)	PTPRO (1.0)	ALDH2 (0.9)
ENSG00000089009	RPL6 PPI subnetwork	0.19	>=0.20	NAA25 (2.1)	ENSG00000248391 (1.8)	ADAM1 (1.7)	RBM6 (1.5)	CUX2 (1.5)	RBM5 (1.1)	MAML3 (1.0)	EPHB1 (0.9)	CNGA4 (0.9)	LSM4 (0.8)
MP:0008037	abnormal T cell morphology	0.19	>=0.20	SATB1 (5.1)	IKZF4 (2.7)	UBA7 (1.8)	ENSG00000248391 (1.5)	DPYD (1.4)	TRAFD1 (0.9)	FAM5C (0.8)	ANO10 (0.8)	PDE4B (0.8)	CAMKV (0.8)
ENSG00000134759	ELP2 PPI subnetwork	0.19	>=0.20	TRAFD1 (3.1)	FOXP1 (2.0)	PDE4B (2.0)	SATB1 (1.8)	MAPKAPK5 (1.4)	CRTC1 (1.4)	RBM5 (1.3)	C12orf47 (1.3)	NRIP1 (1.2)	RBM6 (1.1)
GO:0016835	carbon-oxygen lyase activity	0.19	>=0.20	ACAD10 (3.1)	ALDH2 (2.7)	SUOX (2.7)	ENSG00000237013 (1.8)	ANO10 (1.8)	TMEM116 (1.2)	NRIP1 (1.1)	DPYD (1.0)	TMEM59L (0.8)	CCKBR (0.8)
ENSG00000114686	MRPL3 PPI subnetwork	0.19	>=0.20	C19orf60 (3.3)	LSM4 (2.8)	C12orf47 (2.2)	NAA25 (1.8)	C11orf42 (1.8)	MAPKAPK5 (1.6)	MON1A (1.4)	KLHL26 (1.4)	RBM5 (1.3)	BRAP (1.2)
ENSG00000131187	F12 PPI subnetwork	0.19	>=0.20	DPYD (2.7)	APOB (2.3)	CA10 (1.5)	RNF123 (1.4)	ENSG00000237013 (1.2)	PTK7 (1.1)	SUOX (1.0)	C21orf62 (1.0)	MST1R (0.9)	C12orf51 (0.9)
GO:0030120	vesicle coat	0.19	>=0.20	C12orf51 (1.8)	UBA7 (1.8)	MAD1L1 (1.6)	FAM5C (1.6)	MON1A (1.5)	RBM5 (1.4)	C19orf60 (1.2)	ANO10 (1.1)	ERP29 (1.0)	C11orf42 (0.9)
ENSG00000106829	TLE4 PPI subnetwork	0.19	>=0.20	EPHB1 (2.7)	CRLF1 (2.5)	SEMA3F (2.2)	ATXN2 (1.8)	ALDH2 (1.7)	PTK7 (1.5)	SDK1 (1.5)	GRM8 (1.4)	RERG (1.4)	MAD1L1 (1.2)
GO:0043178	alcohol binding	0.19	>=0.20	APOB (2.8)	C11orf42 (2.4)	CCKBR (1.8)	DPYD (1.6)	C12orf47 (1.5)	GRM8 (1.5)	FOXP2 (1.4)	RERG (1.3)	CNGA4 (1.3)	ALDH2 (1.3)
ENSG00000115875	SRSF7 PPI subnetwork	0.19	>=0.20	RBM6 (3.1)	LSM4 (2.6)	RBM5 (2.5)	PTPN11 (2.0)	CRTC1 (1.6)	C12orf47 (1.2)	TRAFD1 (1.1)	KLHL26 (1.0)	ERP29 (1.0)	FOXP2 (1.0)
REACTOME_CELL_JUNCTION_ORGANIZATION	REACTOME_CELL_JUNCTION_ORGANIZATION	0.19	>=0.20	ERBB3 (3.6)	PTK7 (3.2)	SEMA3F (2.3)	NRIP1 (2.1)	FAM5C (2.0)	MST1R (1.9)	MAML3 (1.9)	EPHB1 (1.5)	C21orf62 (1.2)	CNGA4 (1.2)
REACTOME_MRNA_SPLICING_:_MAJOR_PATHWAY	REACTOME_MRNA_SPLICING_:_MAJOR_PATHWAY	0.19	>=0.20	RBM6 (3.2)	LSM4 (2.7)	RBM5 (2.2)	PTPN11 (2.0)	CRTC1 (1.6)	C12orf47 (1.3)	ERP29 (1.2)	KLHL26 (1.2)	PDE4B (1.0)	ADAM1 (1.0)
REACTOME_MRNA_SPLICING	REACTOME_MRNA_SPLICING	0.19	>=0.20	RBM6 (3.2)	LSM4 (2.7)	RBM5 (2.2)	PTPN11 (2.0)	CRTC1 (1.6)	C12orf47 (1.3)	ERP29 (1.2)	KLHL26 (1.2)	PDE4B (1.0)	ADAM1 (1.0)
ENSG00000108559	NUP88 PPI subnetwork	0.19	>=0.20	MAD1L1 (2.9)	NAA25 (2.7)	TRAIP (2.2)	MAPKAPK5 (2.0)	KLHL26 (1.7)	BRAP (1.2)	LSM4 (1.0)	CNGA4 (0.9)	C12orf51 (0.9)	RBM5 (0.8)
ENSG00000172977	KAT5 PPI subnetwork	0.19	>=0.20	RBM5 (2.1)	TRAIP (1.8)	FOXP1 (1.7)	TRAFD1 (1.7)	LSM4 (1.7)	C11orf42 (1.4)	C12orf47 (1.4)	RBM6 (1.4)	PTK7 (1.2)	FAM160A2 (1.2)
ENSG00000147869	CER1 PPI subnetwork	0.19	>=0.20	LINC00458 (3.3)	CCKBR (2.9)	PTK7 (2.7)	MAML3 (1.7)	RERG (1.5)	MST1R (1.5)	CUX2 (1.4)	SDK1 (1.3)	C21orf62 (1.1)	MAD1L1 (1.1)
ENSG00000156304	SCAF4 PPI subnetwork	0.19	>=0.20	RBM6 (3.4)	RBM5 (2.3)	LSM4 (2.1)	CRTC1 (1.8)	FAM160A2 (1.6)	ATXN2 (1.6)	KLHL26 (1.5)	FOXP1 (1.3)	PTPN11 (1.3)	BRAP (1.2)
MP:0000864	abnormal cerebellum vermis morphology	0.19	>=0.20	EPHB1 (3.2)	GRM8 (1.8)	CA10 (1.7)	C21orf62 (1.7)	PTK7 (1.6)	CCKBR (1.4)	AFF3 (1.3)	ADAM1 (1.2)	NRIP1 (1.1)	FOXP2 (1.1)
ENSG00000144908	ALDH1L1 PPI subnetwork	0.19	>=0.20	APOB (2.0)	ERP29 (1.8)	ADAM1 (1.8)	RNF123 (1.7)	MAD1L1 (1.7)	DPYD (1.6)	RBM5 (1.5)	C12orf47 (1.3)	MAPKAPK5 (1.2)	NAA25 (1.1)
REACTOME_VOLTAGE_GATED_POTASSIUM_CHANNELS	REACTOME_VOLTAGE_GATED_POTASSIUM_CHANNELS	0.19	>=0.20	GRM8 (5.7)	CCKBR (5.2)	CA10 (3.2)	CAMKV (2.7)	CUX2 (2.3)	TMEM59L (2.0)	IKZF4 (1.8)	AFF3 (1.7)	EPHB1 (1.5)	FAM5C (1.4)
MP:0005566	decreased blood urea nitrogen level	0.19	>=0.20	CA10 (2.1)	FAM109A (1.6)	C11orf42 (1.6)	SDK1 (1.5)	BRAP (1.5)	PTPN11 (1.4)	FAM5C (1.3)	NRIP1 (1.2)	TMEM116 (1.2)	MAML3 (1.2)
MP:0002075	abnormal coat/hair pigmentation	0.19	>=0.20	ERBB3 (2.2)	PDE4B (1.4)	MAD1L1 (1.0)	FOXP2 (1.0)	SATB1 (1.0)	CA10 (0.9)	TMEM116 (0.9)	SDK1 (0.8)	AFF3 (0.8)	SNRK (0.7)
GO:0004725	protein tyrosine phosphatase activity	0.19	>=0.20	SNRK (2.3)	SH2B3 (2.2)	NRIP1 (2.1)	PDE4B (1.4)	MAPKAPK5 (1.3)	ERBB3 (1.1)	FAM160A2 (1.1)	IKZF4 (1.0)	MAD1L1 (0.9)	PTPRO (0.8)
MP:0001145	abnormal male reproductive system morphology	0.19	>=0.20	EPHB1 (2.4)	C12orf47 (1.8)	AFF3 (1.6)	PTK7 (1.6)	ADAM1 (1.6)	ALDH2 (1.6)	RERG (1.5)	NRIP1 (1.3)	GRM8 (1.3)	RBM6 (1.3)
KEGG_ASTHMA	KEGG_ASTHMA	0.19	>=0.20	IKZF4 (2.8)	UBA7 (2.1)	C21orf62 (2.0)	SH2B3 (1.8)	PTPRO (1.7)	AFF3 (1.6)	SATB1 (1.5)	ERBB3 (1.4)	PDE4B (1.3)	EPHB1 (1.0)
GO:0050778	positive regulation of immune response	0.19	>=0.20	DPYD (2.8)	UBA7 (2.2)	SATB1 (2.0)	C11orf42 (1.9)	SH2B3 (1.4)	IKZF4 (1.4)	ALDH2 (1.2)	ENSG00000248391 (1.1)	ENSG00000237013 (1.1)	PDE4B (1.0)
ENSG00000183856	IQGAP3 PPI subnetwork	0.19	>=0.20	C19orf60 (2.3)	MAD1L1 (2.3)	C11orf42 (1.7)	LSM4 (1.7)	TRAFD1 (1.6)	KLHL26 (1.5)	PTK7 (1.5)	RBM5 (1.5)	BRAP (1.3)	SNRK (1.1)
GO:0006091	generation of precursor metabolites and energy	0.19	>=0.20	ACAD10 (3.3)	KY (2.5)	SUOX (2.1)	C12orf47 (1.7)	FAM5C (1.5)	C19orf60 (1.2)	LSM4 (1.1)	KLHL26 (1.1)	ENSG00000237013 (1.1)	SNRK (1.1)
MP:0005339	increased susceptibility to atherosclerosis	0.19	>=0.20	APOB (7.7)	CCKBR (2.0)	ADAM1 (1.8)	RNF123 (1.8)	FAM109A (1.5)	RERG (1.5)	LINC00458 (1.5)	DPYD (1.3)	NRIP1 (1.2)	MAPKAPK5 (1.1)
REACTOME_REV:MEDIATED_NUCLEAR_EXPORT_OF_HIV:1_RNA	REACTOME_REV:MEDIATED_NUCLEAR_EXPORT_OF_HIV:1_RNA	0.19	>=0.20	NAA25 (3.7)	TRAIP (2.1)	MAPKAPK5 (1.8)	C12orf51 (1.8)	ADAM1 (1.5)	KLHL26 (1.4)	MAD1L1 (1.4)	RBM5 (1.2)	LSM4 (1.2)	MAML3 (0.9)
ENSG00000167085	PHB PPI subnetwork	0.19	>=0.20	ERP29 (3.1)	C21orf62 (2.2)	RBM6 (2.1)	NAA25 (1.9)	ADAM1 (1.8)	ALDH2 (1.8)	MAD1L1 (1.3)	ENSG00000248391 (1.1)	ENSG00000237013 (1.1)	PTPN11 (1.0)
ENSG00000140795	MYLK3 PPI subnetwork	0.19	>=0.20	APOB (7.1)	CCKBR (2.2)	DPYD (2.1)	FAM5C (1.8)	KY (1.6)	LINC00458 (1.4)	MAPKAPK5 (1.1)	CA10 (0.9)	RBM6 (0.8)	FAM160A2 (0.7)
GO:0005996	monosaccharide metabolic process	0.19	>=0.20	ACAD10 (2.4)	KY (2.3)	SUOX (1.9)	KLHL26 (1.7)	FAM5C (1.5)	CRLF1 (1.2)	ERP29 (1.1)	C19orf60 (1.1)	RNF123 (1.1)	CNGA4 (1.0)
ENSG00000169047	IRS1 PPI subnetwork	0.19	>=0.20	SEMA3F (2.6)	FOXP1 (2.5)	SNRK (2.4)	IKZF4 (2.3)	MST1R (2.1)	FAM109A (2.1)	PTPN11 (2.0)	ATXN2 (1.9)	ERBB3 (1.8)	ENSG00000248391 (1.5)
ENSG00000065427	KARS PPI subnetwork	0.19	>=0.20	NAA25 (3.1)	MAPKAPK5 (2.7)	ALDH2 (1.5)	RBM6 (1.5)	MAD1L1 (1.4)	C19orf60 (1.4)	ANO10 (1.3)	LSM4 (1.3)	PTK7 (1.2)	KY (1.2)
ENSG00000169976	SF3B5 PPI subnetwork	0.19	>=0.20	RBM6 (3.0)	LSM4 (2.4)	RBM5 (2.2)	PTPN11 (1.9)	CRTC1 (1.7)	KLHL26 (1.4)	C12orf47 (1.4)	TRAFD1 (1.1)	ADAM1 (0.9)	ERP29 (0.9)
MP:0005027	increased susceptibility to parasitic infection	0.19	>=0.20	SATB1 (3.7)	PDE4B (3.5)	EPHB1 (1.7)	MST1R (1.6)	UBA7 (1.5)	FOXP1 (1.4)	TRAFD1 (1.3)	C21orf62 (1.2)	IKZF4 (1.0)	SUOX (0.9)
ENSG00000197969	VPS13A PPI subnetwork	0.19	>=0.20	LSM4 (3.0)	TRAIP (2.9)	ERP29 (1.7)	MAD1L1 (1.6)	NRIP1 (1.5)	PTPN11 (1.4)	NAA25 (1.1)	SH2B3 (1.0)	C12orf51 (1.0)	RBM6 (0.9)
GO:0072522	purine-containing compound biosynthetic process	0.19	>=0.20	C12orf47 (3.5)	MAML3 (2.0)	PTPRO (1.9)	CCKBR (1.9)	CAMKV (1.8)	GRM8 (1.8)	C21orf62 (1.6)	KY (1.5)	TMEM59L (1.5)	FOXP2 (1.3)
[truncated: 8,969 more rows]

## Sheet: tissueenrichment
MeSH term	Name	MeSH first level term	MeSH second level term	Nominal P value	False discovery rate	Tissue-specific expression Z score gene 1	Tissue-specific expression Z score gene 2	Tissue-specific expression Z score gene 3	Tissue-specific expression Z score gene 4	Tissue-specific expression Z score gene 5	Tissue-specific expression Z score gene 6	Tissue-specific expression Z score gene 7	Tissue-specific expression Z score gene 8	Tissue-specific expression Z score gene 9	Tissue-specific expression Z score gene 10
A15.145.300	Fetal Blood	Hemic and Immune Systems	Blood	0.00828	>=0.20	RNF123 (3.9)	ACAD10 (1.7)	BRAP (1.6)	ENSG00000237013 (1.4)	MAML3 (1.4)	C3orf54 (1.4)	C11orf42 (1.3)	SATB1 (1.3)	FAM160A2 (1.2)	FOXP1 (1.2)
A03.556.249.124	Ileum	Digestive System	Gastrointestinal Tract	0.04	>=0.20	APOB (4.6)	FAM160A2 (2.6)	MST1R (2.6)	FAM109A (1.5)	ERBB3 (1.4)	CNGA4 (1.4)	ACAD10 (1.0)	MON1A (1.0)	FAM5C (1.0)	NRIP1 (1.0)
A11.118.637.555.567.562.440	Precursor Cells B Lymphoid	Cells	Blood Cells	0.05	>=0.20	AFF3 (4.2)	FOXP1 (4.1)	BRAP (3.1)	RBM6 (2.7)	SNRK (2.7)	NAA25 (2.6)	PDE4B (2.5)	C12orf51 (2.4)	MAPKAPK5 (2.1)	RBM5 (2.0)
A11.872.378.294	Lymphoid Progenitor Cells	Cells	Stem Cells	0.05	>=0.20	AFF3 (4.2)	FOXP1 (4.1)	BRAP (3.1)	RBM6 (2.7)	SNRK (2.7)	NAA25 (2.6)	PDE4B (2.5)	C12orf51 (2.4)	MAPKAPK5 (2.1)	RBM5 (2.0)
A15.145	Blood	Hemic and Immune Systems	Blood	0.06	>=0.20	UBA7 (1.6)	SNRK (1.6)	RBM5 (1.5)	SATB1 (1.4)	FOXP1 (1.4)	PDE4B (1.2)	FAM160A2 (1.2)	DPYD (1.2)	SH2B3 (1.1)	BRAP (1.1)
A03.556.124.684	Intestine Small	Digestive System	Gastrointestinal Tract	0.07	>=0.20	APOB (2.9)	MST1R (1.6)	FAM160A2 (1.5)	ENSG00000248391 (1.0)	ERBB3 (0.9)	UBA7 (0.8)	NRIP1 (0.8)	FAM109A (0.8)	ATXN2 (0.7)	ACAD10 (0.6)
A11.627.340.360	Granulocyte Precursor Cells	Cells	Myeloid Cells	0.07	>=0.20	TRAIP (2.8)	MAML3 (2.7)	FAM160A2 (2.2)	ERP29 (1.8)	ADAM1 (1.8)	BRAP (1.5)	DPYD (1.4)	ENSG00000237013 (1.2)	ACAD10 (1.2)	MAD1L1 (1.1)
A09.371.729	Retina	Sense Organs	Eye	0.11	>=0.20	FOXP2 (5.1)	GRM8 (5.0)	PTPRO (3.0)	CUX2 (2.9)	CA10 (2.4)	EPHB1 (2.3)	RBM5 (2.1)	SEMA3F (2.0)	NRIP1 (1.7)	SATB1 (1.6)
A03.556.124.526.767	Rectum	Digestive System	Gastrointestinal Tract	0.11	>=0.20	MST1R (2.8)	FAM160A2 (1.7)	ENSG00000248391 (1.6)	GRM8 (1.6)	FAM109A (1.6)	ERBB3 (1.5)	ALDH2 (1.0)	NRIP1 (0.9)	PTPRO (0.8)	CRTC1 (0.8)
A03.556.249.249.356.668	Colon Sigmoid	Digestive System	Gastrointestinal Tract	0.11	>=0.20	MST1R (2.8)	FAM160A2 (2.0)	GRM8 (1.8)	ERBB3 (1.7)	ENSG00000248391 (1.3)	NRIP1 (1.2)	PTPRO (1.1)	FAM109A (1.1)	FOXP1 (0.9)	ALDH2 (0.8)
A08.186.211.730.885.287.500.670	Parietal Lobe	Nervous System	Central Nervous System	0.12	>=0.20	FAM5C (3.0)	CRTC1 (2.9)	KLHL26 (2.9)	CA10 (2.4)	TMEM59L (2.3)	CAMKV (2.3)	CUX2 (2.2)	CRLF1 (2.0)	EPHB1 (1.7)	C3orf54 (1.6)
A03.556.249	Lower Gastrointestinal Tract	Digestive System	Gastrointestinal Tract	0.12	>=0.20	MST1R (2.7)	GRM8 (2.1)	FAM160A2 (1.6)	ERBB3 (1.6)	LSM4 (0.9)	NRIP1 (0.9)	FAM109A (0.8)	PTPRO (0.8)	ALDH2 (0.8)	MAPKAPK5 (0.8)
A15.145.229	Blood Cells	Hemic and Immune Systems	Blood	0.13	>=0.20	DPYD (1.5)	UBA7 (1.3)	SNRK (1.3)	PDE4B (1.3)	SATB1 (1.2)	FAM160A2 (1.1)	SH2B3 (1.0)	MAD1L1 (1.0)	TRAFD1 (1.0)	BRAP (1.0)
A10.690.552.500	Muscle Skeletal	Tissues	Muscles	0.13	>=0.20	RNF123 (5.6)	ENSG00000248391 (2.7)	KY (2.4)	SUOX (2.1)	C3orf54 (2.1)	IKZF4 (2.1)	FOXP2 (1.9)	ACAD10 (1.8)	C19orf60 (1.7)	CRTC1 (1.7)
A10.690.552	Muscle Striated	Tissues	Muscles	0.13	>=0.20	RNF123 (5.6)	ENSG00000248391 (2.7)	KY (2.4)	SUOX (2.1)	C3orf54 (2.1)	IKZF4 (2.1)	FOXP2 (1.9)	ACAD10 (1.8)	C19orf60 (1.7)	CRTC1 (1.7)
A02.835	Skeleton	Musculoskeletal System	Skeleton	0.13	>=0.20	UBA7 (1.6)	ERP29 (1.3)	C11orf42 (1.2)	C12orf47 (1.2)	PDE4B (1.2)	ENSG00000248391 (1.1)	CNGA4 (1.0)	C3orf54 (0.9)	KY (0.9)	ACAD10 (0.8)
A03.556.249.249	Intestine Large	Digestive System	Gastrointestinal Tract	0.14	>=0.20	MST1R (2.8)	GRM8 (2.2)	FAM160A2 (1.6)	ERBB3 (1.6)	LSM4 (0.9)	NRIP1 (0.9)	PTPRO (0.9)	FAM109A (0.8)	ALDH2 (0.8)	MAPKAPK5 (0.8)
A02.835.232	Bone and Bones	Musculoskeletal System	Skeleton	0.14	>=0.20	UBA7 (1.6)	ERP29 (1.3)	C11orf42 (1.3)	C12orf47 (1.2)	PDE4B (1.2)	ENSG00000248391 (1.2)	CNGA4 (1.1)	C3orf54 (1.0)	KY (0.9)	ACAD10 (0.8)
A03.620	Liver	Digestive System	Liver	0.14	>=0.20	APOB (7.8)	CUX2 (2.9)	SUOX (2.2)	ALDH2 (1.9)	ACAD10 (1.7)	ERBB3 (1.6)	DPYD (1.2)	CNGA4 (1.1)	FAM160A2 (1.1)	RNF123 (1.0)
A10.165	Connective Tissue	Tissues	Connective Tissue	0.14	>=0.20	UBA7 (1.5)	ERP29 (1.2)	C11orf42 (1.2)	C12orf47 (1.2)	ENSG00000248391 (1.1)	PDE4B (1.1)	CNGA4 (1.0)	C3orf54 (0.9)	KY (0.8)	ACAD10 (0.8)
A03.556.249.249.356	Colon	Digestive System	Gastrointestinal Tract	0.14	>=0.20	MST1R (2.8)	GRM8 (2.3)	FAM160A2 (1.6)	ERBB3 (1.6)	LSM4 (1.0)	NRIP1 (0.9)	PTPRO (0.9)	MAPKAPK5 (0.8)	ALDH2 (0.8)	FAM109A (0.7)
A02.633.567.850	Quadriceps Muscle	Musculoskeletal System	Muscles	0.15	>=0.20	RNF123 (5.8)	ENSG00000248391 (3.0)	KY (2.6)	C3orf54 (2.3)	SUOX (2.2)	IKZF4 (2.2)	FOXP2 (1.9)	C19orf60 (1.9)	ACAD10 (1.8)	CRTC1 (1.8)
A11.118.637.555.567.569	T Lymphocytes	Cells	Blood Cells	0.15	>=0.20	SATB1 (3.0)	SNRK (2.2)	MAD1L1 (2.0)	FOXP1 (1.9)	ADAM1 (1.5)	RBM5 (1.2)	UBA7 (1.2)	TRAIP (1.1)	RBM6 (1.1)	BRAP (1.0)
A03.556.124	Intestines	Digestive System	Gastrointestinal Tract	0.15	>=0.20	MST1R (2.7)	GRM8 (1.9)	FAM160A2 (1.8)	ERBB3 (1.5)	FAM109A (0.9)	NRIP1 (0.8)	PTPRO (0.8)	LSM4 (0.8)	ALDH2 (0.8)	MAPKAPK5 (0.8)
A02.835.583.443.800.800	Synovial Fluid	Musculoskeletal System	Skeleton	0.15	>=0.20	MAD1L1 (2.4)	C19orf60 (2.4)	PDE4B (2.2)	C12orf47 (2.1)	FAM160A2 (1.6)	UBA7 (1.5)	SH2B3 (1.5)	MAPKAPK5 (1.4)	BRAP (1.2)	FOXP1 (1.2)
A03.556.249.249.209	Cecum	Digestive System	Gastrointestinal Tract	0.16	>=0.20	MST1R (2.9)	FAM160A2 (1.4)	ENSG00000248391 (1.3)	GRM8 (1.3)	ERBB3 (1.3)	NRIP1 (1.0)	LSM4 (1.0)	ALDH2 (0.8)	MAPKAPK5 (0.8)	MAML3 (0.7)
A10.690	Muscles	Tissues	Muscles	0.16	>=0.20	RNF123 (4.0)	ENSG00000248391 (2.3)	KY (2.1)	SUOX (1.6)	C3orf54 (1.6)	FOXP2 (1.5)	IKZF4 (1.4)	CRTC1 (1.4)	C12orf47 (1.2)	C19orf60 (1.2)
A15.382.216	Bone Marrow	Hemic and Immune Systems	Immune System	0.17	>=0.20	UBA7 (1.8)	C11orf42 (1.5)	ERP29 (1.5)	PDE4B (1.4)	ENSG00000248391 (1.4)	C12orf47 (1.4)	CNGA4 (1.3)	C3orf54 (1.1)	KY (1.1)	ACAD10 (1.0)
A08.186.211.730.317.357.352.435	Hypothalamo Hypophyseal System	Nervous System	Central Nervous System	0.17	>=0.20	C21orf62 (5.1)	ERP29 (2.5)	TMEM59L (2.4)	CRTC1 (2.3)	KY (2.3)	IKZF4 (1.8)	FAM5C (1.5)	ACAD10 (1.4)	C11orf42 (1.4)	RBM5 (1.2)
A08.713	Neurosecretory Systems	Nervous System	Neurosecretory Systems	0.17	>=0.20	C21orf62 (5.1)	ERP29 (2.5)	TMEM59L (2.4)	CRTC1 (2.3)	KY (2.3)	IKZF4 (1.8)	FAM5C (1.5)	ACAD10 (1.4)	C11orf42 (1.4)	RBM5 (1.2)
A08.186.211.730.317.357.352	Hypothalamus Middle	Nervous System	Central Nervous System	0.17	>=0.20	C21orf62 (5.1)	ERP29 (2.5)	TMEM59L (2.4)	CRTC1 (2.3)	KY (2.3)	IKZF4 (1.8)	FAM5C (1.5)	ACAD10 (1.4)	C11orf42 (1.4)	RBM5 (1.2)
A08.186.211.730.317.357	Hypothalamus	Nervous System	Central Nervous System	0.17	>=0.20	C21orf62 (4.4)	TMEM59L (2.8)	CRTC1 (2.3)	KY (2.2)	ERP29 (2.1)	IKZF4 (1.7)	C3orf54 (1.6)	FAM5C (1.5)	CAMKV (1.5)	GRM8 (1.3)
A15.378	Hematopoietic System	Hemic and Immune Systems	Hematopoietic System	0.18	>=0.20	DPYD (2.1)	TRAFD1 (2.0)	SH2B3 (1.8)	BRAP (1.5)	PDE4B (1.3)	FAM160A2 (1.2)	KY (1.1)	ENSG00000237013 (1.1)	C12orf47 (1.0)	MAD1L1 (1.0)
A15.378.316	Bone Marrow Cells	Hemic and Immune Systems	Hematopoietic System	0.18	>=0.20	DPYD (2.1)	TRAFD1 (2.0)	SH2B3 (1.8)	BRAP (1.5)	PDE4B (1.3)	FAM160A2 (1.2)	KY (1.1)	ENSG00000237013 (1.1)	C12orf47 (1.0)	MAD1L1 (1.0)
A08.186.211.730.885.287.500.270	Frontal Lobe	Nervous System	Central Nervous System	0.19	>=0.20	CAMKV (3.5)	TMEM59L (3.3)	CA10 (3.0)	C19orf60 (2.6)	CRTC1 (2.5)	CUX2 (2.5)	CCKBR (2.5)	MON1A (2.2)	FAM5C (2.2)	KLHL26 (2.1)
A11.118.637.555.567.569.200.700	T Lymphocytes Regulatory	Cells	Blood Cells	0.2	>=0.20	FOXP1 (3.8)	SNRK (3.5)	IKZF4 (3.3)	SATB1 (2.7)	BRAP (2.1)	ADAM1 (2.1)	C12orf51 (1.9)	NAA25 (1.6)	RBM5 (1.6)	RBM6 (1.5)
A11.872.653	Neural Stem Cells	Cells	Stem Cells	0.2	>=0.20	PTPRO (5.8)	C21orf62 (3.8)	SDK1 (3.6)	KLHL26 (2.4)	EPHB1 (1.9)	MAPKAPK5 (1.8)	MON1A (1.8)	LSM4 (1.8)	GRM8 (1.5)	ATXN2 (1.3)
A15.145.229.637.555.567.569.200	CD4 Positive T Lymphocytes	Hemic and Immune Systems	Blood	0.21	>=0.20	FOXP1 (3.5)	SNRK (3.3)	IKZF4 (3.3)	SATB1 (2.5)	ADAM1 (2.3)	C12orf51 (1.9)	BRAP (1.7)	RBM6 (1.7)	NAA25 (1.5)	C19orf60 (1.5)
A08.186.211.730.885.287.500.863	Temporal Lobe	Nervous System	Central Nervous System	0.21	>=0.20	CAMKV (3.8)	KLHL26 (3.2)	CA10 (2.9)	FAM5C (2.7)	CUX2 (2.4)	TMEM59L (2.3)	C12orf51 (2.3)	CRTC1 (2.1)	GRM8 (2.1)	SATB1 (2.0)
A15.382	Immune System	Hemic and Immune Systems	Immune System	0.21	>=0.20	UBA7 (1.4)	PDE4B (1.3)	C11orf42 (1.1)	C12orf47 (1.1)	ENSG00000248391 (1.0)	KY (1.0)	SH2B3 (0.8)	ACAD10 (0.8)	CNGA4 (0.8)	ERP29 (0.8)
A08.186.211.464.710.225	Entorhinal Cortex	Nervous System	Central Nervous System	0.22	>=0.20	CAMKV (3.9)	KLHL26 (3.2)	CA10 (2.9)	FAM5C (2.8)	CUX2 (2.4)	C12orf51 (2.3)	TMEM59L (2.1)	GRM8 (2.1)	SATB1 (2.1)	CRTC1 (2.0)
A08.186.211.464.710	Parahippocampal Gyrus	Nervous System	Central Nervous System	0.22	>=0.20	CAMKV (3.9)	KLHL26 (3.2)	CA10 (2.9)	FAM5C (2.8)	CUX2 (2.4)	C12orf51 (2.3)	TMEM59L (2.1)	GRM8 (2.1)	SATB1 (2.1)	CRTC1 (2.0)
A15.378.316.580	Monocytes	Hemic and Immune Systems	Hematopoietic System	0.23	>=0.20	SH2B3 (2.1)	MAD1L1 (2.0)	DPYD (1.9)	TRAFD1 (1.8)	C11orf42 (1.4)	PTPRO (1.4)	KY (1.3)	C12orf47 (1.3)	FAM109A (1.1)	MAML3 (0.9)
A02.835.232.043	Bones of Lower Extremity	Musculoskeletal System	Skeleton	0.24	>=0.20	RERG (2.6)	TMEM116 (2.1)	TRAFD1 (1.8)	SUOX (1.4)	MAD1L1 (1.4)	UBA7 (1.3)	DPYD (1.3)	IKZF4 (1.1)	BRAP (1.1)	MST1R (0.9)
A15.382.812.260	Dendritic Cells	Hemic and Immune Systems	Immune System	0.24	>=0.20	TRAFD1 (3.0)	PTPRO (2.6)	MAD1L1 (1.7)	SH2B3 (1.6)	NAA25 (1.5)	BRAP (1.4)	DPYD (1.4)	FAM109A (1.3)	C11orf42 (1.2)	MAPKAPK5 (1.2)
A11.066	Antigen Presenting Cells	Cells	Antigen-Presenting Cells	0.24	>=0.20	TRAFD1 (3.0)	PTPRO (2.6)	MAD1L1 (1.7)	SH2B3 (1.6)	NAA25 (1.5)	BRAP (1.4)	DPYD (1.4)	FAM109A (1.3)	C11orf42 (1.2)	MAPKAPK5 (1.2)
A02.835.232.043.300.710	Tarsal Bones	Musculoskeletal System	Skeleton	0.25	>=0.20	RERG (2.7)	TMEM116 (2.2)	TRAFD1 (1.9)	SUOX (1.6)	UBA7 (1.4)	MAD1L1 (1.4)	DPYD (1.3)	BRAP (1.2)	IKZF4 (1.1)	SATB1 (0.9)
A02.835.232.043.300	Foot Bones	Musculoskeletal System	Skeleton	0.25	>=0.20	RERG (2.7)	TMEM116 (2.2)	TRAFD1 (1.9)	SUOX (1.6)	UBA7 (1.4)	MAD1L1 (1.4)	DPYD (1.3)	BRAP (1.2)	IKZF4 (1.1)	SATB1 (0.9)
A08.186.211	Brain	Nervous System	Central Nervous System	0.25	>=0.20	FAM5C (2.2)	CA10 (1.9)	CAMKV (1.8)	TMEM59L (1.6)	KLHL26 (1.5)	C12orf51 (1.5)	PTPRO (1.4)	EPHB1 (1.3)	CUX2 (1.2)	C21orf62 (1.2)
A08.186	Central Nervous System	Nervous System	Central Nervous System	0.25	>=0.20	FAM5C (2.2)	CA10 (1.9)	CAMKV (1.8)	TMEM59L (1.6)	C12orf51 (1.5)	KLHL26 (1.4)	PTPRO (1.4)	EPHB1 (1.3)	CUX2 (1.2)	C21orf62 (1.2)
A11.118.637	Leukocytes	Cells	Blood Cells	0.25	>=0.20	PDE4B (1.4)	DPYD (1.3)	KY (1.1)	UBA7 (1.1)	BRAP (1.0)	TRAFD1 (1.0)	SNRK (1.0)	C11orf42 (1.0)	FAM160A2 (1.0)	MAML3 (0.9)
A15.145.229.637.555	Leukocytes Mononuclear	Hemic and Immune Systems	Blood	0.26	>=0.20	MAML3 (1.2)	C19orf60 (1.1)	UBA7 (1.1)	PDE4B (1.1)	KY (1.1)	ACAD10 (1.1)	MAD1L1 (1.1)	C12orf47 (1.0)	MON1A (0.9)	C11orf42 (0.9)
A08.186.211.730.317	Diencephalon	Nervous System	Central Nervous System	0.27	>=0.20	C21orf62 (3.1)	TMEM59L (2.9)	CRTC1 (2.2)	C3orf54 (2.0)	C11orf42 (1.9)	KY (1.9)	IKZF4 (1.7)	CAMKV (1.7)	ENSG00000248391 (1.5)	ERBB3 (1.4)
A03.556.875.875	Stomach	Digestive System	Gastrointestinal Tract	0.27	>=0.20	MST1R (2.7)	FAM109A (2.4)	FOXP2 (1.6)	ERBB3 (1.5)	UBA7 (1.3)	RBM6 (1.3)	FAM160A2 (1.2)	RBM5 (1.1)	CCKBR (1.0)	ENSG00000248391 (1.0)
A03.556	Gastrointestinal Tract	Digestive System	Gastrointestinal Tract	0.27	>=0.20	MST1R (2.3)	ERBB3 (1.4)	GRM8 (1.3)	FAM160A2 (1.2)	FAM109A (0.8)	ALDH2 (0.8)	NRIP1 (0.6)	SEMA3F (0.6)	FOXP2 (0.6)	LSM4 (0.5)
A08.186.211.730.885.287.500	Cerebral Cortex	Nervous System	Central Nervous System	0.28	>=0.20	CAMKV (3.5)	KLHL26 (2.8)	FAM5C (2.7)	CA10 (2.5)	CUX2 (2.4)	TMEM59L (2.2)	C12orf51 (2.2)	CRTC1 (1.9)	SATB1 (1.8)	PTPRO (1.7)
A11.436.348	Hepatocytes	Cells	Epithelial Cells	0.28	>=0.20	APOB (9.0)	ERBB3 (2.5)	CRLF1 (2.1)	RNF123 (2.0)	FAM109A (1.7)	MAPKAPK5 (1.5)	CUX2 (1.5)	PTK7 (1.3)	PTPN11 (1.2)	ENSG00000237013 (1.2)
A08.186.211.730	Prosencephalon	Nervous System	Central Nervous System	0.28	>=0.20	CAMKV (3.2)	FAM5C (2.4)	KLHL26 (2.4)	TMEM59L (2.3)	CA10 (2.2)	CUX2 (1.9)	C12orf51 (1.9)	CRTC1 (1.9)	ATXN2 (1.5)	IKZF4 (1.4)
A15.382.490.555.567	Lymphocytes	Hemic and Immune Systems	Immune System	0.28	>=0.20	C19orf60 (1.5)	MON1A (1.5)	MAML3 (1.3)	UBA7 (1.3)	PDE4B (1.2)	ACAD10 (1.2)	SATB1 (1.0)	KY (1.0)	SNRK (0.9)	ERP29 (0.9)
A08.186.211.464	Limbic System	Nervous System	Central Nervous System	0.28	>=0.20	CAMKV (3.8)	KLHL26 (3.0)	FAM5C (2.5)	CA10 (2.5)	TMEM59L (2.3)	C12orf51 (2.2)	PTPRO (1.9)	CRTC1 (1.9)	CUX2 (1.7)	SATB1 (1.6)
A08.186.211.653	Mesencephalon	Nervous System	Central Nervous System	0.28	>=0.20	TMEM59L (2.9)	C11orf42 (2.5)	ERBB3 (2.5)	GRM8 (2.3)	ATXN2 (2.2)	C21orf62 (1.9)	CA10 (1.8)	C3orf54 (1.8)	ENSG00000248391 (1.6)	CRTC1 (1.6)
A11.118.637.415	Granulocytes	Cells	Blood Cells	0.29	>=0.20	DPYD (3.4)	SNRK (3.1)	TRAFD1 (3.0)	PDE4B (2.8)	RBM5 (2.8)	FAM160A2 (2.3)	BRAP (2.3)	ENSG00000248391 (2.0)	EPHB1 (1.7)	ENSG00000237013 (1.6)
A10.615.550	Mucous Membrane	Tissues	Membranes	0.29	>=0.20	ERBB3 (1.9)	FOXP2 (1.8)	MST1R (1.7)	SEMA3F (1.2)	CNGA4 (1.1)	ACAD10 (1.1)	ALDH2 (1.0)	ANO10 (0.9)	FAM160A2 (0.8)	SUOX (0.8)
A08.186.211.730.885.287	Cerebrum	Nervous System	Central Nervous System	0.29	>=0.20	CAMKV (3.4)	FAM5C (2.6)	KLHL26 (2.6)	CA10 (2.4)	TMEM59L (2.2)	CUX2 (2.2)	C12orf51 (2.1)	CRTC1 (1.8)	PTPRO (1.6)	SATB1 (1.6)
A09.531	Nose	Sense Organs	Nose	0.3	>=0.20	CNGA4 (3.7)	TMEM116 (3.1)	ERBB3 (2.6)	SDK1 (2.5)	FOXP2 (2.2)	SUOX (1.9)	SEMA3F (1.9)	RBM5 (1.5)	MST1R (1.4)	RERG (1.4)
A04.531.520	Nasal Mucosa	Respiratory System	Nose	0.3	>=0.20	CNGA4 (3.7)	TMEM116 (3.1)	ERBB3 (2.6)	SDK1 (2.5)	FOXP2 (2.2)	SUOX (1.9)	SEMA3F (1.9)	RBM5 (1.5)	MST1R (1.4)	RERG (1.4)
A10.615.550.760	Respiratory Mucosa	Tissues	Membranes	0.3	>=0.20	CNGA4 (3.7)	TMEM116 (3.1)	ERBB3 (2.6)	SDK1 (2.5)	FOXP2 (2.2)	SUOX (1.9)	SEMA3F (1.9)	RBM5 (1.5)	MST1R (1.4)	RERG (1.4)
A08.186.211.730.885	Telencephalon	Nervous System	Central Nervous System	0.3	>=0.20	CAMKV (3.4)	KLHL26 (2.6)	FAM5C (2.6)	CA10 (2.4)	TMEM59L (2.2)	CUX2 (2.2)	C12orf51 (2.0)	CRTC1 (1.8)	PTPRO (1.6)	SATB1 (1.6)
A09.371.337.168	Conjunctiva	Sense Organs	Eye	0.3	>=0.20	RERG (2.9)	TMEM116 (2.4)	TRAFD1 (2.1)	SUOX (1.9)	UBA7 (1.4)	DPYD (1.4)	MAD1L1 (1.3)	IKZF4 (1.2)	BRAP (1.1)	MST1R (1.1)
A09.371.337	Eyelids	Sense Organs	Eye	0.3	>=0.20	RERG (2.9)	TMEM116 (2.4)	TRAFD1 (2.1)	SUOX (1.9)	UBA7 (1.4)	DPYD (1.4)	MAD1L1 (1.3)	IKZF4 (1.2)	BRAP (1.1)	MST1R (1.1)
A09.371.060	Anterior Eye Segment	Sense Organs	Eye	0.3	>=0.20	RERG (2.8)	TMEM116 (2.3)	TRAFD1 (2.0)	SUOX (1.8)	DPYD (1.4)	UBA7 (1.4)	MAD1L1 (1.3)	BRAP (1.1)	IKZF4 (1.1)	MST1R (1.0)
A11.872.700	Pluripotent Stem Cells	Cells	Stem Cells	0.3	>=0.20	LINC00458 (8.0)	LSM4 (2.9)	TRAIP (2.4)	PTK7 (2.4)	MAPKAPK5 (2.1)	PTPN11 (1.8)	PTPRO (1.6)	C12orf47 (1.5)	CCKBR (1.4)	ADAM1 (1.4)
A11.872.700.500	Induced Pluripotent Stem Cells	Cells	Stem Cells	0.3	>=0.20	LINC00458 (8.0)	LSM4 (2.9)	TRAIP (2.4)	PTK7 (2.4)	MAPKAPK5 (2.1)	PTPN11 (1.8)	PTPRO (1.6)	C12orf47 (1.5)	CCKBR (1.4)	ADAM1 (1.4)
A10.615	Membranes	Tissues	Membranes	0.31	>=0.20	FOXP2 (1.7)	MST1R (1.3)	ERBB3 (1.3)	ACAD10 (1.1)	SDK1 (1.0)	ANO10 (0.9)	CNGA4 (0.9)	SEMA3F (0.9)	ALDH2 (0.7)	TMEM116 (0.7)
A15.382.490.315.583	Neutrophils	Hemic and Immune Systems	Immune System	0.32	>=0.20	DPYD (3.6)	SNRK (3.4)	TRAFD1 (3.3)	PDE4B (3.1)	RBM5 (3.1)	BRAP (2.4)	FAM160A2 (2.3)	ENSG00000248391 (2.3)	EPHB1 (2.0)	SH2B3 (1.7)
A11.872.040	Adult Stem Cells	Cells	Stem Cells	0.32	>=0.20	LINC00458 (5.9)	LSM4 (2.9)	TRAIP (2.0)	ENSG00000237013 (1.9)	PTK7 (1.8)	MAPKAPK5 (1.8)	C12orf47 (1.3)	PTPN11 (1.1)	ERP29 (1.1)	EPHB1 (1.0)
A05.810.890	Urinary Bladder	Urogenital System	Urinary Tract	0.32	>=0.20	SEMA3F (2.1)	MST1R (1.7)	NRIP1 (1.4)	SDK1 (1.0)	ERBB3 (0.9)	ENSG00000248391 (0.9)	RBM6 (0.9)	C3orf54 (0.6)	PTK7 (0.5)	UBA7 (0.5)
A05.360.319.679.690	Myometrium	Urogenital System	Genitalia	0.34	>=0.20	RERG (4.2)	FOXP2 (3.1)	RBM6 (2.3)	PTPRO (1.7)	SNRK (1.5)	FAM160A2 (1.4)	PTK7 (0.9)	ATXN2 (0.8)	SDK1 (0.8)	UBA7 (0.6)
A11.627	Myeloid Cells	Cells	Myeloid Cells	0.34	>=0.20	TRAFD1 (2.0)	DPYD (1.9)	SH2B3 (1.8)	BRAP (1.2)	MAD1L1 (1.0)	PDE4B (1.0)	PTPRO (1.0)	KY (1.0)	FAM160A2 (0.9)	C12orf47 (0.9)
A15.382.680	Phagocytes	Hemic and Immune Systems	Immune System	0.34	>=0.20	TRAFD1 (2.1)	DPYD (2.1)	SH2B3 (1.9)	PDE4B (1.1)	PTPRO (1.1)	BRAP (1.1)	MAD1L1 (1.0)	KY (1.0)	FAM160A2 (0.9)	C12orf47 (0.9)
A03.556.875	Upper Gastrointestinal Tract	Digestive System	Gastrointestinal Tract	0.34	>=0.20	MST1R (2.4)	FAM109A (1.9)	ERBB3 (1.5)	FOXP2 (1.4)	ENSG00000248391 (1.2)	UBA7 (1.0)	RBM6 (0.9)	FOXP1 (0.8)	RBM5 (0.8)	FAM160A2 (0.8)
A10.272	Epithelium	Tissues	Epithelium	0.35	>=0.20	ERBB3 (2.1)	TMEM116 (2.0)	CNGA4 (2.0)	SEMA3F (1.6)	FOXP2 (1.5)	MST1R (1.3)	SDK1 (1.3)	RERG (1.1)	SUOX (1.0)	RBM5 (1.0)
A15.382.812	Mononuclear Phagocyte System	Hemic and Immune Systems	Immune System	0.36	>=0.20	TRAFD1 (2.0)	SH2B3 (1.9)	PTPRO (1.8)	MAD1L1 (1.7)	DPYD (1.6)	C11orf42 (1.0)	FAM109A (0.9)	KY (0.9)	C12orf47 (0.9)	BRAP (0.8)
A06.407.071	Adrenal Glands	Endocrine System	Endocrine Glands	0.37	>=0.20	RERG (2.5)	IKZF4 (2.5)	GRM8 (2.1)	ATXN2 (2.0)	SUOX (1.8)	LSM4 (1.2)	FAM109A (1.0)	ALDH2 (0.8)	RBM6 (0.8)	ACAD10 (0.8)
A08.186.211.132.810.428.200	Cerebellum	Nervous System	Central Nervous System	0.37	>=0.20	EPHB1 (5.2)	CA10 (4.7)	C12orf51 (3.7)	ADAM1 (3.2)	AFF3 (2.8)	FAM5C (2.4)	TMEM59L (2.2)	ATXN2 (1.9)	NRIP1 (1.9)	RBM5 (1.8)
A15.145.846	Serum	Hemic and Immune Systems	Blood	0.37	>=0.20	PTK7 (3.1)	ENSG00000237013 (2.8)	SEMA3F (1.7)	SH2B3 (1.6)	ANO10 (1.4)	PTPN11 (1.1)	C11orf42 (1.0)	EPHB1 (1.0)	ERP29 (0.9)	MON1A (0.8)
A07.231.908	Veins	Cardiovascular System	Blood Vessels	0.37	>=0.20	SEMA3F (2.8)	ENSG00000237013 (2.5)	SH2B3 (1.7)	PDE4B (1.5)	ANO10 (1.5)	PTPN11 (1.2)	PTK7 (1.2)	MAML3 (1.1)	C3orf54 (1.1)	SNRK (1.1)
A10.165.114.830.500.750	Subcutaneous Fat Abdominal	Tissues	Connective Tissue	0.38	>=0.20	ALDH2 (2.2)	SUOX (1.9)	RERG (1.9)	SNRK (1.9)	PTPN11 (1.7)	RBM6 (1.5)	ATXN2 (1.5)	RBM5 (1.4)	NRIP1 (1.3)	FAM160A2 (1.2)
A10.165.114.830.500	Abdominal Fat	Tissues	Connective Tissue	0.38	>=0.20	ALDH2 (2.2)	SUOX (1.9)	RERG (1.9)	SNRK (1.9)	PTPN11 (1.7)	RBM6 (1.5)	ATXN2 (1.5)	RBM5 (1.4)	NRIP1 (1.3)	FAM160A2 (1.2)
A08.186.211.132	Brain Stem	Nervous System	Central Nervous System	0.38	>=0.20	CA10 (3.6)	EPHB1 (3.5)	C12orf51 (2.7)	TMEM59L (2.5)	ATXN2 (2.0)	FAM5C (1.9)	AFF3 (1.9)	CRTC1 (1.6)	ADAM1 (1.4)	RBM5 (1.3)
A03.734	Pancreas	Digestive System	Pancreas	0.38	>=0.20	NRIP1 (1.2)	MST1R (1.1)	RERG (0.7)	SNRK (0.7)	RBM5 (0.6)	SATB1 (0.6)	FOXP2 (0.4)	ERP29 (0.4)	FAM160A2 (0.3)	C12orf47 (0.3)
A03.556.124.369	Intestinal Mucosa	Digestive System	Gastrointestinal Tract	0.38	>=0.20	MST1R (2.9)	FAM160A2 (2.8)	ACAD10 (1.9)	ERBB3 (1.6)	ANO10 (1.5)	FAM109A (1.4)	ADAM1 (1.4)	GRM8 (1.3)	PTPRO (1.3)	MAML3 (1.2)
A08.186.211.865	Rhombencephalon	Nervous System	Central Nervous System	0.38	>=0.20	EPHB1 (4.7)	CA10 (4.5)	C12orf51 (3.5)	ADAM1 (2.7)	AFF3 (2.6)	TMEM59L (2.3)	FAM5C (2.3)	ATXN2 (2.0)	RBM5 (1.7)	NRIP1 (1.6)
A08.186.211.865.428	Metencephalon	Nervous System	Central Nervous System	0.38	>=0.20	EPHB1 (4.7)	CA10 (4.5)	C12orf51 (3.5)	ADAM1 (2.7)	AFF3 (2.6)	TMEM59L (2.3)	FAM5C (2.3)	ATXN2 (2.0)	RBM5 (1.7)	NRIP1 (1.6)
A02.835.583.443.800	Synovial Membrane	Musculoskeletal System	Skeleton	0.38	>=0.20	SDK1 (3.0)	CRLF1 (2.4)	FOXP2 (1.6)	FOXP1 (1.3)	ACAD10 (1.3)	MAD1L1 (0.8)	DPYD (0.8)	KLHL26 (0.8)	ANO10 (0.7)	C12orf47 (0.7)
A02.835.583.443	Joint Capsule	Musculoskeletal System	Skeleton	0.38	>=0.20	SDK1 (3.0)	CRLF1 (2.4)	FOXP2 (1.6)	FOXP1 (1.3)	ACAD10 (1.3)	MAD1L1 (0.8)	DPYD (0.8)	KLHL26 (0.8)	ANO10 (0.7)	C12orf47 (0.7)
A02.835.583	Joints	Musculoskeletal System	Skeleton	0.38	>=0.20	SDK1 (3.0)	CRLF1 (2.4)	FOXP2 (1.6)	FOXP1 (1.3)	ACAD10 (1.3)	MAD1L1 (0.8)	DPYD (0.8)	KLHL26 (0.8)	ANO10 (0.7)	C12orf47 (0.7)
A07.231.908.670.874	Umbilical Veins	Cardiovascular System	Blood Vessels	0.38	>=0.20	SEMA3F (2.9)	ENSG00000237013 (2.7)	SH2B3 (1.9)	PDE4B (1.7)	ANO10 (1.5)	PTPN11 (1.4)	PTK7 (1.3)	MAML3 (1.3)	SNRK (1.2)	MON1A (1.1)
A07.231.908.670	Portal System	Cardiovascular System	Blood Vessels	0.38	>=0.20	SEMA3F (2.9)	ENSG00000237013 (2.7)	SH2B3 (1.9)	PDE4B (1.7)	ANO10 (1.5)	PTPN11 (1.4)	PTK7 (1.3)	MAML3 (1.3)	SNRK (1.2)	MON1A (1.1)
A08.186.211.730.885.287.500.571	Occipital Lobe	Nervous System	Central Nervous System	0.39	>=0.20	CUX2 (6.0)	FAM5C (3.7)	SATB1 (2.9)	ADAM1 (2.8)	RBM6 (2.7)	C12orf51 (2.7)	CAMKV (2.4)	CA10 (2.2)	KLHL26 (1.7)	C19orf60 (1.6)
A11.872.190	Embryonic Stem Cells	Cells	Stem Cells	0.39	>=0.20	LINC00458 (4.6)	CCKBR (2.6)	TRAIP (2.3)	LSM4 (2.2)	MAPKAPK5 (1.6)	PTK7 (1.3)	C12orf47 (1.2)	APOB (1.0)	NAA25 (0.8)	SDK1 (0.8)
A11.872.190.260	Embryoid Bodies	Cells	Stem Cells	0.39	>=0.20	PTK7 (2.0)	CCKBR (1.7)	ANO10 (1.7)	LINC00458 (1.6)	ENSG00000248391 (1.4)	C12orf47 (1.3)	KY (1.0)	SEMA3F (1.0)	RERG (0.9)	LSM4 (0.8)
A05.360.319.679	Uterus	Urogenital System	Genitalia	0.4	>=0.20	PTK7 (1.5)	NRIP1 (1.3)	SDK1 (1.3)	RBM5 (1.1)	RBM6 (1.0)	RERG (0.8)	ENSG00000248391 (0.6)	ERP29 (0.5)	SEMA3F (0.5)	ATXN2 (0.4)
A08.186.211.730.885.287.500.571.735	Visual Cortex	Nervous System	Central Nervous System	0.41	>=0.20	CUX2 (6.3)	FAM5C (3.9)	ADAM1 (3.2)	RBM6 (3.0)	SATB1 (2.9)	C12orf51 (2.8)	CAMKV (2.3)	CA10 (2.3)	KLHL26 (1.7)	C19orf60 (1.5)
A08.186.211.464.405	Hippocampus	Nervous System	Central Nervous System	0.41	>=0.20	CAMKV (3.9)	KLHL26 (3.1)	FAM5C (2.4)	TMEM59L (2.4)	CA10 (2.1)	PTPRO (2.1)	C12orf51 (2.1)	CRTC1 (1.7)	NAA25 (1.6)	AFF3 (1.6)
A07.231	Blood Vessels	Cardiovascular System	Blood Vessels	0.42	>=0.20	SEMA3F (2.6)	ENSG00000237013 (2.1)	ANO10 (1.7)	SH2B3 (1.4)	MON1A (1.3)	PTPN11 (1.3)	PDE4B (1.1)	C3orf54 (1.0)	MAML3 (1.0)	C12orf47 (0.9)
A15.382.490.555.567.622	Lymphocytes Null	Hemic and Immune Systems	Immune System	0.43	>=0.20	TRAIP (3.4)	MAD1L1 (2.7)	LSM4 (1.8)	ENSG00000237013 (1.5)	SATB1 (1.2)	DPYD (1.1)	MAPKAPK5 (0.9)	ENSG00000248391 (0.9)	MON1A (0.9)	C12orf47 (0.9)
A05.360.319.679.490	Endometrium	Urogenital System	Genitalia	0.44	>=0.20	PTK7 (1.9)	SDK1 (1.9)	NRIP1 (1.6)	RBM5 (1.2)	RBM6 (1.0)	CNGA4 (0.8)	ERP29 (0.7)	LSM4 (0.6)	ERBB3 (0.6)	ANO10 (0.5)
[truncated: 101 more rows]
