# Supplementary material for: Gastroesophageal reflux GWAS identifies risk loci that also associate with subsequent severe esophageal diseases
Source: Nat Commun. 2019 Sep 16;10:4219. doi: 10.1038/s41467-019-11968-2 (PMC6746768; doi:10.1038/s41467-019-11968-2)
Supplement: Supplementary file 12 — Supplementary Data 8 [file 41467_2019_11968_MOESM12_ESM.xlsx]

## Sheet: Sheet1
GERD GWAS after excluding BE/EA cases
Chr	SNP	bp	refA	freq	b	se	p	n	freq_geno	bJ	bJ_se	pJ	LD_r	chi	BJ_se_adj	adj_chi	pval	adj_pval	BE-P	EA-P
1	rs1937450	66478840	T	0.462003	-0.0323	0.0057	1.458e-08	389607	0.467326	-0.0323	0.00570023	1.45794e-08	0	-5.66644	0.00583265	-5.53779	1.45797e-08	3.06305e-08	0.4209	0.2449
1	rs7552188	98304157	T	0.223134	0.0448	0.0069	8.673e-11	381223	0.221664	0.0448	0.00690037	8.44778e-11	0	6.49241	0.00706067	6.34501	8.44764e-11	2.22411e-10	0.3728	0.8873
2	rs4362541	67842866	A	0.193839	0.0435	0.0071	9.366e-10	399408	0.190299	0.0435	0.00710032	8.98443e-10	0	6.12648	0.00726526	5.9874	8.9842e-10	2.13227e-09	0.0002953	0.4904
2	rs7609078	100490363	G	0.62878	0.0347	0.0058	2.433e-09	400694	0.62643	0.0347	0.00580025	2.1974e-09	0	5.9825	0.00593499	5.84668	2.19737e-09	5.01477e-09	0.7737	0.02861
3	rs74652506	43443878	C	0.868041	-0.0466	0.0083	1.965e-08	398720	0.864529	-0.04703	0.00830069	1.46348e-08	0.00952373	-5.66579	0.00849352	-5.53716	1.46345e-08	3.07407e-08	0.7321	0.5806
3	rs4676893	70917639	A	0.30728	0.0371	0.0061	1.404e-09	397233	0.2977	0.0371	0.00610028	1.18921e-09	0	6.08169	0.00624199	5.94362	1.18924e-09	2.78801e-09	1.63e-08	3.039e-05
4	rs10011959	80740009	G	0.548794	0.0319	0.0057	1.865e-08	391083	0.54476	0.0319	0.00570022	2.19007e-08	0	5.59628	0.00583264	5.46922	2.19006e-08	4.5201e-08	0.1439	0.2105
4	rs769671	140883618	C	0.669063	0.0368	0.006	9.366e-10	394713	0.671604	0.0368	0.00600028	8.62107e-10	0	6.13305	0.00613967	5.99381	8.62116e-10	2.04981e-09	0.04022	0.04095
5	rs11747010	28931247	A	0.479021	-0.0344	0.0056	1.079e-09	402018	0.474006	-0.0344	0.00560026	8.11935e-10	0	-6.14257	0.00573036	-6.00312	8.11959e-10	1.93563e-09	1.723e-05	0.00481
6	rs9266235	31325504	T	0.365142	-0.0384	0.006	2.213e-10	377007	0.368709	-0.0340322	0.00607572	2.12699e-08	-0.0267963	-5.60134	0.00621686	-5.47418	2.12696e-08	4.39547e-08	0.2658	0.9585
7	rs62442944	2015047	T	0.814361	0.0414	0.0072	1.091e-08	401467	0.814317	0.0403558	0.00720267	2.10795e-08	0.0259269	5.60289	0.00736999	5.47569	2.10802e-08	4.35802e-08	0.5857	0.04519
7	rs10242223	3521573	A	0.330477	0.0347	0.006	8.034e-09	394995	0.323643	0.0338351	0.00600223	1.72944e-08	0	5.63709	0.00614166	5.50911	1.7295e-08	3.60651e-08	0.03449	0.2962
7	rs2106353	126506598	G	0.768722	-0.0403	0.0067	2.116e-09	394225	0.76572	-0.0403	0.0067003	1.80268e-09	0	-6.01466	0.00685595	-5.87811	1.80269e-09	4.14986e-09	0.2692	0.6143
12	rs11171710	56368078	G	0.552534	-0.0322	0.0057	1.621e-08	391682	0.554729	-0.0322	0.00570022	1.61478e-08	0	-5.6489	0.00583264	-5.52066	1.61473e-08	3.37731e-08	0.08049	0.1476
12	rs653178	112007756	C	0.483002	0.0332	0.0056	3.861e-09	401777	0.480561	0.0332	0.00560024	3.06051e-09	0	5.92832	0.00573033	5.79373	3.06055e-09	6.88409e-09	0.151	0.08116
17	rs34796998	50307873	C	0.604584	-0.0397	0.0058	5.863e-12	391218	0.602463	-0.0397	0.00580034	7.67828e-12	0	-6.84443	0.00593508	-6.68904	7.6783e-12	2.2464e-11	0.5926	0.2766
19	rs1363119	18444809	A	0.452033	0.0354	0.0057	5.103e-10	390949	0.452976	0.0358248	0.00570078	3.29557e-10	-0.0134464	6.28419	0.00583321	6.14152	3.29562e-10	8.17335e-10	5.807e-07	0.1617
19	rs2051815	18835115	G	0.676178	0.0331	0.006	4.544e-08	399148	0.682731	0.0336018	0.00600075	2.14845e-08	0	5.5996	0.00614015	5.47247	2.14847e-08	4.43797e-08	0.02424	0.0001815
21	rs1297211	16328956	C	0.493412	0.0319	0.0057	1.797e-08	387425	0.493604	0.0319	0.00570022	2.1901e-08	0	5.59628	0.00583264	5.46922	2.19006e-08	4.5201e-08	0.8814	0.05788
